# Supplementary material for: Hypocotyl Elongation Inhibition of Melatonin Is Involved in Repressing Brassinosteroid Biosynthesis in Arabidopsis
Source: Front Plant Sci. 2019 Sep 26;10:1082. doi: 10.3389/fpls.2019.01082 (PMC6775476; doi:10.3389/fpls.2019.01082)
Supplement: Supplementary Figure S1 — Exogenous melatonin inhibits seedling growth in Arabidopsis. [file DataSheet_1.zip]

Archive with 10 entries (9 files):
- Supplementary files/
- Supplementary files/Supplementary Figure S1 Exogenous melatonin inhibits seedling growth in Arabidopsis..tif
- Supplementary files/Supplementary Figure S2 Additional BL rescued hypocotyl elongation under melatonin treatment.tif
- Supplementary files/Supplementary Figure S3 Comparative expression spectrum analysis.jpg
- Supplementary files/Supplementary Table S1 Differentially expressed genes between melatonin treatment and DMSO control (MEL VS DMSO)..xlsx
- Supplementary files/Supplementary Table S2 Comparative expression spectrum analysis between MEL VS DMSO and bzr1-1D VS Col..xlsx
- Supplementary files/Supplementary Table S3 Comparative expression spectrum analysis between MEL VS DMSO and BL VS Mock..xlsx
- Supplementary files/Supplementary Table S4 Primers used for qRT-PCR..docx
- Supplementary files/Supplementary Table S5 Enrichment of GO terms.xlsx
- Supplementary files/Supplementary Table S6 Enrichment of KEGG pathways.xlsx
