# Supplementary material for: Hypocotyl Elongation Inhibition of Melatonin Is Involved in Repressing Brassinosteroid Biosynthesis in Arabidopsis
Source: Front Plant Sci. 2019 Sep 26;10:1082. doi: 10.3389/fpls.2019.01082 (PMC6775476; doi:10.3389/fpls.2019.01082)
Supplement: Supplementary Figure S1 — Exogenous melatonin inhibits seedling growth in Arabidopsis. [file DataSheet_1.zip › Supplementary files/Supplementary Table S2 Comparative expression spectrum analysis between MEL VS DMSO and bzr1-1D VS Col..xlsx]

## Sheet: Overlapping DEGs
	Mel VS DMSO	bzr1-1D VS Col
Gene ID	Log2 Fold Change	Log2 Fold Change
AT2G44130	3.71813	-0.615535			Gene ID	Symbol	Log2FC	Log2FC
AT2G10940	-1.93345	0.858671			AT3G30180	BR6OX2	1.66294	-3.62359
AT5G02380	1.25975	-1.0344			AT5G05690	CPD	0.794428	-0.761836
AT2G05380	1.0042	-0.584054			AT5G39860	PRE1	-1.29785	3.33691
AT4G38770	-2.27118	0.844884			AT3G15540	IAA19	-1.61159	4.54137
AT4G02380	1.02019	-0.973188			AT1G52830	IAA6	-1.54516	7.66506
AT1G75750	1.06045	-1.13961			AT2G01200	IAA32	-1.04496	2.14246
AT3G59930	4.06775	-3.63079			AT5G65800	ACS5	-1.68725	4.96855
AT4G12480	1.4631	5.0671			AT2G40610	EXPA8	-0.847582	3.10811
AT4G12470	1.03295	1.69903			AT4G38400	EXLA2	-0.711016	2.74638
AT4G02520	1.23374	1.14081			AT4G38850	SAUR15	-0.963858	7.98584
AT2G36220	3.24112	0.931477			AT4G38860	SAUR16	-0.868769	4.63102
AT3G53420	-1.23675	1.42527			AT5G18010	SAUR19	-1.62311	2.3159
AT1G78830	2.37064	0.618671			AT5G18050	SAUR20	-1.83726	2.48193
AT1G32450	-2.65655	1.51494			AT5G18060	SAUR21	-1.30075	2.77166
AT2G36120	-1.89406	0.943459			AT5G18080	SAUR22	-1.24873	2.94224
AT2G37170	-1.27998	1.94367			AT3G03820	SAUR23	-1.39585	3.81131
AT5G14920	-1.06092	-1.33552			AT1G29440	SAUR24	-1.29319	2.83059
AT2G14890	-1.72848	1.06792			AT4G13790	SAUR25	-2.36484	4.15265
AT1G66200	-1.40466	1.10048			AT3G03850	SAUR26	-0.842687	3.82295
AT4G36040	1.24432	0.653652
AT2G21140	-3.02071	5.46737
AT3G61430	-1.15576	1.71283
AT2G45470	-1.64368	0.836815
AT5G10430	-2.17883	2.89742
AT4G11650	1.06395	0.721853
AT3G49120	1.31801	0.966807
AT4G17340	-1.32728	2.08666
AT4G23400	-1.04485	0.78409
AT1G09750	-1.83969	0.68032
AT4G22505	-1.65095	-7.97229
AT3G47340	-1.21373	0.89844
AT4G12550	-4.02137	-0.811812
AT1G20440	-1.04802	2.93109
AT1G66700	4.2126	1.26606
AT3G14210	1.0045	-3.88536
AT5G65390	-1.12192	1.06386
AT5G10435	-2.0135	2.93442
AT4G34050	-1.24374	0.697045
AT5G09530	2.53591	0.598411
AT4G38080	2.50317	0.621519
AT4G38620	2.40953	0.958559
AT4G18670	-1.52808	0.653617
AT1G12080	-1.24898	3.69581
AT2G42840	-1.00791	1.29024
AT3G49780	1.618	0.908556
AT4G22475	-2.25285	-5.7784
AT5G10770	1.11987	1.43172
AT3G22125	-2.17186	-2.90886
AT2G37180	-1.90405	1.84494
AT1G69410	1.02327	-1.21293
AT2G37710	1.58829	0.890496
AT5G42825	1.8479	-10.937
AT3G28550	-1.33563	-0.997364
AT5G66690	1.31138	0.643918
AT4G22485	-1.62194	-6.74379
AT4G37520	1.04533	1.32241
AT2G39310	1.28823	-1.30737
AT3G24300	-2.28559	0.786321
AT5G47450	-1.27207	2.35839
AT4G36430	1.99342	1.61453
AT5G48540	2.62687	1.08173
AT1G64640	-1.51272	1.45507
AT2G34430	-1.07499	-1.13334
AT5G42050	1.16151	1.69622
AT5G14180	2.24011	1.17599
AT1G02850	1.38519	-1.59422
AT1G07610	-1.24569	1.97461
AT2G28780	-3.70242	4.50019
AT1G78460	1.35806	-1.8781
AT3G01970	1.56565	2.00366
AT1G64370	1.36431	0.828806
AT4G02290	-1.1583	1.0355
AT2G18370	2.58957	1.40979
AT1G62440	-2.29808	3.03237
AT3G30775	-1.53305	2.13979
AT1G67360	2.25771	2.2259
ATCG00220	1.30065	-0.699265
ATCG00490	1.85505	-1.01851
AT3G10340	-2.56833	0.772496
AT4G12545	-3.54926	-2.58576
AT1G21670	1.27507	1.15203
AT1G75380	1.0255	0.630197
AT2G18150	2.45423	2.49287
AT3G21560	2.4139	0.952857
AT3G50820	1.2089	-1.47619
AT2G35980	2.97168	-2.19667
ATCG00680	1.75573	-0.811664
AT4G04830	-1.7547	0.640431
AT1G22500	1.07022	1.08315
AT4G37450	-1.52636	1.20266
AT2G38400	-1.31665	-0.738782
AT2G23540	3.17825	0.923481
AT2G39350	1.72594	0.821217
AT5G35735	1.21029	1.55747
AT5G40450	-2.2128	1.78282
AT4G12520	-1.11041	2.371
AT4G39675	-2.14905	0.795172
AT5G10625	1.45328	0.813028
AT4G16563	-2.51101	0.900285
AT1G68620	1.89015	1.603
AT4G19690	-3.58354	3.4906
AT3G24480	-1.23788	0.676151
AT5G42100	-1.26568	0.804319
AT5G44130	-1.02238	4.69324
AT1G15380	-1.16126	1.35382
AT1G52760	-1.47774	0.67381
AT3G58550	2.26847	1.53586
AT5G16030	-1.46217	1.60925
AT3G30180	1.66294	-3.62359
AT5G24090	1.28168	0.736476
AT1G75900	1.90973	2.96069
AT1G05260	-1.04998	0.710017
AT1G65310	-1.17332	0.979665
AT4G20860	1.54109	1.20767
AT3G46900	-2.73455	1.27255
AT4G33010	-1.16774	-0.908943
AT4G22212	-1.44983	-0.633844
AT2G14900	-1.06883	1.22466
AT1G63840	1.37589	0.87591
AT5G09480	2.82512	1.0499
AT2G17710	-1.58716	1.04989
AT4G17215	2.50474	0.800884
AT4G08770	1.30555	1.13962
AT1G78000	-1.23055	1.86327
AT2G47440	-1.06829	1.79824
AT4G18970	-1.07104	2.97283
AT3G57520	-1.22507	0.641022
AT4G12510	-1.11981	1.2533
AT3G28345	-1.34115	0.619424
AT2G35860	-1.33384	1.4395
AT5G42530	1.53502	3.02633
AT1G26250	-1.56163	-1.43435
AT4G15330	-3.36717	1.11274
AT1G12010	-2.53266	3.2485
AT1G65690	1.5021	0.831307
AT5G63560	2.05616	1.89123
AT3G05640	-1.73811	1.08961
AT3G46130	-1.95625	1.51684
AT4G22513	-1.19022	-8.33595
AT2G39980	-1.46603	0.783966
AT1G08630	-2.10703	-0.905586
AT2G17880	1.2232	0.804282
AT3G22142	-1.66099	-2.93521
AT4G15340	-2.60079	1.60033
AT1G64780	-2.1188	-4.85892
AT5G55480	-1.23628	0.817627
AT5G59320	1.95085	2.48374
AT3G14680	-1.02158	1.15656
AT2G40370	3.04547	1.65059
AT5G57685	-1.33692	0.660502
AT3G16670	1.40499	-3.38728
AT4G13840	-1.75667	-1.39164
AT2G16900	1.49471	0.874894
AT3G12830	1.59786	-1.27679
AT1G62570	1.22708	0.842049
AT3G26210	1.02522	1.82215
AT1G23800	-1.29778	0.894803
AT1G28680	-1.3228	1.04759
AT1G30760	-1.127	2.06736
AT5G44120	4.35918	-1.46016
AT3G05900	-1.21678	1.91013
AT1G72200	-1.47694	0.78755
AT1G08650	-1.26396	0.818772
AT2G34655	-2.52462	4.62967
AT5G01740	1.41651	-2.19794
AT4G11211	-1.72364	2.31755
AT1G29025	-1.10808	1.36109
AT2G22510	2.34902	0.943173
AT3G04290	-1.45944	-0.775908
AT4G28520	3.94907	0.919777
AT3G29250	-1.00466	-1.48953
AT5G39190	1.36095	-7.17792
AT5G52310	-1.13385	1.97464
AT1G43160	-2.56633	2.44515
AT1G23760	-1.66462	1.33636
AT3G01260	-2.1492	3.55911
AT3G62270	-1.01772	1.34615
AT2G30230	1.38174	1.45933
ATCG00020	1.04814	-2.45379
AT2G28110	-1.17813	1.10121
AT5G46730	-1.1664	3.1055
AT5G24530	-1.25951	1.35899
AT2G22122	-1.50089	1.08575
AT5G13370	1.04977	-0.766779
AT5G39520	-1.04509	3.25394
AT2G03200	2.41012	1.40874
AT2G41260	4.20692	-0.957154
AT1G69890	1.17917	0.878251
AT2G04040	2.05909	-1.46831
AT3G12110	-1.27409	1.48296
AT4G25580	-2.11866	1.9902
AT3G23730	-1.00558	-0.774534
AT5G56080	-1.69781	-3.79691
AT1G54575	1.07435	1.06606
AT4G25810	1.03904	1.36091
AT1G02205	-1.12008	1.61055
AT5G57070	-1.17595	0.956462
AT3G14280	-1.34962	2.02103
AT1G28135	1.04337	0.939809
AT5G23840	-2.51545	-1.41709
AT1G55990	2.40601	1.02879
AT4G28780	-1.55739	-3.23307
AT3G14260	-2.05902	1.76602
AT3G14370	-1.08304	3.03711
AT3G25930	-1.45084	2.09507
AT2G31980	-1.25621	2.0752
AT1G26255	-1.98978	-0.611479
AT1G22690	1.39779	-2.94699
AT1G77885	-1.16813	0.975169
AT1G27030	-1.15704	1.55663
AT3G09940	-1.27272	1.43647
AT3G26170	1.02218	1.07574
AT1G17147	1.45264	-1.11189
AT1G61255	-1.91721	4.02798
AT2G22860	-1.25605	1.30389
AT2G43620	1.26655	4
AT1G59590	1.27483	1.31571
AT4G13390	1.01066	-0.992828
AT2G30750	4.44991	-1.58773
AT3G23090	-1.27255	2.64503
AT2G34490	-1.04876	2.16931
AT1G15040	-1.15156	3.61985
AT3G15540	-1.61159	4.54137
AT5G13200	1.47947	1.27331
AT2G37970	1.22348	-1.63927
AT5G47950	-1.52944	-1.16534
AT4G13310	-2.62988	1.95646
AT3G08860	-1.18245	1.99093
AT1G47480	-1.22761	1.53807
AT3G16530	1.0177	4.95481
AT1G21110	1.89854	1.07232
AT4G40010	-1.85434	2.64026
AT1G70260	-3.55792	6.20627
AT3G12145	-1.22513	-1.51346
AT2G24762	-1.27903	1.28381
AT1G72230	-1.15336	1.59762
AT2G02990	1.68209	2.52765
AT3G62040	-1.00004	1.77146
AT5G24410	-1.71693	-1.30846
AT1G16370	-1.21365	-1.44441
AT4G16515	-1.41929	3.76864
AT2G43570	1.28063	1.06943
AT4G35060	-1.58275	1.56165
AT5G40420	3.85879	-0.750755
AT1G78970	-1.03847	2.77087
AT3G48390	-1.51615	0.772769
AT1G19300	-1.08874	1.46847
AT2G19800	-1.17653	1.14401
AT2G36090	-1.34015	0.719675
AT3G05920	-1.13338	0.99832
AT1G70420	1.35745	1.08427
AT3G16660	1.1527	-1.74371
AT1G62280	-2.59314	2.31484
AT1G22330	-1.31628	1.80639
AT5G24580	-1.26519	3.14813
AT5G67020	-1.39234	1.8921
AT1G18100	-1.18118	1.67398
AT2G21100	1.4256	1.60956
AT4G18760	-1.22085	1.27825
ATCG00120	-1.27759	-1.97458
AT5G41080	-1.05705	2.73057
AT5G41900	-1.76787	4.93973
AT5G19970	-1.99224	2.07948
ATCG00730	1.65106	-1.32577
AT3G24520	-1.32045	0.754522
AT3G18560	-1.36238	1.53455
AT5G48010	-1.07437	-1.39863
AT4G14890	1.67401	-0.967502
AT4G25140	3.99549	0.845678
AT3G51400	1.01289	-2.07285
AT5G66985	-1.27869	-1.76211
AT1G70990	-1.79725	1.36961
AT1G76560	-1.24627	1.0503
AT5G41790	-1.12994	1.32117
AT3G20340	-1.98051	0.628089
ATCG00800	-1.13548	-0.778951
AT1G68725	-1.90553	1.0608
AT3G18250	1.80205	-1.52278
AT5G52790	-2.46415	3.36708
AT5G59310	2.51215	4.47863
AT5G48290	-1.36414	2.35857
AT5G07080	-1.4771	1.31122
AT5G54740	5.78871	1.29685
AT1G31885	-1.15148	1.361
AT1G61820	-1.54163	1.18377
AT4G22520	-1.60653	-4.44123
AT2G48080	-1.73783	2.28664
AT1G23120	-1.70147	1.67715
AT5G18050	-1.83726	2.48193
AT1G69490	-1.2171	3.177
AT4G14630	1.50436	-1.50054
AT2G04050	1.29871	1.76459
AT2G43920	1.15715	-0.931699
AT3G45160	-1.58888	1.59547
AT1G67110	1.05613	-1.23101
AT4G27150	3.90127	3.48279
AT5G25140	-1.83894	2.63089
AT2G22795	-1.32756	1.13241
AT1G20070	-1.28401	2.24432
AT1G15550	-1.02011	2.22076
AT5G16600	-1.93887	1.43927
AT2G26695	-1.50435	1.44015
AT2G23130	-1.00526	-2.00131
AT5G45070	-1.16512	-6.41825
AT4G04745	-1.34023	1.45309
AT4G27160	4.28621	1.34342
AT3G52460	-1.18635	1.70695
AT5G25250	1.06622	1.822
AT4G37700	-1.99919	-1.26907
AT1G67148	-1.28699	2.69593
AT4G22460	-1.25001	3.20305
ATCG00810	-1.27766	-0.659196
ATCG00720	1.06195	-1.31762
AT1G75785	-8.64355	0.822629
AT2G34610	1.49557	1.47686
AT3G06070	-1.03342	2.48046
ATCG01100	-2.16912	-1.54183
AT5G43180	-1.03838	1.62791
AT2G42900	-1.04799	1.49676
ATCG00580	1.71948	-1.40011
AT4G15990	-1.13519	2.13582
AT5G18010	-1.62311	2.3159
AT1G66800	-1.22655	-1.42139
AT5G47740	-1.17676	2.94561
AT4G36110	-1.45649	5.40696
AT4G39970	-1.3366	-0.948596
AT5G05250	-1.04051	1.28893
AT5G39160	1.06557	-9.01959
AT1G53690	-1.66808	6.55867
ATCG00750	-1.45789	-1.25565
AT1G10480	1.15145	1.09554
AT5G42580	-1.99456	-1.49445
AT4G29740	1.42653	-4.89616
AT3G22740	-1.82743	2.71134
AT5G47240	-2.08049	2.14422
AT4G28890	-1.20443	1.08763
AT1G10370	-1.53262	1.90377
AT5G15830	-1.25445	2.13091
ATCG01110	-2.02437	-2.15353
ATMG00090	-1.30447	-1.00751
AT1G68880	-1.78109	2.31412
AT1G14160	-1.24021	1.36187
AT1G11740	-1.21412	3.60141
AT3G13435	-1.13895	1.65539
AT2G32190	1.0143	1.00274
AT1G64330	-1.11841	1.92918
AT2G16980	-1.52321	1.38954
AT4G38340	-1.10576	1.6148
AT5G20820	-1.05652	1.75424
AT4G33666	-1.34768	1.86691
ATCG00040	-1.44236	-3.15241
AT4G31351	1.30489	-2.6002
AT5G23750	-1.22158	2.41791
AT5G13930	-1.57098	-1.92119
AT4G22214	1.05749	-2.2617
ATCG00130	-1.28417	-1.74436
AT4G12495	7.75075	1.67936
AT5G38930	-1.06563	-3.42477
AT3G16150	1.06197	3.44575
ATCG00520	-1.74393	-2.20306
AT4G39795	-1.327	1.45383
AT2G01580	2.58577	-2.48573
AT1G04560	3.87995	-1.10523
AT4G24180	-1.21124	1.99919
AT5G18080	-1.24873	2.94224
AT4G28703	1.23328	1.26791
AT5G44568	-1.37954	3.7463
AT2G35585	-1.06528	1.3411
AT5G18060	-1.30075	2.77166
AT5G25160	-1.19559	1.54847
AT3G14340	-1.51889	-0.920161
AT5G14360	-1.18962	1.61662
AT4G01140	-1.40093	1.97303
ATCG00770	-1.11949	-1.21231
AT5G18030	-1.07307	3.25658
AT1G48690	-1.04061	1.94675
AT1G54870	4.60567	-0.707929
AT2G22000	-1.07103	1.75085
AT1G68250	4.58577	-1.57763
AT5G04120	1.17731	-1.40491
AT5G38020	1.11086	-7.52804
AT4G02830	1.41585	2.08155
AT1G09932	1.03025	2.34438
AT4G00670	-1.30473	-0.976214
AT1G03880	3.64466	2.6466
AT1G14550	2.58577	-1.81467
AT2G01200	-1.04496	2.14246
AT5G18020	-1.22694	3.0968
AT5G57670	-1.14704	2.74939
AT4G17680	-1.12009	1.77779
AT5G39860	-1.29785	3.33691
ATCG00170	-1.05846	-2.25441
AT3G03820	-1.39585	3.81131
AT5G63350	1.22891	1.29616
AT4G28530	-2.87961	3.66143
AT1G44608	-1.35886	1.55081
AT3G20935	-1.17838	2.99882
AT3G22570	-1.18237	1.26536
AT2G02630	-1.39494	1.75302
AT5G65800	-1.68725	4.96855
AT1G74000	1.2232	-1.73255
AT4G13420	3.39313	2.87412
ATCG00550	1.36557	-1.64999
AT1G02620	1.53132	-1.81831
AT3G44435	1.6388	-0.869425
AT4G38825	-1.80655	0.898759
ATCG00140	-1.17719	-1.29059
AT1G17065	-3.90207	1.64811
AT1G29440	-1.29319	2.83059
ATCG00570	1.40961	-1.3285
AT1G29430	-1.38332	4.06824
AT5G59170	2.05392	2.30725
AT4G38775	-3.71413	0.918973
AT5G45440	-1.05102	2.75198
AT4G13790	-2.36484	4.15265
ATCG00760	-2.18902	-0.890973
AT3G27250	-1.35738	1.26596
ATCG00690	1.30799	-1.68006
AT1G55240	1.27146	1.41276
AT1G26390	2.63489	-3.71467
AT4G12555	6.07334	-0.899257
AT4G22495	-2.09175	-7.01994
AT4G31405	1.02471	-2.83485
ATCG00660	-1.5991	-2.07474
ATCG01090	-1.5991	-1.57246
AT3G22565	-1.08438	1.5219
AT1G29460	-1.34497	3.56159
ATCG00600	2.43377	-2.90373
AT1G55980	1.0911	-1.3849
AT5G52320	-1.46982	4.30941
AT5G26970	1.02665	4.48138
AT4G11020	-2.34969	5.30378
AT2G07739	-1.11317	-2.02526
AT5G58360	-1.64828	2.91716
AT1G52830	-1.54516	7.66506
AT1G18835	-1.40255	4.44186
AT4G00890	-1.79279	2.26467
AT5G41280	-1.42534	-7.9386
AT4G30730	-2.23839	0.896455
AT2G04790	-1.29096	-2.22666
AT3G03240	-2.08665	3.98171
AT5G54030	-1.13575	2.76216
AT2G18970	-1.21482	3.00362
AT1G53163	-1.0679	3.12724
ATCG00700	1.05265	-1.09104
AT4G23560	-2.82134	3.95542
AT1G68723	-2.38108	1.75571
AT5G40153	-1.00561	1.09601
AT2G41850	1.83088	5.06505
AT1G74675	-1.75606	1.81987
ATCG00210	1.18984	-3.09221
AT1G34047	2.00081	5.77998
AT3G16525	-4.41468	3.53535
AT1G07690	-2.50169	2.09276
AT5G03240	0.59864	-0.813205
AT3G16240	-0.673772	1.40835
AT1G01620	-0.800999	0.954918
AT4G35100	-0.888598	1.3423
AT1G61520	0.833111	-1.29184
AT2G05510	0.734461	1.17115
AT2G36830	-0.738349	0.950807
AT1G07590	-0.667717	1.40554
AT4G25100	0.848208	-0.986153
AT1G64230	0.680646	-1.0154
AT1G79040	0.768691	-1.40775
AT1G03870	-0.803125	2.98106
AT4G12730	-0.953681	2.03225
AT4G10340	0.635285	-1.56594
AT4G34620	0.771693	-0.952699
AT1G04820	-0.796293	0.915851
AT1G22710	0.995611	-0.821037
AT4G34870	0.594976	-0.599232
AT5G05690	0.794428	-0.761836
AT1G27020	0.999676	1.01945
AT1G50010	-0.70821	0.916203
AT1G65970	-0.641346	1.64696
AT4G05180	0.785898	-0.884659
AT2G21620	0.968314	0.883091
AT5G54770	-0.893634	-0.746823
AT3G02080	0.620462	-0.983024
AT3G04720	0.767736	0.651855
AT1G19530	-0.832657	1.16937
AT1G72150	-0.61185	1.5245
AT5G20720	0.745546	-1.2894
AT3G23820	-0.836685	0.963595
AT3G16570	0.840014	-1.05424
AT1G23310	0.606849	-0.860984
AT1G76160	-0.872976	1.18947
AT4G00360	-0.675661	2.40165
AT1G78080	-0.867345	0.630438
AT2G26500	0.710693	-1.06155
AT1G70850	-0.622465	-0.596687
AT1G20340	0.597778	-1.76433
AT5G20700	-0.617901	0.824477
AT3G20470	-0.835833	1.78276
AT5G59090	-0.726182	-0.657105
AT4G35770	-0.712949	1.54313
AT1G62660	-0.955412	1.56471
AT3G54400	-0.709377	1.37216
AT4G01870	0.813033	-1.77039
AT5G13420	-0.844683	0.719927
AT3G14067	-0.613033	1.05218
AT5G07440	-0.607525	1.51329
AT1G04680	-0.909022	1.32535
AT2G38380	0.748216	-1.06287
AT3G16850	-0.778884	1.20861
AT1G22530	-0.733734	2.47486
AT4G30170	-0.699328	1.44969
AT2G44120	0.643467	-0.705216
AT3G61260	-0.847711	1.30975
AT1G55673	0.726722	-1.18482
AT4G36990	0.967103	1.07003
AT1G10140	0.993902	0.868223
AT4G26690	-0.865309	0.921422
AT3G05200	0.950571	0.620109
AT5G54160	-0.850403	1.2277
AT5G59780	-0.8652	1.64294
AT1G60730	0.911602	0.621319
AT5G22580	0.831039	-2.82844
AT1G55330	-0.953249	2.25213
AT1G32170	0.842124	1.3742
AT2G32150	-0.780684	0.970465
AT2G42610	-0.962848	0.764676
AT1G62500	-0.921042	-0.985275
AT3G23450	-0.858261	1.13549
AT1G23720	-0.956726	-0.801988
AT2G32240	-0.963681	1.79018
AT4G14040	-0.776817	-1.40577
AT1G11545	-0.708514	1.81903
AT5G65210	-0.817924	1.47249
AT4G29905	-0.794903	-0.86733
AT4G38550	-0.735382	0.752033
AT1G20840	-0.901514	0.841595
AT4G25130	0.703796	-0.74791
AT1G70370	-0.811596	0.741873
AT2G22990	-0.860468	-0.82279
AT5G18170	0.709172	0.846503
AT3G43720	-0.734432	1.97092
AT4G12420	-0.678166	0.769519
AT2G28570	0.925068	1.70906
AT4G39980	-0.980716	-0.726767
AT5G55180	0.865476	1.23935
AT3G52470	-0.831748	1.56209
AT3G21770	-0.670816	-2.09043
AT1G20900	-0.862121	0.754124
AT1G44800	-0.716139	1.00508
AT2G45820	-0.684503	1.23215
AT1G20190	-0.61627	0.851686
AT1G54010	-0.613593	-0.604256
AT5G10580	-0.744976	1.07396
AT4G28040	-0.645803	1.11467
AT4G30280	-0.671299	1.7035
AT2G01520	0.898779	-1.88421
AT1G10470	0.629366	-0.8986
AT4G09030	-0.863959	0.676879
AT5G07100	0.890626	0.935271
AT1G65840	-0.948523	1.82361
AT4G33150	-0.614477	0.767682
AT1G20450	-0.641246	2.89025
AT2G28670	-0.597458	0.896319
AT5G19230	-0.943512	2.53934
AT5G45280	-0.73482	1.57772
AT2G18690	0.668162	1.1102
AT5G03380	-0.81463	2.04353
AT5G16010	0.980489	-1.00813
AT1G77330	-0.685533	1.37369
AT5G06860	0.672914	0.868746
AT5G03040	-0.60662	0.932685
AT2G04030	0.633452	-1.38354
AT4G26630	-0.95691	1.18447
AT1G18270	-0.646991	1.13298
AT1G61590	-0.942912	0.883408
AT5G66920	-0.756149	0.862919
AT2G19110	-0.806701	1.07579
AT2G44670	0.628275	1.39397
AT2G39870	-0.835788	0.940613
AT5G03150	-0.955557	0.600079
AT3G07010	-0.63261	1.82856
AT2G04780	-0.603384	0.948062
AT3G17790	0.781371	1.26218
AT4G00400	-0.773946	1.20019
AT5G64310	-0.806546	0.798661
AT1G16350	-0.872673	-0.884779
AT3G05730	0.721818	-0.71053
AT5G46890	-0.812471	-0.718744
AT2G04160	0.808328	-1.1868
AT2G38360	-0.973617	0.684599
AT3G22620	0.749093	0.97913
AT5G44440	0.902984	-3.09323
AT1G21000	0.607573	0.652008
AT4G17900	-0.792152	0.736917
AT4G23700	0.708049	1.92513
AT1G70710	-0.701638	2.22284
AT3G01560	-0.703885	-0.706757
AT5G25980	-0.728781	-10.5772
AT2G35820	0.88394	-0.609157
AT3G43800	-0.792763	2.40705
AT5G44610	-0.657349	2.89455
AT1G30690	-0.778176	2.47805
AT1G12240	-0.65772	1.14021
AT1G22910	-0.978944	1.74374
AT1G10070	-0.686337	1.2403
AT1G29660	-0.912964	1.2854
AT2G40610	-0.847582	3.10811
AT5G59440	0.672471	-1.06894
AT5G53250	-0.955092	2.13461
AT2G34680	-0.649966	-0.798049
AT1G45130	-0.602967	1.00668
AT3G51420	0.851877	-0.632477
AT3G62660	-0.680331	0.702448
AT1G55310	0.594368	0.825533
AT3G46780	0.612425	-0.701632
AT2G24260	-0.622497	1.1095
AT3G22600	0.664848	0.701472
AT5G06700	-0.66744	1.21188
AT5G07110	-0.88033	1.45701
AT4G22490	-0.79803	-0.731763
AT3G12580	0.733934	0.725702
AT5G65207	-0.904171	0.706573
AT2G30740	-0.795574	0.875857
AT1G72160	-0.620184	1.55425
AT3G05490	-0.712501	1.49447
AT5G53370	-0.610168	1.31906
AT3G56070	0.643788	-1.0911
AT5G39080	0.922158	-0.732376
AT4G37790	-0.759545	1.7661
AT5G44920	-0.939031	-2.70874
AT2G16630	-0.863568	1.72932
AT4G24230	-0.753702	1.39894
AT3G28200	-0.609316	1.41293
AT1G21830	-0.97838	0.971426
AT5G20230	0.712151	1.87617
AT2G22080	-0.844091	1.58073
AT3G02880	-0.599213	1.18402
AT5G47720	-0.717986	0.616989
AT2G39800	-0.737958	0.614263
ATCG01130	-0.735333	-0.887061
AT1G32190	0.903636	-0.863009
AT3G23750	-0.711857	0.65407
AT4G32070	-0.771159	0.898152
AT1G02360	0.685307	0.724358
AT2G32300	-0.740014	1.10776
AT1G25550	-0.663009	1.22806
AT2G21540	-0.864541	1.65044
AT4G16410	0.731811	-1.43454
AT3G06850	-0.73383	0.800148
AT3G06770	-0.855391	1.67997
AT1G72680	0.695501	-0.672455
AT3G54880	-0.935786	1.22001
AT5G57785	0.965333	-5.4127
AT1G23030	-0.658815	0.990813
AT1G69840	0.635029	0.651497
AT1G21100	-0.619862	-0.590623
AT5G23060	0.629114	-2.11669
AT4G37890	-0.97016	1.0224
AT4G32480	-0.639628	1.27675
AT3G08670	-0.775672	0.753537
AT4G23870	-0.73273	0.876022
AT1G76410	-0.734793	0.864231
AT1G12500	-0.668075	1.41231
AT5G06390	-0.628975	0.811331
AT1G48750	-0.791625	-0.76197
AT1G49580	-0.925122	1.14221
AT3G58120	-0.698486	1.80571
AT3G20570	-0.938807	1.08062
AT4G00700	-0.860838	1.46091
AT3G14060	0.851921	0.977517
AT2G45210	0.710591	-1.35299
AT1G29050	-0.784931	2.13483
AT2G39430	-0.704115	2.09596
AT3G63160	-0.659048	-1.51204
AT3G62410	0.89818	-1.29563
AT2G32800	0.68546	0.915824
AT1G01630	-0.737987	1.6424
AT5G24570	-0.754337	-1.223
AT5G42250	-0.945975	1.85714
AT5G40760	-0.623239	0.866924
AT3G45010	0.654826	1.80486
AT4G09160	-0.791866	1.77531
AT4G30670	-0.660136	1.74969
AT3G50440	0.769604	0.686137
AT1G16390	-0.910447	-1.67329
AT5G14000	0.649625	1.08794
AT1G01190	0.865277	-2.27327
AT2G21130	0.83222	-1.15223
AT3G29035	-0.654877	0.722491
AT1G67230	-0.709426	0.803183
AT1G79700	-0.741755	1.19098
AT2G38080	-0.876842	0.790503
AT1G21880	-0.756777	0.757794
AT5G01830	-0.936616	0.893392
AT3G19030	-0.74773	0.657547
AT4G10060	-0.953083	-1.19914
AT3G48100	0.81921	-0.870345
AT5G47550	0.711194	1.48633
AT2G23030	-0.843668	1.46989
AT5G65640	0.591164	0.801883
AT1G30820	-0.660365	1.05184
AT5G63800	-0.605548	2.15699
AT1G10380	0.625138	0.89424
AT3G59690	-0.839884	1.99843
AT5G42180	-0.625931	1.5199
AT1G42470	-0.8642	1.24302
AT3G63470	-0.798989	1.9612
AT5G52882	-0.660645	1.20934
AT1G58180	-0.684445	1.58089
AT1G55450	0.628978	1.53137
AT1G70230	-0.739993	0.806273
AT2G40820	-0.666083	0.96377
AT2G45340	-0.709453	-1.03693
AT1G68130	-0.87079	0.705126
AT4G23050	-0.654529	0.71631
AT1G70690	-0.922466	0.610716
AT4G34760	-0.975984	2.30169
AT1G80240	0.748957	1.73067
AT5G27660	0.6719	1.57828
AT1G49130	0.624033	1.07381
AT3G25070	0.611916	0.868327
AT5G47230	0.977835	0.787862
AT1G60740	0.687184	6.29479
AT5G16000	-0.608732	-0.886761
AT5G41040	0.734855	1.03611
AT1G52100	-0.942778	-2.13226
AT2G37025	-0.904917	1.05332
AT4G37010	-0.866008	2.34275
AT2G22970	-0.777111	1.57011
AT3G55420	-0.967117	1.25001
AT5G61660	-0.654757	2.69919
AT4G39070	0.739567	-0.71793
AT1G47960	0.627942	0.707647
AT1G06620	-0.787291	0.732116
AT1G09800	0.768966	-1.14569
AT5G42860	-0.786814	1.84363
AT1G78260	-0.917362	2.11199
AT1G05805	-0.666384	0.842903
AT3G61420	-0.879537	1.27912
AT4G38860	-0.868769	4.63102
AT4G17030	-0.824682	1.62141
AT3G62860	-0.713257	1.15619
AT5G40170	0.627883	-0.909895
AT1G14300	0.67888	-0.836011
AT3G04070	0.630964	1.89205
AT1G07420	-0.604667	0.622786
AT2G04570	-0.731787	2.83033
AT1G11600	-0.585538	0.800855
AT2G38610	-0.633839	1.60664
AT4G34600	-0.715569	1.05575
AT4G01950	-0.694157	4.49745
AT2G47060	-0.647448	0.769199
AT1G19180	-0.92934	1.4589
AT2G48030	-0.669271	0.632578
AT1G02000	-0.828805	0.737698
AT5G55660	-0.808546	0.847736
AT1G64670	-0.72758	1.21814
AT1G70210	-0.615154	0.96858
AT5G06200	-0.923012	2.41592
AT5G16730	-0.668439	1.39374
AT1G01900	-0.886655	1.31065
AT2G16720	0.668322	1.59357
AT2G02820	-0.737971	2.94029
AT1G60060	-0.863106	1.23527
ATCG00740	-0.985743	-1.02123
AT3G06060	-0.61357	0.858065
AT4G15093	-0.704301	1.09187
AT1G73390	-0.750118	1.2534
AT5G26800	0.607526	-1.42726
AT1G14350	-0.885529	1.72021
AT3G61550	-0.731555	0.633828
AT5G07000	-0.701485	0.996988
AT2G01910	-0.63941	1.19512
AT3G05350	-0.675952	-0.732523
AT2G25000	-0.991225	3.11925
AT2G29340	0.585072	-0.842118
AT5G07770	-0.674559	1.31433
AT4G21830	-0.720097	1.86833
AT4G35320	-0.787987	2.33342
AT3G11720	0.885849	1.72642
AT5G42500	-0.970609	2.55743
AT1G78310	-0.742459	0.703262
AT5G49280	-0.702358	0.918253
AT2G46710	-0.611457	0.915349
AT1G32100	-0.771324	1.66026
AT5G53830	0.713313	0.827012
AT1G13300	-0.606291	1.12369
AT5G28080	-0.973051	1.04217
ATCG00350	-0.755026	-1.06215
AT4G38400	-0.711016	2.74638
AT1G04240	-0.628466	2.18291
AT1G23150	0.664656	1.32266
AT2G41480	-0.779815	2.02565
AT1G09390	-0.764573	-0.941411
AT1G53700	-0.803832	4.5224
AT3G28340	0.701929	1.14713
AT3G15060	0.630366	-0.925588
AT1G08160	-0.596127	1.22547
AT3G24080	-0.645939	0.768784
AT4G26320	-0.61919	1.28713
AT4G18205	0.691083	1.66944
AT3G05150	-0.716257	2.12369
AT1G07730	-0.959559	1.64776
AT1G69600	-0.746147	0.959481
AT2G33480	-0.685427	1.35217
AT5G37540	-0.61437	-2.00953
AT3G55950	-0.930113	1.75722
AT5G06839	-0.797096	1.11653
AT1G26945	-0.66767	2.7392
AT2G42130	0.639698	-1.51556
AT2G23290	-0.658963	0.683351
AT2G36420	-0.592343	0.747973
AT2G39200	-0.767	1.55538
AT3G62570	-0.827257	1.2162
AT5G01520	-0.6385	1.69144
AT1G15010	0.9311	-1.67642
AT1G17020	0.712615	1.44469
AT1G56680	0.980504	-2.0465
AT5G61440	-0.707792	0.925128
AT2G42380	-0.865435	2.70494
AT1G76360	-0.606923	0.840034
AT4G09035	-0.586938	0.641402
AT5G65770	-0.752318	1.27036
AT1G36940	-0.952799	-0.737967
AT3G10910	0.608387	1.12971
AT1G22882	-0.593635	1.49418
AT4G24275	-0.648343	2.25588
AT1G74740	-0.619211	0.8137
AT3G01220	-0.812837	1.59825
AT1G12330	-0.656611	1.43192
AT4G09890	-0.597797	2.05861
AT1G06850	-0.687574	0.812912
AT4G22780	-0.674677	1.24019
AT2G41180	0.609071	1.70388
AT3G50270	0.918623	-1.58206
AT1G07985	0.782762	-1.05602
AT5G06610	-0.846754	2.07465
AT2G41730	0.828954	1.01656
AT1G67590	-0.642698	1.07665
AT5G51680	-0.772783	0.584747
AT1G61260	-0.864262	2.22229
AT5G66650	-0.742219	1.8192
AT1G22890	-0.844897	1.0668
AT1G22400	0.600451	-2.49949
AT1G69580	-0.885075	1.45802
AT1G68690	-0.730703	0.929963
AT4G17810	-0.975146	-1.20754
AT2G25260	-0.663854	0.934227
AT5G51585	0.87444	1.24123
AT1G35230	0.948552	1.29703
AT5G22890	-0.616624	1.20678
AT1G69810	-0.646164	1.39387
AT2G36890	-0.727722	0.928531
AT3G21760	-0.717174	1.26328
AT2G38640	-0.779651	1.56557
AT5G63970	0.656237	1.71668
AT5G63590	-0.674127	2.29781
AT5G55170	-0.894322	-1.50306
AT5G24910	-0.778423	1.32893
AT5G01930	-0.585117	-0.667336
AT1G26960	-0.766772	2.83392
AT5G57480	-0.661419	1.51811
AT5G02190	-0.748007	1.37405
AT2G12462	-0.866944	1.76104
AT5G15150	-0.603509	2.59642
AT1G47655	-0.877121	0.939834
AT2G29310	-0.588225	-1.42831
AT2G14210	-0.727518	1.51843
AT4G02410	-0.618323	1.31189
ATCG00540	-0.783602	-1.89775
AT1G73220	0.755109	1.4233
AT3G01500	-0.596586	-2.47495
AT5G01250	-0.868607	1.15867
AT5G63595	0.832459	2.16125
AT5G38030	-0.762801	-3.71922
AT1G05320	-0.870534	2.65105
AT4G03820	-0.628354	0.99244
AT5G01330	-0.716247	2.67284
AT2G35710	-0.73858	1.50901
AT1G13830	-0.767866	1.26282
AT3G05600	-0.801614	-1.75021
AT5G62170	-0.82586	1.46262
AT5G41020	-0.684888	0.877432
AT5G17300	-0.735732	1.12004
AT2G18193	0.724425	1.48989
AT4G13620	-0.756942	1.42514
AT5G01790	-0.772014	0.878167
AT2G31730	-0.625293	1.08028
AT5G67390	-0.64979	1.42624
AT2G35910	-0.605391	0.758182
AT3G48340	0.677531	1.73075
AT3G02240	-0.805786	1.62824
AT3G50330	-0.619201	1.18536
AT3G04060	-0.628301	1.73569
AT3G53200	-0.895971	5.23359
AT1G02065	-0.768718	-4.02035
AT4G20690	0.64683	-1.20823
AT3G06370	-0.644527	1.53146
AT4G23190	0.627772	1.41213
AT5G45650	-0.952853	1.27177
AT2G17300	-0.819998	1.7591
ATCG00190	-0.724497	-2.06767
AT4G18430	0.595673	2.08357
AT4G15660	-0.988429	-3.9542
AT3G08660	-0.800446	1.42217
AT1G17960	-0.80922	2.86267
AT1G17700	-0.596754	1.06633
AT4G31354	0.796904	-2.16415
AT4G36880	0.995684	3.08621
AT1G12845	-0.591501	1.50631
AT1G77200	-0.790605	1.34505
AT2G24945	-0.591259	1.90875
AT1G75190	-0.950282	1.02823
AT3G10320	-0.773259	2.41926
AT4G08040	0.955326	-4.95128
AT4G14380	-0.832467	2.11843
AT1G16510	-0.726398	-1.53422
AT2G27930	-0.999191	1.82382
AT5G27890	-0.827425	-7.99624
AT1G77530	-0.993191	-2.14762
AT3G48920	-0.689863	2.22327
AT1G57770	0.594226	-1.72613
AT2G44740	-0.593885	1.52184
AT5G55620	-0.605678	-1.08022
AT1G74650	-0.875259	3.06047
AT5G03350	-0.761202	1.4741
AT5G54230	-0.647633	1.47006
AT1G02705	0.615759	-1.65372
AT2G44600	-0.589671	1.25856
AT2G38480	-0.669672	1.55448
AT5G13220	-0.830967	-1.49686
AT2G13965	-0.985386	0.64777
AT5G42830	-0.746425	-1.98591
ATCG00180	-0.935626	-2.39781
AT3G54120	-0.585152	1.1481
AT1G60030	-0.652296	2.37509
AT3G42800	-0.831735	4.29381
AT1G22990	-0.703274	-2.31641
AT2G22920	-0.920724	2.07126
AT5G45960	0.933694	-2.09791
AT4G01390	-0.94374	4.23546
AT3G44510	-0.755588	2.01031
AT5G39865	-0.835693	1.46208
AT2G01755	0.790247	-1.98047
AT3G50760	-0.703416	1.34477
AT5G67450	-0.710911	2.23647
AT2G39435	-0.600093	1.68874
AT2G34060	-0.703569	-1.94147
AT5G52070	-0.599695	1.37391
ATCG00380	-0.975213	-1.63206
AT1G18140	-0.67215	1.7891
AT2G18969	-0.86638	3.31638
AT3G48180	-0.793188	1.08271
AT2G41300	-0.683504	2.09012
AT3G03850	-0.842687	3.82295
AT5G52300	-0.693565	2.07216
AT4G26288	-0.647071	1.03704
AT5G25240	-0.610871	1.26581
AT1G11591	-0.719843	0.755699
ATCG01010	-0.7141	-2.0217
AT2G22200	-0.968818	1.55445
AT4G10910	-0.648924	1.17867
AT5G01840	-0.597574	-1.74202
AT4G04460	-0.602576	0.835069
AT5G63450	-0.678404	2.33095
AT5G10140	-0.598229	1.2681
AT5G38710	-0.921189	5.01151
AT5G23360	-0.740957	2.36338
AT2G31083	-0.718291	0.839656
AT3G16250	-0.630841	-1.21917
AT5G24240	-0.945113	5.54513
AT3G13437	-0.909924	2.49469
AT3G28210	0.790041	1.82054
ATCG00560	0.977725	-1.43179
AT1G56660	-0.963858	1.40049
AT4G38850	-0.963858	7.98584
AT5G24780	-0.896776	-2.00942
AT3G03840	-0.962666	2.61471
AT5G06760	-0.60466	1.23621
AT5G22870	-0.890485	1.83007
ATCG00160	-0.943696	-1.54428
AT2G47935	-0.926769	0.732234
AT5G46090	-0.76439	1.22045
AT3G50800	0.639069	-1
ATCG01060	0.889777	-1.63197
AT1G60450	0.87766	2.97728
AT1G56060	0.938073	2.78215
AT1G52690	0.748829	0.900547
ATCG00710	0.745249	-1.21251
AT1G14930	-0.882075	1.4634
AT1G16022	-0.789049	2.11752
AT5G41290	-0.937352	-4.15892

## Sheet: MEL VS DMSO
Melatonin-regulated genes in wild type . Seedlings were grown on 0.5 MS for 4 days in the light, and then transffered on 0.5 MS plate with 1 mM Melatonin or 0.1% DMSO (control) for another 3 days in dark conditions. Differentially expressed genes were defined by 1.5-fold difference between wild type (+ MEL) and wild type (DMSO) with q-value ≤0.001(Storey et al. 2003).
GeneID	log2Ratio(MEL/DMSO)	q-value(Storey et al. 2003)	p-value	Symbol	Nr Description
AT2G44130	3.71813	0	0	AT2G44130//AT2G44130	NP_566009.1//Galactose oxidase/kelch repeat superfamily protein [Arabidopsis thaliana]
AT2G10940	-1.93345	0	0	AT2G10940//AT2G10940	NP_565348.1//Bifunctional inhibitor/lipid-transfer protein/seed storage 2S albumin superfamily protein [Arabidopsis thaliana]
AT5G02380	1.25975	0	0	MT2B	NP_195858.1//metallothionein 2B [Arabidopsis thaliana]
AT2G05380	1.0042	0	0	GRP3S	NP_001324794.1//glycine-rich protein 3 short isoform [Arabidopsis thaliana];XP_020888706.1//glycine-rich protein 3 [Arabidopsis lyrata subsp. lyrata]
AT4G38770	-2.27118	0	0	PRP4	NP_195588.1//proline-rich protein 4 [Arabidopsis thaliana]
AT2G43150	-1.73882	0	0	AT2G43150//AT2G43150	NP_181844.1//Proline-rich extensin-like family protein [Arabidopsis thaliana]
AT4G02380	1.02019	0	0	SAG21	AAC19273.1//T14P8.2 [Arabidopsis thaliana]
AT3G13310	3.25861	0	0	AT3G13310//AT3G13310	NP_187939.1//Chaperone DnaJ-domain superfamily protein [Arabidopsis thaliana]
AT1G75750	1.06045	0	0	GASA1	NP_565116.1//GAST1 protein homolog 1 [Arabidopsis thaliana];NP_001185407.1//GAST1 protein homolog 1 [Arabidopsis thaliana]
AT3G59930	4.06775	0	0	AT3G59930//AT3G59930	NP_191552.2//defensin-like protein [Arabidopsis thaliana]
AT4G12480	1.4631	0	0	EARLI1	XP_010422217.1//PREDICTED: lipid transfer protein EARLI 1-like [Camelina sativa]
AT4G12470	1.03295	0	0	AZI1	XP_020877740.1//pEARLI1-like lipid transfer protein 1 [Arabidopsis lyrata subsp. lyrata]
AT4G02520	1.23374	0	0	GSTF2	NP_192161.1//glutathione S-transferase PHI 2 [Arabidopsis thaliana]
AT3G50480	3.87578	0	0	HR4	NP_566933.1//homolog of RPW8 4 [Arabidopsis thaliana];NP_001325500.1//homolog of RPW8 4 [Arabidopsis thaliana]
AT2G36220	3.24112	0	0	AT2G36220//AT2G36220	NP_565838.1//hypothetical protein AT2G36220 [Arabidopsis thaliana]
AT3G53420	-1.23675	0	0	PIP2A	NP_190910.1//plasma membrane intrinsic protein 2A [Arabidopsis thaliana]
AT1G78830	2.37064	0	0	AT1G78830//AT1G78830	NP_565191.1//Curculin-like (mannose-binding) lectin family protein [Arabidopsis thaliana]
AT3G59940	1.85161	0	0	AT3G59940//AT3G59940	NP_191553.1//Galactose oxidase/kelch repeat superfamily protein [Arabidopsis thaliana]
AT1G32450	-2.65655	0	0	NRT1.5	NP_174523.2//nitrate transporter 1.5 [Arabidopsis thaliana]
AT2G36120	-1.89406	0	0	DOT1	NP_181156.1//Glycine-rich protein family [Arabidopsis thaliana]
AT2G37170	-1.27998	0	0	PIP2B	NP_001323849.1//plasma membrane intrinsic protein 2 [Arabidopsis thaliana]
AT1G21310	-1.47745	0	0	EXT3	NP_173553.1//extensin 3 [Arabidopsis thaliana]
AT5G14920	-1.06092	0	0	AT5G14920//AT5G14920	NP_001031885.1//Gibberellin-regulated family protein [Arabidopsis thaliana];NP_196996.1//Gibberellin-regulated family protein [Arabidopsis thaliana]
AT3G09390	1.12005	0	0	MT2A	NP_187550.1//metallothionein 2A [Arabidopsis thaliana]
AT2G14890	-1.72848	0	0	AGP9	NP_179095.1//arabinogalactan protein 9 [Arabidopsis thaliana]
AT1G66200	-1.40466	0	0	GSR2	NP_001031240.1//hypothetical protein AT1G66200 [Arabidopsis thaliana];NP_176794.1//hypothetical protein AT1G66200 [Arabidopsis thaliana];NP_001185327.1//hypothetical protein AT1G66200 [Arabidopsis thaliana]
AT4G36040	1.24432	0	0	J11	XP_002867039.2//chaperone protein dnaJ 11, chloroplastic [Arabidopsis lyrata subsp. lyrata]
AT2G21140	-3.02071	0	0	PRP2	NP_179710.1//proline-rich protein 2 [Arabidopsis thaliana]
AT3G61430	-1.15576	0	0	PIP1A	NP_191702.1//plasma membrane intrinsic protein 1A [Arabidopsis thaliana]
AT5G66052	1.58014	0	0	AT5G66052//AT5G66052	NP_680472.1//transmembrane protein [Arabidopsis thaliana]
AT4G25640	2.23797	0	0	DTX35	XP_010448397.1//PREDICTED: protein DETOXIFICATION 35 [Camelina sativa];NP_001329321.1//detoxifying efflux carrier 35 [Arabidopsis thaliana];NP_001190838.1//detoxifying efflux carrier 35 [Arabidopsis thaliana]
AT2G45470	-1.64368	0	0	FLA8	AAM66074.1//endosperm-specific protein-like protein [Arabidopsis thaliana]
AT1G66580	1.32904	0	0	SAG24	NP_564878.1//senescence associated gene 24 [Arabidopsis thaliana]
AT2G36580	1.8083	0	0	AT2G36580//AT2G36580	XP_006294001.1//hypothetical protein CARUB_v10022991mg [Capsella rubella]
AT5G10430	-2.17883	0	0	AGP4	XP_010453067.1//PREDICTED: classical arabinogalactan protein 4 [Camelina sativa]
AT4G11650	1.06395	0	0	OSM34	NP_192902.1//osmotin 34 [Arabidopsis thaliana]
AT1G70830	1.05519	0	0	MLP28	NP_177240.3//MLP-like protein 28 [Arabidopsis thaliana];NP_849875.1//MLP-like protein 28 [Arabidopsis thaliana];NP_001077806.1//MLP-like protein 28 [Arabidopsis thaliana];NP_001077807.1//MLP-like protein 28 [Arabidopsis thaliana]
AT5G63600	-1.18242	0	0	FLS5	NP_001032131.1//flavonol synthase 5 [Arabidopsis thaliana];NP_201165.1//flavonol synthase 5 [Arabidopsis thaliana]
AT3G49120	1.31801	0	0	PRXCB	NP_190481.1//peroxidase CB [Arabidopsis thaliana]
AT4G17340	-1.32728	0	0	TIP2%3B2	NP_193465.1//tonoplast intrinsic protein 2;2 [Arabidopsis thaliana]
AT5G27420	2.77537	0	0	CNI1	NP_198094.1//carbon/nitrogen insensitive 1 [Arabidopsis thaliana]
AT4G23400	-1.04485	0	0	PIP1%3B5	NP_194071.1//plasma membrane intrinsic protein 1;5 [Arabidopsis thaliana]
AT3G04000	4.2849	0	0	AT3G04000//AT3G04000	NP_566221.2//NAD(P)-binding Rossmann-fold superfamily protein [Arabidopsis thaliana]
AT2G43590	2.34471	0	0	AT2G43590//AT2G43590	XP_020884057.1//endochitinase At2g43590 [Arabidopsis lyrata subsp. lyrata]
AT2G36460	1.17336	0	0	FBA6	XP_010505193.2//PREDICTED: fructose-bisphosphate aldolase 6, cytosolic [Camelina sativa];NP_181187.1//Aldolase superfamily protein [Arabidopsis thaliana]
AT1G09750	-1.83969	0	0	AT1G09750//AT1G09750	NP_563851.1//Eukaryotic aspartyl protease family protein [Arabidopsis thaliana]
AT3G44300	1.16046	0	0	NIT2	NP_190016.1//nitrilase 2 [Arabidopsis thaliana]
AT1G01720	1.56237	0	0	ATAF1	NP_171677.1//NAC (No Apical Meristem) domain transcriptional regulator superfamily protein [Arabidopsis thaliana]
AT1G67870	-1.62874	0	0	AT1G67870//AT1G67870	NP_564912.1//glycine-rich protein [Arabidopsis thaliana]
AT4G22505	-1.65095	0	0	AT4G22505//AT4G22505	NP_001154263.1//Bifunctional inhibitor/lipid-transfer protein/seed storage 2S albumin superfamily protein [Arabidopsis thaliana]
AT3G47340	-1.21373	0	0	ASN1	NP_850664.1//glutamine-dependent asparagine synthase 1 [Arabidopsis thaliana];KFK32648.1//hypothetical protein AALP_AA6G270400 [Arabis alpina];NP_001326652.1//glutamine-dependent asparagine synthase 1 [Arabidopsis thaliana]
AT5G09440	1.02336	0	0	EXL4	NP_196506.1//EXORDIUM like 4 [Arabidopsis thaliana]
AT4G12550	-4.02137	0	0	AIR1	NP_192992.1//Auxin-Induced in Root cultures 1 [Arabidopsis thaliana]
AT3G23430	-2.35212	0	0	PHO1	XP_020887661.1//phosphate transporter PHO1 [Arabidopsis lyrata subsp. lyrata]
AT4G15390	-2.72182	0	0	AT4G15390//AT4G15390	BAF02069.1//HSR201 like protein [Arabidopsis thaliana]
AT5G48930	-1.55718	0	0	HCT	NP_199704.1//hydroxycinnamoyl-CoA shikimate/quinate hydroxycinnamoyl transferase [Arabidopsis thaliana]
AT1G20440	-1.04802	0	0	COR47	CAA42483.1//cor47, partial [Arabidopsis thaliana]
AT1G66700	4.2126	0	0	PXMT1	NP_564881.3//S-adenosyl-L-methionine-dependent methyltransferases superfamily protein [Arabidopsis thaliana]
AT3G14210	1.0045	0	0	ESM1	NP_188037.1//GDSL-like lipase/acylhydrolase superfamily protein [Arabidopsis thaliana]
AT5G65390	-1.12192	0	0	AGP7	XP_010463135.1//PREDICTED: classical arabinogalactan protein 7-like [Camelina sativa]
AT4G23680	1.55714	0	0	AT4G23680//AT4G23680	NP_194099.1//Polyketide cyclase/dehydrase and lipid transport superfamily protein [Arabidopsis thaliana]
AT5G10435	-2.0135	0	0	AT5G10435//AT5G10435	XP_010453067.1//PREDICTED: classical arabinogalactan protein 4 [Camelina sativa]
AT4G20830	1.19139	0	0	AT4G20830//AT4G20830	NP_193815.2//FAD-binding Berberine family protein [Arabidopsis thaliana];NP_974580.1//FAD-binding Berberine family protein [Arabidopsis thaliana]
AT4G13340	-1.46812	0	0	LRX3	NP_193070.1//Leucine-rich repeat (LRR) family protein [Arabidopsis thaliana]
AT4G34050	-1.24374	0	0	CCoAOMT1	NP_001328048.1//S-adenosyl-L-methionine-dependent methyltransferases superfamily protein [Arabidopsis thaliana];NP_849491.1//S-adenosyl-L-methionine-dependent methyltransferases superfamily protein [Arabidopsis thaliana]
AT5G09530	2.53591	0	0	PELPK1	NP_196515.1//hydroxyproline-rich glycoprotein family protein [Arabidopsis thaliana]
AT1G69880	3.71122	0	0	TH8	NP_177146.1//thioredoxin H-type 8 [Arabidopsis thaliana]
AT1G21520	2.07106	0	0	AT1G21520//AT1G21520	NP_173571.2//hypothetical protein AT1G21520 [Arabidopsis thaliana]
AT4G38080	2.50317	0	0	AT4G38080//AT4G38080	NP_195521.1//hydroxyproline-rich glycoprotein family protein [Arabidopsis thaliana]
AT4G38620	2.40953	0	0	MYB4	NP_195574.1//myb domain protein 4 [Arabidopsis thaliana]
AT3G23810	-1.34867	0	0	SAHH2	NP_189023.1//S-adenosyl-l-homocysteine (SAH) hydrolase 2 [Arabidopsis thaliana]
AT5G43780	-1.03305	0	0	APS4	NP_199191.1//Pseudouridine synthase/archaeosine transglycosylase-like family protein [Arabidopsis thaliana]
AT4G18670	-1.52808	0	0	AT4G18670//AT4G18670	NP_193602.4//Leucine-rich repeat (LRR) family protein [Arabidopsis thaliana]
AT2G37040	-1.81049	0	0	PAL1	XP_006403711.1//hypothetical protein EUTSA_v10010153mg [Eutrema salsugineum]
AT1G12080	-1.24898	0	0	AT1G12080//AT1G12080	NP_849650.1//Vacuolar calcium-binding protein-like protein [Arabidopsis thaliana]
AT2G42840	-1.00791	0	0	PDF1	NP_181812.1//protodermal factor 1 [Arabidopsis thaliana]
AT3G49780	1.618	0	0	PSK4	NP_566926.1//phytosulfokine 4 precursor [Arabidopsis thaliana]
AT2G30490	-1.40381	0	0	C4H	CAP08828.1//cinnamate-4-hydroxylase [Arabidopsis thaliana]
AT4G22475	-2.25285	0	0	AT4G22475//AT4G22475	NP_001328841.1//transmembrane protein [Arabidopsis thaliana];NP_001078427.2//Bifunctional inhibitor/lipid-transfer protein/seed storage 2S albumin superfamily protein [Arabidopsis thaliana]
AT1G02930	2.14784	0	0	GSTF6	NP_171792.1//glutathione S-transferase 6 [Arabidopsis thaliana]
AT1G02920	1.6559	0	0	GSTF7	NP_171791.1//glutathione S-transferase 7 [Arabidopsis thaliana]
AT5G10770	1.11987	0	0	AT5G10770//AT5G10770	NP_196638.2//Eukaryotic aspartyl protease family protein [Arabidopsis thaliana]
AT4G12580	5.75605	0	0	AT4G12580//AT4G12580	NP_192995.1//hypothetical protein AT4G12580 [Arabidopsis thaliana];NP_001154224.1//hypothetical protein AT4G12580 [Arabidopsis thaliana]
AT4G12490	2.6758	0	0	AT4G12490//AT4G12490	NP_192986.1//Bifunctional inhibitor/lipid-transfer protein/seed storage 2S albumin superfamily protein [Arabidopsis thaliana]
AT3G22125	-2.17186	0	0	AT3G22125//AT3G22125	NP_001078199.1//Bifunctional inhibitor/lipid-transfer protein/seed storage 2S albumin superfamily protein [Arabidopsis thaliana];NP_001327430.1//transmembrane protein [Arabidopsis thaliana]
AT2G37180	-1.90405	0	0	RD28	NP_181255.1//Aquaporin-like superfamily protein [Arabidopsis thaliana]
AT1G09560	-1.04242	0	0	GLP5	NP_172427.1//germin-like protein 5 [Arabidopsis thaliana]
AT1G69410	1.02327	0	0	ELF5A-3	NP_177100.1//eukaryotic elongation factor 5A-3 [Arabidopsis thaliana]
AT2G37710	1.58829	0	0	RLK	NP_181307.1//receptor lectin kinase [Arabidopsis thaliana]
AT1G19020	2.58741	0	0	AT1G19020//AT1G19020	NP_564069.1//CDP-diacylglycerol-glycerol-3-phosphate 3-phosphatidyltransferase [Arabidopsis thaliana]
AT5G42825	1.8479	0	0	AT5G42825//AT5G42825	NP_974871.1//hypothetical protein AT5G42825 [Arabidopsis thaliana]
AT3G28550	-1.33563	0	0	AT3G28550//AT3G28550	NP_189496.2//Proline-rich extensin-like family protein [Arabidopsis thaliana];NP_001327211.1//Proline-rich extensin-like family protein [Arabidopsis thaliana]
AT5G66690	1.31138	0	0	UGT72E2	NP_201470.1//UDP-Glycosyltransferase superfamily protein [Arabidopsis thaliana]
AT4G11320	-1.19454	0	0	AT4G11320//AT4G11320	NP_567377.1//Papain family cysteine protease [Arabidopsis thaliana]
AT1G35516	1.3371	0	0	AT1G35516//AT1G35516	AAF79367.1//F15O4.43 [Arabidopsis thaliana];NP_001320837.1//myb-like transcription factor family protein [Arabidopsis thaliana]
AT4G22485	-1.62194	0	0	AT4G22485//AT4G22485	NP_001078427.2//Bifunctional inhibitor/lipid-transfer protein/seed storage 2S albumin superfamily protein [Arabidopsis thaliana]
AT4G37520	1.04533	0	0	AT4G37520//AT4G37520	NP_001190944.1//Peroxidase superfamily protein [Arabidopsis thaliana];AAM63630.1//peroxidase, prxr2 [Arabidopsis thaliana]
AT2G39310	1.28823	0	0	JAL22	NP_001078021.1//jacalin-related lectin 22 [Arabidopsis thaliana];NP_181463.1//jacalin-related lectin 22 [Arabidopsis thaliana]
AT3G24300	-2.28559	0	0	AMT1%3B3	NP_189073.1//ammonium transporter 1;3 [Arabidopsis thaliana]
AT5G47450	-1.27207	0	0	TIP2%3B3	NP_199556.1//tonoplast intrinsic protein 2;3 [Arabidopsis thaliana]
AT4G36430	1.99342	0	0	AT4G36430//AT4G36430	XP_020874729.1//peroxidase 49 [Arabidopsis lyrata subsp. lyrata]
AT1G75040	4.02978	0	0	PR5	NP_177641.1//pathogenesis-related protein 5 [Arabidopsis thaliana]
AT5G48540	2.62687	0	0	AT5G48540//AT5G48540	NP_199665.1//receptor-like protein kinase-related family protein [Arabidopsis thaliana]
AT1G64640	-1.51272	0	0	ENODL8	NP_176645.3//early nodulin-like protein 8 [Arabidopsis thaliana]
AT2G34430	-1.07499	0	0	LHB1B1	NP_565787.1//light-harvesting chlorophyll-protein complex II subunit B1 [Arabidopsis thaliana]
AT5G44550	2.88815	0	0	AT5G44550//AT5G44550	NP_199268.1//Uncharacterized protein family (UPF0497) [Arabidopsis thaliana]
AT5G58860	2.86952	0	0	CYP86A1	NP_200694.1//cytochrome P450, family 86, subfamily A, polypeptide 1 [Arabidopsis thaliana]
AT5G15780	-1.31022	0	0	AT5G15780//AT5G15780	NP_197082.1//Pollen Ole e 1 allergen and extensin family protein [Arabidopsis thaliana]
AT5G42050	1.16151	0	0	AT5G42050//AT5G42050	NP_568600.1//DCD (Development and Cell Death) domain protein [Arabidopsis thaliana]
AT1G01010	1.70079	0	0	NAC001	NP_171609.1//NAC domain containing protein 1 [Arabidopsis thaliana]
AT5G14180	2.24011	0	0	MPL1	NP_001330562.1//Myzus persicae-induced lipase 1 [Arabidopsis thaliana];NP_568295.2//Myzus persicae-induced lipase 1 [Arabidopsis thaliana];NP_001330560.1//Myzus persicae-induced lipase 1 [Arabidopsis thaliana];BAD43470.1//unnamed protein product, partial [Arabidopsis thaliana]
AT1G02850	1.38519	0	0	BGLU11	NP_849578.5//beta glucosidase 11 [Arabidopsis thaliana];NP_973746.3//beta glucosidase 11 [Arabidopsis thaliana];NP_563666.1//beta glucosidase 11 [Arabidopsis thaliana];NP_001117217.1//beta glucosidase 11 [Arabidopsis thaliana];NP_001318909.1//beta glucosidase 11 [Arabidopsis thaliana]
AT1G07610	-1.24569	0	0	MT1C	XP_006305890.1//hypothetical protein CARUB_v10011048mg, partial [Capsella rubella]
AT2G28780	-3.70242	0	0	AT2G28780//AT2G28780	NP_180444.2//P-hydroxybenzoic acid efflux pump subunit [Arabidopsis thaliana]
AT1G78460	1.35806	0	0	AT1G78460//AT1G78460	NP_177967.1//SOUL heme-binding family protein [Arabidopsis thaliana]
AT3G01970	1.56565	0	0	WRKY45	NP_186846.1//WRKY DNA-binding protein 45 [Arabidopsis thaliana]
AT5G16970	1.36417	0	0	AER	NP_197199.1//alkenal reductase [Arabidopsis thaliana]
AT3G53980	-1.82794	0	0	AT3G53980//AT3G53980	NP_190966.1//Bifunctional inhibitor/lipid-transfer protein/seed storage 2S albumin superfamily protein [Arabidopsis thaliana]
AT1G64370	1.36431	0	0	AT1G64370//AT1G64370	NP_564833.1//filaggrin-like protein [Arabidopsis thaliana]
AT4G02290	-1.1583	0	0	GH9B13	XP_002872847.1//endoglucanase 17 [Arabidopsis lyrata subsp. lyrata]
AT2G18370	2.58957	0	0	AT2G18370//AT2G18370	NP_179428.1//Bifunctional inhibitor/lipid-transfer protein/seed storage 2S albumin superfamily protein [Arabidopsis thaliana]
AT3G55240	1.49628	0	0	AT3G55240//AT3G55240	NP_191084.1//Plant protein 1589 of unknown function [Arabidopsis thaliana]
AT1G78660	1.11601	0	0	GGH1	NP_849900.1//gamma-glutamyl hydrolase 1 [Arabidopsis thaliana];NP_177987.1//gamma-glutamyl hydrolase 1 [Arabidopsis thaliana]
AT1G62440	-2.29808	0	0	LRX2	OAP17276.1//LRX2 [Arabidopsis thaliana]
AT3G30775	-1.53305	0	0	ERD5	NP_189701.3//Methylenetetrahydrofolate reductase family protein [Arabidopsis thaliana]
AT1G67360	2.25771	0	0	AT1G67360//AT1G67360	NP_176904.1//Rubber elongation factor protein (REF) [Arabidopsis thaliana]
AT5G18150	2.64096	0	0	AT5G18150//AT5G18150	NP_197316.1//Methyltransferase-related protein [Arabidopsis thaliana]
AT3G22060	5.51316	0	0	AT3G22060//AT3G22060	NP_566697.1//Receptor-like protein kinase-related family protein [Arabidopsis thaliana]
ATCG00220	1.30065	0	0	PSBM	EFH64612.1//hypothetical protein ARALYDRAFT_893970 [Arabidopsis lyrata subsp. lyrata]
AT2G05940	2.25696	0	0	RIPK	NP_178651.1//Protein kinase superfamily protein [Arabidopsis thaliana]
AT3G03780	-1.51319	0	0	MS2	XP_010485733.1//PREDICTED: 5-methyltetrahydropteroyltriglutamate--homocysteine methyltransferase 2 isoform X1 [Camelina sativa]
AT5G04930	1.21025	0	0	ALA1	NP_568146.1//aminophospholipid ATPase 1 [Arabidopsis thaliana]
ATCG00490	1.85505	0	0	RBCL	YP_009271575.1//ribulose 1,5-bisphosphate carboxylase/oxygenase large subunit (chloroplast) [Cakile arabica]
AT3G10340	-2.56833	0	0	PAL4	XP_010482945.1//PREDICTED: phenylalanine ammonia-lyase 4 [Camelina sativa]
AT1G51680	-1.66339	0	0	4CL1	CAP09657.1//cinnamyl alcohol dehydrogenase [Arabidopsis thaliana];CAP08784.1//4-cumarate-COA-ligase, partial [Arabidopsis thaliana];NP_001077697.1//4-coumarate:CoA ligase 1 [Arabidopsis thaliana]
AT4G07820	-2.18161	0	0	AT4G07820//AT4G07820	NP_192524.1//CAP (Cysteine-rich secretory proteins, Antigen 5, and Pathogenesis-related 1 protein) superfamily protein [Arabidopsis thaliana]
AT4G34135	1.13414	0	0	UGT73B2	NP_567954.1//UDP-glucosyltransferase 73B2 [Arabidopsis thaliana]
AT4G12545	-3.54926	0	0	AT4G12545//AT4G12545	NP_849366.1//Bifunctional inhibitor/lipid-transfer protein/seed storage 2S albumin superfamily protein [Arabidopsis thaliana]
AT1G21670	1.27507	0	0	AT1G21670//AT1G21670	NP_564146.1//DPP6 amino-terminal domain protein [Arabidopsis thaliana]
AT1G75380	1.0255	0	0	BBD1	NP_177671.1//bifunctional nuclease in basal defense response 1 [Arabidopsis thaliana]
AT2G18150	2.45423	0	0	AT2G18150//AT2G18150	NP_179407.1//Peroxidase superfamily protein [Arabidopsis thaliana]
AT5G59520	-1.89552	0	0	ZIP2	NP_200760.1//ZRT/IRT-like protein 2 [Arabidopsis thaliana]
AT1G60750	2.85734	0	0	AT1G60750//AT1G60750	NP_176274.1//NAD(P)-linked oxidoreductase superfamily protein [Arabidopsis thaliana]
AT1G69870	1.70287	0	0	NRT1.7	NP_564979.1//nitrate transporter 1.7 [Arabidopsis thaliana]
AT2G44080	1.23781	0	0	ARL	NP_850409.1//ARGOS-like protein [Arabidopsis thaliana]
AT3G21560	2.4139	0	0	UGT84A2	NP_188793.1//UDP-Glycosyltransferase superfamily protein [Arabidopsis thaliana]
AT2G16890	5.44068	0	0	AT2G16890//AT2G16890	NP_179281.3//UDP-Glycosyltransferase superfamily protein [Arabidopsis thaliana];NP_850992.1//UDP-Glycosyltransferase superfamily protein [Arabidopsis thaliana]
AT3G50820	1.2089	0	0	PSBO2	NP_190651.1//photosystem II subunit O-2 [Arabidopsis thaliana]
AT2G35980	2.97168	0	0	YLS9	NP_181142.1//Late embryogenesis abundant (LEA) hydroxyproline-rich glycoprotein family [Arabidopsis thaliana]
ATCG00680	1.75573	0	0	PSBB	YP_009000359.1//psbB protein (chloroplast) [Arabis alpina]
AT4G04830	-1.7547	0	0	MSRB5	NP_192392.1//methionine sulfoxide reductase B5 [Arabidopsis thaliana];NP_001190674.1//methionine sulfoxide reductase B5 [Arabidopsis thaliana]
AT2G47160	-1.26283	0	0	BOR1	NP_001078071.1//HCO3- transporter family [Arabidopsis thaliana];NP_850469.1//HCO3- transporter family [Arabidopsis thaliana]
AT1G22500	1.07022	0	0	ATL15	NP_173666.1//RING/U-box superfamily protein [Arabidopsis thaliana]
AT4G37450	-1.52636	0	0	AGP18	NP_001329215.1//arabinogalactan protein 18 [Arabidopsis thaliana]
AT5G56630	1.51952	0	0	PFK7	NP_568842.1//phosphofructokinase 7 [Arabidopsis thaliana]
AT1G03090	-1.20502	0	0	MCCA	NP_563674.1//methylcrotonyl-CoA carboxylase alpha chain [Arabidopsis thaliana];NP_849583.1//methylcrotonyl-CoA carboxylase alpha chain [Arabidopsis thaliana]
AT2G38400	-1.31665	0	0	AGT3	NP_001189701.1//alanine:glyoxylate aminotransferase 3 [Arabidopsis thaliana]
AT2G23540	3.17825	0	0	AT2G23540//AT2G23540	NP_179935.1//GDSL-like Lipase/Acylhydrolase superfamily protein [Arabidopsis thaliana]
AT2G39350	1.72594	0	0	ABCG1	NP_181467.1//ABC-2 type transporter family protein [Arabidopsis thaliana]
AT4G13395	3.39713	0	0	RTFL12	XP_002863136.2//uncharacterized protein LOC9299212 [Arabidopsis lyrata subsp. lyrata]
AT1G73330	-1.7544	0	0	DR4	NP_177476.1//drought-repressed 4 [Arabidopsis thaliana]
AT1G21313	-4.3361	0	0	AT1G21313//AT1G21313	XP_018436561.1//PREDICTED: extensin-3 [Raphanus sativus]
AT4G16860	2.72281	0	0	RPP4	NP_193420.2//Disease resistance protein (TIR-NBS-LRR class) family [Arabidopsis thaliana]
AT5G35735	1.21029	0	0	AT5G35735//AT5G35735	NP_568531.1//Auxin-responsive family protein [Arabidopsis thaliana]
AT5G40450	-2.2128	0	0	AT5G40450//AT5G40450	NP_198861.4//A-kinase anchor-like protein [Arabidopsis thaliana]
AT4G12520	-1.11041	0	0	AT4G12520//AT4G12520	NP_567391.1//Bifunctional inhibitor/lipid-transfer protein/seed storage 2S albumin superfamily protein [Arabidopsis thaliana]
AT4G39675	-2.14905	0	0	AT4G39675//AT4G39675	NP_568065.1//hypothetical protein AT4G39675 [Arabidopsis thaliana]
AT5G10625	1.45328	0	0	AT5G10625//AT5G10625	NP_974763.1//flowering-promoting factor-like protein [Arabidopsis thaliana]
AT2G01670	1.20428	0	0	NUDT17	NP_565273.1//nudix hydrolase homolog 17 [Arabidopsis thaliana]
AT4G16563	-2.51101	0	0	AT4G16563//AT4G16563	NP_567506.1//Eukaryotic aspartyl protease family protein [Arabidopsis thaliana]
AT1G68620	1.89015	0	0	AT1G68620//AT1G68620	NP_564936.1//alpha/beta-Hydrolases superfamily protein [Arabidopsis thaliana]
AT5G24210	2.86687	0	0	AT5G24210//AT5G24210	NP_197809.1//alpha/beta-Hydrolases superfamily protein [Arabidopsis thaliana]
AT4G19690	-3.58354	0	0	IRT1	NP_567590.3//iron-regulated transporter 1 [Arabidopsis thaliana];NP_849546.1//iron-regulated transporter 1 [Arabidopsis thaliana]
AT3G24480	-1.23788	0	0	AT3G24480//AT3G24480	XP_020887722.1//leucine-rich repeat extensin-like protein 4 [Arabidopsis lyrata subsp. lyrata]
AT4G33720	-1.26154	0	0	AT4G33720//AT4G33720	NP_195098.1//CAP (Cysteine-rich secretory proteins, Antigen 5, and Pathogenesis-related 1 protein) superfamily protein [Arabidopsis thaliana]
AT5G42100	-1.26568	0	0	BG_PPAP	NP_974868.1//beta-1,3-glucanase [Arabidopsis thaliana];NP_199025.1//beta-1,3-glucanase [Arabidopsis thaliana]
AT5G44130	-1.02238	0	0	FLA13	NP_199226.1//FASCICLIN-like arabinogalactan protein 13 precursor [Arabidopsis thaliana]
AT5G12950	1.34612	0	0	AT5G12950//AT5G12950	NP_196799.1//proline-tRNA ligase (DUF1680) [Arabidopsis thaliana]
AT4G20390	2.58158	0	0	AT4G20390//AT4G20390	NP_193772.1//Uncharacterized protein family (UPF0497) [Arabidopsis thaliana]
AT3G25190	-3.01788	0	0	AT3G25190//AT3G25190	NP_189156.1//Vacuolar iron transporter (VIT) family protein [Arabidopsis thaliana]
AT1G15380	-1.16126	0	0	GLYI4	NP_563973.1//Lactoylglutathione lyase / glyoxalase I family protein [Arabidopsis thaliana]
AT1G52760	-1.47774	0	0	LysoPL2	NP_175685.1//lysophospholipase 2 [Arabidopsis thaliana]
AT3G58550	2.26847	0	0	AT3G58550//AT3G58550	NP_191414.1//Bifunctional inhibitor/lipid-transfer protein/seed storage 2S albumin superfamily protein [Arabidopsis thaliana]
AT5G16030	-1.46217	0	0	AT5G16030//AT5G16030	NP_001031889.1//mental retardation GTPase activating protein [Arabidopsis thaliana];NP_568324.1//mental retardation GTPase activating protein [Arabidopsis thaliana];NP_001330659.1//mental retardation GTPase activating protein [Arabidopsis thaliana]
AT3G01190	-1.02789	0	0	AT3G01190//AT3G01190	NP_186768.1//Peroxidase superfamily protein [Arabidopsis thaliana]
AT3G30180	1.66294	0	0	BR6OX2	NP_566852.1//brassinosteroid-6-oxidase 2 [Arabidopsis thaliana]
AT1G13245	1.14986	0	0	RTFL17	EFH68993.1//hypothetical protein ARALYDRAFT_888682 [Arabidopsis lyrata subsp. lyrata]
AT3G63200	-1.31614	0	0	PLP9	NP_567142.1//PATATIN-like protein 9 [Arabidopsis thaliana]
AT5G24090	1.28168	0	0	CHIA	BAA21865.1//acidic endochitinase [Arabidopsis thaliana]
AT1G75900	1.90973	0	0	AT1G75900//AT1G75900	NP_177718.1//GDSL-like Lipase/Acylhydrolase superfamily protein [Arabidopsis thaliana]
AT4G33610	2.25175	0	0	AT4G33610//AT4G33610	AAF79324.1//F14J16.29 [Arabidopsis thaliana]
AT1G05260	-1.04998	0	0	RCI3	NP_172018.1//Peroxidase superfamily protein [Arabidopsis thaliana]
AT2G40890	-1.13213	0	0	CYP98A3	BAE98524.1//cytochrome P450 like protein [Arabidopsis thaliana]
AT2G47950	5.46024	0	0	AT2G47950//AT2G47950	NP_001324285.1//myelin transcription factor-like protein [Arabidopsis thaliana]
AT1G65310	-1.17332	0	0	XTH17	NP_001321436.1//xyloglucan endotransglucosylase/hydrolase 17 [Arabidopsis thaliana]
AT5G39050	1.13868	0	0	PMAT1	NP_568561.4//HXXXD-type acyl-transferase family protein [Arabidopsis thaliana]
AT5G15970	-1.11696	0	0	KIN2	NP_197101.1//stress-responsive protein (KIN2) / stress-induced protein (KIN2) / cold-responsive protein (COR6.6) / cold-regulated protein (COR6.6) [Arabidopsis thaliana]
AT1G12200	1.27817	0	0	FMO	NP_172684.1//Flavin-binding monooxygenase family protein [Arabidopsis thaliana]
AT4G20860	1.54109	0	0	AT4G20860//AT4G20860	NP_193818.1//FAD-binding Berberine family protein [Arabidopsis thaliana]
AT5G56300	5.06644	0	0	GAMT2	NP_200441.2//gibberellic acid methyltransferase 2 [Arabidopsis thaliana]
AT3G46900	-2.73455	0	0	COPT2	NP_190274.1//copper transporter 2 [Arabidopsis thaliana]
AT4G33010	-1.16774	0	0	GLDP1	NP_001119106.1//glycine decarboxylase P-protein 1 [Arabidopsis thaliana];XP_006412401.1//hypothetical protein EUTSA_v10024257mg [Eutrema salsugineum]
AT3G19450	-1.56386	0	0	ATCAD4	ADO16245.1//cinnamyl alcohol dehydrogenase [Ocimum tenuiflorum]
AT2G16060	1.09151	0	0	HB1	NP_179204.1//hemoglobin 1 [Arabidopsis thaliana]
AT3G07720	-1.27246	0	0	AT3G07720//AT3G07720	NP_566316.1//Galactose oxidase/kelch repeat superfamily protein [Arabidopsis thaliana]
AT4G22212	-1.44983	0	0	AT4G22212//AT4G22212	NP_567653.1//defensin-like protein [Arabidopsis thaliana]
AT2G14900	-1.06883	0	0	AT2G14900//AT2G14900	NP_179096.1//Gibberellin-regulated family protein [Arabidopsis thaliana]
AT1G63840	1.37589	0	0	AT1G63840//AT1G63840	NP_176569.1//RING/U-box superfamily protein [Arabidopsis thaliana]
AT5G09480	2.82512	0	0	AT5G09480//AT5G09480	NP_196510.1//hydroxyproline-rich glycoprotein family protein [Arabidopsis thaliana]
AT1G50740	1.68971	0	0	AT1G50740//AT1G50740	NP_564579.1//Transmembrane proteins 14C [Arabidopsis thaliana]
AT5G62630	1.87961	0	0	HIPL2	NP_201069.1//hipl2 protein precursor [Arabidopsis thaliana]
AT5G39120	4.5311	0	0	AT5G39120//AT5G39120	NP_198728.1//RmlC-like cupins superfamily protein [Arabidopsis thaliana]
AT2G17710	-1.58716	0	0	AT2G17710//AT2G17710	NP_565423.1//Big1 [Arabidopsis thaliana]
AT4G27657	3.10209	0	0	AT4G27657//AT4G27657	NP_567784.1//hypothetical protein AT4G27657 [Arabidopsis thaliana]
AT4G17215	2.50474	0	0	AT4G17215//AT4G17215	NP_567524.1//Pollen Ole e 1 allergen and extensin family protein [Arabidopsis thaliana]
AT3G23800	-1.64528	0	0	SBP3	XP_013595750.1//PREDICTED: selenium-binding protein 3 [Brassica oleracea var. oleracea];XP_010466737.1//PREDICTED: selenium-binding protein 3-like [Camelina sativa]
AT5G05960	-1.50974	0	0	AT5G05960//AT5G05960	NP_568160.1//Bifunctional inhibitor/lipid-transfer protein/seed storage 2S albumin superfamily protein [Arabidopsis thaliana]
AT3G54820	1.16276	0	0	PIP2%3B5	NP_191042.1//plasma membrane intrinsic protein 2;5 [Arabidopsis thaliana]
AT3G11340	-1.03748	0	0	UGT76B1	NP_187742.1//UDP-Glycosyltransferase superfamily protein [Arabidopsis thaliana]
AT4G08770	1.30555	0	0	Prx37	NP_192617.1//Peroxidase superfamily protein [Arabidopsis thaliana]
AT4G34250	1.94433	0	0	KCS16	XP_020875583.1//3-ketoacyl-CoA synthase 16 [Arabidopsis lyrata subsp. lyrata]
AT1G78000	-1.23055	0	0	SULTR1%3B2	XP_013584988.1//PREDICTED: sulfate transporter 1.3 [Brassica oleracea var. oleracea];XP_020866041.1//sulfate transporter 1.3 [Arabidopsis lyrata subsp. lyrata];XP_010527550.1//PREDICTED: sulfate transporter 1.3-like [Tarenaya hassleriana];NP_565166.1//sulfate transporter 1;2 [Arabidopsis thaliana]
AT1G23390	-1.28729	0	0	AT1G23390//AT1G23390	NP_564193.1//Kelch repeat-containing F-box family protein [Arabidopsis thaliana]
AT2G47440	-1.06829	0	0	AT2G47440//AT2G47440	NP_182266.1//Tetratricopeptide repeat (TPR)-like superfamily protein [Arabidopsis thaliana]
AT2G15310	2.47323	3.05134e-303	1.39288e-304	ARFB1A	NP_179133.1//ADP-ribosylation factor B1A [Arabidopsis thaliana]
AT1G32960	5.37711	2.69174e-302	1.23724e-303	SBT3.3	NP_564414.2//Subtilase family protein [Arabidopsis thaliana]
AT5G13580	2.67645	1.54712e-299	7.16016e-301	ABCG6	NP_196862.1//ABC-2 type transporter family protein [Arabidopsis thaliana]
AT4G18970	-1.07104	2.81878e-299	1.30752e-300	AT4G18970//AT4G18970	CAA16754.1//putative protein [Arabidopsis thaliana];NP_001190767.1//GDSL-like Lipase/Acylhydrolase superfamily protein [Arabidopsis thaliana]
AT3G21240	-2.35291	3.84691e-298	1.7966e-299	4CL2	CAP09677.1//cinnamyl alcohol dehydrogenase [Arabidopsis lyrata];NP_001327049.1//4-coumarate:CoA ligase 2 [Arabidopsis thaliana]
AT3G57520	-1.22507	8.86985e-298	4.15178e-299	SIP2	NP_191311.1//seed imbibition 2 [Arabidopsis thaliana];NP_974451.1//seed imbibition 2 [Arabidopsis thaliana];NP_850715.1//seed imbibition 2 [Arabidopsis thaliana]
AT4G12510	-1.11981	2.84448e-296	1.33743e-297	AT4G12510//AT4G12510	NP_567391.1//Bifunctional inhibitor/lipid-transfer protein/seed storage 2S albumin superfamily protein [Arabidopsis thaliana]
AT3G28345	-1.34115	5.68876e-296	2.68077e-297	ABCB15	NP_189475.1//ABC transporter family protein [Arabidopsis thaliana]
AT1G04800	1.10418	2.61257e-292	1.24492e-293	AT1G04800//AT1G04800	XP_010522420.1//PREDICTED: glycine-rich protein 23 isoform X3 [Tarenaya hassleriana]
AT2G41230	1.6225	5.13313e-291	2.46764e-292	ORS1	NP_001189726.1//transmembrane protein [Arabidopsis thaliana]
AT1G74010	1.80032	5.74697e-291	2.76879e-292	AT1G74010//AT1G74010	NP_177541.1//Calcium-dependent phosphotriesterase superfamily protein [Arabidopsis thaliana]
AT1G74460	2.81128	2.38355e-289	1.15338e-290	AT1G74460//AT1G74460	NP_177586.1//GDSL-like Lipase/Acylhydrolase superfamily protein [Arabidopsis thaliana]
AT3G06390	2.0533	3.36631e-288	1.63247e-289	AT3G06390//AT3G06390	NP_187290.1//Uncharacterized protein family (UPF0497) [Arabidopsis thaliana]
AT2G35860	-1.33384	2.56636e-287	1.24725e-288	FLA16	NP_850253.1//FASCICLIN-like arabinogalactan protein 16 precursor [Arabidopsis thaliana]
AT3G15990	1.97527	7.95632e-285	3.88354e-286	SULTR3%3B4	XP_010545727.1//PREDICTED: probable sulfate transporter 3.4 [Tarenaya hassleriana]
AT5G42530	1.53502	1.76844e-283	8.6878e-285	AT5G42530//AT5G42530	BAB10494.1//unnamed protein product [Arabidopsis thaliana]
AT1G26250	-1.56163	9.15934e-283	4.51903e-284	AT1G26250//AT1G26250	NP_173949.1//Proline-rich extensin-like family protein [Arabidopsis thaliana]
AT4G15330	-3.36717	2.49017e-282	1.23122e-283	CYP705A1	NP_193268.3//cytochrome P450, family 705, subfamily A, polypeptide 1 [Arabidopsis thaliana];NP_001329686.1//cytochrome P450, family 705, subfamily A, polypeptide 1 [Arabidopsis thaliana]
AT5G06730	2.46895	1.42222e-281	7.04691e-283	AT5G06730//AT5G06730	NP_196291.1//Peroxidase superfamily protein [Arabidopsis thaliana]
AT1G12010	-2.53266	1.88063e-280	9.33813e-282	AT1G12010//AT1G12010	NP_172665.1//2-oxoglutarate (2OG) and Fe(II)-dependent oxygenase superfamily protein [Arabidopsis thaliana]
AT4G13770	-1.36837	3.25585e-280	1.6201e-281	CYP83A1	NP_193113.1//cytochrome P450, family 83, subfamily A, polypeptide 1 [Arabidopsis thaliana]
AT1G65690	1.5021	6.39146e-280	3.1871e-281	AT1G65690//AT1G65690	NP_564862.1//Late embryogenesis abundant (LEA) hydroxyproline-rich glycoprotein family [Arabidopsis thaliana]
AT5G63560	2.05616	7.50282e-280	3.74919e-281	FACT	NP_201161.1//HXXXD-type acyl-transferase family protein [Arabidopsis thaliana]
AT2G35380	3.23217	2.60364e-278	1.30379e-279	AT2G35380//AT2G35380	NP_181081.1//Peroxidase superfamily protein [Arabidopsis thaliana]
AT3G05640	-1.73811	4.66516e-278	2.34104e-279	AT3G05640//AT3G05640	NP_187215.1//Protein phosphatase 2C family protein [Arabidopsis thaliana]
AT3G46130	-1.95625	4.82835e-276	2.43311e-277	MYB48	NP_001190018.1//myb domain protein 48 [Arabidopsis thaliana];NP_190199.2//myb domain protein 48 [Arabidopsis thaliana];NP_001078249.1//myb domain protein 48 [Arabidopsis thaliana]
AT1G75000	3.31417	1.14585e-275	5.78625e-277	AT1G75000//AT1G75000	NP_177637.1//GNS1/SUR4 membrane protein family [Arabidopsis thaliana]
AT4G30460	-1.61819	1.70914e-268	8.73882e-270	AT4G30460//AT4G30460	XP_020523540.1//fibroin heavy chain [Amborella trichopoda]
AT1G15520	4.35776	1.18972e-265	6.12068e-267	ABCG40	XP_010476642.1//PREDICTED: ABC transporter G family member 40-like [Camelina sativa];XP_010537955.1//PREDICTED: ABC transporter G family member 40 isoform X1 [Tarenaya hassleriana]
AT1G18740	1.36609	2.2366e-264	1.15536e-265	AT1G18740//AT1G18740	NP_564062.1//ROH1, putative (DUF793) [Arabidopsis thaliana]
AT4G22513	-1.19022	3.35989e-263	1.74271e-264	AT4G22513//AT4G22513	NP_001320033.1//transmembrane protein [Arabidopsis thaliana]
AT2G39980	-1.46603	4.07109e-261	2.12018e-262	AT2G39980//AT2G39980	ABK28209.1//unknown, partial [Arabidopsis thaliana]
AT1G31710	-1.36684	7.7281e-258	4.06544e-259	AT1G31710//AT1G31710	NP_174452.2//Copper amine oxidase family protein [Arabidopsis thaliana]
AT1G08630	-2.10703	1.93163e-257	1.02226e-258	THA1	NP_563822.1//threonine aldolase 1 [Arabidopsis thaliana];NP_001077492.1//threonine aldolase 1 [Arabidopsis thaliana]
AT2G17880	1.2232	2.51419e-254	1.33587e-255	AT2G17880//AT2G17880	NP_179378.1//Chaperone DnaJ-domain superfamily protein [Arabidopsis thaliana]
AT3G22142	-1.66099	6.87519e-251	3.682e-252	AT3G22142//AT3G22142	NP_001078199.1//Bifunctional inhibitor/lipid-transfer protein/seed storage 2S albumin superfamily protein [Arabidopsis thaliana]
AT1G33600	1.48705	2.47602e-245	1.33908e-246	AT1G33600//AT1G33600	NP_174624.1//Leucine-rich repeat (LRR) family protein [Arabidopsis thaliana]
AT1G15125	1.94498	4.63591e-245	2.51208e-246	AT1G15125//AT1G15125	NP_001320935.1//S-adenosyl-L-methionine-dependent methyltransferases superfamily protein [Arabidopsis thaliana];NP_683307.2//S-adenosyl-L-methionine-dependent methyltransferases superfamily protein [Arabidopsis thaliana]
AT4G36610	3.73022	1.20827e-241	6.61098e-243	AT4G36610//AT4G36610	NP_195379.1//alpha/beta-Hydrolases superfamily protein [Arabidopsis thaliana]
AT2G28160	-2.59111	1.97559e-238	1.08718e-239	FRU	NP_850114.1//FER-like regulator of iron uptake [Arabidopsis thaliana];NP_001323907.1//FER-like regulator of iron uptake [Arabidopsis thaliana]
AT4G15340	-2.60079	2.09456e-238	1.15486e-239	PEN1	NP_567462.1//pentacyclic triterpene synthase 1 [Arabidopsis thaliana]
AT1G64780	-2.1188	6.90857e-237	3.84553e-238	AMT1%3B2	NP_176658.1//ammonium transporter 1;2 [Arabidopsis thaliana]
AT5G55480	-1.23628	3.83723e-235	2.14807e-236	SVL1	OAO92881.1//SVL1 [Arabidopsis thaliana]
AT4G18050	3.35659	1.91736e-233	1.07939e-234	ABCB9	NP_193539.6//P-glycoprotein 9 [Arabidopsis thaliana];NP_001328203.1//P-glycoprotein 9 [Arabidopsis thaliana]
AT5G59320	1.95085	2.73221e-233	1.541e-234	LTP3	NP_568905.1//lipid transfer protein 3 [Arabidopsis thaliana]
AT2G29450	1.2401	1.04198e-232	5.89885e-234	GSTU5	NP_180506.1//glutathione S-transferase tau 5 [Arabidopsis thaliana]
AT3G49110	1.74857	4.14545e-232	2.35119e-233	PRXCA	NP_190480.1//peroxidase CA [Arabidopsis thaliana]
AT3G14680	-1.02158	6.28935e-231	3.59368e-232	CYP72A14	NP_188086.1//cytochrome P450, family 72, subfamily A, polypeptide 14 [Arabidopsis thaliana]
AT5G05600	1.03882	9.15682e-231	5.24178e-232	AT5G05600//AT5G05600	NP_001330807.1//2-oxoglutarate (2OG) and Fe(II)-dependent oxygenase superfamily protein [Arabidopsis thaliana];NP_196179.1//2-oxoglutarate (2OG) and Fe(II)-dependent oxygenase superfamily protein [Arabidopsis thaliana]
AT1G17830	2.61907	5.75079e-229	3.29808e-230	AT1G17830//AT1G17830	NP_564038.1//hypothetical protein (DUF789) [Arabidopsis thaliana]
AT2G40370	3.04547	1.23576e-227	7.1392e-229	LAC5	NP_181568.1//laccase 5 [Arabidopsis thaliana]
AT5G57685	-1.33692	2.66137e-227	1.54032e-228	GDU3	NP_680451.2//glutamine dumper 3 [Arabidopsis thaliana]
AT3G16670	1.40499	2.94147e-227	1.70554e-228	AT3G16670//AT3G16670	NP_188289.1//Pollen Ole e 1 allergen and extensin family protein [Arabidopsis thaliana]
AT1G70890	-1.11947	9.52184e-227	5.53104e-228	MLP43	NP_177245.1//MLP-like protein 43 [Arabidopsis thaliana]
AT4G13840	-1.75667	2.34896e-226	1.36694e-227	AT4G13840//AT4G13840	NP_193120.1//HXXXD-type acyl-transferase family protein [Arabidopsis thaliana]
AT2G16900	1.49471	6.97812e-224	4.09023e-225	AT2G16900//AT2G16900	NP_565397.1//phospholipase-like protein (PEARLI 4) family protein [Arabidopsis thaliana]
AT4G36930	1.24771	2.68028e-223	1.5767e-224	SPT	NP_568010.1//basic helix-loop-helix (bHLH) DNA-binding superfamily protein [Arabidopsis thaliana]
AT1G56320	3.16263	3.1105e-223	1.83306e-224	AT1G56320//AT1G56320	NP_176028.1//hypothetical protein AT1G56320 [Arabidopsis thaliana]
AT4G15490	1.3437	1.6243e-222	9.62359e-224	UGT84A3	NP_193284.1//UDP-Glycosyltransferase superfamily protein [Arabidopsis thaliana]
AT3G53100	-1.84075	2.74834e-222	1.63122e-223	AT3G53100//AT3G53100	XP_002877901.1//GDSL esterase/lipase At3g53100 [Arabidopsis lyrata subsp. lyrata]
AT2G45290	-1.36019	5.46256e-222	3.24795e-223	AT2G45290//AT2G45290	NP_567103.1//Transketolase [Arabidopsis thaliana]
AT3G12830	1.59786	2.08597e-221	1.24249e-222	AT3G12830//AT3G12830	NP_187889.1//SAUR-like auxin-responsive protein family [Arabidopsis thaliana]
AT1G62570	1.22708	5.76782e-218	3.4477e-219	AT1G62570//AT1G62570	NP_564797.1//flavin-monooxygenase glucosinolate S-oxygenase 4 [Arabidopsis thaliana]
AT4G15160	-1.07821	5.99703e-218	3.59103e-219	AT4G15160//AT4G15160	XP_013640092.1//PREDICTED: 36.4 kDa proline-rich protein-like isoform X1 [Brassica napus];XP_010449961.1//PREDICTED: 36.4 kDa proline-rich protein-like [Camelina sativa]
AT3G44720	-1.59183	3.34932e-216	2.0197e-217	ADT4	NP_190058.1//arogenate dehydratase 4 [Arabidopsis thaliana]
AT5G12420	2.17635	1.48721e-210	9.10927e-212	AT5G12420//AT5G12420	NP_568275.1//O-acyltransferase (WSD1-like) family protein [Arabidopsis thaliana];NP_001331746.1//O-acyltransferase (WSD1-like) family protein [Arabidopsis thaliana]
AT2G45220	-2.04939	6.94027e-209	4.28023e-210	AT2G45220//AT2G45220	NP_566038.1//Plant invertase/pectin methylesterase inhibitor superfamily [Arabidopsis thaliana]
AT2G29470	3.85879	3.77468e-208	2.33589e-209	GSTU3	NP_180508.1//glutathione S-transferase tau 3 [Arabidopsis thaliana]
AT3G26210	1.02522	2.50176e-207	1.55081e-208	CYP71B23	NP_189252.1//cytochrome P450, family 71, subfamily B, polypeptide 23 [Arabidopsis thaliana]
AT2G29460	2.52881	1.33498e-204	8.38795e-206	GSTU4	NP_180507.1//glutathione S-transferase tau 4 [Arabidopsis thaliana]
AT1G67810	1.22235	2.45116e-203	1.54786e-204	SUFE2	NP_176947.1//sulfur E2 [Arabidopsis thaliana]
AT3G22840	1.40949	9.81274e-203	6.20692e-204	ELIP1	NP_188923.1//Chlorophyll A-B binding family protein [Arabidopsis thaliana]
AT1G68850	3.54238	3.81788e-202	2.423e-203	AT1G68850//AT1G68850	NP_564948.1//Peroxidase superfamily protein [Arabidopsis thaliana]
AT1G23800	-1.29778	2.26485e-200	1.44215e-201	ALDH2B7	XP_010477682.1//PREDICTED: aldehyde dehydrogenase family 2 member B7, mitochondrial-like [Camelina sativa];NP_564204.1//aldehyde dehydrogenase 2B7 [Arabidopsis thaliana]
AT1G15210	-1.04818	1.49989e-199	9.56644e-201	ABCG35	XP_010476601.1//PREDICTED: ABC transporter G family member 35 [Camelina sativa]
AT1G28680	-1.3228	3.04116e-199	1.94288e-200	AT1G28680//AT1G28680	NP_001322183.1//HXXXD-type acyl-transferase family protein [Arabidopsis thaliana];NP_174189.1//HXXXD-type acyl-transferase family protein [Arabidopsis thaliana]
AT3G04300	3.57868	2.42637e-197	1.56035e-198	AT3G04300//AT3G04300	NP_187080.1//RmlC-like cupins superfamily protein [Arabidopsis thaliana]
AT5G13190	1.11231	4.05186e-197	2.60994e-198	GILP	NP_568286.1//GSH-induced LITAF domain protein [Arabidopsis thaliana];NP_001330776.1//GSH-induced LITAF domain protein [Arabidopsis thaliana]
AT1G30760	-1.127	3.81307e-195	2.46819e-196	AT1G30760//AT1G30760	NP_174363.2//FAD-binding Berberine family protein [Arabidopsis thaliana]
AT1G23040	-1.35451	1.27243e-194	8.27665e-196	AT1G23040//AT1G23040	XP_007132587.1//hypothetical protein PHAVU_011G107500g [Phaseolus vulgaris]
AT5G44120	4.35918	3.71445e-194	2.42002e-195	CRA1	NP_199225.1//RmlC-like cupins superfamily protein [Arabidopsis thaliana];NP_851127.1//RmlC-like cupins superfamily protein [Arabidopsis thaliana]
AT3G05900	-1.21678	1.42571e-193	9.31875e-195	AT3G05900//AT3G05900	NP_001327020.1//neurofilament protein-like protein [Arabidopsis thaliana];NP_187241.2//neurofilament protein-like protein [Arabidopsis thaliana]
AT2G43840	2.47688	9.83295e-193	6.45813e-194	UGT74F1	NP_973682.1//UDP-glycosyltransferase 74 F1 [Arabidopsis thaliana];NP_181912.1//UDP-glycosyltransferase 74 F1 [Arabidopsis thaliana]
AT4G28410	-1.49419	5.89645e-192	3.87891e-193	AT4G28410//AT4G28410	KFK29368.1//hypothetical protein AALP_AA7G125000 [Arabis alpina];OAP01173.1//hypothetical protein AXX17_AT4G32720 [Arabidopsis thaliana]
AT1G72200	-1.47694	2.90725e-190	1.93089e-191	AT1G72200//AT1G72200	NP_177365.1//RING/U-box superfamily protein [Arabidopsis thaliana]
AT1G08650	-1.26396	2.41285e-189	1.60507e-190	PPCK1	NP_172341.1//phosphoenolpyruvate carboxylase kinase 1 [Arabidopsis thaliana];NP_001184941.1//phosphoenolpyruvate carboxylase kinase 1 [Arabidopsis thaliana]
AT2G34655	-2.52462	1.34464e-188	8.98728e-190	AT2G34655//AT2G34655	AAF87004.1//F26F24.30 [Arabidopsis thaliana]
AT5G01740	1.41651	1.79495e-187	1.20728e-188	AT5G01740//AT5G01740	NP_195794.1//Nuclear transport factor 2 (NTF2) family protein [Arabidopsis thaliana]
AT2G44300	-1.81941	2.19907e-187	1.48141e-188	AT2G44300//AT2G44300	NP_181959.1//Bifunctional inhibitor/lipid-transfer protein/seed storage 2S albumin superfamily protein [Arabidopsis thaliana]
AT4G11211	-1.72364	4.61e-187	3.1104e-188	AT4G11211//AT4G11211	XP_006396934.1//hypothetical protein EUTSA_v10029180mg [Eutrema salsugineum]
AT5G07475	2.93941	1.42085e-184	9.72134e-186	AT5G07475//AT5G07475	NP_680152.1//Cupredoxin superfamily protein [Arabidopsis thaliana]
AT1G28100	1.03161	9.98244e-183	6.85098e-184	AT1G28100//AT1G28100	NP_001077614.1//hypothetical protein AT1G28100 [Arabidopsis thaliana];NP_849717.1//hypothetical protein AT1G28100 [Arabidopsis thaliana];NP_001077615.1//hypothetical protein AT1G28100 [Arabidopsis thaliana]
AT1G29025	-1.10808	2.67177e-182	1.83646e-183	AT1G29025//AT1G29025	NP_001185109.1//Calcium-binding EF-hand family protein [Arabidopsis thaliana]
AT3G03640	1.27292	1.75322e-181	1.21248e-182	BGLU25	NP_187014.1//beta glucosidase 25 [Arabidopsis thaliana]
AT5G54630	1.53357	3.17978e-181	2.20911e-182	AT5G54630//AT5G54630	NP_200274.1//zinc finger protein-like protein [Arabidopsis thaliana]
AT5G22920	-1.10689	1.11239e-179	7.76336e-181	AT5G22920//AT5G22920	NP_197683.1//CHY-type/CTCHY-type/RING-type Zinc finger protein [Arabidopsis thaliana];NP_001330321.1//CHY-type/CTCHY-type/RING-type Zinc finger protein [Arabidopsis thaliana]
AT1G77380	1.02791	1.37959e-179	9.6427e-181	AAP3	AAM62803.1//amino acid carrier, putative [Arabidopsis thaliana]
AT3G14620	1.62108	5.37825e-179	3.77048e-180	CYP72A8	NP_188080.1//cytochrome P450, family 72, subfamily A, polypeptide 8 [Arabidopsis thaliana]
AT3G25610	1.34566	7.16317e-178	5.03693e-179	AT3G25610//AT3G25610	XP_002876920.1//phospholipid-transporting ATPase 10 [Arabidopsis lyrata subsp. lyrata]
AT2G22510	2.34902	8.49771e-178	5.98429e-179	AT2G22510//AT2G22510	NP_179837.1//hydroxyproline-rich glycoprotein family protein [Arabidopsis thaliana]
AT3G04290	-1.45944	1.0666e-177	7.52252e-179	LTL1	XP_010558733.1//PREDICTED: GDSL esterase/lipase LTL1 [Tarenaya hassleriana]
AT4G28520	3.94907	6.36791e-177	4.51129e-178	CRU3	NP_849465.1//cruciferin 3 [Arabidopsis thaliana];NP_001328588.1//cruciferin 3 [Arabidopsis thaliana];NP_001078459.1//cruciferin 3 [Arabidopsis thaliana];NP_849464.1//cruciferin 3 [Arabidopsis thaliana];NP_194581.1//cruciferin 3 [Arabidopsis thaliana]
AT3G20015	-1.11309	2.51089e-175	1.78676e-176	AT3G20015//AT3G20015	NP_188636.2//Eukaryotic aspartyl protease family protein [Arabidopsis thaliana]
AT4G31380	1.26151	1.02374e-173	7.33893e-175	FLP1	AAV68874.1//hypothetical protein AT4G31380 [Arabidopsis thaliana]
AT1G74710	1.69471	1.23482e-170	8.94325e-172	EDS16	NP_974143.1//ADC synthase superfamily protein [Arabidopsis thaliana];XP_020891734.1//isochorismate synthase 1, chloroplastic [Arabidopsis lyrata subsp. lyrata]
AT1G70800	2.71941	2.18805e-169	1.59163e-170	EHB1	NP_177237.1//Calcium-dependent lipid-binding (CaLB domain) family protein [Arabidopsis thaliana]
AT4G24140	2.69804	1.97049e-168	1.44168e-169	AT4G24140//AT4G24140	NP_194145.1//alpha/beta-Hydrolases superfamily protein [Arabidopsis thaliana]
AT3G29250	-1.00466	3.00344e-168	2.20058e-169	SDR4	NP_001326150.1//NAD(P)-binding Rossmann-fold superfamily protein [Arabidopsis thaliana];NP_189570.3//NAD(P)-binding Rossmann-fold superfamily protein [Arabidopsis thaliana]
AT3G62150	1.15929	6.17912e-168	4.53388e-169	ABCB21	NP_191774.2//P-glycoprotein 21 [Arabidopsis thaliana]
AT1G12740	1.6511	6.276e-168	4.61159e-169	CYP87A2	NP_172734.2//cytochrome P450, family 87, subfamily A, polypeptide 2 [Arabidopsis thaliana];NP_001184974.1//cytochrome P450, family 87, subfamily A, polypeptide 2 [Arabidopsis thaliana];NP_001320968.1//cytochrome P450, family 87, subfamily A, polypeptide 2 [Arabidopsis thaliana]
AT5G01890	-1.00764	1.11425e-165	8.26969e-167	AT5G01890//AT5G01890	NP_195809.1//Leucine-rich receptor-like protein kinase family protein [Arabidopsis thaliana]
AT5G39190	1.36095	1.35643e-165	1.00957e-166	GER2	NP_198735.1//germin-like protein 2 [Arabidopsis thaliana];NP_001119334.1//germin-like protein 2 [Arabidopsis thaliana]
AT5G24030	-1.06567	7.30911e-164	5.48629e-165	SLAH3	NP_197791.1//SLAC1 homologue 3 [Arabidopsis thaliana]
AT5G23990	-2.23086	1.98153e-163	1.49363e-164	FRO5	NP_001330174.1//ferric reduction oxidase 5 [Arabidopsis thaliana];NP_001330173.1//ferric reduction oxidase 5 [Arabidopsis thaliana];NP_197787.1//ferric reduction oxidase 5 [Arabidopsis thaliana]
AT4G34380	2.52871	5.91944e-163	4.48064e-164	AT4G34380//AT4G34380	NP_195164.1//Transducin/WD40 repeat-like superfamily protein [Arabidopsis thaliana]
AT3G11430	2.59091	7.97428e-162	6.06964e-163	GPAT5	NP_187750.1//glycerol-3-phosphate acyltransferase 5 [Arabidopsis thaliana]
AT2G48130	1.01616	9.51503e-162	7.26245e-163	AT2G48130//AT2G48130	NP_566126.1//Bifunctional inhibitor/lipid-transfer protein/seed storage 2S albumin superfamily protein [Arabidopsis thaliana]
AT5G52310	-1.13385	1.22966e-161	9.39846e-163	LTI78	NP_200044.1//low-temperature-responsive protein 78 (LTI78) / desiccation-responsive protein 29A (RD29A) [Arabidopsis thaliana]
AT5G23190	3.44842	5.81442e-161	4.45018e-162	CYP86B1	NP_197710.1//cytochrome P450, family 86, subfamily B, polypeptide 1 [Arabidopsis thaliana]
AT3G02850	-3.37904	1.21418e-160	9.30578e-162	SKOR	XP_006296988.1//hypothetical protein CARUB_v10012982mg [Capsella rubella];XP_013750908.1//PREDICTED: potassium channel SKOR-like isoform X2 [Brassica napus];XP_009147314.1//PREDICTED: potassium channel SKOR isoform X1 [Brassica rapa]
AT1G43160	-2.56633	4.71965e-160	3.63218e-161	RAP2.6	NP_175008.1//related to AP2 6 [Arabidopsis thaliana]
AT1G23760	-1.66462	9.91903e-160	7.64401e-161	JP630	NP_173788.1//BURP domain-containing protein [Arabidopsis thaliana]
AT1G52342	1.26128	3.07329e-158	2.38136e-159	AT1G52342//AT1G52342	ABK27995.1//unknown, partial [Arabidopsis thaliana]
AT3G01260	-2.1492	1.69874e-157	1.33061e-158	AT3G01260//AT3G01260	NP_186775.4//Galactose mutarotase-like superfamily protein [Arabidopsis thaliana]
AT4G21680	-1.60879	2.41609e-156	1.90269e-157	NRT1.8	NP_193899.2//NITRATE TRANSPORTER 1.8 [Arabidopsis thaliana]
AT3G62270	-1.01772	3.64079e-156	2.87483e-157	AT3G62270//AT3G62270	NP_191786.1//HCO3- transporter family [Arabidopsis thaliana]
AT2G30230	1.38174	6.24895e-156	4.95404e-157	AT2G30230//AT2G30230	XP_010414288.1//PREDICTED: uncharacterized protein LOC104700465 [Camelina sativa]
ATCG00020	1.04814	1.50493e-155	1.19625e-156	PSBA	NP_051039.1//photosystem II protein D1 [Arabidopsis thaliana]
AT2G28110	-1.17813	8.62794e-154	6.93101e-155	FRA8	NP_850113.2//Exostosin family protein [Arabidopsis thaliana]
AT3G03310	1.16673	1.19204e-153	9.58847e-155	LCAT3	NP_566201.1//lecithin:cholesterol acyltransferase 3 [Arabidopsis thaliana]
AT3G26830	2.17734	1.21821e-153	9.81185e-155	PAD3	NP_189318.1//Cytochrome P450 superfamily protein [Arabidopsis thaliana]
AT5G46730	-1.1664	3.50045e-152	2.82675e-153	AT5G46730//AT5G46730	NP_199485.2//glycine-rich protein [Arabidopsis thaliana]
AT1G67865	-1.76896	7.13308e-152	5.7828e-153	AT1G67865//AT1G67865	NP_564911.1//hypothetical protein AT1G67865 [Arabidopsis thaliana]
AT5G23010	-1.0361	7.49739e-151	6.09395e-152	MAM1	NP_001330047.1//methylthioalkylmalate synthase 1 [Arabidopsis thaliana];NP_001330048.1//methylthioalkylmalate synthase 1 [Arabidopsis thaliana]
AT1G09090	-1.91093	1.6203e-150	1.3187e-151	RBOHB	NP_172383.3//respiratory burst oxidase-like protein [Arabidopsis thaliana];NP_973799.1//respiratory burst oxidase-like protein [Arabidopsis thaliana]
AT1G27730	1.19695	6.39076e-150	5.22816e-151	STZ	AAF24959.1//T22C5.18 [Arabidopsis thaliana]
AT2G42280	1.01625	9.73395e-150	7.98369e-151	FBH4	NP_181757.2//basic helix-loop-helix (bHLH) DNA-binding superfamily protein [Arabidopsis thaliana];NP_973670.1//basic helix-loop-helix (bHLH) DNA-binding superfamily protein [Arabidopsis thaliana];NP_001324355.1//basic helix-loop-helix (bHLH) DNA-binding superfamily protein [Arabidopsis thaliana]
AT5G24530	-1.25951	7.78869e-149	6.39641e-150	DMR6	NP_197841.1//2-oxoglutarate (2OG) and Fe(II)-dependent oxygenase superfamily protein [Arabidopsis thaliana]
AT2G22122	-1.50089	4.40024e-148	3.62759e-149	AT2G22122//AT2G22122	XP_020884924.1//uncharacterized protein LOC9314657 [Arabidopsis lyrata subsp. lyrata]
AT3G50400	3.86183	1.80298e-146	1.50159e-147	AT3G50400//AT3G50400	NP_190609.1//GDSL-like Lipase/Acylhydrolase superfamily protein [Arabidopsis thaliana]
AT5G59820	1.48091	1.28668e-145	1.07703e-146	RHL41	NP_200790.1//C2H2-type zinc finger family protein [Arabidopsis thaliana]
AT5G13370	1.04977	1.32907e-145	1.11391e-146	AT5G13370//AT5G13370	NP_196841.2//Auxin-responsive GH3 family protein [Arabidopsis thaliana]
AT5G37690	3.24426	8.80062e-145	7.42229e-146	AT5G37690//AT5G37690	NP_001332462.1//SGNH hydrolase-type esterase superfamily protein [Arabidopsis thaliana];NP_198585.2//SGNH hydrolase-type esterase superfamily protein [Arabidopsis thaliana]
AT5G39520	-1.04509	1.10157e-144	9.31367e-146	AT5G39520//AT5G39520	NP_198768.1//hypothetical protein (DUF1997) [Arabidopsis thaliana]
AT2G03200	2.41012	2.48391e-144	2.10798e-145	AT2G03200//AT2G03200	NP_565298.2//Eukaryotic aspartyl protease family protein [Arabidopsis thaliana]
AT1G49960	3.64753	2.80002e-143	2.38806e-144	AT1G49960//AT1G49960	XP_010541828.1//PREDICTED: nucleobase-ascorbate transporter 4 [Tarenaya hassleriana]
AT1G10155	3.70111	7.81229e-143	6.68758e-144	PP2-A10	NP_563862.1//Carbohydrate-binding protein [Arabidopsis thaliana]
AT3G23510	-2.11089	1.57396e-141	1.35732e-142	AT3G23510//AT3G23510	NP_188993.2//Cyclopropane-fatty-acyl-phospholipid synthase [Arabidopsis thaliana]
AT5G39110	3.26956	2.25168e-140	1.95362e-141	AT5G39110//AT5G39110	NP_198727.1//RmlC-like cupins superfamily protein [Arabidopsis thaliana]
AT2G41260	4.20692	5.46755e-140	4.7611e-141	M17	NP_973656.1//glycine-rich protein / late embryogenesis abundant protein (M17) [Arabidopsis thaliana];NP_181659.2//glycine-rich protein / late embryogenesis abundant protein (M17) [Arabidopsis thaliana]
AT1G69890	1.17917	1.21527e-139	1.06081e-140	AT1G69890//AT1G69890	NP_564980.1//actin cross-linking protein (DUF569) [Arabidopsis thaliana]
AT1G78600	1.16617	2.14097e-139	1.87337e-140	LZF1	NP_565183.1//light-regulated zinc finger protein 1 [Arabidopsis thaliana];NP_001185428.1//light-regulated zinc finger protein 1 [Arabidopsis thaliana]
AT2G15880	-1.18459	7.8656e-139	6.91564e-140	AT2G15880//AT2G15880	NP_179188.1//Leucine-rich repeat (LRR) family protein [Arabidopsis thaliana]
AT2G04040	2.05909	1.51718e-138	1.33555e-139	DTX1	XP_002885733.1//protein DETOXIFICATION 4 [Arabidopsis lyrata subsp. lyrata]
AT3G12110	-1.27409	3.18029e-138	2.8029e-139	ACT11	XP_006407369.1//hypothetical protein EUTSA_v10020950mg [Eutrema salsugineum]
AT2G26560	2.25387	1.02902e-137	9.09077e-139	PLA2A	NP_180224.1//phospholipase A 2A [Arabidopsis thaliana]
AT4G25580	-2.11866	7.28863e-137	6.46983e-138	AT4G25580//AT4G25580	NP_001328089.1//CAP160 protein [Arabidopsis thaliana];NP_194288.2//CAP160 protein [Arabidopsis thaliana]
AT3G46550	-1.37005	2.80245e-136	2.49058e-137	SOS5	NP_190239.1//Fasciclin-like arabinogalactan family protein [Arabidopsis thaliana]
AT2G45360	-2.29821	3.54769e-136	3.15663e-137	AT2G45360//AT2G45360	NP_182061.1//ankyrin repeat/KH domain protein (DUF1442) [Arabidopsis thaliana]
AT3G23730	-1.00558	4.77456e-136	4.25329e-137	XTH16	NP_566738.1//xyloglucan endotransglucosylase/hydrolase 16 [Arabidopsis thaliana]
AT3G44550	3.02272	2.71984e-134	2.4401e-135	FAR5	NP_190041.2//fatty acid reductase 5 [Arabidopsis thaliana]
AT5G56080	-1.69781	2.23208e-133	2.01427e-134	NAS2	NP_200419.1//nicotianamine synthase 2 [Arabidopsis thaliana]
AT5G22860	1.59079	1.19989e-132	1.0904e-133	AT5G22860//AT5G22860	NP_001330605.1//Serine carboxypeptidase S28 family protein [Arabidopsis thaliana];NP_001330608.1//Serine carboxypeptidase S28 family protein [Arabidopsis thaliana];NP_851059.1//Serine carboxypeptidase S28 family protein [Arabidopsis thaliana];NP_001330609.1//Serine carboxypeptidase S28 family protein [Arabidopsis thaliana]
AT5G25930	1.3107	3.19962e-131	2.9245e-132	AT5G25930//AT5G25930	NP_197965.1//kinase family with leucine-rich repeat domain-containing protein [Arabidopsis thaliana]
AT1G54575	1.07435	1.25585e-130	1.15051e-131	AT1G54575//AT1G54575	NP_001323261.1//hypothetical protein AT1G54575 [Arabidopsis thaliana]
AT2G48140	1.27541	1.33938e-129	1.2341e-130	EDA4	NP_001189779.1//Bifunctional inhibitor/lipid-transfer protein/seed storage 2S albumin superfamily protein [Arabidopsis thaliana];NP_566127.1//Bifunctional inhibitor/lipid-transfer protein/seed storage 2S albumin superfamily protein [Arabidopsis thaliana]
AT4G33120	-1.32976	1.00407e-127	9.31497e-129	AT4G33120//AT4G33120	NP_195038.2//S-adenosyl-L-methionine-dependent methyltransferases superfamily protein [Arabidopsis thaliana]
AT4G25810	1.03904	2.09362e-127	1.94671e-128	XTR6	NP_194311.1//xyloglucan endotransglycosylase 6 [Arabidopsis thaliana]
AT3G26200	2.78371	2.26723e-127	2.11053e-128	CYP71B22	NP_189251.1//cytochrome P450, family 71, subfamily B, polypeptide 22 [Arabidopsis thaliana]
AT2G19310	1.00251	8.82911e-127	8.26541e-128	AT2G19310//AT2G19310	NP_179521.1//HSP20-like chaperones superfamily protein [Arabidopsis thaliana]
AT2G16750	-1.424	1.88052e-125	1.77037e-126	AT2G16750//AT2G16750	NP_179266.2//kinase with adenine nucleotide alpha hydrolases-like domain-containing protein [Arabidopsis thaliana]
AT2G23110	4.70652	3.88736e-125	3.66786e-126	AT2G23110//AT2G23110	NP_179892.1//Late embryogenesis abundant protein, group 6 [Arabidopsis thaliana]
AT5G07460	-1.38931	9.19751e-124	8.71695e-125	PMSR2	NP_196363.1//peptidemethionine sulfoxide reductase 2 [Arabidopsis thaliana]
AT1G02205	-1.12008	9.42971e-124	8.94696e-125	CER1	NP_001320548.1//Fatty acid hydroxylase superfamily [Arabidopsis thaliana];NP_850932.2//Fatty acid hydroxylase superfamily [Arabidopsis thaliana];NP_001184890.1//Fatty acid hydroxylase superfamily [Arabidopsis thaliana]
AT5G13900	2.96081	1.22431e-123	1.16292e-124	AT5G13900//AT5G13900	NP_196894.1//Bifunctional inhibitor/lipid-transfer protein/seed storage 2S albumin superfamily protein [Arabidopsis thaliana]
AT5G57070	-1.17595	4.31747e-123	4.11464e-124	AT5G57070//AT5G57070	NP_200517.2//hydroxyproline-rich glycoprotein family protein [Arabidopsis thaliana]
AT3G14280	-1.34962	7.26234e-123	6.93649e-124	AT3G14280//AT3G14280	NP_188045.1//LL-diaminopimelate aminotransferase [Arabidopsis thaliana]
AT5G03210	2.63689	2.31517e-122	2.21861e-123	DIP2	NP_001331196.1//E3 ubiquitin-protein ligase [Arabidopsis thaliana]
AT3G02620	-1.81978	4.29899e-122	4.13783e-123	AT3G02620//AT3G02620	NP_001327879.1//Plant stearoyl-acyl-carrier-protein desaturase family protein [Arabidopsis thaliana]
AT5G01870	1.05418	6.02529e-122	5.80575e-123	AT5G01870//AT5G01870	NP_195807.1//Bifunctional inhibitor/lipid-transfer protein/seed storage 2S albumin superfamily protein [Arabidopsis thaliana]
AT4G15393	-2.94639	1.45579e-121	1.40735e-122	CYP702A5	NP_001078394.1//cytochrome P450, family 702, subfamily A, polypeptide 5 [Arabidopsis thaliana];NP_001078393.1//cytochrome P450, family 702, subfamily A, polypeptide 5 [Arabidopsis thaliana];NP_680695.2//cytochrome P450, family 702, subfamily A, polypeptide 5 [Arabidopsis thaliana]
AT2G29940	2.67146	1.99809e-121	1.93371e-122	ABCG31	XP_006293562.1//hypothetical protein CARUB_v10022508mg [Capsella rubella]
AT1G28135	1.04337	1.3094e-119	1.27688e-120	AT1G28135//AT1G28135	NP_174135.1//hypothetical protein AT1G28135 [Arabidopsis thaliana]
AT5G23840	-2.51545	1.50092e-118	1.47788e-119	AT5G23840//AT5G23840	NP_197773.1//MD-2-related lipid recognition domain-containing protein [Arabidopsis thaliana]
AT5G14130	2.24874	1.8151e-118	1.78915e-119	AT5G14130//AT5G14130	NP_001332223.1//Peroxidase superfamily protein [Arabidopsis thaliana]
AT1G55990	2.40601	1.36174e-117	1.34658e-118	AT1G55990//AT1G55990	NP_175995.1//glycine-rich protein [Arabidopsis thaliana]
AT5G04340	1.10088	3.59719e-117	3.5761e-118	ZAT6	NP_196054.1//6 [Arabidopsis thaliana]
AT1G16820	1.03795	1.8047e-116	1.79983e-117	AT1G16820//AT1G16820	NP_173126.1//vacuolar ATP synthase catalytic subunit-related / V-ATPase-related / vacuolar proton pump-like protein [Arabidopsis thaliana];NP_001185016.1//vacuolar ATP synthase catalytic subunit-related / V-ATPase-related / vacuolar proton pump-like protein [Arabidopsis thaliana]
AT1G68570	1.22945	1.83696e-116	1.83394e-117	AT1G68570//AT1G68570	EFH63449.1//proton-dependent oligopeptide transport family protein [Arabidopsis lyrata subsp. lyrata];NP_001321309.1//Major facilitator superfamily protein [Arabidopsis thaliana]
AT5G53820	4.01401	5.11079e-116	5.11315e-117	AT5G53820//AT5G53820	NP_200193.1//Late embryogenesis abundant protein (LEA) family protein [Arabidopsis thaliana]
AT4G28780	-1.55739	2.13807e-115	2.15033e-116	AT4G28780//AT4G28780	NP_194607.1//GDSL-like Lipase/Acylhydrolase superfamily protein [Arabidopsis thaliana]
AT3G55130	1.39796	3.01658e-115	3.04024e-116	ABCG19	NP_191073.1//white-brown complex homolog 19 [Arabidopsis thaliana]
AT2G32990	1.36882	2.08579e-114	2.11314e-115	GH9B8	NP_180858.1//glycosyl hydrolase 9B8 [Arabidopsis thaliana]
AT4G01700	1.16813	3.86832e-114	3.9272e-115	AT4G01700//AT4G01700	NP_192079.1//Chitinase family protein [Arabidopsis thaliana]
AT3G27880	1.33247	4.87023e-114	4.9495e-115	AT3G27880//AT3G27880	NP_566827.1//hypothetical protein (DUF1645) [Arabidopsis thaliana]
AT5G06090	3.95899	5.22274e-114	5.31325e-115	GPAT7	NP_196227.1//glycerol-3-phosphate acyltransferase 7 [Arabidopsis thaliana]
AT3G14260	-2.05902	3.49511e-113	3.57779e-114	AT3G14260//AT3G14260	NP_188043.2//LURP-one-like protein (DUF567) [Arabidopsis thaliana]
AT1G54740	-1.15799	4.95863e-113	5.08116e-114	AT1G54740//AT1G54740	NP_175873.2//FANTASTIC four-like protein (DUF3049) [Arabidopsis thaliana]
AT3G14370	-1.08304	4.17142e-112	4.31407e-113	WAG2	NP_188054.1//Protein kinase superfamily protein [Arabidopsis thaliana]
AT5G39580	1.09826	7.9131e-112	8.2004e-113	AT5G39580//AT5G39580	NP_198774.1//Peroxidase superfamily protein [Arabidopsis thaliana];NP_001031985.1//Peroxidase superfamily protein [Arabidopsis thaliana]
AT3G19710	-1.08519	1.29582e-111	1.3456e-112	BCAT4	XP_002885325.1//methionine aminotransferase BCAT4 [Arabidopsis lyrata subsp. lyrata]
AT3G25930	-1.45084	1.31506e-111	1.36697e-112	AT3G25930//AT3G25930	NP_566785.1//Adenine nucleotide alpha hydrolases-like superfamily protein [Arabidopsis thaliana]
AT4G27300	1.19867	3.24753e-111	3.38255e-112	AT4G27300//AT4G27300	NP_194460.1//S-locus lectin protein kinase family protein [Arabidopsis thaliana]
AT2G02930	1.12609	1.75882e-110	1.83937e-111	GSTF3	NP_178394.1//glutathione S-transferase F3 [Arabidopsis thaliana]
AT3G58990	-1.06784	6.48705e-110	6.7978e-111	IPMI1	NP_191458.1//isopropylmalate isomerase 1 [Arabidopsis thaliana]
AT5G59570	1.22566	1.94137e-109	2.04665e-110	BOA	NP_200765.1//Homeodomain-like superfamily protein [Arabidopsis thaliana]
AT2G31980	-1.25621	3.16143e-108	3.34953e-109	CYS2	NP_180758.1//PHYTOCYSTATIN 2 [Arabidopsis thaliana]
AT1G26255	-1.98978	3.01315e-107	3.20514e-108	AT1G26255//AT1G26255	NP_173949.1//Proline-rich extensin-like family protein [Arabidopsis thaliana];OAP16188.1//hypothetical protein AXX17_AT1G26600 [Arabidopsis thaliana]
AT2G45050	-1.10226	3.44653e-107	3.6734e-108	GATA2	NP_182031.1//GATA transcription factor 2 [Arabidopsis thaliana]
AT1G75030	2.73367	9.8917e-107	1.05532e-107	TLP-3	NP_177640.1//thaumatin-like protein 3 [Arabidopsis thaliana]
AT1G22690	1.39779	6.79317e-106	7.29046e-107	AT1G22690//AT1G22690	NP_173683.1//Gibberellin-regulated family protein [Arabidopsis thaliana]
AT3G06750	-1.08189	7.05694e-106	7.58098e-107	AT3G06750//AT3G06750	NP_566291.1//hydroxyproline-rich glycoprotein family protein [Arabidopsis thaliana]
AT1G77885	-1.16813	1.37711e-105	1.48518e-106	AT1G77885//AT1G77885	NP_974165.1//hypothetical protein AT1G77885 [Arabidopsis thaliana]
AT1G60680	-1.02415	2.68681e-105	2.90333e-106	AT1G60680//AT1G60680	NP_001323339.1//NAD(P)-linked oxidoreductase superfamily protein [Arabidopsis thaliana];NP_176267.3//NAD(P)-linked oxidoreductase superfamily protein [Arabidopsis thaliana]
AT2G28860	-6.48787	3.08048e-105	3.33197e-106	CYP710A4	NP_180452.1//cytochrome P450, family 710, subfamily A, polypeptide 4 [Arabidopsis thaliana]
AT1G19230	1.78846	1.26562e-104	1.37428e-105	AT1G19230//AT1G19230	NP_173357.1//Riboflavin synthase-like superfamily protein [Arabidopsis thaliana];NP_001319042.1//Riboflavin synthase-like superfamily protein [Arabidopsis thaliana]
AT1G27030	-1.15704	4.66908e-104	5.09948e-105	AT1G27030//AT1G27030	NP_564270.1//hypothetical protein AT1G27030 [Arabidopsis thaliana]
AT1G01580	-3.38761	7.13984e-104	7.80552e-105	FRO2	NP_001322968.1//ferric reduction oxidase 2 [Arabidopsis thaliana]
AT4G29700	-1.44998	3.48067e-103	3.82721e-104	AT4G29700//AT4G29700	NP_194699.1//Alkaline-phosphatase-like family protein [Arabidopsis thaliana]
AT3G09940	-1.27272	3.72311e-103	4.09771e-104	MDHAR	NP_001118607.1//monodehydroascorbate reductase [Arabidopsis thaliana];OAP02378.1//MDHAR [Arabidopsis thaliana]
AT1G06160	1.74937	9.49359e-103	1.05088e-103	ORA59	NP_172106.1//octadecanoid-responsive AP2/ERF 59 [Arabidopsis thaliana]
AT1G15840	2.10057	1.04339e-102	1.15717e-103	AT1G15840//AT1G15840	XP_015067866.1//PREDICTED: basic proline-rich protein-like isoform X1 [Solanum pennellii]
AT2G42140	3.27982	1.31551e-102	1.46174e-103	AT2G42140//AT2G42140	NP_181744.1//VQ motif-containing protein [Arabidopsis thaliana]
AT3G26170	1.02218	4.62095e-102	5.14921e-103	CYP71B19	AAM63679.1//cytochrome P450, putative [Arabidopsis thaliana]
AT1G17147	1.45264	1.95331e-101	2.18073e-102	AT1G17147//AT1G17147	NP_001117300.1//VQ motif-containing protein [Arabidopsis thaliana]
AT4G37650	-1.01744	8.26121e-101	9.25788e-102	SHR	NP_195480.1//GRAS family transcription factor [Arabidopsis thaliana]
AT1G61255	-1.91721	9.97408e-101	1.11879e-101	AT1G61255//AT1G61255	NP_683457.1//hypothetical protein AT1G61255 [Arabidopsis thaliana]
AT2G22860	-1.25605	1.92442e-100	2.16673e-101	PSK2	NP_179871.1//phytosulfokine 2 precursor [Arabidopsis thaliana]
AT1G78450	2.70454	1.42242e-99	1.61652e-100	AT1G78450//AT1G78450	NP_565181.1//SOUL heme-binding family protein [Arabidopsis thaliana]
AT5G18470	1.20004	3.20064e-99	3.64751e-100	AT5G18470//AT5G18470	NP_197348.1//Curculin-like (mannose-binding) lectin family protein [Arabidopsis thaliana]
AT2G43620	1.26655	4.75583e-99	5.42987e-100	AT2G43620//AT2G43620	NP_181890.1//Chitinase family protein [Arabidopsis thaliana]
AT1G59590	1.27483	6.6362e-99	7.59074e-100	ZCF37	NP_564747.1//ZCF37 [Arabidopsis thaliana]
AT1G52870	1.28713	1.16587e-98	1.33602e-99	AT1G52870//AT1G52870	NP_564616.1//Peroxisomal membrane 22 kDa (Mpv17/PMP22) family protein [Arabidopsis thaliana];NP_564615.3//Peroxisomal membrane 22 kDa (Mpv17/PMP22) family protein [Arabidopsis thaliana]
AT4G13390	1.01066	2.82466e-98	3.24881e-99	EXT12	NP_193075.1//Proline-rich extensin-like family protein [Arabidopsis thaliana];NP_001329461.1//Proline-rich extensin-like family protein [Arabidopsis thaliana]
AT2G30750	4.44991	9.12882e-98	1.05766e-98	CYP71A12	NP_180633.3//cytochrome P450 family 71 polypeptide [Arabidopsis thaliana]
AT3G45710	-1.40075	2.25577e-97	2.6278e-98	AT3G45710//AT3G45710	NP_190157.2//Major facilitator superfamily protein [Arabidopsis thaliana]
AT3G23090	-1.27255	3.18081e-97	3.7121e-98	AT3G23090//AT3G23090	NP_001326992.1//TPX2 (targeting protein for Xklp2) protein family [Arabidopsis thaliana];NP_001326991.1//TPX2 (targeting protein for Xklp2) protein family [Arabidopsis thaliana];NP_001326990.1//TPX2 (targeting protein for Xklp2) protein family [Arabidopsis thaliana]
AT3G28300	-1.29843	1.0905e-96	1.27955e-97	AT14A	NP_189469.1//transmembrane protein, putative (DUF677) [Arabidopsis thaliana]
AT3G28290	-1.29843	1.0905e-96	1.27955e-97	AT14A	NP_189469.1//transmembrane protein, putative (DUF677) [Arabidopsis thaliana]
AT5G05340	1.72444	3.2098e-96	3.77639e-97	PRX52	OAO90537.1//PRX52 [Arabidopsis thaliana]
AT2G34490	-1.04876	1.69829e-94	2.0106e-95	CYP710A2	NP_180996.1//cytochrome P450, family 710, subfamily A, polypeptide 2 [Arabidopsis thaliana]
AT2G27820	-1.07914	3.18477e-94	3.78052e-95	PD1	NP_180350.1//prephenate dehydratase 1 [Arabidopsis thaliana]
AT1G15040	-1.15156	2.13567e-93	2.54868e-94	GAT1_2.1	NP_850943.1//Class I glutamine amidotransferase-like superfamily protein [Arabidopsis thaliana]
AT5G09520	2.55733	4.5828e-93	5.49321e-94	PELPK2	NP_196514.1//hydroxyproline-rich glycoprotein family protein [Arabidopsis thaliana]
AT4G34412	1.23083	5.62703e-93	6.75082e-94	AT4G34412//AT4G34412	NP_680763.2//EKC/KEOPS complex subunit tprkb-like protein [Arabidopsis thaliana]
AT5G24660	1.82427	1.14995e-92	1.38446e-93	LSU2	NP_197854.1//response to low sulfur 2 [Arabidopsis thaliana]
AT5G42600	-2.00918	1.66914e-92	2.01304e-93	MRN1	XP_010511461.1//PREDICTED: marneral synthase [Camelina sativa]
AT5G19410	2.6907	2.34189e-92	2.82935e-93	ABCG23	NP_197442.2//ABC-2 type transporter family protein [Arabidopsis thaliana]
AT3G15540	-1.61159	1.01737e-91	1.23771e-92	IAA19	NP_188173.1//indole-3-acetic acid inducible 19 [Arabidopsis thaliana]
AT3G24310	1.30481	1.1816e-91	1.43875e-92	MYB305	NP_189074.1//myb domain protein 305 [Arabidopsis thaliana]
AT5G13200	1.47947	5.42113e-91	6.62381e-92	AT5G13200//AT5G13200	NP_196824.1//GRAM domain family protein [Arabidopsis thaliana]
AT1G21120	2.0989	1.31965e-90	1.61659e-91	IGMT2	NP_173536.2//O-methyltransferase family protein [Arabidopsis thaliana]
AT2G18360	1.68397	2.72482e-90	3.34943e-91	AT2G18360//AT2G18360	NP_565437.1//alpha/beta-Hydrolases superfamily protein [Arabidopsis thaliana]
AT2G02120	1.81567	1.31896e-89	1.6366e-90	PDF2.1	NP_178320.1//Scorpion toxin-like knottin superfamily protein [Arabidopsis thaliana]
AT2G18480	5.24793	7.09863e-89	8.84559e-90	AT2G18480//AT2G18480	NP_179438.1//Major facilitator superfamily protein [Arabidopsis thaliana]
AT2G37970	1.22348	8.74992e-89	1.09217e-89	SOUL-1	NP_565876.3//SOUL heme-binding family protein [Arabidopsis thaliana]
AT5G47950	-1.52944	1.56311e-88	1.95273e-89	AT5G47950//AT5G47950	NP_199606.1//HXXXD-type acyl-transferase family protein [Arabidopsis thaliana]
AT4G13310	-2.62988	3.57518e-88	4.48141e-89	CYP71A20	NP_193067.3//cytochrome P450, family 71, subfamily A, polypeptide 20 [Arabidopsis thaliana];NP_974541.1//cytochrome P450, family 71, subfamily A, polypeptide 20 [Arabidopsis thaliana]
AT3G08860	-1.18245	4.68107e-88	5.88242e-89	PYD4	XP_006429538.1//hypothetical protein CICLE_v10011621mg [Citrus clementina]
AT2G28470	-1.17151	1.21767e-87	1.54044e-88	BGAL8	NP_001189624.1//beta-galactosidase 8 [Arabidopsis thaliana];NP_850121.1//beta-galactosidase 8 [Arabidopsis thaliana]
AT1G47480	-1.22761	1.64895e-87	2.08952e-88	AT1G47480//AT1G47480	NP_564507.1//alpha/beta-Hydrolases superfamily protein [Arabidopsis thaliana]
AT2G39510	2.2068	1.90731e-87	2.41892e-88	UMAMIT14	NP_181483.1//nodulin MtN21 /EamA-like transporter family protein [Arabidopsis thaliana]
AT1G21390	1.53807	1.99216e-87	2.52863e-88	emb2170	NP_173561.2//embryo defective 2170 [Arabidopsis thaliana]
AT3G16530	1.0177	3.52283e-86	4.4975e-87	AT3G16530//AT3G16530	NP_188274.1//Legume lectin family protein [Arabidopsis thaliana]
AT1G21110	1.89854	1.88187e-85	2.41245e-86	IGMT3	NP_173536.2//O-methyltransferase family protein [Arabidopsis thaliana]
AT4G40010	-1.85434	3.69778e-85	4.75203e-86	SNRK2.7	NP_195711.1//SNF1-related protein kinase 2.7 [Arabidopsis thaliana]
AT1G70260	-3.55792	4.23134e-85	5.44663e-86	UMAMIT36	NP_177183.2//nodulin MtN21 /EamA-like transporter family protein [Arabidopsis thaliana]
AT4G21320	1.42149	7.54453e-85	9.73528e-86	HSA32	NP_567623.2//Aldolase-type TIM barrel family protein [Arabidopsis thaliana]
AT1G30840	-2.06247	1.06587e-84	1.37875e-85	PUP4	NP_564365.1//purine permease 4 [Arabidopsis thaliana]
AT3G12145	-1.22513	1.4135e-84	1.83437e-85	FLR1	NP_974291.4//Leucine-rich repeat (LRR) family protein [Arabidopsis thaliana]
AT5G62020	1.20184	1.61582e-84	2.09864e-85	HSFB2A	NP_201008.2//heat shock transcription factor B2A [Arabidopsis thaliana]
AT2G24762	-1.27903	1.78273e-84	2.31919e-85	GDU4	NP_565577.1//glutamine dumper 4 [Arabidopsis thaliana]
AT1G72230	-1.15336	7.62475e-84	9.99152e-85	AT1G72230//AT1G72230	NP_177368.1//Cupredoxin superfamily protein [Arabidopsis thaliana]
AT1G06000	-1.23154	8.05005e-84	1.05658e-84	AT1G06000//AT1G06000	NP_563756.1//UDP-Glycosyltransferase superfamily protein [Arabidopsis thaliana]
AT5G61160	1.51877	1.68361e-83	2.21487e-84	AACT1	NP_200924.1//anthocyanin 5-aromatic acyltransferase 1 [Arabidopsis thaliana]
AT2G02990	1.68209	6.55177e-83	8.66145e-84	RNS1	NP_178399.1//ribonuclease 1 [Arabidopsis thaliana]
AT1G22640	-1.04645	1.28951e-82	1.70882e-83	MYB3	NP_564176.2//myb domain protein 3 [Arabidopsis thaliana];AAF18515.1//Putative DNA binding protein [Arabidopsis thaliana];NP_001322404.1//myb domain protein 3 [Arabidopsis thaliana]
AT3G62040	-1.00004	7.00122e-82	9.3442e-83	AT3G62040//AT3G62040	OAP02029.1//hypothetical protein AXX17_AT3G56330 [Arabidopsis thaliana]
AT3G63380	1.48847	2.30959e-81	3.09225e-82	AT3G63380//AT3G63380	NP_191897.1//ATPase E1-E2 type family protein / haloacid dehalogenase-like hydrolase family protein [Arabidopsis thaliana]
AT3G62990	4.86706	2.56015e-81	3.4331e-82	AT3G62990//AT3G62990	NP_191858.2//myelin transcription factor-like protein [Arabidopsis thaliana]
AT5G24410	-1.71693	2.81339e-81	3.77567e-82	PGL4	NP_197829.1//6-phosphogluconolactonase 4 [Arabidopsis thaliana]
AT1G16410	-1.7643	3.7035e-81	4.97412e-82	CYP79F1	NP_973840.1//cytochrome p450 79f1 [Arabidopsis thaliana];NP_563996.2//cytochrome p450 79f1 [Arabidopsis thaliana]
AT1G43910	1.05587	5.82357e-81	7.8277e-82	AT1G43910//AT1G43910	NP_175058.1//P-loop containing nucleoside triphosphate hydrolases superfamily protein [Arabidopsis thaliana]
AT3G44540	2.54092	7.77034e-81	1.04608e-81	FAR4	NP_001319682.1//fatty acid reductase 4 [Arabidopsis thaliana];NP_190040.3//fatty acid reductase 4 [Arabidopsis thaliana]
AT3G02020	-1.34679	8.75991e-81	1.18023e-81	AK3	NP_186850.1//Pentatricopeptide repeat (PPR) superfamily protein [Arabidopsis thaliana]
AT1G33770	3.13068	1.14277e-80	1.54327e-81	AT1G33770//AT1G33770	NP_174637.1//Protein kinase superfamily protein [Arabidopsis thaliana]
AT1G16370	-1.21365	1.76973e-80	2.39182e-81	2018-10-06	NP_173087.1//organic cation/carnitine transporter 6 [Arabidopsis thaliana]
AT2G37870	-2.09069	2.56065e-80	3.46616e-81	AT2G37870//AT2G37870	NP_565872.1//Bifunctional inhibitor/lipid-transfer protein/seed storage 2S albumin superfamily protein [Arabidopsis thaliana]
AT1G71140	1.46518	4.10486e-80	5.56944e-81	AT1G71140//AT1G71140	XP_020891143.1//protein DETOXIFICATION 14 [Arabidopsis lyrata subsp. lyrata]
AT2G29750	-1.13222	1.13029e-79	1.54072e-80	UGT71C1	NP_180536.1//UDP-glucosyl transferase 71C1 [Arabidopsis thaliana]
AT1G33700	-1.29921	1.26276e-79	1.72263e-80	AT1G33700//AT1G33700	NP_001320625.1//Beta-glucosidase, GBA2 type family protein [Arabidopsis thaliana];NP_174631.2//Beta-glucosidase, GBA2 type family protein [Arabidopsis thaliana]
AT4G33790	-2.84777	1.39951e-79	1.91065e-80	CER4	NP_567936.5//Jojoba acyl CoA reductase-related male sterility protein [Arabidopsis thaliana];OAP00517.1//G7 [Arabidopsis thaliana]
AT4G16515	-1.41929	2.13146e-79	2.91441e-80	RGF6	NP_001328305.1//root meristem growth factor [Arabidopsis thaliana]
AT2G43570	1.28063	4.31298e-79	5.90638e-80	CHI	NP_181885.1//chitinase [Arabidopsis thaliana]
AT4G00910	-1.90594	5.63597e-79	7.73002e-80	AT4G00910//AT4G00910	NP_001319836.1//aluminum activated malate transporter family protein [Arabidopsis thaliana]
AT4G35060	-1.58275	7.74519e-79	1.06311e-79	HIPP25	NP_567975.1//Heavy metal transport/detoxification superfamily protein [Arabidopsis thaliana]
AT5G40420	3.85879	3.83978e-78	5.30288e-79	OLEO2	NP_198858.1//oleosin 2 [Arabidopsis thaliana]
AT4G13860	-1.993	5.61237e-78	7.78049e-79	AT4G13860//AT4G13860	CAB36850.1//RNA-binding protein like [Arabidopsis thaliana];NP_193122.2//RNA-binding (RRM/RBD/RNP motifs) family protein [Arabidopsis thaliana]
AT2G27402	-1.22055	2.12802e-77	2.97029e-78	AT2G27402//AT2G27402	OAP15252.1//hypothetical protein AXX17_AT1G39470 [Arabidopsis thaliana];NP_180777.1//plastid transcriptionally active 18 [Arabidopsis thaliana]
AT4G37370	1.45021	2.17082e-77	3.03232e-78	CYP81D8	NP_195453.1//cytochrome P450, family 81, subfamily D, polypeptide 8 [Arabidopsis thaliana]
AT5G03570	-1.73129	2.46166e-77	3.44636e-78	IREG2	NP_195977.2//iron regulated 2 [Arabidopsis thaliana];NP_001332410.1//iron regulated 2 [Arabidopsis thaliana];NP_001332409.1//iron regulated 2 [Arabidopsis thaliana]
AT1G23840	2.24295	3.61616e-77	5.0703e-78	AT1G23840//AT1G23840	NP_564206.1//transmembrane protein [Arabidopsis thaliana]
AT1G78970	-1.03847	9.15743e-76	1.29943e-76	LUP1	XP_006389936.1//hypothetical protein EUTSA_v10018166mg [Eutrema salsugineum]
AT3G48390	-1.51615	1.11107e-74	1.59066e-75	AT3G48390//AT3G48390	NP_190411.1//MA3 domain-containing protein [Arabidopsis thaliana]
AT5G07130	1.91598	1.64832e-74	2.36328e-75	LAC13	NP_196330.3//laccase 13 [Arabidopsis thaliana]
AT1G19300	-1.08874	1.71069e-74	2.45811e-75	PARVUS	NP_564077.1//Nucleotide-diphospho-sugar transferases superfamily protein [Arabidopsis thaliana]
AT2G36970	1.61207	3.1397e-74	4.5181e-75	AT2G36970//AT2G36970	NP_181234.1//UDP-Glycosyltransferase superfamily protein [Arabidopsis thaliana]
AT3G29810	1.02944	3.96991e-74	5.71697e-75	COBL2	NP_566851.1//COBRA-like protein 2 precursor [Arabidopsis thaliana]
AT2G19800	-1.17653	6.79418e-74	9.80562e-75	MIOX2	NP_565459.1//myo-inositol oxygenase 2 [Arabidopsis thaliana]
AT2G15220	2.01348	1.81292e-73	2.62604e-74	AT2G15220//AT2G15220	NP_565369.1//Plant basic secretory protein (BSP) family protein [Arabidopsis thaliana]
AT3G55090	2.57743	3.48956e-73	5.08041e-74	ABCG16	NP_191069.2//ABC-2 type transporter family protein [Arabidopsis thaliana]
AT2G36090	-1.34015	4.01056e-73	5.85162e-74	AT2G36090//AT2G36090	NP_181153.1//F-box family protein [Arabidopsis thaliana]
AT2G32720	-1.07428	3.19367e-72	4.7035e-73	CB5-B	NP_180831.1//cytochrome B5 isoform B [Arabidopsis thaliana];NP_001323464.1//cytochrome B5 isoform B [Arabidopsis thaliana]
AT3G05920	-1.13338	4.90399e-72	7.24306e-73	AT3G05920//AT3G05920	NP_566264.1//Heavy metal transport/detoxification superfamily protein [Arabidopsis thaliana]
AT1G70420	1.35745	5.18771e-72	7.66758e-73	AT1G70420//AT1G70420	NP_564988.1//DNA ligase-like protein, putative (DUF1645) [Arabidopsis thaliana]
AT5G54980	-1.30731	5.84607e-72	8.65298e-73	AT5G54980//AT5G54980	NP_200309.1//Uncharacterized protein family (UPF0497) [Arabidopsis thaliana]
AT1G51820	3.02081	1.17563e-71	1.74257e-72	AT1G51820//AT1G51820	NP_001321705.1//Leucine-rich repeat protein kinase family protein [Arabidopsis thaliana];NP_175594.2//Leucine-rich repeat protein kinase family protein [Arabidopsis thaliana]
AT1G26380	3.3116	1.56036e-71	2.31448e-72	AT1G26380//AT1G26380	NP_564244.1//FAD-binding Berberine family protein [Arabidopsis thaliana]
AT4G14520	1.11024	9.09214e-71	1.3563e-71	AT4G14520//AT4G14520	NP_193188.2//DNA-directed RNA polymerase II-like protein [Arabidopsis thaliana]
AT3G16660	1.1527	1.39347e-70	2.08456e-71	AT3G16660//AT3G16660	NP_001326202.1//Pollen Ole e 1 allergen and extensin family protein [Arabidopsis thaliana]
AT5G10695	1.32429	3.1685e-70	4.74994e-71	AT5G10695//AT5G10695	NP_568234.1//methionyl-tRNA synthetase [Arabidopsis thaliana];NP_001190284.1//methionyl-tRNA synthetase [Arabidopsis thaliana]
AT3G21230	-1.8797	3.21741e-70	4.82665e-71	4CL5	NP_188760.3//4-coumarate:CoA ligase 5 [Arabidopsis thaliana];NP_001326762.1//4-coumarate:CoA ligase 5 [Arabidopsis thaliana]
AT2G36800	1.25522	3.2236e-70	4.83934e-71	DOGT1	NP_181218.1//don-glucosyltransferase 1 [Arabidopsis thaliana]
AT1G62280	-2.59314	3.31705e-70	4.98312e-71	SLAH1	NP_176418.2//SLAC1 homologue 1 [Arabidopsis thaliana]
AT1G22330	-1.31628	1.89374e-69	2.86887e-70	AT1G22330//AT1G22330	NP_564168.2//RNA-binding (RRM/RBD/RNP motifs) family protein [Arabidopsis thaliana]
AT5G24580	-1.26519	2.28086e-69	3.45774e-70	AT5G24580//AT5G24580	NP_001154734.1//Heavy metal transport/detoxification superfamily protein [Arabidopsis thaliana];NP_568449.1//Heavy metal transport/detoxification superfamily protein [Arabidopsis thaliana];NP_974830.1//Heavy metal transport/detoxification superfamily protein [Arabidopsis thaliana]
AT5G67020	-1.39234	2.85697e-69	4.34014e-70	AT5G67020//AT5G67020	NP_201503.1//hypothetical protein AT5G67020 [Arabidopsis thaliana]
AT1G26240	2.9077	6.7958e-69	1.03596e-69	AT1G26240//AT1G26240	NP_173948.1//Proline-rich extensin-like family protein [Arabidopsis thaliana]
AT2G31945	1.37749	6.94523e-69	1.05947e-69	AT2G31945//AT2G31945	NP_565732.1//transmembrane protein [Arabidopsis thaliana]
AT1G18100	-1.18118	8.42471e-69	1.28694e-69	E12A11	NP_173250.1//PEBP (phosphatidylethanolamine-binding protein) family protein [Arabidopsis thaliana]
AT1G70140	1.26292	1.61086e-68	2.47091e-69	FH8	NP_177171.1//formin 8 [Arabidopsis thaliana]
AT2G21100	1.4256	1.74992e-68	2.68605e-69	AT2G21100//AT2G21100	NP_850009.1//Disease resistance-responsive (dirigent-like protein) family protein [Arabidopsis thaliana]
AT3G45700	-1.58092	1.77822e-68	2.73137e-69	AT3G45700//AT3G45700	NP_190156.1//Major facilitator superfamily protein [Arabidopsis thaliana]
AT4G18760	-1.22085	4.1687e-68	6.42074e-69	RLP51	NP_193611.1//receptor like protein 51 [Arabidopsis thaliana]
AT4G22340	1.26338	8.33215e-68	1.28773e-68	CDS2	NP_001031697.1//cytidinediphosphate diacylglycerol synthase 2 [Arabidopsis thaliana];NP_193965.1//cytidinediphosphate diacylglycerol synthase 2 [Arabidopsis thaliana]
ATCG00120	-1.27759	2.67112e-67	4.14793e-68	ATPA	YP_009342492.1//ATP synthase CF1 alpha subunit (chloroplast) [Orychophragmus diffusus]
AT5G52050	1.33893	3.92792e-67	6.12029e-68	AT5G52050//AT5G52050	NP_200018.1//MATE efflux family protein [Arabidopsis thaliana]
AT5G41080	-1.05705	5.01172e-67	7.81957e-68	GDPD2	NP_974865.1//PLC-like phosphodiesterases superfamily protein [Arabidopsis thaliana];NP_198924.1//PLC-like phosphodiesterases superfamily protein [Arabidopsis thaliana]
AT5G35740	1.36993	1.46787e-66	2.31037e-67	AT5G35740//AT5G35740	NP_198423.1//Carbohydrate-binding X8 domain superfamily protein [Arabidopsis thaliana]
AT5G41900	-1.76787	2.88333e-66	4.55042e-67	AT5G41900//AT5G41900	NP_199005.1//alpha/beta-Hydrolases superfamily protein [Arabidopsis thaliana]
AT4G08780	1.81778	4.39772e-66	6.96358e-67	AT4G08780//AT4G08780	OAO97219.1//hypothetical protein AXX17_AT4G09980 [Arabidopsis thaliana]
AT1G18300	1.22358	6.24194e-66	9.89039e-67	NUDT4	NP_173266.1//nudix hydrolase homolog 4 [Arabidopsis thaliana]
AT5G19970	-1.99224	1.04968e-65	1.66875e-66	AT5G19970//AT5G19970	NP_001330690.1//GRAS family transcription factor family protein [Arabidopsis thaliana];NP_197497.2//GRAS family transcription factor family protein [Arabidopsis thaliana]
AT5G19040	-1.65518	6.0832e-65	9.72865e-66	IPT5	NP_197405.1//isopentenyltransferase 5 [Arabidopsis thaliana]
AT1G61380	1.07577	7.35278e-65	1.17668e-65	SD1-29	NP_564775.1//S-domain-1 29 [Arabidopsis thaliana]
AT1G35515	2.50048	7.37409e-65	1.18087e-65	HOS10	NP_849749.1//high response to osmotic stress 10 [Arabidopsis thaliana]
ATCG00730	1.65106	9.42108e-65	1.51065e-65	PETD	NP_051089.1//cytochrome b6/f complex subunit IV [Arabidopsis thaliana]
AT5G19110	-1.76312	1.28244e-64	2.05772e-65	AT5G19110//AT5G19110	NP_001331340.1//Eukaryotic aspartyl protease family protein [Arabidopsis thaliana]
AT1G52855	1.72799	3.49396e-64	5.62828e-65	AT1G52855//AT1G52855	NP_974011.1//hypothetical protein AT1G52855 [Arabidopsis thaliana]
AT3G22400	-1.359	6.27784e-64	1.01657e-64	LOX5	XP_020886686.1//LOW QUALITY PROTEIN: linoleate 9S-lipoxygenase 5, chloroplastic [Arabidopsis lyrata subsp. lyrata]
AT5G51060	1.42586	1.17683e-63	1.90936e-64	RHD2	NP_199919.1//NADPH/respiratory burst oxidase protein D [Arabidopsis thaliana]
AT2G46750	-1.05914	4.96171e-63	8.1077e-64	GulLO2	CAZ68130.1//FAD-binding domain-containing protein [Arabidopsis halleri subsp. halleri]
AT3G24520	-1.32045	6.02126e-63	9.8454e-64	HSFC1	NP_189095.1//heat shock transcription factor C1 [Arabidopsis thaliana]
AT2G43520	1.28727	2.00234e-62	3.29515e-63	TI2	NP_181880.1//trypsin inhibitor protein 2 [Arabidopsis thaliana]
AT3G17070	1.14647	9.56457e-62	1.58206e-62	AT3G17070//AT3G17070	NP_566565.1//Peroxidase family protein [Arabidopsis thaliana];NP_001327606.1//Peroxidase family protein [Arabidopsis thaliana]
AT3G18560	-1.36238	3.27491e-61	5.44115e-62	AT3G18560//AT3G18560	NP_566614.1//hypothetical protein AT3G18560 [Arabidopsis thaliana]
AT5G24760	-1.29834	3.91286e-61	6.50932e-62	AT5G24760//AT5G24760	NP_568453.1//GroES-like zinc-binding dehydrogenase family protein [Arabidopsis thaliana];NP_974831.1//GroES-like zinc-binding dehydrogenase family protein [Arabidopsis thaliana]
AT3G56980	-1.78616	6.17767e-61	1.03096e-61	bHLH39	NP_191257.1//basic helix-loop-helix (bHLH) DNA-binding superfamily protein [Arabidopsis thaliana]
AT5G43540	-1.14206	1.62067e-60	2.72002e-61	AT5G43540//AT5G43540	NP_199167.1//C2H2 and C2HC zinc fingers superfamily protein [Arabidopsis thaliana]
AT4G27140	4.47654	1.93536e-60	3.25022e-61	SESA1	NP_194444.1//seed storage albumin 1 [Arabidopsis thaliana]
AT5G48010	-1.07437	4.33299e-60	7.2859e-61	THAS1	NP_199612.3//thalianol synthase 1 [Arabidopsis thaliana];NP_001078733.1//thalianol synthase 1 [Arabidopsis thaliana]
AT4G03540	2.45037	7.82951e-60	1.32313e-60	AT4G03540//AT4G03540	NP_192263.1//Uncharacterized protein family (UPF0497) [Arabidopsis thaliana]
AT5G59490	1.85675	8.84924e-60	1.49732e-60	AT5G59490//AT5G59490	BAA97484.1//ripening-related protein-like; hydrolase-like [Arabidopsis thaliana]
AT5G37300	-3.73452	1.11288e-59	1.8842e-60	WSD1	NP_001331809.1//O-acyltransferase (WSD1-like) family protein [Arabidopsis thaliana];NP_001331810.1//O-acyltransferase (WSD1-like) family protein [Arabidopsis thaliana]
AT5G66053	1.91043	1.22056e-59	2.06909e-60	AT5G66053//AT5G66053	NP_001119507.1//hypothetical protein AT5G66053 [Arabidopsis thaliana]
AT3G15620	-1.17992	1.92226e-59	3.26469e-60	UVR3	OAP02498.1//UVR3 [Arabidopsis thaliana];NP_001030703.1//DNA photolyase family protein [Arabidopsis thaliana]
AT4G14245	1.64909	2.78082e-59	4.73456e-60	AT4G14245//AT4G14245	P0DKI5.1//RecName: Full=Plant UBX domain-containing protein 16; Short=PUX16
AT5G39150	3.02674	2.81985e-59	4.80399e-60	AT5G39150//AT5G39150	NP_198731.1//RmlC-like cupins superfamily protein [Arabidopsis thaliana]
AT1G66830	2.59516	2.908e-59	4.95723e-60	AT1G66830//AT1G66830	NP_176855.1//Leucine-rich repeat protein kinase family protein [Arabidopsis thaliana]
AT5G38100	-1.50753	2.93175e-59	5.00081e-60	AT5G38100//AT5G38100	NP_001331855.1//S-adenosyl-L-methionine-dependent methyltransferases superfamily protein [Arabidopsis thaliana];NP_001331856.1//S-adenosyl-L-methionine-dependent methyltransferases superfamily protein [Arabidopsis thaliana];NP_198626.2//S-adenosyl-L-methionine-dependent methyltransferases superfamily protein [Arabidopsis thaliana]
AT1G19960	-2.6597	8.43947e-59	1.44667e-59	AT1G19960//AT1G19960	XP_020870430.1//serine/arginine-rich splicing factor 1 [Arabidopsis lyrata subsp. lyrata]
AT2G28210	1.89077	1.02539e-58	1.75986e-59	ACA2	NP_001318303.1//alpha carbonic anhydrase 2 [Arabidopsis thaliana];NP_001323618.1//alpha carbonic anhydrase 2 [Arabidopsis thaliana]
AT5G57550	1.15781	1.69425e-58	2.92388e-59	XTH25	NP_568859.2//xyloglucan endotransglucosylase/hydrolase 25 [Arabidopsis thaliana]
AT1G53940	-1.30684	3.50768e-58	6.07934e-59	GLIP2	NP_001319218.1//GDSL-motif lipase 2 [Arabidopsis thaliana];NP_175797.2//GDSL-motif lipase 2 [Arabidopsis thaliana]
AT4G14890	1.67401	5.07518e-58	8.8228e-59	FdC1	NP_193225.1//2Fe-2S ferredoxin-like superfamily protein [Arabidopsis thaliana]
AT1G70170	1.54651	5.7857e-58	1.00641e-58	MMP	NP_177174.1//matrix metalloproteinase [Arabidopsis thaliana]
AT4G19430	8.09884	6.52256e-58	1.13665e-58	AT4G19430//AT4G19430	NP_567586.1//hypothetical protein AT4G19430 [Arabidopsis thaliana]
AT4G25140	3.99549	8.45148e-58	1.47724e-58	OLEO1	NP_194244.1//oleosin 1 [Arabidopsis thaliana]
AT3G51400	1.01289	9.28122e-58	1.62325e-58	AT3G51400//AT3G51400	NP_190708.1//hypothetical protein (DUF241) [Arabidopsis thaliana]
AT1G72900	1.07141	1.63551e-57	2.87252e-58	AT1G72900//AT1G72900	NP_177433.1//Toll-Interleukin-Resistance (TIR) domain-containing protein [Arabidopsis thaliana]
AT5G66985	-1.27869	3.17661e-57	5.58927e-58	AT5G66985//AT5G66985	NP_569043.1//hypothetical protein AT5G66985 [Arabidopsis thaliana]
AT1G70990	-1.79725	3.29832e-57	5.8069e-58	AT1G70990//AT1G70990	XP_006390819.1//hypothetical protein EUTSA_v10019710mg [Eutrema salsugineum]
AT1G76560	-1.24627	4.48317e-57	7.90236e-58	CP12-3	NP_565134.1//CP12 domain-containing protein 3 [Arabidopsis thaliana]
AT5G59680	-2.19054	6.51883e-57	1.15318e-57	AT5G59680//AT5G59680	OAO95088.1//hypothetical protein AXX17_AT5G59100 [Arabidopsis thaliana]
AT5G41790	-1.12994	7.28939e-57	1.29026e-57	CIP1	NP_198994.2//COP1-interactive protein 1 [Arabidopsis thaliana]
AT5G53870	-1.31078	1.24614e-56	2.21099e-57	ENODL1	NP_001332460.1//early nodulin-like protein 1 [Arabidopsis thaliana];NP_200198.1//early nodulin-like protein 1 [Arabidopsis thaliana]
AT3G20340	-1.98051	1.42127e-56	2.5247e-57	AT3G20340//AT3G20340	NP_188669.1//protein expression protein [Arabidopsis thaliana]
AT3G18400	2.6993	1.77902e-56	3.16584e-57	NAC058	NP_188469.1//NAC domain containing protein 58 [Arabidopsis thaliana]
AT4G25090	-1.6899	2.03857e-56	3.6363e-57	AT4G25090//AT4G25090	NP_001190833.1//Riboflavin synthase-like superfamily protein [Arabidopsis thaliana];NP_194239.2//Riboflavin synthase-like superfamily protein [Arabidopsis thaliana]
AT1G49860	-1.23246	2.56991e-56	4.58951e-57	GSTF14	NP_175408.1//glutathione S-transferase (class phi) 14 [Arabidopsis thaliana]
AT2G41231	1.84492	6.25439e-56	1.12156e-56	AT2G41231//AT2G41231	NP_001189725.1//transmembrane protein [Arabidopsis thaliana];NP_001189726.1//transmembrane protein [Arabidopsis thaliana]
AT1G72800	1.03538	1.1862e-55	2.13339e-56	AT1G72800//AT1G72800	NP_565046.1//RNA-binding (RRM/RBD/RNP motifs) family protein [Arabidopsis thaliana]
AT1G70700	-1.27414	1.47747e-55	2.66037e-56	TIFY7	NP_001031264.4//TIFY domain/Divergent CCT motif family protein [Arabidopsis thaliana];NP_001320988.1//TIFY domain/Divergent CCT motif family protein [Arabidopsis thaliana];NP_177227.5//TIFY domain/Divergent CCT motif family protein [Arabidopsis thaliana]
ATCG00800	-1.13548	3.97639e-55	7.17675e-56	RPS3	NP_051096.1//ribosomal protein S3 [Arabidopsis thaliana]
AT1G24430	2.3575	4.39304e-55	7.93336e-56	AT1G24430//AT1G24430	NP_173852.4//HXXXD-type acyl-transferase family protein [Arabidopsis thaliana]
AT1G68725	-1.90553	6.55378e-55	1.18561e-55	AGP19	NP_177041.3//arabinogalactan protein 19 [Arabidopsis thaliana]
AT3G18250	1.80205	1.0014e-54	1.81475e-55	AT3G18250//AT3G18250	NP_188453.1//Putative membrane lipoprotein [Arabidopsis thaliana]
AT2G44480	1.74169	1.63837e-54	2.98117e-55	BGLU17	NP_001118525.1//beta glucosidase 17 [Arabidopsis thaliana];NP_001324585.1//beta glucosidase 17 [Arabidopsis thaliana];NP_181976.1//beta glucosidase 17 [Arabidopsis thaliana]
AT5G60490	-1.35391	1.6942e-54	3.08634e-55	FLA12	NP_200857.1//FASCICLIN-like arabinogalactan-protein 12 [Arabidopsis thaliana]
AT5G19880	4.70125	3.43845e-54	6.27472e-55	AT5G19880//AT5G19880	NP_197488.1//Peroxidase superfamily protein [Arabidopsis thaliana]
AT5G52790	-2.46415	4.00821e-54	7.31869e-55	AT5G52790//AT5G52790	NP_001332387.1//CBS domain protein with a domain protein (DUF21) [Arabidopsis thaliana];NP_001332390.1//CBS domain protein with a domain protein (DUF21) [Arabidopsis thaliana];NP_200091.2//CBS domain protein with a domain protein (DUF21) [Arabidopsis thaliana]
AT5G59310	2.51215	6.00287e-54	1.09924e-54	LTP4	NP_568904.1//lipid transfer protein 4 [Arabidopsis thaliana]
AT5G48290	-1.36414	8.77265e-54	1.61107e-54	AT5G48290//AT5G48290	NP_568695.1//Heavy metal transport/detoxification superfamily protein [Arabidopsis thaliana];NP_001330947.1//Heavy metal transport/detoxification superfamily protein [Arabidopsis thaliana]
AT4G12030	-1.41895	1.11396e-53	2.04927e-54	BAT5	NP_974538.1//bile acid transporter 5 [Arabidopsis thaliana];OAO96813.1//BAT5 [Arabidopsis thaliana]
AT1G33030	2.07848	1.33065e-53	2.45211e-54	AT1G33030//AT1G33030	NP_174579.1//O-methyltransferase family protein [Arabidopsis thaliana];NP_001322537.1//O-methyltransferase family protein [Arabidopsis thaliana]
AT5G07080	-1.4771	1.6076e-53	2.96585e-54	AT5G07080//AT5G07080	NP_196325.1//HXXXD-type acyl-transferase family protein [Arabidopsis thaliana]
AT5G57220	1.61177	2.18038e-53	4.02949e-54	CYP81F2	NP_200532.1//cytochrome P450, family 81, subfamily F, polypeptide 2 [Arabidopsis thaliana]
AT5G54740	5.78871	2.95919e-53	5.48437e-54	SESA5	NP_200285.1//seed storage albumin 5 [Arabidopsis thaliana]
AT1G07400	2.02761	3.10252e-53	5.75655e-54	AT1G07400//AT1G07400	NP_172220.1//HSP20-like chaperones superfamily protein [Arabidopsis thaliana]
AT1G31885	-1.15148	3.74903e-53	6.96797e-54	NIP3%3B1	NP_174472.2//NOD26-like intrinsic protein 3;1 [Arabidopsis thaliana];NP_001323363.1//NOD26-like intrinsic protein 3;1 [Arabidopsis thaliana]
AT4G15230	1.01622	1.62121e-52	3.03028e-53	ABCG30	NP_001329357.1//pleiotropic drug resistance 13 [Arabidopsis thaliana];OAO99812.1//PDR13 [Arabidopsis thaliana]
AT3G51660	1.05534	2.31911e-52	4.3421e-53	AT3G51660//AT3G51660	CAB63152.1//LS1-like protein [Arabidopsis thaliana]
AT1G61820	-1.54163	2.80754e-52	5.26251e-53	BGLU46	NP_974067.1//beta glucosidase 46 [Arabidopsis thaliana];NP_850968.1//beta glucosidase 46 [Arabidopsis thaliana]
AT3G46080	2.49539	3.46383e-52	6.49997e-53	AT3G46080//AT3G46080	NP_190194.1//C2H2-type zinc finger family protein [Arabidopsis thaliana]
AT4G19170	-1.14857	5.10013e-52	9.59203e-53	NCED4	NP_193652.1//nine-cis-epoxycarotenoid dioxygenase 4 [Arabidopsis thaliana]
AT1G74500	1.62418	5.21671e-52	9.82229e-53	BS1	NP_177590.1//activation-tagged BRI1(brassinosteroid-insensitive 1)-suppressor 1 [Arabidopsis thaliana]
AT1G52030	-2.71697	5.29768e-52	9.98032e-53	MBP2	BAA82151.1//myrosinase binding protein [Arabidopsis thaliana];NP_001321720.1//myrosinase-binding protein 2 [Arabidopsis thaliana]
AT4G22520	-1.60653	9.18296e-52	1.73676e-52	AT4G22520//AT4G22520	NP_193983.1//Bifunctional inhibitor/lipid-transfer protein/seed storage 2S albumin superfamily protein [Arabidopsis thaliana]
AT1G74770	-1.35916	9.19981e-52	1.74092e-52	AT1G74770//AT1G74770	NP_177615.2//zinc ion binding protein [Arabidopsis thaliana];NP_001323234.1//zinc ion binding protein [Arabidopsis thaliana]
AT2G22980	-1.55695	1.26713e-51	2.40453e-52	SCPL13	NP_001318270.1//serine carboxypeptidase-like 13 [Arabidopsis thaliana];NP_179881.3//serine carboxypeptidase-like 13 [Arabidopsis thaliana];NP_001077947.1//serine carboxypeptidase-like 13 [Arabidopsis thaliana];NP_001031402.1//serine carboxypeptidase-like 13 [Arabidopsis thaliana]
AT3G46090	3.61475	2.38383e-51	4.55123e-52	ZAT7	NP_190195.1//C2H2 and C2HC zinc fingers superfamily protein [Arabidopsis thaliana]
AT3G20380	-1.21471	4.85118e-51	9.30283e-52	AT3G20380//AT3G20380	NP_188673.1//TRAF-like family protein [Arabidopsis thaliana]
AT2G48080	-1.73783	8.633e-51	1.66005e-51	AT2G48080//AT2G48080	NP_182329.2//oxidoreductase, 2OG-Fe(II) oxygenase family protein [Arabidopsis thaliana]
AT1G23120	-1.70147	1.3434e-50	2.59033e-51	AT1G23120//AT1G23120	NP_001323157.1//Polyketide cyclase/dehydrase and lipid transport superfamily protein [Arabidopsis thaliana]
AT4G12500	2.4404	3.10847e-50	6.01992e-51	AT4G12500//AT4G12500	NP_192987.1//Bifunctional inhibitor/lipid-transfer protein/seed storage 2S albumin superfamily protein [Arabidopsis thaliana]
AT5G18050	-1.83726	3.11299e-50	6.03195e-51	SAUR22	NP_197306.1//SAUR-like auxin-responsive protein family [Arabidopsis thaliana]
AT1G69490	-1.2171	4.41447e-50	8.56775e-51	NAP	NP_564966.1//NAC-like, activated by AP3/PI [Arabidopsis thaliana]
AT4G14630	1.50436	1.34926e-49	2.6386e-50	GLP9	NP_193199.1//germin-like protein 9 [Arabidopsis thaliana]
AT1G73190	3.71928	1.72278e-49	3.37632e-50	TIP3%3B1	NP_177462.1//Aquaporin-like superfamily protein [Arabidopsis thaliana]
AT3G22235	-2.37193	1.95923e-49	3.84179e-50	AT3G22235//AT3G22235	NP_001154638.1//cysteine-rich TM module stress tolerance protein [Arabidopsis thaliana]
AT5G35580	1.10146	2.15924e-49	4.23852e-50	AT5G35580//AT5G35580	NP_001330708.1//Protein kinase superfamily protein [Arabidopsis thaliana]
AT2G04050	1.29871	2.8088e-49	5.51952e-50	AT2G04050//AT2G04050	XP_002885730.1//protein DETOXIFICATION 3 [Arabidopsis lyrata subsp. lyrata]
AT5G21482	1.08907	3.37638e-49	6.64555e-50	CKX7	NP_850863.1//cytokinin oxidase 7 [Arabidopsis thaliana]
AT1G24320	-2.05299	1.16526e-48	2.30826e-49	AT1G24320//AT1G24320	NP_001321649.1//Six-hairpin glycosidases superfamily protein [Arabidopsis thaliana];NP_173842.2//Six-hairpin glycosidases superfamily protein [Arabidopsis thaliana]
AT2G35770	2.3105	2.03503e-48	4.05048e-49	scpl28	NP_181120.2//serine carboxypeptidase-like 28 [Arabidopsis thaliana]
AT5G40340	-1.18483	2.41217e-48	4.80622e-49	AT5G40340//AT5G40340	NP_198850.1//Tudor/PWWP/MBT superfamily protein [Arabidopsis thaliana]
AT5G62220	-1.07892	6.6009e-48	1.32149e-48	GT18	NP_201028.1//glycosyltransferase 18 [Arabidopsis thaliana]
AT2G43920	1.15715	9.43847e-48	1.89553e-48	HOL2	NP_181920.1//S-adenosyl-L-methionine-dependent methyltransferases superfamily protein [Arabidopsis thaliana];NP_001118521.1//S-adenosyl-L-methionine-dependent methyltransferases superfamily protein [Arabidopsis thaliana]
AT3G45160	-1.58888	1.12623e-47	2.26537e-48	AT3G45160//AT3G45160	NP_190102.1//Putative membrane lipoprotein [Arabidopsis thaliana]
AT1G21250	1.21846	1.15532e-47	2.3251e-48	WAK1	NP_564137.1//cell wall-associated kinase [Arabidopsis thaliana]
AT1G67110	1.05613	1.98583e-47	4.00281e-48	CYP735A2	NP_176882.1//cytochrome P450, family 735, subfamily A, polypeptide 2 [Arabidopsis thaliana];NP_001323156.1//cytochrome P450, family 735, subfamily A, polypeptide 2 [Arabidopsis thaliana]
AT2G04100	1.02155	2.38431e-47	4.81104e-48	AT2G04100//AT2G04100	AAD28683.1//hypothetical protein [Arabidopsis thaliana];NP_178498.2//MATE efflux family protein [Arabidopsis thaliana]
AT4G27150	3.90127	2.56937e-47	5.1953e-48	SESA2	NP_194445.1//seed storage albumin 2 [Arabidopsis thaliana]
AT4G20910	1.14119	3.44164e-47	6.97717e-48	HEN1	NP_567616.1//double-stranded RNA binding protein-related / DsRBD protein-like protein [Arabidopsis thaliana]
AT5G25140	-1.83894	3.54623e-47	7.19295e-48	CYP71B13	OAO89872.1//CYP71B13 [Arabidopsis thaliana]
AT5G26230	-1.2646	4.38512e-47	8.90837e-48	MAKR1	NP_197995.1//membrane-associated kinase regulator [Arabidopsis thaliana]
AT3G50570	-1.49695	4.56807e-47	9.28484e-48	AT3G50570//AT3G50570	NP_001327871.1//hydroxyproline-rich glycoprotein family protein [Arabidopsis thaliana]
AT2G02850	1.21056	5.47923e-47	1.11542e-47	ARPN	NP_178388.1//plantacyanin [Arabidopsis thaliana]
AT2G22795	-1.32756	6.74081e-47	1.37508e-47	AT2G22795//AT2G22795	NP_001325058.1//hypothetical protein AT2G22795 [Arabidopsis thaliana];NP_001325059.1//hypothetical protein AT2G22795 [Arabidopsis thaliana];NP_850032.1//hypothetical protein AT2G22795 [Arabidopsis thaliana]
AT1G20070	-1.28401	8.30172e-47	1.697e-47	AT1G20070//AT1G20070	NP_173435.1//hypothetical protein AT1G20070 [Arabidopsis thaliana]
ATCG00630	1.13687	8.90332e-47	1.82279e-47	PSAJ	NP_051079.1//photosystem I subunit IX [Arabidopsis thaliana]
AT1G15550	-1.02011	2.64691e-46	5.45253e-47	GA3OX1	NP_173008.1//gibberellin 3-oxidase 1 [Arabidopsis thaliana]
AT1G44050	-2.61929	3.0966e-46	6.38868e-47	AT1G44050//AT1G44050	NP_175070.2//Cysteine/Histidine-rich C1 domain family protein [Arabidopsis thaliana]
AT3G55120	-1.55142	5.05629e-46	1.04691e-46	TT5	CAB94981.1//chalcone flavanone isomerase [Arabidopsis thaliana]
AT1G34670	2.38268	6.34776e-46	1.31966e-46	MYB93	NP_174726.1//myb domain protein 93 [Arabidopsis thaliana]
AT5G16600	-1.93887	7.43957e-46	1.54899e-46	MYB43	NP_197163.1//myb domain protein 43 [Arabidopsis thaliana]
AT1G13670	-1.25534	9.06835e-46	1.8929e-46	AT1G13670//AT1G13670	NP_172823.1//hypothetical protein AT1G13670 [Arabidopsis thaliana]
AT2G26695	-1.50435	1.17532e-45	2.45952e-46	AT2G26695//AT2G26695	XP_002878999.2//uncharacterized protein LOC9315066 [Arabidopsis lyrata subsp. lyrata]
AT4G24130	1.07106	1.29373e-45	2.71005e-46	AT4G24130//AT4G24130	NP_194144.1//DUF538 family protein (Protein of unknown function, DUF538) [Arabidopsis thaliana]
AT2G23130	-1.00526	1.32373e-45	2.77428e-46	AGP17	NP_973519.1//arabinogalactan protein 17 [Arabidopsis thaliana];NP_179894.1//arabinogalactan protein 17 [Arabidopsis thaliana]
AT1G77990	-1.23126	4.6585e-45	9.83206e-46	AST56	XP_020891026.1//sulfate transporter 2.2 isoform X1 [Arabidopsis lyrata subsp. lyrata]
AT5G61560	1.21266	7.47428e-45	1.58616e-45	AT5G61560//AT5G61560	OAO89662.1//hypothetical protein AXX17_AT5G61050 [Arabidopsis thaliana];NP_001330716.1//U-box domain-containing protein kinase family protein [Arabidopsis thaliana]
AT4G00870	3.31066	1.62049e-44	3.45773e-45	AT4G00870//AT4G00870	NP_567195.1//basic helix-loop-helix (bHLH) DNA-binding superfamily protein [Arabidopsis thaliana]
AT5G45070	-1.16512	6.01002e-44	1.29126e-44	PP2-A8	NP_199320.1//phloem protein 2-A8 [Arabidopsis thaliana]
AT4G04745	-1.34023	8.25188e-44	1.77902e-44	AT4G04745//AT4G04745	NP_680597.2//hypothetical protein AT4G04745 [Arabidopsis thaliana]
AT4G27160	4.28621	1.26101e-43	2.72525e-44	SESA3	NP_194446.1//seed storage albumin 3 [Arabidopsis thaliana]
AT2G48090	1.37265	1.59316e-43	3.44812e-44	AT2G48090//AT2G48090	NP_566123.2//hypothetical protein AT2G48090 [Arabidopsis thaliana];NP_001324915.1//hypothetical protein AT2G48090 [Arabidopsis thaliana]
AT3G52460	-1.18635	2.69892e-43	5.85843e-44	AT3G52460//AT3G52460	NP_190814.1//hydroxyproline-rich glycoprotein family protein [Arabidopsis thaliana]
AT5G25250	1.06622	2.89094e-43	6.28134e-44	FLOT1	NP_197907.1//SPFH/Band 7/PHB domain-containing membrane-associated protein family [Arabidopsis thaliana]
AT2G38110	1.27634	4.34133e-43	9.45557e-44	GPAT6	NP_181346.1//glycerol-3-phosphate acyltransferase 6 [Arabidopsis thaliana]
AT4G37700	-1.99919	5.26142e-43	1.14817e-43	AT4G37700//AT4G37700	NP_195484.1//hypothetical protein AT4G37700 [Arabidopsis thaliana]
AT1G67148	-1.28699	6.85962e-43	1.49839e-43	AT1G67148//AT1G67148	ABF59186.1//unknown protein [Arabidopsis thaliana]
AT4G22460	-1.25001	1.68165e-42	3.7017e-43	AT4G22460//AT4G22460	NP_193977.1//Bifunctional inhibitor/lipid-transfer protein/seed storage 2S albumin superfamily protein [Arabidopsis thaliana]
AT5G58500	1.39976	1.79902e-42	3.96763e-43	LSH5	NP_001318830.1//LIGHT-DEPENDENT SHORT HYPOCOTYLS-like protein (DUF640) [Arabidopsis thaliana]
ATCG00810	-1.27766	2.00693e-42	4.4304e-43	RPL22	NP_051097.1//ribosomal protein L22 [Arabidopsis thaliana]
AT1G11440	-1.6061	3.57707e-42	7.92673e-43	AT1G11440//AT1G11440	NP_172611.1//hypothetical protein AT1G11440 [Arabidopsis thaliana]
AT2G14560	-3.9208	6.82477e-42	1.52099e-42	LURP1	NP_001324390.1//LURP-one-like protein (DUF567) [Arabidopsis thaliana];NP_001324391.1//LURP-one-like protein (DUF567) [Arabidopsis thaliana]
AT5G49350	2.9222	9.03166e-42	2.01759e-42	AT5G49350//AT5G49350	OSX69866.1//hypothetical protein BU14_1055s0001 [Porphyra umbilicalis];KGN50212.1//hypothetical protein Csa_5G160150 [Cucumis sativus]
AT1G13340	1.06431	1.13918e-41	2.54844e-42	AT1G13340//AT1G13340	NP_172792.1//Regulator of Vps4 activity in the MVB pathway protein [Arabidopsis thaliana]
AT2G23620	-1.06345	1.408e-41	3.15276e-42	MES1	NP_179943.1//methyl esterase 1 [Arabidopsis thaliana]
AT4G36520	-1.39094	7.11036e-41	1.60788e-41	AT4G36520//AT4G36520	NP_195370.5//Chaperone DnaJ-domain superfamily protein [Arabidopsis thaliana]
AT5G54070	1.36928	9.59564e-41	2.17595e-41	HSFA9	NP_200218.1//heat shock transcription factor A9 [Arabidopsis thaliana]
AT1G73300	-1.01205	1.29906e-40	2.94991e-41	scpl2	NP_177473.1//serine carboxypeptidase-like 2 [Arabidopsis thaliana]
ATCG00720	1.06195	1.42865e-40	3.24569e-41	PETB	NP_051088.1//cytochrome b6 [Arabidopsis thaliana]
AT2G19060	-1.21235	1.54247e-40	3.50752e-41	AT2G19060//AT2G19060	NP_179496.1//SGNH hydrolase-type esterase superfamily protein [Arabidopsis thaliana]
AT3G13760	-1.64748	2.03734e-40	4.64145e-41	AT3G13760//AT3G13760	NP_187989.1//Cysteine/Histidine-rich C1 domain family protein [Arabidopsis thaliana]
AT2G47520	3.20375	2.6348e-40	6.00813e-41	ERF71	NP_182274.1//Integrase-type DNA-binding superfamily protein [Arabidopsis thaliana]
AT1G75785	-8.64355	2.7218e-40	6.20939e-41	AT1G75785//AT1G75785	AAD02498.1//beta tubulin 1 [Arabidopsis thaliana]
AT1G69920	1.75855	3.56902e-40	8.15348e-41	GSTU12	NP_177150.2//glutathione S-transferase TAU 12 [Arabidopsis thaliana]
AT2G34610	1.49557	4.2667e-40	9.78331e-41	AT2G34610//AT2G34610	NP_850233.1//cotton fiber protein [Arabidopsis thaliana]
AT3G26230	1.22132	8.50014e-40	1.95889e-40	CYP71B24	NP_189254.1//cytochrome P450, family 71, subfamily B, polypeptide 24 [Arabidopsis thaliana]
AT3G46270	-2.84247	1.05572e-39	2.43963e-40	AT3G46270//AT3G46270	NP_001325612.1//receptor protein kinase-like protein [Arabidopsis thaliana]
AT5G43520	-1.07254	1.05583e-39	2.441e-40	AT5G43520//AT5G43520	NP_199165.1//Cysteine/Histidine-rich C1 domain family protein [Arabidopsis thaliana]
AT3G06070	-1.03342	1.67198e-39	3.87429e-40	AT3G06070//AT3G06070	NP_566269.1//hypothetical protein AT3G06070 [Arabidopsis thaliana]
AT3G21870	-1.67789	3.74054e-39	8.71487e-40	CYCP2%3B1	NP_188825.1//cyclin p2;1 [Arabidopsis thaliana]
AT3G27150	-1.33235	6.06842e-39	1.41897e-39	AT3G27150//AT3G27150	NP_189351.1//Galactose oxidase/kelch repeat superfamily protein [Arabidopsis thaliana]
AT5G06800	-1.20756	6.77171e-39	1.58484e-39	AT5G06800//AT5G06800	NP_001330818.1//myb-like HTH transcriptional regulator family protein [Arabidopsis thaliana];NP_001318494.1//myb-like HTH transcriptional regulator family protein [Arabidopsis thaliana];NP_196298.2//myb-like HTH transcriptional regulator family protein [Arabidopsis thaliana]
ATCG01100	-2.16912	8.37598e-39	1.96737e-39	NDHA	NP_051114.1//NADH dehydrogenase subunit 1 [Arabidopsis thaliana]
AT3G48450	2.73387	1.63112e-38	3.85699e-39	AT3G48450//AT3G48450	NP_566905.1//RPM1-interacting protein 4 (RIN4) family protein [Arabidopsis thaliana]
AT2G25090	1.14586	2.15171e-38	5.09935e-39	CIPK16	NP_180081.1//CBL-interacting protein kinase 16 [Arabidopsis thaliana]
AT1G52000	-1.06056	2.3255e-38	5.51611e-39	AT1G52000//AT1G52000	NP_175612.1//Mannose-binding lectin superfamily protein [Arabidopsis thaliana]
AT2G47190	1.32161	2.50129e-38	5.93572e-39	MYB2	NP_182241.1//myb domain protein 2 [Arabidopsis thaliana]
AT5G15130	-1.04475	2.70841e-38	6.4358e-39	WRKY72	NP_197017.1//WRKY DNA-binding protein 72 [Arabidopsis thaliana]
AT1G45015	-1.11209	4.90622e-38	1.16893e-38	AT1G45015//AT1G45015	NP_683380.1//MD-2-related lipid recognition domain-containing protein [Arabidopsis thaliana];NP_001185155.1//MD-2-related lipid recognition domain-containing protein [Arabidopsis thaliana]
AT1G74450	1.00669	5.0116e-38	1.19457e-38	AT1G74450//AT1G74450	NP_565086.1//BPS1-like protein (DUF793) [Arabidopsis thaliana]
AT5G43180	-1.03838	6.33437e-38	1.51187e-38	AT5G43180//AT5G43180	NP_199132.1//transmembrane protein, putative (Protein of unknown function, DUF599) [Arabidopsis thaliana]
AT5G42590	-1.20778	9.3064e-38	2.22515e-38	CYP71A16	NP_199073.1//cytochrome P450, family 71, subfamily A, polypeptide 16 [Arabidopsis thaliana]
AT3G63255	-2.69117	1.36239e-37	3.26894e-38	AT3G63255//AT3G63255	NP_001325490.1//hypothetical protein AT3G63255 [Arabidopsis thaliana]
AT1G55940	4.17167	1.42312e-37	3.41617e-38	CYP708A1	NP_001319246.1//cytochrome P450 family protein [Arabidopsis thaliana];NP_001323049.1//cytochrome P450 family protein [Arabidopsis thaliana]
AT1G08250	-1.08876	1.88628e-37	4.53593e-38	ADT6	NP_563809.1//arogenate dehydratase 6 [Arabidopsis thaliana]
AT2G42900	-1.04799	3.00484e-37	7.26689e-38	AT2G42900//AT2G42900	NP_181818.1//Plant basic secretory protein (BSP) family protein [Arabidopsis thaliana]
AT3G23550	1.8273	3.823e-37	9.25763e-38	AT3G23550//AT3G23550	XP_020886005.1//protein DETOXIFICATION 18 [Arabidopsis lyrata subsp. lyrata]
ATCG00580	1.71948	7.44737e-37	1.80657e-37	PSBE	NP_051076.1//photosystem II protein V [Arabidopsis thaliana]
AT2G39380	-1.04895	1.02717e-36	2.49602e-37	EXO70H2	NP_181470.1//exocyst subunit exo70 family protein H2 [Arabidopsis thaliana]
AT4G15990	-1.13519	1.34674e-36	3.27825e-37	AT4G15990//AT4G15990	NP_193334.1//hypothetical protein AT4G15990 [Arabidopsis thaliana]
AT5G18010	-1.62311	1.59265e-36	3.88188e-37	SAUR19	NP_197302.1//SAUR-like auxin-responsive protein family [Arabidopsis thaliana]
AT2G42060	-1.02973	2.02331e-36	4.93796e-37	AT2G42060//AT2G42060	NP_181736.1//Cysteine/Histidine-rich C1 domain family protein [Arabidopsis thaliana]
AT1G54540	1.91383	3.57041e-36	8.77018e-37	AT1G54540//AT1G54540	NP_175856.1//Late embryogenesis abundant (LEA) hydroxyproline-rich glycoprotein family [Arabidopsis thaliana]
AT1G66800	-1.22655	3.81689e-36	9.38368e-37	AT1G66800//AT1G66800	NP_176852.2//NAD(P)-binding Rossmann-fold superfamily protein [Arabidopsis thaliana]
AT5G15960	-1.37039	8.08138e-36	1.9987e-36	KIN1	NP_197100.1//stress-responsive protein (KIN1) / stress-induced protein (KIN1) [Arabidopsis thaliana]
AT5G59920	-1.47698	8.88908e-36	2.20409e-36	ULI3	NP_200800.1//Cysteine/Histidine-rich C1 domain family protein [Arabidopsis thaliana]
AT5G47740	-1.17676	1.0036e-35	2.49376e-36	AT5G47740//AT5G47740	NP_001190486.1//Adenine nucleotide alpha hydrolases-like superfamily protein [Arabidopsis thaliana];NP_199585.2//Adenine nucleotide alpha hydrolases-like superfamily protein [Arabidopsis thaliana]
AT2G26370	-2.11154	1.16473e-35	2.89661e-36	AT2G26370//AT2G26370	NP_180205.1//MD-2-related lipid recognition domain-containing protein [Arabidopsis thaliana]
AT4G36110	-1.45649	3.0098e-35	7.54859e-36	SAUR9	NP_195334.1//SAUR-like auxin-responsive protein family [Arabidopsis thaliana]
AT1G30250	-1.70321	3.40878e-35	8.56721e-36	AT1G30250//AT1G30250	NP_174316.2//hypothetical protein AT1G30250 [Arabidopsis thaliana]
AT4G39970	-1.3366	3.93322e-35	9.89357e-36	AT4G39970//AT4G39970	NP_568077.1//Haloacid dehalogenase-like hydrolase (HAD) superfamily protein [Arabidopsis thaliana]
AT1G64065	1.23593	8.02315e-35	2.02659e-35	AT1G64065//AT1G64065	NP_974086.1//Late embryogenesis abundant (LEA) hydroxyproline-rich glycoprotein family [Arabidopsis thaliana]
AT5G05250	-1.04051	8.70545e-35	2.20169e-35	AT5G05250//AT5G05250	NP_568152.1//hypothetical protein AT5G05250 [Arabidopsis thaliana]
AT5G39160	1.06557	1.07356e-34	2.72193e-35	AT5G39160//AT5G39160	NP_001031983.1//RmlC-like cupins superfamily protein [Arabidopsis thaliana];NP_001190438.1//RmlC-like cupins superfamily protein [Arabidopsis thaliana];NP_198732.2//RmlC-like cupins superfamily protein [Arabidopsis thaliana]
AT1G53690	-1.66808	1.87378e-34	4.76663e-35	AT1G53690//AT1G53690	NP_001319215.1//DNA directed RNA polymerase, 7 kDa subunit [Arabidopsis thaliana]
AT3G14810	-1.07338	2.2318e-34	5.68912e-35	MSL5	NP_001189895.1//mechanosensitive channel of small conductance-like 5 [Arabidopsis thaliana];NP_188099.2//mechanosensitive channel of small conductance-like 5 [Arabidopsis thaliana]
AT1G80820	1.17387	2.35034e-34	6.00121e-35	CCR2	NP_178197.1//cinnamoyl coa reductase [Arabidopsis thaliana];XP_013692035.1//PREDICTED: cinnamoyl-CoA reductase 1 [Brassica napus]
ATCG00750	-1.45789	3.14785e-34	8.05081e-35	RPS11	NP_051091.1//ribosomal protein S11 [Arabidopsis thaliana]
AT1G10480	1.15145	4.26277e-34	1.09427e-34	ZFP5	NP_172518.1//zinc finger protein 5 [Arabidopsis thaliana]
AT3G21670	-1.19713	4.73871e-34	1.21895e-34	AT3G21670//AT3G21670	NP_188804.1//Major facilitator superfamily protein [Arabidopsis thaliana]
AT1G48320	-1.26509	5.94561e-34	1.53253e-34	DHNAT1	NP_175266.1//Thioesterase superfamily protein [Arabidopsis thaliana]
AT5G24110	3.25273	1.07906e-33	2.79615e-34	WRKY30	NP_568439.1//WRKY DNA-binding protein 30 [Arabidopsis thaliana]
AT5G42580	-1.99456	1.19161e-33	3.09536e-34	CYP705A12	NP_199072.1//cytochrome P450, family 705, subfamily A, polypeptide 12 [Arabidopsis thaliana]
ATMG00990	-8.31615	1.5346e-33	3.99439e-34	NAD3	NP_085553.2//NADH dehydrogenase subunit 3 [Arabidopsis thaliana]
AT4G29740	1.42653	1.61856e-33	4.21635e-34	CKX4	NP_001328306.1//cytokinin oxidase 4 [Arabidopsis thaliana];NP_194703.1//cytokinin oxidase 4 [Arabidopsis thaliana]
AT3G22740	-1.82743	1.68657e-33	4.39706e-34	HMT3	NP_566715.1//homocysteine S-methyltransferase 3 [Arabidopsis thaliana]
AT4G24972	1.17778	1.99279e-33	5.19961e-34	TPD1	XP_020873719.1//protein TAPETUM DETERMINANT 1 isoform X2 [Arabidopsis lyrata subsp. lyrata]
AT5G47240	-2.08049	2.22812e-33	5.81834e-34	NUDT8	NP_568680.1//nudix hydrolase homolog 8 [Arabidopsis thaliana];NP_001331621.1//nudix hydrolase homolog 8 [Arabidopsis thaliana]
AT4G28890	-1.20443	2.83566e-33	7.42873e-34	AT4G28890//AT4G28890	NP_194618.3//RING/U-box superfamily protein [Arabidopsis thaliana]
AT1G05100	2.03499	3.03069e-33	7.94926e-34	MAPKKK18	NP_172003.1//mitogen-activated protein kinase kinase kinase 18 [Arabidopsis thaliana]
AT4G11530	-1.21775	4.49737e-33	1.18294e-33	CRK34	NP_001319904.1//cysteine-rich RLK (RECEPTOR-like protein kinase) 34 [Arabidopsis thaliana]
AT2G31230	1.08587	4.80553e-33	1.26552e-33	ERF15	NP_850162.1//ethylene-responsive element binding factor 15 [Arabidopsis thaliana]
AT1G10370	-1.53262	5.10464e-33	1.34536e-33	ERD9	NP_172508.4//Glutathione S-transferase family protein [Arabidopsis thaliana]
AT5G15830	-1.25445	8.75998e-33	2.31707e-33	bZIP3	NP_197087.1//basic leucine-zipper 3 [Arabidopsis thaliana]
AT5G46080	1.03724	9.29071e-33	2.45941e-33	AT5G46080//AT5G46080	NP_199420.1//Protein kinase superfamily protein [Arabidopsis thaliana]
AT4G18422	4.7874	9.78651e-33	2.59272e-33	AT4G18422//AT4G18422	NP_001154252.1//transmembrane protein [Arabidopsis thaliana]
AT2G29380	2.94191	1.30602e-32	3.47103e-33	HAI3	NP_180499.1//highly ABA-induced PP2C protein 3 [Arabidopsis thaliana]
AT1G66090	2.90028	1.70275e-32	4.54156e-33	AT1G66090//AT1G66090	NP_176783.1//Disease resistance protein (TIR-NBS class) [Arabidopsis thaliana]
AT4G22610	-1.83262	2.01863e-32	5.39473e-33	AT4G22610//AT4G22610	NP_193992.1//Bifunctional inhibitor/lipid-transfer protein/seed storage 2S albumin superfamily protein [Arabidopsis thaliana]
AT3G28510	-1.61707	2.12636e-32	5.68489e-33	AT3G28510//AT3G28510	NP_189492.1//P-loop containing nucleoside triphosphate hydrolases superfamily protein [Arabidopsis thaliana]
AT1G73270	-1.89736	2.79022e-32	7.48324e-33	scpl6	XP_020890372.1//serine carboxypeptidase-like 6 isoform X1 [Arabidopsis lyrata subsp. lyrata]
AT4G15270	-1.27603	2.84914e-32	7.64728e-33	AT4G15270//AT4G15270	NP_001319947.1//glucosyltransferase-like protein [Arabidopsis thaliana];NP_001329277.1//glucosyltransferase-like protein [Arabidopsis thaliana];NP_001329276.1//glucosyltransferase-like protein [Arabidopsis thaliana]
AT4G37560	1.1617	2.93301e-32	7.87547e-33	AT4G37560//AT4G37560	NP_001327986.1//Acetamidase/Formamidase family protein [Arabidopsis thaliana];OAO99133.1//hypothetical protein AXX17_AT4G42790 [Arabidopsis thaliana]
AT3G25250	1.26233	4.28081e-32	1.15396e-32	AGC2-1	NP_189162.1//AGC (cAMP-dependent, cGMP-dependent and protein kinase C) kinase family protein [Arabidopsis thaliana]
AT5G05270	-2.23866	5.19396e-32	1.40121e-32	CHIL	NP_568154.1//Chalcone-flavanone isomerase family protein [Arabidopsis thaliana]
ATCG01110	-2.02437	5.89588e-32	1.59306e-32	NDHH	NP_051115.1//NADH dehydrogenase subunit 7 [Arabidopsis thaliana]
AT5G24160	1.20151	6.22963e-32	1.68586e-32	SQE6	NP_197804.1//squalene monooxygenase 6 [Arabidopsis thaliana]
ATMG00090	-1.30447	1.02206e-31	2.77345e-32	RPS3	NP_085481.1//ribosomal protein S3 [Arabidopsis thaliana]
AT1G68880	-1.78109	2.08403e-31	5.69254e-32	bZIP	NP_177054.1//basic leucine-zipper 8 [Arabidopsis thaliana]
AT5G22300	1.22732	2.19833e-31	6.00708e-32	NIT4	NP_001330785.1//nitrilase 4 [Arabidopsis thaliana];NP_197622.1//nitrilase 4 [Arabidopsis thaliana]
AT5G39130	2.46933	2.38036e-31	6.5095e-32	AT5G39130//AT5G39130	NP_198729.1//RmlC-like cupins superfamily protein [Arabidopsis thaliana]
AT1G14160	-1.24021	3.21124e-31	8.81214e-32	AT1G14160//AT1G14160	OAP19124.1//hypothetical protein AXX17_AT1G14700 [Arabidopsis thaliana]
AT2G18328	-2.24712	3.45657e-31	9.49267e-32	RL4	NP_001077912.1//RAD-like 4 [Arabidopsis thaliana]
AT2G05370	3.48807	4.31141e-31	1.18948e-31	AT2G05370//AT2G05370	NP_001154496.1//RNA-dependent RNA polymerase-like protein [Arabidopsis thaliana];NP_178605.1//RNA-dependent RNA polymerase-like protein [Arabidopsis thaliana]
AT4G25220	1.13743	4.66196e-31	1.28767e-31	G3Pp2	NP_194252.1//root hair specific 15 [Arabidopsis thaliana]
AT5G41140	-1.32821	6.01258e-31	1.66389e-31	AT5G41140//AT5G41140	NP_198930.1//Myosin heavy chain-related protein [Arabidopsis thaliana];NP_001190446.1//Myosin heavy chain-related protein [Arabidopsis thaliana]
AT1G24575	1.12775	1.18626e-30	3.29906e-31	AT1G24575//AT1G24575	NP_564220.1//DEAD-box ATP-dependent RNA helicase-like protein [Arabidopsis thaliana]
AT5G52020	1.47029	1.30277e-30	3.62582e-31	AT5G52020//AT5G52020	NP_200015.1//Integrase-type DNA-binding superfamily protein [Arabidopsis thaliana]
AT1G11740	-1.21412	1.65056e-30	4.60248e-31	AT1G11740//AT1G11740	NP_172639.2//ankyrin repeat family protein [Arabidopsis thaliana]
AT3G13435	-1.13895	1.8167e-30	5.06958e-31	AT3G13435//AT3G13435	NP_850577.1//transmembrane protein [Arabidopsis thaliana]
AT5G44572	-1.80881	2.04139e-30	5.70735e-31	AT5G44572//AT5G44572	NP_001078711.1//transmembrane protein [Arabidopsis thaliana]
AT2G32190	1.0143	2.42293e-30	6.77917e-31	AT2G32190//AT2G32190	NP_001077990.1//cysteine-rich/transmembrane domain A-like protein [Arabidopsis thaliana];NP_565739.1//cysteine-rich/transmembrane domain A-like protein [Arabidopsis thaliana]
AT3G11260	1.92385	2.74437e-30	7.6901e-31	WOX5	NP_187735.2//WUSCHEL related homeobox 5 [Arabidopsis thaliana]
AT4G19920	-2.28459	3.41279e-30	9.59188e-31	AT4G19920//AT4G19920	NP_193725.3//Toll-Interleukin-Resistance (TIR) domain family protein [Arabidopsis thaliana]
AT1G34040	-1.51505	3.97197e-30	1.11803e-30	AT1G34040//AT1G34040	NP_001321928.1//Pyridoxal phosphate (PLP)-dependent transferases superfamily protein [Arabidopsis thaliana];NP_174666.1//Pyridoxal phosphate (PLP)-dependent transferases superfamily protein [Arabidopsis thaliana]
AT5G08250	4.96659	4.12578e-30	1.16176e-30	AT5G08250//AT5G08250	NP_001330676.1//Cytochrome P450 superfamily protein [Arabidopsis thaliana]
AT1G64330	-1.11841	8.34991e-30	2.36265e-30	AT1G64330//AT1G64330	NP_176615.1//myosin heavy chain-like protein [Arabidopsis thaliana]
AT2G16980	-1.52321	1.8524e-29	5.28637e-30	AT2G16980//AT2G16980	NP_001324579.1//Major facilitator superfamily protein [Arabidopsis thaliana];NP_001324578.1//Major facilitator superfamily protein [Arabidopsis thaliana];NP_001324580.1//Major facilitator superfamily protein [Arabidopsis thaliana];NP_179290.4//Major facilitator superfamily protein [Arabidopsis thaliana]
AT4G38340	-1.10576	2.03269e-29	5.80732e-30	AT4G38340//AT4G38340	NP_195547.1//Plant regulator RWP-RK family protein [Arabidopsis thaliana]
AT4G31940	-5.32112	2.306e-29	6.59302e-30	CYP82C4	NP_194922.1//cytochrome P450, family 82, subfamily C, polypeptide 4 [Arabidopsis thaliana]
AT5G20820	-1.05652	2.59958e-29	7.43786e-30	AT5G20820//AT5G20820	NP_197582.1//SAUR-like auxin-responsive protein family [Arabidopsis thaliana]
AT5G54530	-1.06179	3.93015e-29	1.12697e-29	AT5G54530//AT5G54530	NP_200264.2//serine protease, putative (Protein of unknown function, DUF538) [Arabidopsis thaliana]
AT5G52750	1.30949	4.49125e-29	1.28976e-29	AT5G52750//AT5G52750	NP_200087.1//Heavy metal transport/detoxification superfamily protein [Arabidopsis thaliana]
AT1G79840	-1.09321	4.91548e-29	1.41314e-29	GL2	NP_001320269.1//HD-ZIP IV family of homeobox-leucine zipper protein with lipid-binding START domain-containing protein [Arabidopsis thaliana];NP_001185443.1//HD-ZIP IV family of homeobox-leucine zipper protein with lipid-binding START domain-containing protein [Arabidopsis thaliana];NP_565223.1//HD-ZIP IV family of homeobox-leucine zipper protein with lipid-binding START domain-containing protein…
AT4G33666	-1.34768	5.24611e-29	1.50875e-29	AT4G33666//AT4G33666	NP_567933.1//hypothetical protein AT4G33666 [Arabidopsis thaliana]
AT3G60966	1.55491	1.43209e-28	4.14729e-29	AT3G60966//AT3G60966	NP_001030907.1//RING/U-box superfamily protein [Arabidopsis thaliana]
AT4G18596	-2.02186	1.50613e-28	4.36329e-29	AT4G18596//AT4G18596	NP_001328467.1//SCAR family protein [Arabidopsis thaliana];NP_567562.2//Pollen Ole e 1 allergen and extensin family protein [Arabidopsis thaliana]
AT3G54150	1.46562	1.61335e-28	4.67561e-29	AT3G54150//AT3G54150	NP_190983.1//S-adenosyl-L-methionine-dependent methyltransferases superfamily protein [Arabidopsis thaliana];NP_001325504.1//S-adenosyl-L-methionine-dependent methyltransferases superfamily protein [Arabidopsis thaliana]
AT1G48000	1.80087	3.5588e-28	1.04187e-28	MYB112	NP_564519.1//myb domain protein 112 [Arabidopsis thaliana]
AT1G71530	1.00281	3.85357e-28	1.12926e-28	AT1G71530//AT1G71530	NP_177308.3//Protein kinase superfamily protein [Arabidopsis thaliana];XP_013619364.1//PREDICTED: probable serine/threonine-protein kinase At1g09600 [Brassica oleracea var. oleracea];NP_001322118.1//Protein kinase superfamily protein [Arabidopsis thaliana]
AT3G30210	3.45012	5.09207e-28	1.49773e-28	MYB121	NP_189640.1//myb domain protein 121 [Arabidopsis thaliana]
AT3G45210	-1.01995	5.21047e-28	1.5331e-28	AT3G45210//AT3G45210	NP_190107.1//transcription initiation factor TFIID subunit (Protein of unknown function, DUF584) [Arabidopsis thaliana]
AT3G12720	2.81673	1.06325e-27	3.14975e-28	MYB67	NP_566434.1//myb domain protein 67 [Arabidopsis thaliana]
AT2G36690	-1.05313	1.33468e-27	3.95946e-28	AT2G36690//AT2G36690	NP_181207.2//2-oxoglutarate (2OG) and Fe(II)-dependent oxygenase superfamily protein [Arabidopsis thaliana]
AT4G37340	-1.5088	1.36381e-27	4.04731e-28	CYP81D3	NP_195451.1//cytochrome P450, family 81, subfamily D, polypeptide 3 [Arabidopsis thaliana]
AT1G03700	2.66919	1.40361e-27	4.16689e-28	AT1G03700//AT1G03700	NP_563689.1//Uncharacterized protein family (UPF0497) [Arabidopsis thaliana]
AT3G52790	1.4135	1.5691e-27	4.66152e-28	AT3G52790//AT3G52790	NP_190847.1//peptidoglycan-binding LysM domain-containing protein [Arabidopsis thaliana]
AT5G39180	7.96428	1.76619e-27	5.2582e-28	AT5G39180//AT5G39180	NP_198734.1//RmlC-like cupins superfamily protein [Arabidopsis thaliana]
ATCG00040	-1.44236	1.80641e-27	5.37985e-28	MATK	YP_009258149.1//matK (chloroplast) [Arabidopsis suecica]
AT4G31351	1.30489	2.07653e-27	6.18869e-28	AT4G31351//AT4G31351	OAO97008.1//hypothetical protein AXX17_AT4G35900 [Arabidopsis thaliana]
AT3G55646	2.35131	2.15054e-27	6.41154e-28	AT3G55646//AT3G55646	NP_001030865.1//TPRXL [Arabidopsis thaliana]
AT4G26200	1.26564	2.23207e-27	6.65931e-28	ACS7	NP_194350.1//1-amino-cyclopropane-1-carboxylate synthase 7 [Arabidopsis thaliana]
AT4G11890	1.32598	3.48391e-27	1.04382e-27	ARCK1	NP_974536.1//Protein kinase superfamily protein [Arabidopsis thaliana];NP_192926.1//Protein kinase superfamily protein [Arabidopsis thaliana];NP_849362.1//Protein kinase superfamily protein [Arabidopsis thaliana]
AT1G61550	3.05255	7.83629e-27	2.37098e-27	AT1G61550//AT1G61550	EFH62794.1//predicted protein [Arabidopsis lyrata subsp. lyrata]
AT1G07550	-4.09873	9.63956e-27	2.92064e-27	AT1G07550//AT1G07550	NP_172235.2//Leucine-rich repeat protein kinase family protein [Arabidopsis thaliana]
AT4G30420	-1.07692	1.30193e-26	3.94878e-27	UMAMIT34	NP_001328376.1//nodulin MtN21 /EamA-like transporter family protein [Arabidopsis thaliana]
AT3G48310	1.22619	1.42412e-26	4.32538e-27	CYP71A22	OAP01970.1//CYP71A22 [Arabidopsis thaliana]
AT5G05390	2.09944	1.45695e-26	4.43123e-27	LAC12	NP_196158.1//laccase 12 [Arabidopsis thaliana]
AT4G14780	-1.67632	1.64857e-26	5.02621e-27	AT4G14780//AT4G14780	NP_193214.1//Protein kinase superfamily protein [Arabidopsis thaliana]
AT1G07560	-1.46541	1.75594e-26	5.36282e-27	AT1G07560//AT1G07560	NP_172236.2//Leucine-rich repeat protein kinase family protein [Arabidopsis thaliana]
AT1G61050	-1.88114	3.75298e-26	1.15411e-26	AT1G61050//AT1G61050	NP_001321052.1//alpha 1,4-glycosyltransferase family protein [Arabidopsis thaliana]
AT3G19370	-1.06224	4.18931e-26	1.29182e-26	AT3G19370//AT3G19370	BAB02461.1//unnamed protein product [Arabidopsis thaliana]
AT2G24430	1.7602	4.989e-26	1.54105e-26	NAC038	NP_180019.1//NAC domain containing protein 38 [Arabidopsis thaliana];XP_002880583.2//protein CUP-SHAPED COTYLEDON 3 isoform X1 [Arabidopsis lyrata subsp. lyrata]
AT5G66110	1.41336	5.34462e-26	1.65315e-26	HIPP27	NP_201412.2//Heavy metal transport/detoxification superfamily protein [Arabidopsis thaliana]
AT5G23750	-1.22158	5.83585e-26	1.80693e-26	AT5G23750//AT5G23750	NP_001331907.1//Remorin family protein [Arabidopsis thaliana]
AT1G69080	-1.32623	6.59024e-26	2.04468e-26	AT1G69080//AT1G69080	NP_974108.1//Adenine nucleotide alpha hydrolases-like superfamily protein [Arabidopsis thaliana];NP_564951.1//Adenine nucleotide alpha hydrolases-like superfamily protein [Arabidopsis thaliana]
AT5G13930	-1.57098	9.17238e-26	2.85742e-26	TT4	BAD89857.1//mutant protein of chalcone synthase [Arabidopsis thaliana]
AT4G24110	1.02855	1.07268e-25	3.34392e-26	AT4G24110//AT4G24110	NP_194142.1//NADP-specific glutamate dehydrogenase [Arabidopsis thaliana]
AT5G20480	1.49709	1.67923e-25	5.26131e-26	EFR	NP_197548.1//EF-TU receptor [Arabidopsis thaliana]
AT4G22214	1.05749	1.70702e-25	5.35017e-26	AT4G22214//AT4G22214	NP_567654.1//Defensin-like (DEFL) family protein [Arabidopsis thaliana]
AT1G05450	3.51923	2.09485e-25	6.59223e-26	AT1G05450//AT1G05450	NP_973763.1//Bifunctional inhibitor/lipid-transfer protein/seed storage 2S albumin superfamily protein [Arabidopsis thaliana]
AT5G01100	1.11673	2.1841e-25	6.8777e-26	FRB1	NP_195730.1//O-fucosyltransferase family protein [Arabidopsis thaliana]
AT3G60550	-1.06489	3.15605e-25	9.98493e-26	CYCP3%3B2	NP_191614.1//cyclin p3;2 [Arabidopsis thaliana]
AT1G35625	-3.6421	3.60587e-25	1.14156e-25	AT1G35625//AT1G35625	NP_001319153.1//RING/U-box superfamily protein [Arabidopsis thaliana]
AT1G20990	2.04034	3.98571e-25	1.2635e-25	AT1G20990//AT1G20990	NP_173523.1//Cysteine/Histidine-rich C1 domain family protein [Arabidopsis thaliana]
AT4G15150	-1.50169	4.12858e-25	1.31009e-25	AT4G15150//AT4G15150	OAO97637.1//hypothetical protein AXX17_AT4G17580 [Arabidopsis thaliana]
AT4G28110	3.32274	5.01244e-25	1.59637e-25	MYB41	NP_194540.1//myb domain protein 41 [Arabidopsis thaliana];NP_001328222.1//myb domain protein 41 [Arabidopsis thaliana]
AT2G44110	1.01727	9.06667e-25	2.91051e-25	MLO15	NP_973686.1//Seven transmembrane MLO family protein [Arabidopsis thaliana];NP_181939.1//Seven transmembrane MLO family protein [Arabidopsis thaliana]
ATCG00130	-1.28417	1.0213e-24	3.28389e-25	ATPF	NP_051045.1//ATP synthase CF0 B subunit [Arabidopsis thaliana]
AT2G34390	-1.33016	1.253e-24	4.04079e-25	NIP2%3B1	NP_180986.1//NOD26-like intrinsic protein 2;1 [Arabidopsis thaliana];NP_001324019.1//NOD26-like intrinsic protein 2;1 [Arabidopsis thaliana];NP_001324018.1//NOD26-like intrinsic protein 2;1 [Arabidopsis thaliana];NP_001324020.1//NOD26-like intrinsic protein 2;1 [Arabidopsis thaliana]
AT3G32040	-2.65692	1.77177e-24	5.73058e-25	AT3G32040//AT3G32040	NP_189747.1//Terpenoid synthases superfamily protein [Arabidopsis thaliana]
AT5G67430	-1.76583	1.86622e-24	6.04587e-25	AT5G67430//AT5G67430	NP_201544.1//Acyl-CoA N-acyltransferases (NAT) superfamily protein [Arabidopsis thaliana]
AT1G53060	1.39509	2.13596e-24	6.92649e-25	AT1G53060//AT1G53060	XP_002891725.2//lectin-like protein At1g53060 [Arabidopsis lyrata subsp. lyrata]
AT4G12495	7.75075	2.42802e-24	7.8864e-25	AT4G12495//AT4G12495	NP_001328954.1//transmembrane protein [Arabidopsis thaliana]
AT5G13210	1.17299	2.65501e-24	8.63489e-25	AT5G13210//AT5G13210	NP_196825.1//Uncharacterized conserved protein UCP015417, vWA [Arabidopsis thaliana]
AT1G05020	-1.03955	3.75649e-24	1.22687e-24	AT1G05020//AT1G05020	NP_563726.1//ENTH/ANTH/VHS superfamily protein [Arabidopsis thaliana]
AT4G28790	-1.12705	4.44681e-24	1.45374e-24	AT4G28790//AT4G28790	NP_001320083.1//basic helix-loop-helix (bHLH) DNA-binding superfamily protein [Arabidopsis thaliana];NP_001328854.1//basic helix-loop-helix (bHLH) DNA-binding superfamily protein [Arabidopsis thaliana];NP_974634.1//basic helix-loop-helix (bHLH) DNA-binding superfamily protein [Arabidopsis thaliana]
AT2G04380	7.73145	4.48168e-24	1.46608e-24	AT2G04380//AT2G04380	NP_178519.1//hypothetical protein AT2G04380 [Arabidopsis thaliana]
AT4G29340	-2.64074	4.52579e-24	1.48146e-24	PRF4	NP_194663.1//profilin 4 [Arabidopsis thaliana]
AT5G38010	-1.01637	4.54666e-24	1.48877e-24	AT5G38010//AT5G38010	NP_198617.1//UDP-Glycosyltransferase superfamily protein [Arabidopsis thaliana]
AT3G13404	-1.44096	5.02021e-24	1.64595e-24	AT3G13404//AT3G13404	NA
AT4G01970	-2.41704	6.74145e-24	2.22024e-24	STS	NP_001328930.1//stachyose synthase [Arabidopsis thaliana]
AT3G53232	1.10473	7.55544e-24	2.4915e-24	RTFL1	NP_974421.1//ROTUNDIFOLIA like 1 [Arabidopsis thaliana]
AT1G17950	2.43893	9.52417e-24	3.14975e-24	MYB52	NP_173237.1//myb domain protein 52 [Arabidopsis thaliana]
AT1G52120	-7.69963	1.17835e-23	3.90314e-24	AT1G52120//AT1G52120	NP_175624.2//Mannose-binding lectin superfamily protein [Arabidopsis thaliana]
AT2G05400	-1.7306	1.46719e-23	4.86608e-24	AT2G05400//AT2G05400	OAP08919.1//hypothetical protein AXX17_AT2G04530 [Arabidopsis thaliana];NP_001323545.1//Ubiquitin-specific protease family C19-related protein [Arabidopsis thaliana]
AT5G38930	-1.06563	1.71841e-23	5.71379e-24	AT5G38930//AT5G38930	NP_198709.1//RmlC-like cupins superfamily protein [Arabidopsis thaliana]
AT4G10530	3.24347	2.638e-23	8.84654e-24	AT4G10530//AT4G10530	NP_567360.1//Subtilase family protein [Arabidopsis thaliana]
AT5G48400	2.3618	3.56416e-23	1.20163e-23	ATGLR1.2	NP_199651.1//Glutamate receptor family protein [Arabidopsis thaliana]
AT1G02820	1.07728	3.68138e-23	1.24192e-23	LEA3	NP_171781.1//Late embryogenesis abundant 3 (LEA3) family protein [Arabidopsis thaliana]
AT4G28850	1.18611	3.68431e-23	1.24345e-23	XTH26	NP_194614.1//xyloglucan endotransglucosylase/hydrolase 26 [Arabidopsis thaliana]
AT1G08090	-1.46413	4.27624e-23	1.4444e-23	NRT2:1	XP_013646468.1//PREDICTED: high-affinity nitrate transporter 2.1-like [Brassica napus]
AT3G16150	1.06197	6.08014e-23	2.05885e-23	ASPGB1	NP_566536.1//N-terminal nucleophile aminohydrolases (Ntn hydrolases) superfamily protein [Arabidopsis thaliana]
AT1G18860	-1.42437	7.30044e-23	2.47668e-23	WRKY61	NP_001319038.1//WRKY DNA-binding protein 61 [Arabidopsis thaliana]
AT3G04370	3.01204	7.3884e-23	2.5073e-23	PDLP4	NP_187087.2//plasmodesmata-located protein 4 [Arabidopsis thaliana];NP_001030631.1//plasmodesmata-located protein 4 [Arabidopsis thaliana]
AT1G59860	2.02229	7.51722e-23	2.5526e-23	AT1G59860//AT1G59860	NP_176195.1//HSP20-like chaperones superfamily protein [Arabidopsis thaliana]
ATCG00520	-1.74393	7.52954e-23	2.55758e-23	YCF4	NP_051070.1//photosystem I assembly protein Ycf4 [Arabidopsis thaliana]
AT4G39795	-1.327	9.43032e-23	3.21416e-23	AT4G39795//AT4G39795	AAY17404.1//At4g39795 [Arabidopsis thaliana]
AT2G01580	2.58577	1.02206e-22	3.4889e-23	AT2G01580//AT2G01580	NP_178267.1//transmembrane protein [Arabidopsis thaliana]
AT1G61750	-1.09211	1.56704e-22	5.38226e-23	AT1G61750//AT1G61750	XP_020890099.1//LOW QUALITY PROTEIN: cysteine-rich repeat secretory protein 1 [Arabidopsis lyrata subsp. lyrata]
AT1G04560	3.87995	1.90885e-22	6.5744e-23	AT1G04560//AT1G04560	NP_563710.1//AWPM-19-like family protein [Arabidopsis thaliana]
AT4G24180	-1.21124	2.51079e-22	8.6661e-23	TLP1	NP_001328601.1//THAUMATIN-LIKE PROTEIN 1 [Arabidopsis thaliana];NP_001328599.1//THAUMATIN-LIKE PROTEIN 1 [Arabidopsis thaliana];NP_001328600.1//THAUMATIN-LIKE PROTEIN 1 [Arabidopsis thaliana];NP_001320053.1//THAUMATIN-LIKE PROTEIN 1 [Arabidopsis thaliana];NP_001328598.1//THAUMATIN-LIKE PROTEIN 1 [Arabidopsis thaliana];NP_194149.2//THAUMATIN-LIKE PROTEIN 1 [Arabidopsis thaliana]
AT3G56710	2.56641	2.93651e-22	1.01572e-22	SIB1	NP_191230.1//sigma factor binding protein 1 [Arabidopsis thaliana]
AT2G47200	3.24218	4.21628e-22	1.46727e-22	AT2G47200//AT2G47200	NP_182242.1//hypothetical protein AT2G47200 [Arabidopsis thaliana]
AT5G09978	-1.01234	4.27908e-22	1.49002e-22	PEP7	NP_001078561.1//elicitor peptide 7 precursor [Arabidopsis thaliana]
AT3G13730	1.01675	4.57108e-22	1.59363e-22	CYP90D1	NP_566462.1//cytochrome P450, family 90, subfamily D, polypeptide 1 [Arabidopsis thaliana]
AT5G18080	-1.24873	4.98827e-22	1.7396e-22	SAUR24	XP_010492793.1//PREDICTED: auxin-responsive protein SAUR21-like [Camelina sativa]
AT1G53270	1.54555	5.2465e-22	1.83242e-22	ABCG10	NP_175734.1//ABC-2 type transporter family protein [Arabidopsis thaliana]
AT5G58150	-1.66034	7.07456e-22	2.47985e-22	AT5G58150//AT5G58150	NP_200623.1//Leucine-rich repeat protein kinase family protein [Arabidopsis thaliana]
AT3G05155	-1.66695	8.98234e-22	3.15806e-22	AT3G05155//AT3G05155	NP_683530.2//Major facilitator superfamily protein [Arabidopsis thaliana];NP_001319476.1//Major facilitator superfamily protein [Arabidopsis thaliana]
AT3G48850	2.30514	1.08325e-21	3.82339e-22	PHT3%3B2	XP_010550753.1//PREDICTED: mitochondrial phosphate carrier protein 2, mitochondrial [Tarenaya hassleriana]
AT3G48580	1.47366	1.473e-21	5.22697e-22	XTH11	NP_001326333.1//xyloglucan endotransglucosylase/hydrolase 11 [Arabidopsis thaliana];NP_001190033.1//xyloglucan endotransglucosylase/hydrolase 11 [Arabidopsis thaliana];NP_566910.1//xyloglucan endotransglucosylase/hydrolase 11 [Arabidopsis thaliana]
AT1G66570	6.44309	1.47548e-21	5.23734e-22	SUC7	NP_176830.1//sucrose-proton symporter 7 [Arabidopsis thaliana];NP_001031241.1//sucrose-proton symporter 7 [Arabidopsis thaliana];NP_001031242.1//sucrose-proton symporter 7 [Arabidopsis thaliana]
AT5G65690	-1.05166	1.48745e-21	5.28139e-22	PCK2	NP_001331431.1//phosphoenolpyruvate carboxykinase 2 [Arabidopsis thaliana];NP_680468.1//phosphoenolpyruvate carboxykinase 2 [Arabidopsis thaliana];NP_001331432.1//phosphoenolpyruvate carboxykinase 2 [Arabidopsis thaliana]
AT2G14510	-2.29874	1.51267e-21	5.37413e-22	AT2G14510//AT2G14510	NP_001325310.1//Leucine-rich repeat protein kinase family protein [Arabidopsis thaliana]
AT5G61610	2.83088	1.97528e-21	7.05515e-22	AT5G61610//AT5G61610	NP_200969.4//Oleosin family protein [Arabidopsis thaliana]
AT4G39670	1.10578	3.38011e-21	1.21655e-21	AT4G39670//AT4G39670	NP_195677.2//Glycolipid transfer protein (GLTP) family protein [Arabidopsis thaliana]
AT4G28703	1.23328	3.43952e-21	1.23866e-21	AT4G28703//AT4G28703	NP_567815.1//RmlC-like cupins superfamily protein [Arabidopsis thaliana]
AT2G42990	-2.02252	3.70846e-21	1.33863e-21	AT2G42990//AT2G42990	XP_010508487.1//PREDICTED: GDSL esterase/lipase At2g42990 [Camelina sativa]
AT1G72930	1.08074	4.08665e-21	1.47687e-21	TIR	NP_001077816.1//toll/interleukin-1 receptor-like protein [Arabidopsis thaliana];NP_177436.1//toll/interleukin-1 receptor-like protein [Arabidopsis thaliana]
AT5G42930	-1.4384	4.28557e-21	1.55011e-21	AT5G42930//AT5G42930	NP_001331139.1//alpha/beta-Hydrolases superfamily protein [Arabidopsis thaliana];NP_199107.5//alpha/beta-Hydrolases superfamily protein [Arabidopsis thaliana]
AT3G22231	-4.92101	5.58649e-21	2.02538e-21	PCC1	NP_566702.1//pathogen and circadian controlled 1 [Arabidopsis thaliana]
AT4G21903	-1.48138	6.97045e-21	2.53448e-21	AT4G21903//AT4G21903	XP_002867814.1//protein DETOXIFICATION 38 isoform X2 [Arabidopsis lyrata subsp. lyrata];NP_001190792.1//MATE efflux family protein [Arabidopsis thaliana]
AT2G37770	1.47029	6.97192e-21	2.53575e-21	ChlAKR	NP_001031505.1//NAD(P)-linked oxidoreductase superfamily protein [Arabidopsis thaliana];NP_181313.3//NAD(P)-linked oxidoreductase superfamily protein [Arabidopsis thaliana]
AT3G26610	-1.17177	7.85428e-21	2.86412e-21	AT3G26610//AT3G26610	NP_189293.1//Pectin lyase-like superfamily protein [Arabidopsis thaliana]
AT3G62950	-3.11893	8.12802e-21	2.96566e-21	AT3G62950//AT3G62950	NP_191854.1//Thioredoxin superfamily protein [Arabidopsis thaliana]
AT5G44568	-1.37954	9.49445e-21	3.46923e-21	AT5G44568//AT5G44568	NP_001078710.1//transmembrane protein [Arabidopsis thaliana]
AT2G28690	-1.27871	1.22912e-20	4.50024e-21	AT2G28690//AT2G28690	NP_180437.2//TOX high mobility group box protein, putative (DUF1635) [Arabidopsis thaliana]
AT5G44990	4.44375	1.39114e-20	5.10077e-21	AT5G44990//AT5G44990	NP_001331899.1//Glutathione S-transferase family protein [Arabidopsis thaliana];NP_199312.1//Glutathione S-transferase family protein [Arabidopsis thaliana]
AT2G35585	-1.06528	1.48591e-20	5.45295e-21	AT2G35585//AT2G35585	NP_001325105.1//cystic fibrosis transmembrane conductance regulator [Arabidopsis thaliana];NP_565808.1//cystic fibrosis transmembrane conductance regulator [Arabidopsis thaliana]
AT3G47220	-1.06516	1.54177e-20	5.6612e-21	PLC9	NP_190306.2//phosphatidylinositol-speciwc phospholipase C9 [Arabidopsis thaliana]
AT3G21520	1.05916	1.54515e-20	5.67521e-21	DMP1	NP_188789.2//transmembrane protein, putative (DUF679 domain membrane protein 1) [Arabidopsis thaliana]
AT5G18060	-1.30075	2.09294e-20	7.7181e-21	SAUR23	NP_197307.1//SAUR-like auxin-responsive protein family [Arabidopsis thaliana]
AT5G16770	3.0193	2.18481e-20	8.06611e-21	MYB9	NP_197179.2//myb domain protein 9 [Arabidopsis thaliana]
AT2G29350	3.09589	2.36188e-20	8.7323e-21	SAG13	NP_973558.1//senescence-associated gene 13 [Arabidopsis thaliana];NP_180496.1//senescence-associated gene 13 [Arabidopsis thaliana]
AT3G03530	2.13659	2.44553e-20	9.04672e-21	NPC4	NP_566206.1//non-specific phospholipase C4 [Arabidopsis thaliana]
AT5G25160	-1.19559	2.47936e-20	9.17711e-21	ZFP3	NP_197898.1//zinc finger protein 3 [Arabidopsis thaliana]
AT2G32510	1.55787	2.91281e-20	1.0806e-20	MAPKKK17	NP_180810.1//mitogen-activated protein kinase kinase kinase 17 [Arabidopsis thaliana]
AT3G19500	2.03398	3.83293e-20	1.42761e-20	AT3G19500//AT3G19500	NP_001327697.1//basic helix-loop-helix (bHLH) DNA-binding superfamily protein [Arabidopsis thaliana];NP_001327696.1//basic helix-loop-helix (bHLH) DNA-binding superfamily protein [Arabidopsis thaliana];NP_566639.1//basic helix-loop-helix (bHLH) DNA-binding superfamily protein [Arabidopsis thaliana]
AT4G34790	-1.42421	4.28271e-20	1.59784e-20	AT4G34790//AT4G34790	NP_195205.1//SAUR-like auxin-responsive protein family [Arabidopsis thaliana]
AT3G03190	-2.64572	4.32009e-20	1.61224e-20	GSTF11	NP_186969.1//glutathione S-transferase F11 [Arabidopsis thaliana]
AT2G37580	-1.0021	9.25448e-20	3.48496e-20	AT2G37580//AT2G37580	NP_565865.1//RING/U-box superfamily protein [Arabidopsis thaliana]
AT3G14340	-1.51889	1.20736e-19	4.5631e-20	AT3G14340//AT3G14340	NP_188051.1//hypothetical protein AT3G14340 [Arabidopsis thaliana]
AT4G25010	3.89158	1.26117e-19	4.77446e-20	SWEET14	NP_194231.1//Nodulin MtN3 family protein [Arabidopsis thaliana]
AT2G13810	-2.79437	1.29585e-19	4.9112e-20	ALD1	XP_010547905.1//PREDICTED: aminotransferase ALD1 isoform X2 [Tarenaya hassleriana]
AT5G14360	-1.18962	1.50586e-19	5.71349e-20	AT5G14360//AT5G14360	NP_196940.1//Ubiquitin-like superfamily protein [Arabidopsis thaliana]
AT4G01140	-1.40093	1.64752e-19	6.26138e-20	AT4G01140//AT4G01140	NP_192023.1//transmembrane protein, putative (DUF1191) [Arabidopsis thaliana]
AT1G21550	2.40889	1.67574e-19	6.37393e-20	AT1G21550//AT1G21550	NP_564143.1//Calcium-binding EF-hand family protein [Arabidopsis thaliana]
AT5G52720	1.63056	1.99949e-19	7.63066e-20	AT5G52720//AT5G52720	NP_001330493.1//Copper transport protein family [Arabidopsis thaliana]
AT5G41570	2.90127	2.277e-19	8.71612e-20	WRKY24	NP_198972.1//WRKY DNA-binding protein 24 [Arabidopsis thaliana]
AT1G03650	1.0225	2.52808e-19	9.69858e-20	AT1G03650//AT1G03650	NP_171861.1//Acyl-CoA N-acyltransferases (NAT) superfamily protein [Arabidopsis thaliana]
AT1G48130	2.13466	2.67374e-19	1.02602e-19	PER1	NP_175247.1//1-cysteine peroxiredoxin 1 [Arabidopsis thaliana]
AT1G53870	1.62447	2.86825e-19	1.10247e-19	AT1G53870//AT1G53870	NP_001185218.2//LURP-one-like protein (DUF567) [Arabidopsis thaliana];NP_564642.1//LURP-one-like protein (DUF567) [Arabidopsis thaliana]
AT1G66190	-1.1759	2.88178e-19	1.10798e-19	AT1G66190//AT1G66190	NP_176793.1//hypothetical protein AT1G66190 [Arabidopsis thaliana]
AT1G21140	-1.09139	3.02617e-19	1.16509e-19	AT1G21140//AT1G21140	NP_173538.2//Vacuolar iron transporter (VIT) family protein [Arabidopsis thaliana]
ATCG00770	-1.11949	4.14219e-19	1.60262e-19	RPS8	NP_051093.1//ribosomal protein S8 [Arabidopsis thaliana]
AT1G65500	1.00081	4.92655e-19	1.91232e-19	AT1G65500//AT1G65500	NP_564855.1//transmembrane protein [Arabidopsis thaliana]
AT5G26620	2.75884	6.26964e-19	2.44292e-19	AT5G26620//AT5G26620	NP_850883.1//hypothetical protein AT5G26620 [Arabidopsis thaliana]
AT1G79180	-1.83351	6.3165e-19	2.46318e-19	MYB63	NP_001321204.1//myb domain protein 63 [Arabidopsis thaliana];NP_178039.1//myb domain protein 63 [Arabidopsis thaliana]
AT1G05650	-1.35612	6.41747e-19	2.50323e-19	AT1G05650//AT1G05650	NP_172056.1//Pectin lyase-like superfamily protein [Arabidopsis thaliana]
AT4G25470	1.03296	8.32977e-19	3.26144e-19	CBF2	NP_567719.1//C-repeat/DRE binding factor 2 [Arabidopsis thaliana]
AT1G76430	-1.92684	9.43479e-19	3.70206e-19	PHT1%3B9	NP_177769.1//phosphate transporter 1;9 [Arabidopsis thaliana]
AT4G29930	1.63971	1.05986e-18	4.16991e-19	AT4G29930//AT4G29930	NP_001031752.1//basic helix-loop-helix (bHLH) DNA-binding superfamily protein [Arabidopsis thaliana];NP_001329071.1//basic helix-loop-helix (bHLH) DNA-binding superfamily protein [Arabidopsis thaliana];NP_001119080.1//basic helix-loop-helix (bHLH) DNA-binding superfamily protein [Arabidopsis thaliana];NP_001329070.1//basic helix-loop-helix (bHLH) DNA-binding superfamily protein [Arabidopsis thali…
AT4G09250	1.29733	1.21803e-18	4.80247e-19	AT4G09250//AT4G09250	CAB55688.1//putative protein [Arabidopsis thaliana]
AT2G41810	-1.08665	1.28992e-18	5.08865e-19	AT2G41810//AT2G41810	EFH58059.1//hypothetical protein ARALYDRAFT_483262 [Arabidopsis lyrata subsp. lyrata]
AT5G37950	-1.00508	1.57498e-18	6.22146e-19	AT5G37950//AT5G37950	NP_198611.1//UDP-Glycosyltransferase superfamily protein [Arabidopsis thaliana];NP_001119327.1//UDP-Glycosyltransferase superfamily protein [Arabidopsis thaliana]
AT1G73040	1.54945	1.60811e-18	6.35574e-19	AT1G73040//AT1G73040	NP_001319369.1//Mannose-binding lectin superfamily protein [Arabidopsis thaliana]
ATCG00500	-1.83013	1.63701e-18	6.47512e-19	ACCD	NP_051068.1//acetyl-CoA carboxylase beta subunit [Arabidopsis thaliana]
AT1G05420	-1.30686	1.77482e-18	7.04081e-19	OFP12	NP_001323411.1//ovate family protein 12 [Arabidopsis thaliana]
AT5G18030	-1.07307	2.07027e-18	8.2347e-19	AT5G18030//AT5G18030	XP_010492793.1//PREDICTED: auxin-responsive protein SAUR21-like [Camelina sativa]
AT1G21890	3.63017	2.11337e-18	8.41284e-19	UMAMIT19	NP_001321371.1//nodulin MtN21 /EamA-like transporter family protein [Arabidopsis thaliana];NP_173607.1//nodulin MtN21 /EamA-like transporter family protein [Arabidopsis thaliana]
AT1G48510	1.59226	2.29149e-18	9.13636e-19	AT1G48510//AT1G48510	NP_001321913.1//Surfeit locus 1 cytochrome c oxidase biogenesis protein [Arabidopsis thaliana];NP_001319175.1//Surfeit locus 1 cytochrome c oxidase biogenesis protein [Arabidopsis thaliana];NP_175284.2//Surfeit locus 1 cytochrome c oxidase biogenesis protein [Arabidopsis thaliana];OAP19571.1//hypothetical protein AXX17_AT1G42610 [Arabidopsis thaliana]
AT2G16760	1.10404	2.44111e-18	9.73809e-19	AT2G16760//AT2G16760	NP_565392.1//Calcium-dependent phosphotriesterase superfamily protein [Arabidopsis thaliana]
AT3G29970	2.0475	2.86981e-18	1.14725e-18	AT3G29970//AT3G29970	NP_189632.1//B12D protein [Arabidopsis thaliana]
AT5G06330	-1.27729	3.29117e-18	1.31777e-18	AT5G06330//AT5G06330	NP_196251.1//Late embryogenesis abundant (LEA) hydroxyproline-rich glycoprotein family [Arabidopsis thaliana]
AT1G26420	1.32032	3.47384e-18	1.39237e-18	AT1G26420//AT1G26420	NP_173966.1//FAD-binding Berberine family protein [Arabidopsis thaliana]
AT3G51642	2.00081	4.39463e-18	1.767e-18	AT3G51642//AT3G51642	OAP06078.1//hypothetical protein AXX17_AT3G45990 [Arabidopsis thaliana]
AT1G48690	-1.04061	4.51328e-18	1.81614e-18	AT1G48690//AT1G48690	NP_175301.1//Auxin-responsive GH3 family protein [Arabidopsis thaliana]
AT2G31865	1.2046	4.90563e-18	1.97712e-18	PARG2	NP_850175.1//poly(ADP-ribose) glycohydrolase 2 [Arabidopsis thaliana];NP_973578.1//poly(ADP-ribose) glycohydrolase 2 [Arabidopsis thaliana]
AT5G24420	-3.33706	5.29845e-18	2.13824e-18	PGL5	NP_197830.1//6-phosphogluconolactonase 5 [Arabidopsis thaliana]
AT3G14380	-3.45862	6.1978e-18	2.50509e-18	AT3G14380//AT3G14380	NP_188055.1//Uncharacterized protein family (UPF0497) [Arabidopsis thaliana]
AT4G28800	-2.33173	6.29363e-18	2.54516e-18	AT4G28800//AT4G28800	NP_001329392.1//basic helix-loop-helix (bHLH) DNA-binding superfamily protein [Arabidopsis thaliana];NP_001320084.1//basic helix-loop-helix (bHLH) DNA-binding superfamily protein [Arabidopsis thaliana]
AT3G50280	-1.34995	6.31467e-18	2.555e-18	AT3G50280//AT3G50280	NP_190597.1//HXXXD-type acyl-transferase family protein [Arabidopsis thaliana]
AT5G38900	1.33038	6.43382e-18	2.60592e-18	AT5G38900//AT5G38900	NP_001331080.1//Thioredoxin superfamily protein [Arabidopsis thaliana]
AT1G73280	-1.32173	8.78762e-18	3.57782e-18	scpl3	NP_001323311.1//serine carboxypeptidase-like 3 [Arabidopsis thaliana];NP_177471.1//serine carboxypeptidase-like 3 [Arabidopsis thaliana];NP_001323312.1//serine carboxypeptidase-like 3 [Arabidopsis thaliana]
AT1G54870	4.60567	9.38381e-18	3.82451e-18	AT1G54870//AT1G54870	NP_001322466.1//NAD(P)-binding Rossmann-fold superfamily protein [Arabidopsis thaliana];OAP13163.1//hypothetical protein AXX17_AT1G49360 [Arabidopsis thaliana]
AT3G10113	-1.52032	1.04297e-17	4.25738e-18	AT3G10113//AT3G10113	NP_683543.1//Homeodomain-like superfamily protein [Arabidopsis thaliana]
AT5G20860	2.1759	1.1931e-17	4.88278e-18	AT5G20860//AT5G20860	NP_197586.1//Plant invertase/pectin methylesterase inhibitor superfamily [Arabidopsis thaliana];NP_001331066.1//Plant invertase/pectin methylesterase inhibitor superfamily [Arabidopsis thaliana]
AT5G50790	2.41976	1.26285e-17	5.17221e-18	SWEET10	NP_199892.1//Nodulin MtN3 family protein [Arabidopsis thaliana]
AT1G64160	1.19159	1.31834e-17	5.40785e-18	DIR5	NP_176598.1//Disease resistance-responsive (dirigent-like protein) family protein [Arabidopsis thaliana]
AT2G44990	-4.22801	1.56681e-17	6.44522e-18	CCD7	NP_001324720.1//carotenoid cleavage dioxygenase 7 [Arabidopsis thaliana];NP_001318427.1//carotenoid cleavage dioxygenase 7 [Arabidopsis thaliana];NP_182026.5//carotenoid cleavage dioxygenase 7 [Arabidopsis thaliana]
AT4G12870	1.11563	1.58069e-17	6.50566e-18	AT4G12870//AT4G12870	NP_193023.2//Gamma interferon responsive lysosomal thiol (GILT) reductase family protein [Arabidopsis thaliana]
AT2G22000	-1.07103	1.59761e-17	6.58204e-18	PROPEP6	NP_179791.1//elicitor peptide 6 precursor [Arabidopsis thaliana]
AT1G68250	4.58577	1.67227e-17	6.89668e-18	AT1G68250//AT1G68250	NP_001117570.1//hypothetical protein AT1G68250 [Arabidopsis thaliana];NP_176992.1//hypothetical protein AT1G68250 [Arabidopsis thaliana]
AT3G17130	1.73261	2.31074e-17	9.56878e-18	AT3G17130//AT3G17130	NP_188338.1//Plant invertase/pectin methylesterase inhibitor superfamily protein [Arabidopsis thaliana]
AT5G04120	1.17731	2.98357e-17	1.24116e-17	AT5G04120//AT5G04120	NP_196032.1//Phosphoglycerate mutase family protein [Arabidopsis thaliana]
AT4G02360	1.05724	3.43658e-17	1.4336e-17	AT4G02360//AT4G02360	NP_192145.1//transmembrane protein, putative (Protein of unknown function, DUF538) [Arabidopsis thaliana]
AT5G47330	-1.00951	3.76367e-17	1.57163e-17	AT5G47330//AT5G47330	NP_199544.1//alpha/beta-Hydrolases superfamily protein [Arabidopsis thaliana]
AT2G43670	1.66253	5.01972e-17	2.10354e-17	AT2G43670//AT2G43670	NP_181895.2//Carbohydrate-binding X8 domain superfamily protein [Arabidopsis thaliana]
AT3G46070	4.54513	5.35161e-17	2.24601e-17	AT3G46070//AT3G46070	ABK28589.1//unknown, partial [Arabidopsis thaliana]
AT5G38020	1.11086	6.8187e-17	2.8761e-17	AT5G38020//AT5G38020	NP_198618.1//S-adenosyl-L-methionine-dependent methyltransferases superfamily protein [Arabidopsis thaliana];BAA97534.1//S-adenosyl-L-methionine:salicylic acid carboxyl methyltransferase-like [Arabidopsis thaliana]
AT4G02830	1.41585	9.4231e-17	4.00344e-17	AT4G02830//AT4G02830	NP_192192.1//hypothetical protein AT4G02830 [Arabidopsis thaliana];NP_001190663.1//hypothetical protein AT4G02830 [Arabidopsis thaliana];NP_001328030.1//hypothetical protein AT4G02830 [Arabidopsis thaliana]
AT1G09932	1.03025	9.9051e-17	4.21449e-17	AT1G09932//AT1G09932	NP_001077500.1//Phosphoglycerate mutase family protein [Arabidopsis thaliana];NP_001321470.1//Phosphoglycerate mutase family protein [Arabidopsis thaliana];NP_849628.1//Phosphoglycerate mutase family protein [Arabidopsis thaliana];NP_001321471.1//Phosphoglycerate mutase family protein [Arabidopsis thaliana]
AT5G60780	-1.80655	1.13253e-16	4.83309e-17	NRT2.3	XP_009126582.1//PREDICTED: LOW QUALITY PROTEIN: high affinity nitrate transporter 2.3 [Brassica rapa]
AT5G49780	-1.57685	1.27042e-16	5.4309e-17	AT5G49780//AT5G49780	NP_001332720.1//Leucine-rich repeat protein kinase family protein [Arabidopsis thaliana];BAA98166.1//receptor protein kinase-like [Arabidopsis thaliana]
AT1G75830	2.0314	1.2975e-16	5.54803e-17	LCR67	NP_565119.1//low-molecular-weight cysteine-rich 67 [Arabidopsis thaliana]
AT4G00670	-1.30473	2.29817e-16	9.91164e-17	AT4G00670//AT4G00670	NP_191976.2//Remorin family protein [Arabidopsis thaliana]
AT5G64770	-1.556	2.47806e-16	1.07006e-16	RGF9	NP_201282.1//root meristem growth factor [Arabidopsis thaliana]
AT3G25770	-1.65019	2.72877e-16	1.1809e-16	AOC2	NP_566776.1//allene oxide cyclase 2 [Arabidopsis thaliana]
AT1G44180	1.52763	3.42886e-16	1.48894e-16	AT1G44180//AT1G44180	XP_020869500.1//aminoacylase-1 [Arabidopsis lyrata subsp. lyrata]
AT4G27560	-1.13317	3.59128e-16	1.56249e-16	AT4G27560//AT4G27560	NP_194486.1//UDP-Glycosyltransferase superfamily protein [Arabidopsis thaliana]
AT2G43390	2.77842	3.77942e-16	1.64714e-16	AT2G43390//AT2G43390	NP_181867.2//hypothetical protein AT2G43390 [Arabidopsis thaliana]
AT4G23290	1.05739	4.16738e-16	1.81885e-16	CRK21	NP_194060.3//cysteine-rich RLK (RECEPTOR-like protein kinase) 21 [Arabidopsis thaliana];NP_849550.2//cysteine-rich RLK (RECEPTOR-like protein kinase) 21 [Arabidopsis thaliana]
AT1G03880	3.64466	4.37229e-16	1.91059e-16	CRU2	NP_171884.1//cruciferin 2 [Arabidopsis thaliana]
AT3G51680	1.73777	4.69673e-16	2.05534e-16	SDR2	NP_190736.1//NAD(P)-binding Rossmann-fold superfamily protein [Arabidopsis thaliana]
AT1G14550	2.58577	6.54064e-16	2.8788e-16	AT1G14550//AT1G14550	NP_172907.1//Peroxidase superfamily protein [Arabidopsis thaliana]
AT3G47200	-1.03894	7.73323e-16	3.41023e-16	AT3G47200//AT3G47200	NP_190304.1//transmembrane protein, putative (DUF247) [Arabidopsis thaliana]
AT2G01200	-1.04496	8.03626e-16	3.54556e-16	IAA32	XP_020880178.1//auxin-responsive protein IAA32 isoform X1 [Arabidopsis lyrata subsp. lyrata];NP_973390.1//indole-3-acetic acid inducible 32 [Arabidopsis thaliana]
AT3G50980	1.25745	8.5563e-16	3.78131e-16	XERO1	NP_190667.2//dehydrin xero 1 [Arabidopsis thaliana]
AT5G18020	-1.22694	9.60233e-16	4.24662e-16	SAUR20	NP_197303.1//SAUR-like auxin-responsive protein family [Arabidopsis thaliana]
AT5G47250	-1.65012	9.8251e-16	4.34824e-16	AT5G47250//AT5G47250	NP_199536.1//LRR and NB-ARC domains-containing disease resistance protein [Arabidopsis thaliana]
AT1G26410	3.07343	1.11601e-15	4.94612e-16	AT1G26410//AT1G26410	NP_173965.1//FAD-binding Berberine family protein [Arabidopsis thaliana]
AT5G40380	-1.05994	1.12442e-15	4.9846e-16	CRK42	NP_198854.3//cysteine-rich RLK (RECEPTOR-like protein kinase) 42 [Arabidopsis thaliana]
AT1G01200	-1.04384	1.13106e-15	5.01642e-16	RABA3	NP_171628.2//RAB GTPase homolog A3 [Arabidopsis thaliana]
AT1G66920	1.0381	1.17183e-15	5.19968e-16	AT1G66920//AT1G66920	NP_001185332.1//Protein kinase superfamily protein [Arabidopsis thaliana];NP_176864.1//Protein kinase superfamily protein [Arabidopsis thaliana];NP_001322832.1//Protein kinase superfamily protein [Arabidopsis thaliana]
AT4G11470	3.44138	1.23027e-15	5.46549e-16	CRK31	NP_001329009.1//cysteine-rich RLK (RECEPTOR-like protein kinase) 31 [Arabidopsis thaliana]
AT5G67310	1.45618	1.26818e-15	5.63526e-16	CYP81G1	NP_201532.2//cytochrome P450, family 81, subfamily G, polypeptide 1 [Arabidopsis thaliana]
AT5G57670	-1.14704	1.37614e-15	6.12222e-16	AT5G57670//AT5G57670	NP_001078762.1//Protein kinase superfamily protein [Arabidopsis thaliana]
AT1G28610	-1.86081	1.66653e-15	7.43522e-16	AT1G28610//AT1G28610	NP_973932.1//GDSL-like Lipase/Acylhydrolase superfamily protein [Arabidopsis thaliana];NP_564313.1//GDSL-like Lipase/Acylhydrolase superfamily protein [Arabidopsis thaliana]
AT3G45610	-1.08343	1.78711e-15	7.9826e-16	DOF6	NP_190147.1//Dof-type zinc finger DNA-binding family protein [Arabidopsis thaliana]
AT4G15248	3.28621	1.85006e-15	8.27158e-16	BBX30	NP_001031645.1//B-box type zinc finger family protein [Arabidopsis thaliana]
AT1G65860	-1.11526	1.9825e-15	8.87417e-16	AT1G65860//AT1G65860	NP_176761.1//flavin-monooxygenase glucosinolate S-oxygenase 1 [Arabidopsis thaliana]
AT3G49950	-1.41643	2.06241e-15	9.24057e-16	AT3G49950//AT3G49950	NP_190564.1//GRAS family transcription factor [Arabidopsis thaliana]
AT1G03010	-1.01084	2.17424e-15	9.74848e-16	AT1G03010//AT1G03010	NP_171800.1//Phototropic-responsive NPH3 family protein [Arabidopsis thaliana];NP_001320178.1//Phototropic-responsive NPH3 family protein [Arabidopsis thaliana];NP_001320177.1//Phototropic-responsive NPH3 family protein [Arabidopsis thaliana]
AT5G23700	-1.72684	2.24769e-15	1.00849e-15	AT5G23700//AT5G23700	NP_197759.3//coiled-coil protein [Arabidopsis thaliana];NP_001330555.1//coiled-coil protein [Arabidopsis thaliana];NP_001330556.1//coiled-coil protein [Arabidopsis thaliana]
AT1G64000	3.7874	2.75493e-15	1.24102e-15	WRKY56	NP_176583.1//WRKY DNA-binding protein 56 [Arabidopsis thaliana]
AT1G19250	1.49492	2.79799e-15	1.26101e-15	FMO1	NP_173359.3//flavin-dependent monooxygenase 1 [Arabidopsis thaliana]
AT1G52040	-1.61081	2.9083e-15	1.31164e-15	MBP1	NP_175616.1//myrosinase-binding protein 1 [Arabidopsis thaliana]
AT4G17680	-1.12009	3.43801e-15	1.55634e-15	AT4G17680//AT4G17680	NP_193503.2//SBP (S-ribonuclease binding protein) family protein [Arabidopsis thaliana]
AT5G39860	-1.29785	3.60077e-15	1.63191e-15	PRE1	NP_198802.1//basic helix-loop-helix (bHLH) DNA-binding family protein [Arabidopsis thaliana]
AT1G14540	1.0385	4.30601e-15	1.95835e-15	PER4	NP_172906.1//Peroxidase superfamily protein [Arabidopsis thaliana]
AT5G55680	-1.51806	5.04479e-15	2.29966e-15	AT5G55680//AT5G55680	OAO93057.1//hypothetical protein AXX17_AT5G54840 [Arabidopsis thaliana]
AT1G52343	1.00479	6.86552e-15	3.15425e-15	AT1G52343//AT1G52343	NP_001117472.2//transmembrane protein [Arabidopsis thaliana]
AT1G24851	-2.74376	7.33381e-15	3.37635e-15	AT1G24851//AT1G24851	NP_173877.1//hypothetical protein AT1G24851 [Arabidopsis thaliana]
AT5G10150	-1.02414	8.14126e-15	3.76096e-15	AT5G10150//AT5G10150	NP_001330906.1//UPSTREAM OF FLC protein (DUF966) [Arabidopsis thaliana];NP_196577.1//UPSTREAM OF FLC protein (DUF966) [Arabidopsis thaliana]
AT1G43650	-1.21615	8.41614e-15	3.88972e-15	UMAMIT22	NP_001319162.1//nodulin MtN21 /EamA-like transporter family protein [Arabidopsis thaliana];NP_175030.2//nodulin MtN21 /EamA-like transporter family protein [Arabidopsis thaliana]
AT3G48350	-1.64631	1.18318e-14	5.50453e-15	CEP3	NP_566901.1//Cysteine proteinases superfamily protein [Arabidopsis thaliana];NP_001327487.1//Cysteine proteinases superfamily protein [Arabidopsis thaliana]
AT2G01900	-1.01587	1.45891e-14	6.80732e-15	AT2G01900//AT2G01900	NP_001323556.1//DNAse I-like superfamily protein [Arabidopsis thaliana];NP_001323555.1//DNAse I-like superfamily protein [Arabidopsis thaliana]
AT1G76650	1.53132	1.71896e-14	8.06235e-15	CML38	NP_177791.1//calmodulin-like 38 [Arabidopsis thaliana];NP_001077834.1//calmodulin-like 38 [Arabidopsis thaliana]
AT1G15760	1.0452	1.73329e-14	8.13141e-15	AT1G15760//AT1G15760	NP_173028.1//Sterile alpha motif (SAM) domain-containing protein [Arabidopsis thaliana]
ATCG00170	-1.05846	1.80789e-14	8.4852e-15	RPOC2	CZF92071.1//RNA polymerase beta' subunit-2 (chloroplast) [Arabidopsis lyrata subsp. petraea]
AT3G03820	-1.39585	2.0174e-14	9.49003e-15	SAUR29	NP_001319462.1//SAUR-like auxin-responsive protein family [Arabidopsis thaliana]
AT5G63350	1.22891	2.0447e-14	9.62899e-15	AT5G63350//AT5G63350	NP_201140.1//von willebrand factor A domain protein [Arabidopsis thaliana]
AT4G28530	-2.87961	2.63915e-14	1.24785e-14	NAC074	NP_001119074.1//NAC domain containing protein 74 [Arabidopsis thaliana];NP_567811.1//NAC domain containing protein 74 [Arabidopsis thaliana]
AT5G04390	1.14765	2.82694e-14	1.33753e-14	AT5G04390//AT5G04390	NP_196059.1//C2H2-type zinc finger family protein [Arabidopsis thaliana]
AT2G24710	-2.65127	2.90284e-14	1.37466e-14	GLR2.3	NP_001325281.1//glutamate receptor 2.3 [Arabidopsis thaliana];NP_180047.1//glutamate receptor 2.3 [Arabidopsis thaliana];NP_001325282.1//glutamate receptor 2.3 [Arabidopsis thaliana]
AT1G44608	-1.35886	3.35613e-14	1.59322e-14	AT1G44608//AT1G44608	NP_175093.2//hypothetical protein AT1G44608 [Arabidopsis thaliana]
AT4G34419	1.33265	3.51028e-14	1.66788e-14	AT4G34419//AT4G34419	NP_001190912.1//hypothetical protein AT4G34419 [Arabidopsis thaliana]
AT3G20935	-1.17838	4.32011e-14	2.05995e-14	CYP705A28	NP_001154631.1//cytochrome P450, family 705, subfamily A, polypeptide 28 [Arabidopsis thaliana]
AT5G19810	-1.75284	4.76172e-14	2.27303e-14	AT5G19810//AT5G19810	NP_197482.1//Proline-rich extensin-like family protein [Arabidopsis thaliana]
AT3G11110	2.36759	5.19262e-14	2.4831e-14	AT3G11110//AT3G11110	NP_187722.1//RING/U-box superfamily protein [Arabidopsis thaliana]
AT4G39580	1.0421	5.44511e-14	2.60843e-14	AT4G39580//AT4G39580	NP_195668.1//Galactose oxidase/kelch repeat superfamily protein [Arabidopsis thaliana]
AT5G56960	3.93155	5.46507e-14	2.61857e-14	AT5G56960//AT5G56960	NP_200506.1//basic helix-loop-helix (bHLH) DNA-binding family protein [Arabidopsis thaliana];NP_001330357.1//basic helix-loop-helix (bHLH) DNA-binding family protein [Arabidopsis thaliana]
AT4G17220	-1.11552	6.48548e-14	3.11707e-14	MAP70-5	NP_193455.2//microtubule-associated proteins 70-5 [Arabidopsis thaliana]
AT4G17785	1.8297	6.66763e-14	3.20883e-14	MYB39	NP_567540.2//myb domain protein 39 [Arabidopsis thaliana]
AT1G13480	1.8297	6.66763e-14	3.20883e-14	AT1G13480//AT1G13480	NP_172805.1//hypothetical protein (DUF1262) [Arabidopsis thaliana]
AT5G36110	2.17255	7.92171e-14	3.82238e-14	CYP716A1	NP_001332668.1//cytochrome P450, family 716, subfamily A, polypeptide 1 [Arabidopsis thaliana];NP_198460.1//cytochrome P450, family 716, subfamily A, polypeptide 1 [Arabidopsis thaliana]
AT5G46871	-2.89225	8.93818e-14	4.32416e-14	AT5G46871//AT5G46871	NP_001032020.1//Putative membrane lipoprotein [Arabidopsis thaliana]
AT4G10510	-2.35118	8.95868e-14	4.33502e-14	AT4G10510//AT4G10510	NP_567358.1//Subtilase family protein [Arabidopsis thaliana];NP_001328158.1//Subtilase family protein [Arabidopsis thaliana]
AT4G22755	-1.65127	9.45998e-14	4.58458e-14	AT4G22755//AT4G22755	NP_567669.1//methylsterol monooxygenase 1-3 [Arabidopsis thaliana]
AT5G19100	-1.372	1.01326e-13	4.92018e-14	AT5G19100//AT5G19100	NP_197411.1//Eukaryotic aspartyl protease family protein [Arabidopsis thaliana]
AT1G13230	2.01319	1.03756e-13	5.04251e-14	AT1G13230//AT1G13230	NP_172782.2//Leucine-rich repeat (LRR) family protein [Arabidopsis thaliana]
AT4G25000	1.2212	1.25651e-13	6.13578e-14	AMY1	NP_567714.1//alpha-amylase-like protein [Arabidopsis thaliana]
AT4G23150	3.35483	1.40141e-13	6.8537e-14	CRK7	NP_194046.2//cysteine-rich RLK (RECEPTOR-like protein kinase) 7 [Arabidopsis thaliana]
AT3G22570	-1.18237	1.4272e-13	6.98433e-14	AT3G22570//AT3G22570	NP_001319619.1//Bifunctional inhibitor/lipid-transfer protein/seed storage 2S albumin superfamily protein [Arabidopsis thaliana];BAC42080.1//unknown protein [Arabidopsis thaliana]
AT2G02630	-1.39494	1.6777e-13	8.24206e-14	AT2G02630//AT2G02630	AAC18924.1//hypothetical protein [Arabidopsis thaliana]
AT3G32030	-1.80655	1.68666e-13	8.28784e-14	AT3G32030//AT3G32030	NP_189746.1//Terpenoid cyclases/Protein prenyltransferases superfamily protein [Arabidopsis thaliana]
AT1G34580	-2.41952	2.0826e-13	1.02795e-13	AT1G34580//AT1G34580	NP_174718.1//Major facilitator superfamily protein [Arabidopsis thaliana]
AT5G65800	-1.68725	2.15719e-13	1.06568e-13	ACS5	XP_013646853.1//PREDICTED: 1-aminocyclopropane-1-carboxylate synthase 9-like [Brassica napus]
AT1G79360	-1.00366	2.22021e-13	1.09751e-13	2018-10-02	NP_178054.1//organic cation/carnitine transporter 2 [Arabidopsis thaliana]
AT2G43000	1.91967	2.33211e-13	1.15356e-13	NAC042	NP_181828.1//NAC domain containing protein 42 [Arabidopsis thaliana]
AT1G70720	-2.51857	2.78773e-13	1.38305e-13	AT1G70720//AT1G70720	NP_001320878.1//Plant invertase/pectin methylesterase inhibitor superfamily protein [Arabidopsis thaliana]
AT5G53190	-3.608	2.9535e-13	1.46685e-13	SWEET3	NP_200131.2//Nodulin MtN3 family protein [Arabidopsis thaliana]
AT4G01335	-1.14683	3.04583e-13	1.51302e-13	AT4G01335//AT4G01335	NP_001154197.1//TATA box-binding protein associated factor RNA polymerase I subunit B-like protein [Arabidopsis thaliana]
AT1G49490	-1.21952	3.0701e-13	1.5267e-13	AT1G49490//AT1G49490	NP_175372.1//Leucine-rich repeat (LRR) family protein [Arabidopsis thaliana]
AT2G02610	-1.34255	3.15423e-13	1.5692e-13	AT2G02610//AT2G02610	NP_178364.1//Cysteine/Histidine-rich C1 domain family protein [Arabidopsis thaliana]
AT2G03360	1.18236	3.30822e-13	1.64685e-13	AT2G03360//AT2G03360	NP_001118256.1//Glycosyltransferase family 61 protein [Arabidopsis thaliana];NP_178435.2//Glycosyltransferase family 61 protein [Arabidopsis thaliana]
AT3G29635	-1.26618	3.33504e-13	1.66091e-13	AT3G29635//AT3G29635	NP_189605.1//HXXXD-type acyl-transferase family protein [Arabidopsis thaliana]
AT1G74000	1.2232	3.35928e-13	1.67333e-13	SS3	NP_177540.3//strictosidine synthase 3 [Arabidopsis thaliana]
AT1G30260	-1.05478	4.11602e-13	2.0607e-13	AT1G30260//AT1G30260	NP_564352.1//galactosyltransferase family protein [Arabidopsis thaliana]
AT5G67090	-1.28417	4.42589e-13	2.21817e-13	AT5G67090//AT5G67090	NP_569044.1//Subtilisin-like serine endopeptidase family protein [Arabidopsis thaliana]
AT4G13420	3.39313	4.48858e-13	2.25006e-13	HAK5	NP_567404.1//high affinity K+ transporter 5 [Arabidopsis thaliana]
AT5G39670	1.11816	5.38854e-13	2.71312e-13	AT5G39670//AT5G39670	NP_568568.1//Calcium-binding EF-hand family protein [Arabidopsis thaliana]
AT3G21460	-3.08665	5.451e-13	2.74572e-13	AT3G21460//AT3G21460	XP_002885441.2//monothiol glutaredoxin-S10 [Arabidopsis lyrata subsp. lyrata]
AT2G28990	-1.02874	7.77316e-13	3.94656e-13	AT2G28990//AT2G28990	NP_180465.1//Leucine-rich repeat protein kinase family protein [Arabidopsis thaliana]
ATCG00550	1.36557	8.54954e-13	4.34705e-13	PSBJ	NP_051073.1//photosystem II protein J [Arabidopsis thaliana]
AT2G30670	-2.67981	8.62237e-13	4.3859e-13	AT2G30670//AT2G30670	XP_002881123.1//tropinone reductase homolog At2g30670 isoform X1 [Arabidopsis lyrata subsp. lyrata]
AT4G14390	-1.56745	8.92146e-13	4.53992e-13	AT4G14390//AT4G14390	NP_001329543.1//Ankyrin repeat family protein [Arabidopsis thaliana];NP_001329542.1//Ankyrin repeat family protein [Arabidopsis thaliana];NP_001329544.1//Ankyrin repeat family protein [Arabidopsis thaliana];NP_193175.2//Ankyrin repeat family protein [Arabidopsis thaliana]
ATMG00980	-1.40188	9.13216e-13	4.65195e-13	RPSL2	NP_178773.1//Ribosomal protein S12/S23 family protein [Arabidopsis thaliana]
AT2G07675	-1.40188	9.13216e-13	4.65195e-13	AT2G07675//AT2G07675	NP_178773.1//Ribosomal protein S12/S23 family protein [Arabidopsis thaliana]
AT5G66815	1.92681	1.00367e-12	5.124e-13	AT5G66815//AT5G66815	NP_569039.1//transmembrane protein [Arabidopsis thaliana]
AT5G04020	-1.03983	1.00367e-12	5.12436e-13	AT5G04020//AT5G04020	NP_001318476.1//calmodulin binding protein [Arabidopsis thaliana]
AT4G30120	-1.9732	1.13571e-12	5.81525e-13	HMA3	XP_002867366.1//cadmium/zinc-transporting ATPase HMA3 [Arabidopsis lyrata subsp. lyrata];OAP01101.1//HMA3 [Arabidopsis thaliana]
AT1G02620	1.53132	1.25894e-12	6.45688e-13	AT1G02620//AT1G02620	NP_001318907.1//Ras-related small GTP-binding family protein [Arabidopsis thaliana]
AT2G14580	-1.34023	1.38586e-12	7.12537e-13	PRB1	NP_179064.1//basic pathogenesis-related protein 1 [Arabidopsis thaliana]
AT3G44435	1.6388	1.81631e-12	9.38636e-13	AT3G44435//AT3G44435	NP_001327845.1//hypothetical protein AT3G44435 [Arabidopsis thaliana]
AT4G38825	-1.80655	2.18178e-12	1.13096e-12	AT4G38825//AT4G38825	NP_001119142.1//SAUR-like auxin-responsive protein family [Arabidopsis thaliana]
AT4G18250	1.57592	2.33787e-12	1.21483e-12	AT4G18250//AT4G18250	NP_001319982.1//receptor Serine/Threonine kinase-like protein [Arabidopsis thaliana]
AT2G25297	6.5554	2.8813e-12	1.50328e-12	AT2G25297//AT2G25297	NP_001323651.1//transmembrane protein [Arabidopsis thaliana]
ATCG00140	-1.17719	3.64171e-12	1.91e-12	ATPH	CDY21188.1//BnaA01g34190D [Brassica napus]
AT5G41750	1.02581	4.63695e-12	2.44078e-12	AT5G41750//AT5G41750	NP_198990.3//Disease resistance protein (TIR-NBS-LRR class) family [Arabidopsis thaliana]
AT3G04210	2.0452	4.90417e-12	2.58609e-12	AT3G04210//AT3G04210	NP_566223.1//Disease resistance protein (TIR-NBS class) [Arabidopsis thaliana]
AT5G16170	1.00588	5.10892e-12	2.69783e-12	AT5G16170//AT5G16170	NP_197121.2//Core-2/I-branching beta-1,6-N-acetylglucosaminyltransferase family protein [Arabidopsis thaliana]
AT1G74490	1.14856	7.52984e-12	4.0183e-12	AT1G74490//AT1G74490	NP_177589.2//Protein kinase superfamily protein [Arabidopsis thaliana]
AT1G23550	1.22205	7.75236e-12	4.13868e-12	SRO2	NP_173769.1//similar to RCD one 2 [Arabidopsis thaliana]
AT5G33355	-1.43562	8.03748e-12	4.29767e-12	AT5G33355//AT5G33355	NP_680294.1//Defensin-like (DEFL) family protein [Arabidopsis thaliana]
AT3G09960	-1.21924	8.11421e-12	4.34041e-12	AT3G09960//AT3G09960	NP_566363.1//Calcineurin-like metallo-phosphoesterase superfamily protein [Arabidopsis thaliana]
AT1G52290	-1.28699	8.48884e-12	4.54529e-12	PERK15	NP_175639.1//Protein kinase superfamily protein [Arabidopsis thaliana];NP_001323214.1//Protein kinase superfamily protein [Arabidopsis thaliana]
AT4G23200	1.72209	8.52725e-12	4.56675e-12	CRK12	NP_001328465.1//cysteine-rich RLK (RECEPTOR-like protein kinase) 12 [Arabidopsis thaliana];NP_001320040.1//cysteine-rich RLK (RECEPTOR-like protein kinase) 12 [Arabidopsis thaliana]
AT1G17065	-3.90207	1.00713e-11	5.40961e-12	AT1G17065//AT1G17065	NP_001321156.1//hypothetical protein AT1G17065 [Arabidopsis thaliana]
AT1G72540	1.15611	1.01468e-11	5.45337e-12	AT1G72540//AT1G72540	NP_177398.1//Protein kinase superfamily protein [Arabidopsis thaliana]
AT1G09155	-1.75255	1.06642e-11	5.73704e-12	PP2-B15	NP_563837.1//phloem protein 2-B15 [Arabidopsis thaliana]
AT2G16970	-1.39372	1.373e-11	7.43267e-12	MEE15	NP_001323497.1//Major facilitator superfamily protein [Arabidopsis thaliana];NP_001323499.1//Major facilitator superfamily protein [Arabidopsis thaliana];NP_001318235.1//Major facilitator superfamily protein [Arabidopsis thaliana];NP_001323502.1//Major facilitator superfamily protein [Arabidopsis thaliana];NP_001323498.1//Major facilitator superfamily protein [Arabidopsis thaliana];NP_001323500.1…
AT3G19550	1.58556	1.62273e-11	8.81198e-12	AT3G19550//AT3G19550	NP_566643.1//glutamate racemase [Arabidopsis thaliana]
AT1G50750	3.0761	1.96245e-11	1.07043e-11	AT1G50750//AT1G50750	NP_001319190.1//aminotransferase-like, mobile domain protein [Arabidopsis thaliana]
AT1G14185	-1.36798	2.42222e-11	1.32684e-11	AT1G14185//AT1G14185	NP_563939.1//Glucose-methanol-choline (GMC) oxidoreductase family protein [Arabidopsis thaliana]
AT5G46590	-1.83377	2.42918e-11	1.33116e-11	NAC096	NP_001332638.1//NAC domain containing protein 96 [Arabidopsis thaliana];NP_199471.1//NAC domain containing protein 96 [Arabidopsis thaliana]
AT5G46040	-1.59563	2.48292e-11	1.36166e-11	AT5G46040//AT5G46040	NP_199416.1//Major facilitator superfamily protein [Arabidopsis thaliana]
AT1G29440	-1.29319	3.09727e-11	1.70608e-11	SAUR63	NP_174237.2//SAUR-like auxin-responsive protein family [Arabidopsis thaliana]
ATCG00570	1.40961	3.3703e-11	1.86039e-11	PSBF	YP_002456445.1//photosystem II cytochrome b559 beta subunit (chloroplast) [Trifolium subterraneum]
AT5G22570	-3.64305	3.41048e-11	1.88329e-11	WRKY38	NP_197649.2//WRKY DNA-binding protein 38 [Arabidopsis thaliana]
AT2G28850	-3.96851	3.71273e-11	2.05253e-11	CYP710A3	NP_180451.1//cytochrome P450, family 710, subfamily A, polypeptide 3 [Arabidopsis thaliana]
AT3G47480	1.24679	3.82844e-11	2.11852e-11	AT3G47480//AT3G47480	NP_190332.1//Calcium-binding EF-hand family protein [Arabidopsis thaliana]
AT1G40104	-4.45731	4.03719e-11	2.23659e-11	AT1G40104//AT1G40104	NP_001154396.1//hypothetical protein AT1G40104 [Arabidopsis thaliana]
AT4G26460	2.70125	4.16113e-11	2.30876e-11	AT4G26460//AT4G26460	NP_001329826.1//S-adenosyl-L-methionine-dependent methyltransferases superfamily protein [Arabidopsis thaliana]
AT3G28007	1.88978	4.39854e-11	2.44374e-11	SWEET4	NP_566829.1//Nodulin MtN3 family protein [Arabidopsis thaliana]
AT4G20235	-1.9403	5.03766e-11	2.80838e-11	CYP71A28	NP_001328622.1//cytochrome P450, family 71, subfamily A, polypeptide 28 [Arabidopsis thaliana];NP_001031675.2//cytochrome P450, family 71, subfamily A, polypeptide 28 [Arabidopsis thaliana]
AT1G11080	1.20095	5.53687e-11	3.09601e-11	scpl31	NP_001184957.1//serine carboxypeptidase-like 31 [Arabidopsis thaliana];NP_172575.2//serine carboxypeptidase-like 31 [Arabidopsis thaliana]
AT5G56620	2.26947	5.70835e-11	3.1943e-11	NAC099	NP_001330095.1//NAC domain containing protein 99 [Arabidopsis thaliana];NP_200473.1//NAC domain containing protein 99 [Arabidopsis thaliana];NP_001330096.1//NAC domain containing protein 99 [Arabidopsis thaliana]
AT5G40990	4.42707	6.94691e-11	3.90276e-11	GLIP1	NP_198915.1//GDSL lipase 1 [Arabidopsis thaliana]
AT5G55590	2.38328	7.08983e-11	3.9853e-11	QRT1	NP_001331632.1//Pectin lyase-like superfamily protein [Arabidopsis thaliana];NP_200370.1//Pectin lyase-like superfamily protein [Arabidopsis thaliana]
AT3G57700	4.5041	7.91131e-11	4.46124e-11	AT3G57700//AT3G57700	NP_191329.1//Protein kinase superfamily protein [Arabidopsis thaliana]
AT5G41300	-2.1263	9.05917e-11	5.11999e-11	AT5G41300//AT5G41300	NP_198946.1//Receptor-like protein kinase-related family protein [Arabidopsis thaliana]
AT2G34350	-1.14961	9.45871e-11	5.35078e-11	AT2G34350//AT2G34350	NP_850228.1//Nodulin-like / Major Facilitator Superfamily protein [Arabidopsis thaliana]
AT2G34360	1.40291	9.46357e-11	5.35453e-11	AT2G34360//AT2G34360	NP_001324516.1//MATE efflux family protein [Arabidopsis thaliana];NP_180983.4//MATE efflux family protein [Arabidopsis thaliana]
AT2G34317	-3.34969	9.46381e-11	5.35566e-11	AT2G34317//AT2G34317	NP_001323697.1//avirulence induced family protein [Arabidopsis thaliana]
AT2G18590	6.32274	9.92259e-11	5.62052e-11	AT2G18590//AT2G18590	NP_179449.5//Major facilitator superfamily protein [Arabidopsis thaliana]
AT1G24140	1.16343	1.06153e-10	6.02298e-11	AT1G24140//AT1G24140	NP_173824.2//Matrixin family protein [Arabidopsis thaliana]
AT1G66930	-1.57476	1.07636e-10	6.11034e-11	AT1G66930//AT1G66930	NP_001321228.1//Protein kinase superfamily protein [Arabidopsis thaliana];NP_176865.1//Protein kinase superfamily protein [Arabidopsis thaliana];NP_001321229.1//Protein kinase superfamily protein [Arabidopsis thaliana]
AT2G14247	-1.30353	1.34609e-10	7.68008e-11	AT2G14247//AT2G14247	NP_973452.1//Expressed protein [Arabidopsis thaliana]
AT3G17640	-1.0968	1.38847e-10	7.92923e-11	AT3G17640//AT3G17640	NP_188391.1//Leucine-rich repeat (LRR) family protein [Arabidopsis thaliana]
AT5G60520	1.00778	1.50097e-10	8.58118e-11	AT5G60520//AT5G60520	NP_200860.1//Late embryogenesis abundant (LEA) protein-like protein [Arabidopsis thaliana]
AT4G12270	-1.14396	1.53734e-10	8.79719e-11	AT4G12270//AT4G12270	NP_192964.1//Copper amine oxidase family protein [Arabidopsis thaliana]
AT1G29430	-1.38332	1.58871e-10	9.09953e-11	AT1G29430//AT1G29430	NP_174236.1//SAUR-like auxin-responsive protein family [Arabidopsis thaliana]
AT3G53160	1.23142	1.71489e-10	9.84212e-11	UGT73C7	NP_190884.1//UDP-glucosyl transferase 73C7 [Arabidopsis thaliana]
AT5G44574	-1.42803	1.76197e-10	1.01161e-10	AT5G44574//AT5G44574	NP_001078712.1//transmembrane protein [Arabidopsis thaliana]
AT2G36780	1.06433	1.86469e-10	1.07137e-10	AT2G36780//AT2G36780	NP_181216.1//UDP-Glycosyltransferase superfamily protein [Arabidopsis thaliana]
AT2G28490	3.5554	1.91157e-10	1.09911e-10	AT2G28490//AT2G28490	XP_010510617.1//PREDICTED: vicilin-like seed storage protein At2g28490 [Camelina sativa]
AT1G26200	-2.34158	2.01899e-10	1.16236e-10	AT1G26200//AT1G26200	NP_001154368.1//TRAM, LAG1 and CLN8 (TLC) lipid-sensing domain containing protein [Arabidopsis thaliana];NP_001323183.1//TRAM, LAG1 and CLN8 (TLC) lipid-sensing domain containing protein [Arabidopsis thaliana]
AT5G52670	1.31815	2.034e-10	1.17165e-10	AT5G52670//AT5G52670	NP_200079.1//Copper transport protein family [Arabidopsis thaliana]
AT5G01900	-2.63146	2.12587e-10	1.22793e-10	WRKY62	AAK28310.1//WRKY DNA-binding protein 62, partial [Arabidopsis thaliana]
AT5G59170	2.05392	2.27031e-10	1.31255e-10	AT5G59170//AT5G59170	NP_200725.1//Proline-rich extensin-like family protein [Arabidopsis thaliana]
AT1G66600	1.19687	2.43352e-10	1.40974e-10	ABO3	NP_176833.1//ABA overly sensitive mutant 3 [Arabidopsis thaliana]
AT5G26150	-1.23563	2.49601e-10	1.44751e-10	AT5G26150//AT5G26150	NP_001331153.1//protein kinase family protein [Arabidopsis thaliana];NP_197987.2//protein kinase family protein [Arabidopsis thaliana]
AT5G11540	-1.04479	2.53724e-10	1.47169e-10	GulLO3	NP_196715.1//D-arabinono-1,4-lactone oxidase family protein [Arabidopsis thaliana]
AT2G14610	-2.71191	3.0247e-10	1.76432e-10	PR1	NP_179068.1//pathogenesis-related protein 1 [Arabidopsis thaliana]
AT5G52260	-1.90608	3.25828e-10	1.90366e-10	MYB19	NP_200039.1//myb domain protein 19 [Arabidopsis thaliana]
AT2G24800	-2.32112	3.33558e-10	1.94988e-10	AT2G24800//AT2G24800	NP_001325148.1//Peroxidase superfamily protein [Arabidopsis thaliana];NP_180053.1//Peroxidase superfamily protein [Arabidopsis thaliana]
AT2G35290	1.16493	3.35193e-10	1.9605e-10	AT2G35290//AT2G35290	NP_181072.2//hypothetical protein AT2G35290 [Arabidopsis thaliana]
AT1G18280	-1.33071	3.37795e-10	1.97607e-10	AT1G18280//AT1G18280	NP_173264.1//Bifunctional inhibitor/lipid-transfer protein/seed storage 2S albumin superfamily protein [Arabidopsis thaliana]
AT5G39000	-1.61916	3.43362e-10	2.01045e-10	AT5G39000//AT5G39000	NP_198716.1//Malectin/receptor-like protein kinase family protein [Arabidopsis thaliana]
AT1G21528	2.16127	3.6491e-10	2.14046e-10	AT1G21528//AT1G21528	OAP16692.1//hypothetical protein AXX17_AT1G22600 [Arabidopsis thaliana]
AT2G18550	-2.11467	3.79775e-10	2.23206e-10	HB21	NP_179445.1//homeobox protein 21 [Arabidopsis thaliana]
AT4G38775	-3.71413	3.841e-10	2.2591e-10	AT4G38775//AT4G38775	NP_195588.1//proline-rich protein 4 [Arabidopsis thaliana]
AT2G23270	4.32274	3.9956e-10	2.35214e-10	AT2G23270//AT2G23270	NP_565549.1//transmembrane protein [Arabidopsis thaliana]
AT3G50610	3.08827	4.14096e-10	2.43945e-10	AT3G50610//AT3G50610	NP_001325993.1//DNA-directed RNA polymerase II subunit RPB1-like protein [Arabidopsis thaliana]
AT5G50600	1.44927	4.27529e-10	2.5258e-10	HSD1	NP_568742.1//hydroxysteroid dehydrogenase 1 [Arabidopsis thaliana]
AT5G45440	-1.05102	4.38886e-10	2.59474e-10	AT5G45440//AT5G45440	NP_199357.1//P-loop containing nucleoside triphosphate hydrolases superfamily protein [Arabidopsis thaliana]
AT3G12060	1.85905	4.40912e-10	2.60765e-10	TBL1	NP_187813.1//trichome birefringence-like protein (DUF828) [Arabidopsis thaliana]
AT5G20470	-1.61161	4.42219e-10	2.61585e-10	HDK	NP_197547.1//myosin [Arabidopsis thaliana]
ATMG00590	3.02304	4.75727e-10	2.81706e-10	ORF313	NP_085519.1//hypothetical protein ArthMp052 [Arabidopsis thaliana]
AT5G49340	5.21026	5.076e-10	3.01008e-10	TBL4	NP_199745.1//TRICHOME BIREFRINGENCE-LIKE 4 [Arabidopsis thaliana]
AT4G13790	-2.36484	5.12442e-10	3.03934e-10	AT4G13790//AT4G13790	NP_193115.1//SAUR-like auxin-responsive protein family [Arabidopsis thaliana]
AT1G54950	-3.26223	5.2377e-10	3.10818e-10	AT1G54950//AT1G54950	NP_001319235.1//transmembrane protein [Arabidopsis thaliana]
AT5G64190	-2.30036	5.49418e-10	3.26465e-10	AT5G64190//AT5G64190	NP_001330817.1//neuronal PAS domain protein [Arabidopsis thaliana]
AT1G15050	-1.94915	5.61081e-10	3.33669e-10	IAA34	NP_172959.2//indole-3-acetic acid inducible 34 [Arabidopsis thaliana];OAP12479.1//IAA34 [Arabidopsis thaliana]
ATCG00760	-2.18902	5.97734e-10	3.55971e-10	RPL36	ASW20474.1//ribosomal protein L36 (chloroplast) [Alpinia oxyphylla]
AT1G03620	-1.1261	6.51615e-10	3.89158e-10	AT1G03620//AT1G03620	NP_171859.1//ELMO/CED-12 family protein [Arabidopsis thaliana];NP_001321012.1//ELMO/CED-12 family protein [Arabidopsis thaliana]
AT3G27250	-1.35738	7.16103e-10	4.28652e-10	AT3G27250//AT3G27250	NP_189361.1//hypothetical protein AT3G27250 [Arabidopsis thaliana]
AT3G45920	-1.6816	7.46574e-10	4.4705e-10	AT3G45920//AT3G45920	NP_190178.1//Protein kinase superfamily protein [Arabidopsis thaliana]
AT1G06830	-1.05577	8.57616e-10	5.1526e-10	AT1G06830//AT1G06830	NP_172168.1//Glutaredoxin family protein [Arabidopsis thaliana]
AT5G36150	1.93369	8.5921e-10	5.16398e-10	PEN3	XP_010495860.1//PREDICTED: tirucalladienol synthase [Camelina sativa]
AT2G20030	-1.65524	8.83998e-10	5.31483e-10	AT2G20030//AT2G20030	NP_179593.1//RING/U-box superfamily protein [Arabidopsis thaliana]
ATCG00690	1.30799	1.08843e-09	6.56917e-10	PSBT	NP_051085.1//photosystem II protein T [Arabidopsis thaliana]
AT1G55240	1.27146	1.16798e-09	7.06404e-10	AT1G55240//AT1G55240	NP_175920.2//proteinase inhibitor I4, serpin (DUF716) [Arabidopsis thaliana]
AT5G61890	-1.83107	1.17392e-09	7.10245e-10	AT5G61890//AT5G61890	NP_200995.1//Integrase-type DNA-binding superfamily protein [Arabidopsis thaliana]
AT3G60120	3.03056	1.27203e-09	7.71753e-10	BGLU27	NP_191571.4//beta glucosidase 27 [Arabidopsis thaliana]
AT1G73410	1.88664	1.28666e-09	7.81033e-10	MYB54	NP_177484.1//myb domain protein 54 [Arabidopsis thaliana];NP_001323143.1//myb domain protein 54 [Arabidopsis thaliana]
AT4G22110	-1.98104	1.51689e-09	9.26069e-10	AT4G22110//AT4G22110	NP_567645.1//GroES-like zinc-binding dehydrogenase family protein [Arabidopsis thaliana];OAP00979.1//hypothetical protein AXX17_AT4G25640 [Arabidopsis thaliana]
AT1G26390	2.63489	1.57617e-09	9.62919e-10	AT1G26390//AT1G26390	NP_564245.1//FAD-binding Berberine family protein [Arabidopsis thaliana]
AT2G25410	-4.23339	1.61098e-09	9.85209e-10	AT2G25410//AT2G25410	NP_565593.1//RING/U-box superfamily protein [Arabidopsis thaliana]
AT3G20865	-1.26032	1.72565e-09	1.05697e-09	AGP40	NP_566668.1//arabinogalactan protein 40 [Arabidopsis thaliana]
AT1G51090	1.55954	1.82439e-09	1.11957e-09	AT1G51090//AT1G51090	NP_175520.1//Heavy metal transport/detoxification superfamily protein [Arabidopsis thaliana]
AT3G29670	-1.02721	2.00087e-09	1.2304e-09	PMAT2	NP_189609.1//HXXXD-type acyl-transferase family protein [Arabidopsis thaliana]
AT1G66960	3.73777	2.16271e-09	1.33243e-09	LUP5	KFK40207.1//hypothetical protein AALP_AA3G344300 [Arabis alpina]
AT1G10540	1.06093	2.23089e-09	1.37655e-09	NAT8	NP_172524.1//nucleobase-ascorbate transporter 8 [Arabidopsis thaliana]
AT5G35110	1.58577	2.3228e-09	1.43473e-09	AT5G35110//AT5G35110	NP_001318673.1//hypothetical protein AT5G35110 [Arabidopsis thaliana]
AT5G59270	-2.03872	2.54087e-09	1.57371e-09	AT5G59270//AT5G59270	NP_001330781.1//Concanavalin A-like lectin protein kinase family protein [Arabidopsis thaliana];NP_001330782.1//Concanavalin A-like lectin protein kinase family protein [Arabidopsis thaliana]
AT4G12555	6.07334	2.66331e-09	1.65235e-09	AT4G12555//AT4G12555	NP_001329315.1//hypothetical protein AT4G12555 [Arabidopsis thaliana]
AT1G66450	-1.05139	2.68716e-09	1.66743e-09	AT1G66450//AT1G66450	NP_001320388.1//Cysteine/Histidine-rich C1 domain family protein [Arabidopsis thaliana]
AT1G72240	-1.67726	2.77031e-09	1.7199e-09	AT1G72240//AT1G72240	NP_177369.3//hypothetical protein AT1G72240 [Arabidopsis thaliana]
AT1G04180	-1.31586	3.00721e-09	1.86825e-09	YUC9	NP_171914.1//YUCCA 9 [Arabidopsis thaliana]
AT3G50130	-1.4262	3.08342e-09	1.91689e-09	AT3G50130//AT3G50130	NP_190582.1//transmembrane protein, putative (DUF247) [Arabidopsis thaliana]
AT5G04370	-1.0976	3.17548e-09	1.97748e-09	NAMT1	NP_196057.1//S-adenosyl-L-methionine-dependent methyltransferases superfamily protein [Arabidopsis thaliana];NP_001331549.1//S-adenosyl-L-methionine-dependent methyltransferases superfamily protein [Arabidopsis thaliana];NP_001031831.1//S-adenosyl-L-methionine-dependent methyltransferases superfamily protein [Arabidopsis thaliana]
AT4G14450	1.88123	3.34921e-09	2.08919e-09	AT4G14450//AT4G14450	NP_193181.3//hypothetical protein AT4G14450 [Arabidopsis thaliana]
AT3G06545	3.39313	3.41716e-09	2.1323e-09	AT3G06545//AT3G06545	NP_683535.1//transmembrane protein [Arabidopsis thaliana]
AT3G45840	-1.19445	3.5251e-09	2.20263e-09	AT3G45840//AT3G45840	NP_190170.2//Cysteine/Histidine-rich C1 domain family protein [Arabidopsis thaliana]
AT5G45830	-1.19445	3.5251e-09	2.20263e-09	DOG1	NP_001330540.1//delay of germination 1 [Arabidopsis thaliana];NP_001318745.1//delay of germination 1 [Arabidopsis thaliana]
AT2G40750	-1.47453	3.66351e-09	2.29152e-09	WRKY54	NP_181607.1//WRKY DNA-binding protein 54 [Arabidopsis thaliana]
AT4G22495	-2.09175	3.66351e-09	2.29182e-09	AT4G22495//AT4G22495	NP_001329224.1//hypothetical protein AT4G22495 [Arabidopsis thaliana]
AT2G24850	-2.2142	4.00224e-09	2.51342e-09	TAT3	NP_180058.1//tyrosine aminotransferase 3 [Arabidopsis thaliana]
AT1G07500	6.0307	4.46419e-09	2.80965e-09	AT1G07500//AT1G07500	NP_001318942.1//hypothetical protein AT1G07500 [Arabidopsis thaliana]
AT4G22050	-1.80655	4.71505e-09	2.9725e-09	AT4G22050//AT4G22050	NP_193936.2//Eukaryotic aspartyl protease family protein [Arabidopsis thaliana]
AT2G44993	6.00531	6.03678e-09	3.83058e-09	AT2G44993//AT2G44993	NP_850429.1//structural constituent of nuclear pore [Arabidopsis thaliana]
AT1G11300	1.01092	6.08774e-09	3.8642e-09	AT1G11300//AT1G11300	NP_001321939.1//G-type lectin S-receptor-like Serine/Threonine-kinase [Arabidopsis thaliana];NP_172597.3//G-type lectin S-receptor-like Serine/Threonine-kinase [Arabidopsis thaliana]
AT2G41750	1.28729	6.27397e-09	3.98572e-09	AT2G41750//AT2G41750	NP_181706.2//DTW domain-containing protein [Arabidopsis thaliana]
AT1G55365	5.99946	6.46154e-09	4.11168e-09	AT1G55365//AT1G55365	NP_001319241.1//hypothetical protein AT1G55365 [Arabidopsis thaliana]
AT5G59260	-1.02925	6.53046e-09	4.1583e-09	AT5G59260//AT5G59260	NP_200734.1//Concanavalin A-like lectin protein kinase family protein [Arabidopsis thaliana]
AT1G67150	-1.16233	6.74581e-09	4.29969e-09	AT1G67150//AT1G67150	NP_001031245.1//transmembrane protein, putative (DUF247) [Arabidopsis thaliana];NP_001117562.1//transmembrane protein, putative (DUF247) [Arabidopsis thaliana];NP_176886.1//transmembrane protein, putative (DUF247) [Arabidopsis thaliana]
AT4G31405	1.02471	6.84123e-09	4.36195e-09	AT4G31405//AT4G31405	NP_001328056.1//hypothetical protein AT4G31405 [Arabidopsis thaliana];NP_001328057.1//hypothetical protein AT4G31405 [Arabidopsis thaliana]
AT2G46130	3.66377	6.92728e-09	4.41974e-09	WRKY43	NP_182136.2//WRKY DNA-binding protein 43 [Arabidopsis thaliana];NP_850446.2//WRKY DNA-binding protein 43 [Arabidopsis thaliana]
AT1G07160	1.79089	7.0711e-09	4.51597e-09	AT1G07160//AT1G07160	NP_172196.1//Protein phosphatase 2C family protein [Arabidopsis thaliana]
AT2G07687	1.25177	7.08188e-09	4.52434e-09	AT2G07687//AT2G07687	AMC32842.1//cytochrome c oxidase subunit 3 (mitochondrion) [Lepidium densiflorum]
AT3G28580	1.32838	7.57099e-09	4.84719e-09	AT3G28580//AT3G28580	NP_189499.1//P-loop containing nucleoside triphosphate hydrolases superfamily protein [Arabidopsis thaliana];NP_001327861.1//P-loop containing nucleoside triphosphate hydrolases superfamily protein [Arabidopsis thaliana]
AT4G12735	1.32838	7.57099e-09	4.84719e-09	AT4G12735//AT4G12735	NP_974539.1//hypothetical protein AT4G12735 [Arabidopsis thaliana]
ATCG00660	-1.5991	7.66552e-09	4.91095e-09	RPL20	NP_051082.1//ribosomal protein L20 [Arabidopsis thaliana]
ATCG01090	-1.5991	7.66552e-09	4.91095e-09	NDHI	NP_051113.1//NADH dehydrogenase subunit I [Arabidopsis thaliana]
AT5G47635	1.3916	9.01279e-09	5.80259e-09	AT5G47635//AT5G47635	NP_568686.1//Pollen Ole e 1 allergen and extensin family protein [Arabidopsis thaliana]
AT3G22565	-1.08438	9.37122e-09	6.04027e-09	AT3G22565//AT3G22565	BAB01472.1//unnamed protein product [Arabidopsis thaliana]
AT1G54020	-1.90608	9.46041e-09	6.09975e-09	AT1G54020//AT1G54020	NP_175804.1//GDSL-like Lipase/Acylhydrolase superfamily protein [Arabidopsis thaliana];NP_849805.1//GDSL-like Lipase/Acylhydrolase superfamily protein [Arabidopsis thaliana]
AT2G37900	-2.29687	9.85329e-09	6.35826e-09	AT2G37900//AT2G37900	NP_181326.1//Major facilitator superfamily protein [Arabidopsis thaliana]
AT4G10860	2.11629	1.05011e-08	6.78738e-09	AT4G10860//AT4G10860	NP_192824.1//hypothetical protein AT4G10860 [Arabidopsis thaliana]
AT1G36622	1.58577	1.11039e-08	7.19222e-09	AT1G36622//AT1G36622	ABK28353.1//unknown, partial [Arabidopsis thaliana]
AT4G18650	-2.90608	1.19414e-08	7.75181e-09	AT4G18650//AT4G18650	NP_193600.2//transcription factor-like protein [Arabidopsis thaliana]
AT1G52270	1.24657	1.19414e-08	7.75227e-09	AT1G52270//AT1G52270	NP_175637.1//hypothetical protein AT1G52270 [Arabidopsis thaliana]
AT1G29460	-1.34497	1.24389e-08	8.08703e-09	AT1G29460//AT1G29460	NP_001320397.1//SAUR-like auxin-responsive protein family [Arabidopsis thaliana]
AT1G11460	-3.19214	1.25469e-08	8.15991e-09	UMAMIT26	NP_172613.1//nodulin MtN21 /EamA-like transporter family protein [Arabidopsis thaliana]
ATCG00600	2.43377	1.36584e-08	8.91016e-09	PETG	NP_051078.1//cytochrome b6/f complex subunit V [Arabidopsis thaliana]
AT2G31081	-2.43215	1.39637e-08	9.11375e-09	CLE4	NP_850157.1//CLAVATA3/ESR-RELATED 4 [Arabidopsis thaliana]
AT4G13300	-1.40705	1.44827e-08	9.46317e-09	TPS13	NP_193066.4//terpenoid synthase 13 [Arabidopsis thaliana]
AT1G35330	-1.13305	1.48851e-08	9.73392e-09	AT1G35330//AT1G35330	NP_174766.2//RING/U-box superfamily protein [Arabidopsis thaliana]
AT3G53550	4.955	1.52973e-08	1.00116e-08	AT3G53550//AT3G53550	NP_190923.1//FBD-like domain family protein [Arabidopsis thaliana]
AT1G68320	1.96017	1.5884e-08	1.04072e-08	MYB62	NP_176999.1//myb domain protein 62 [Arabidopsis thaliana]
AT1G55980	1.0911	1.5922e-08	1.04338e-08	AT1G55980//AT1G55980	NP_001319248.1//FAD/NAD(P)-binding oxidoreductase family protein [Arabidopsis thaliana];NP_001323306.1//FAD/NAD(P)-binding oxidoreductase family protein [Arabidopsis thaliana]
AT4G11170	2.20726	1.65069e-08	1.08258e-08	AT4G11170//AT4G11170	NP_192855.1//Disease resistance protein (TIR-NBS-LRR class) family [Arabidopsis thaliana]
AT5G24220	-1.92402	1.80411e-08	1.18719e-08	AT5G24220//AT5G24220	NP_197810.1//Lipase class 3-related protein [Arabidopsis thaliana]
AT4G20835	5.9077	1.83681e-08	1.20949e-08	AT4G20835//AT4G20835	OAO96679.1//hypothetical protein AXX17_AT4G24160 [Arabidopsis thaliana]
AT2G20880	-1.12389	2.04009e-08	1.34764e-08	ERF53	NP_179685.1//Integrase-type DNA-binding superfamily protein [Arabidopsis thaliana]
AT1G63245	-1.05042	2.73595e-08	1.82721e-08	CLE14	NP_001319300.1//CLAVATA3/ESR-RELATED 14 [Arabidopsis thaliana]
AT2G36590	-2.18139	2.75166e-08	1.83829e-08	ProT3	XP_010508951.1//PREDICTED: proline transporter 1-like [Camelina sativa];AAM63275.1//putative proline transporter [Arabidopsis thaliana]
AT3G07970	1.46378	2.80337e-08	1.87402e-08	QRT2	NP_187454.2//Pectin lyase-like superfamily protein [Arabidopsis thaliana]
AT4G09300	-1.76103	2.89527e-08	1.93881e-08	AT4G09300//AT4G09300	NP_192668.2//LisH and RanBPM domains containing protein [Arabidopsis thaliana];NP_001328623.1//LisH and RanBPM domains containing protein [Arabidopsis thaliana];NP_001328625.1//LisH and RanBPM domains containing protein [Arabidopsis thaliana]
AT4G33450	1.65531	2.92641e-08	1.96028e-08	MYB69	NP_195071.1//myb domain protein 69 [Arabidopsis thaliana]
AT3G32047	-1.7654	3.08329e-08	2.06959e-08	AT3G32047//AT3G32047	NP_001030796.1//Cytochrome P450 superfamily protein [Arabidopsis thaliana]
AT1G78410	1.67541	3.2445e-08	2.18274e-08	AT1G78410//AT1G78410	NP_565179.1//VQ motif-containing protein [Arabidopsis thaliana]
AT2G04500	-1.14256	3.40575e-08	2.29429e-08	AT2G04500//AT2G04500	NP_178530.2//Cysteine/Histidine-rich C1 domain family protein [Arabidopsis thaliana]
AT5G40900	2.84211	3.50836e-08	2.366e-08	AT5G40900//AT5G40900	NP_198906.2//Nucleotide-diphospho-sugar transferase family protein [Arabidopsis thaliana]
AT3G24230	-2.84049	3.57136e-08	2.40962e-08	AT3G24230//AT3G24230	XP_006297643.1//hypothetical protein CARUB_v10013661mg [Capsella rubella]
AT2G33205	1.36896	3.62397e-08	2.44728e-08	AT2G33205//AT2G33205	NP_001324781.1//Serinc-domain containing serine and sphingolipid biosynthesis protein [Arabidopsis thaliana];NP_850202.4//Serinc-domain containing serine and sphingolipid biosynthesis protein [Arabidopsis thaliana];NP_001324786.1//Serinc-domain containing serine and sphingolipid biosynthesis protein [Arabidopsis thaliana];NP_001324782.1//Serinc-domain containing serine and sphingolipid biosynthes…
AT3G48510	1.05328	3.64825e-08	2.46496e-08	AT3G48510//AT3G48510	NP_566907.1//AtIII18x5-like protein [Arabidopsis thaliana]
AT2G18660	-1.44795	4.24191e-08	2.87725e-08	PNP-A	NP_849979.1//plant natriuretic peptide A [Arabidopsis thaliana]
AT1G43605	-1.99225	4.38303e-08	2.97574e-08	AT1G43605//AT1G43605	OAP15252.1//hypothetical protein AXX17_AT1G39470 [Arabidopsis thaliana];NP_001321008.1//hypothetical protein AT1G43605 [Arabidopsis thaliana]
AT5G47000	-2.68369	4.41801e-08	3.00042e-08	AT5G47000//AT5G47000	NP_568674.1//Peroxidase superfamily protein [Arabidopsis thaliana]
AT2G34940	-1.19336	4.82278e-08	3.28344e-08	VSR5	NP_181040.1//VACUOLAR SORTING RECEPTOR 5 [Arabidopsis thaliana]
AT1G50745	2.02347	5.22137e-08	3.56142e-08	AT1G50745//AT1G50745	NP_001320844.1//plant mobile domain protein [Arabidopsis thaliana]
ATMG01000	-1.25269	5.33546e-08	3.64093e-08	ORF114	NP_085554.1//hypothetical protein ArthMp087 [Arabidopsis thaliana]
AT5G55010	1.47144	5.4044e-08	3.69025e-08	AT5G55010//AT5G55010	NP_200312.1//hypothetical protein AT5G55010 [Arabidopsis thaliana]
AT3G56970	-1.65488	5.44097e-08	3.71637e-08	bHLH38	NP_191256.1//basic helix-loop-helix (bHLH) DNA-binding superfamily protein [Arabidopsis thaliana]
AT5G52320	-1.46982	5.58623e-08	3.81912e-08	CYP96A4	NP_200045.1//cytochrome P450, family 96, subfamily A, polypeptide 4 [Arabidopsis thaliana];NP_001330249.1//cytochrome P450, family 96, subfamily A, polypeptide 4 [Arabidopsis thaliana]
AT1G15825	-1.11368	5.75936e-08	3.94416e-08	AT1G15825//AT1G15825	AAF82153.1//Contains similarity to extensin (atExt1) from Arabidopsis thaliana gb|U43627 and is rich in proline and glycine. EST gb|Z37262 comes from this gene [Arabidopsis thaliana]
ATMG00110	-1.39151	5.85015e-08	4.00881e-08	ABCI2	NP_085482.1//cytochrome c biogenesis orf206 [Arabidopsis thaliana]
AT2G28270	-3.20864	6.01558e-08	4.12851e-08	AT2G28270//AT2G28270	NP_180394.1//Cysteine/Histidine-rich C1 domain family protein [Arabidopsis thaliana]
AT5G26970	1.02665	6.32749e-08	4.34724e-08	AT5G26970//AT5G26970	NP_198049.1//hypothetical protein AT5G26970 [Arabidopsis thaliana]
AT3G29680	-1.12293	6.41938e-08	4.41105e-08	AT3G29680//AT3G29680	NP_189610.1//HXXXD-type acyl-transferase family protein [Arabidopsis thaliana]
AT4G11020	-2.34969	6.44293e-08	4.42859e-08	AT4G11020//AT4G11020	NP_192840.1//hypothetical protein AT4G11020 [Arabidopsis thaliana]
AT1G62630	1.26229	6.80765e-08	4.69005e-08	AT1G62630//AT1G62630	NP_176451.1//Disease resistance protein (CC-NBS-LRR class) family [Arabidopsis thaliana]
AT1G33320	-3.50169	7.12588e-08	4.91681e-08	AT1G33320//AT1G33320	XP_010461152.1//PREDICTED: probable cystathionine gamma-synthase 2 isoform X2 [Camelina sativa];XP_010461154.1//PREDICTED: cystathionine gamma-synthase 1, chloroplastic-like isoform X3 [Camelina sativa]
AT3G15170	-1.04414	7.23085e-08	4.99228e-08	CUC1	NP_188135.1//NAC (No Apical Meristem) domain transcriptional regulator superfamily protein [Arabidopsis thaliana]
AT5G14870	-2.07448	7.25944e-08	5.01278e-08	CNGC18	NP_196991.1//cyclic nucleotide-gated channel 18 [Arabidopsis thaliana]
AT4G21970	-2.9623	8.34423e-08	5.78736e-08	AT4G21970//AT4G21970	NP_193928.2//senescence regulator (Protein of unknown function, DUF584) [Arabidopsis thaliana]
AT4G26560	-4.80655	8.62228e-08	5.98749e-08	CBL7	NP_194386.1//calcineurin B-like protein 7 [Arabidopsis thaliana]
AT5G50800	1.24725	8.66734e-08	6.02152e-08	SWEET13	NP_199893.1//Nodulin MtN3 family protein [Arabidopsis thaliana]
AT4G16230	1.52652	8.68642e-08	6.03752e-08	AT4G16230//AT4G16230	NP_193358.4//GDSL-like Lipase/Acylhydrolase superfamily protein [Arabidopsis thaliana]
AT5G39220	1.68263	9.19462e-08	6.40044e-08	AT5G39220//AT5G39220	NP_001330570.1//alpha/beta-Hydrolases superfamily protein [Arabidopsis thaliana];NP_198738.2//alpha/beta-Hydrolases superfamily protein [Arabidopsis thaliana]
AT3G46880	2.41585	9.64971e-08	6.73046e-08	AT3G46880//AT3G46880	NP_001326948.1//hypothetical protein AT3G46880 [Arabidopsis thaliana];NP_190272.1//hypothetical protein AT3G46880 [Arabidopsis thaliana]
AT3G45280	-1.35588	1.04662e-07	7.32422e-08	SYP72	XP_002877397.2//syntaxin-72 [Arabidopsis lyrata subsp. lyrata];NP_001326893.1//syntaxin of plants 72 [Arabidopsis thaliana]
AT3G50120	-1.06675	1.09333e-07	7.65799e-08	AT3G50120//AT3G50120	NP_190581.1//transmembrane protein, putative (DUF247) [Arabidopsis thaliana]
AT1G66020	-1.95339	1.10414e-07	7.73836e-08	AT1G66020//AT1G66020	NP_001321005.1//Terpenoid cyclases/Protein prenyltransferases superfamily protein [Arabidopsis thaliana];NP_176776.1//Terpenoid cyclases/Protein prenyltransferases superfamily protein [Arabidopsis thaliana]
AT4G24000	1.7312	1.11354e-07	7.80895e-08	CSLG2	NP_567692.2//cellulose synthase like G2 [Arabidopsis thaliana];AAB63623.1//cellulose synthase isolog [Arabidopsis thaliana]
AT5G43890	-1.23366	1.26364e-07	8.89223e-08	YUC5	NP_199202.1//Flavin-binding monooxygenase family protein [Arabidopsis thaliana]
AT2G07739	-1.11317	1.29411e-07	9.11345e-08	AT2G07739//AT2G07739	NP_178809.1//Ycf1 protein [Arabidopsis thaliana]
AT2G33280	1.7874	1.32225e-07	9.3186e-08	AT2G33280//AT2G33280	NP_001318340.1//Major facilitator superfamily protein [Arabidopsis thaliana];NP_180886.2//Major facilitator superfamily protein [Arabidopsis thaliana]
AT1G66950	1.78543	1.36787e-07	9.65307e-08	ABCG39	XP_002887089.1//ABC transporter G family member 39 [Arabidopsis lyrata subsp. lyrata]
AT1G24470	-1.50443	1.398e-07	9.87745e-08	KCR2	NP_173856.1//beta-ketoacyl reductase 2 [Arabidopsis thaliana]
AT2G35150	-1.0465	1.42074e-07	1.00426e-07	EXL7	NP_565797.1//EXORDIUM like 7 [Arabidopsis thaliana]
AT3G02242	-1.81735	1.46221e-07	1.03451e-07	AT3G02242//AT3G02242	NP_001118555.1//root meristem growth factor-like protein [Arabidopsis thaliana]
AT5G03000	4.7557	1.52042e-07	1.07649e-07	AT5G03000//AT5G03000	NP_195920.1//Galactose oxidase/kelch repeat superfamily protein [Arabidopsis thaliana]
AT1G62940	5.70125	1.58067e-07	1.12064e-07	ACOS5	NP_176482.1//acyl-CoA synthetase 5 [Arabidopsis thaliana]
AT1G34060	1.08279	1.67765e-07	1.19205e-07	AT1G34060//AT1G34060	NP_564435.1//Pyridoxal phosphate (PLP)-dependent transferases superfamily protein [Arabidopsis thaliana]
AT1G27565	-2.7198	1.77426e-07	1.2634e-07	AT1G27565//AT1G27565	NP_001077608.3//hypothetical protein AT1G27565, partial [Arabidopsis thaliana]
AT5G06080	2.02634	1.82646e-07	1.30126e-07	LBD33	NP_196226.1//LOB domain-containing protein 33 [Arabidopsis thaliana]
AT5G50120	-1.02703	1.83039e-07	1.30425e-07	AT5G50120//AT5G50120	NP_199823.1//Transducin/WD40 repeat-like superfamily protein [Arabidopsis thaliana]
AT2G08986	-4.72275	2.1459e-07	1.53811e-07	AT2G08986//AT2G08986	NP_849946.2//hypothetical protein AT2G08986 [Arabidopsis thaliana]
AT5G04660	2.59583	2.19547e-07	1.57573e-07	CYP77A4	NP_196086.1//cytochrome P450, family 77, subfamily A, polypeptide 4 [Arabidopsis thaliana]
AT4G04710	-1.79566	2.26678e-07	1.6293e-07	CPK22	NP_001329213.1//calcium-dependent kinase-like protein [Arabidopsis thaliana];NP_001329214.1//calcium-dependent kinase-like protein [Arabidopsis thaliana];NP_001319866.1//calcium-dependent kinase-like protein [Arabidopsis thaliana];NP_001329212.1//calcium-dependent kinase-like protein [Arabidopsis thaliana]
AT3G44753	-1.46903	2.55797e-07	1.84669e-07	AT3G44753//AT3G44753	NP_680094.1//hypothetical protein AT3G44755 [Arabidopsis thaliana];NP_001327689.1//transmembrane protein [Arabidopsis thaliana]
AT4G13890	-1.45862	2.64141e-07	1.90999e-07	EDA36	XP_006285986.1//hypothetical protein CARUB_v10007514mg [Capsella rubella];XP_004138967.1//PREDICTED: serine hydroxymethyltransferase 4 [Cucumis sativus]
AT3G12910	4.70125	2.70802e-07	1.9593e-07	AT3G12910//AT3G12910	NP_187897.2//NAC (No Apical Meristem) domain transcriptional regulator superfamily protein [Arabidopsis thaliana]
AT5G66816	5.64466	2.72275e-07	1.97082e-07	AT5G66816//AT5G66816	NP_001119514.1//DNA-directed RNA polymerase II subunit RPB1-like protein [Arabidopsis thaliana]
AT4G08570	-4.69963	2.73185e-07	1.97827e-07	AT4G08570//AT4G08570	NP_192597.1//Heavy metal transport/detoxification superfamily protein [Arabidopsis thaliana]
AT1G67100	1.31568	2.96488e-07	2.15202e-07	LBD40	NP_176881.1//LOB domain-containing protein 40 [Arabidopsis thaliana]
AT2G29130	-1.09873	3.18864e-07	2.32183e-07	LAC2	NP_180477.1//laccase 2 [Arabidopsis thaliana]
AT2G47530	1.17978	3.31621e-07	2.41891e-07	AT2G47530//AT2G47530	NP_182275.1//Pollen Ole e 1 allergen and extensin family protein [Arabidopsis thaliana]
AT1G23010	-1.0183	3.42936e-07	2.50687e-07	LPR1	NP_173714.2//Cupredoxin superfamily protein [Arabidopsis thaliana]
AT5G24770	-2.41278	4.22681e-07	3.1112e-07	VSP2	NP_568454.1//vegetative storage protein 2 [Arabidopsis thaliana]
AT3G63088	-1.29985	4.35619e-07	3.20964e-07	RTFL14	NP_001319824.1//ROTUNDIFOLIA like 14 [Arabidopsis thaliana]
AT4G28420	2.32274	4.4375e-07	3.27142e-07	AT4G28420//AT4G28420	NP_194571.1//Tyrosine transaminase family protein [Arabidopsis thaliana];XP_010438458.1//PREDICTED: probable aminotransferase TAT1 [Camelina sativa]
AT2G15680	-5.56418	5.6886e-07	4.23034e-07	CML30	NP_179170.1//Calcium-binding EF-hand family protein [Arabidopsis thaliana]
AT5G61290	-1.92939	5.92607e-07	4.41069e-07	AT5G61290//AT5G61290	NP_200937.1//Flavin-binding monooxygenase family protein [Arabidopsis thaliana]
AT5G58360	-1.64828	6.15843e-07	4.59077e-07	OFP3	NP_200644.1//ovate family protein 3 [Arabidopsis thaliana]
AT5G36870	-2.51207	6.28517e-07	4.68856e-07	GSL09	NP_198503.3//glucan synthase-like 9 [Arabidopsis thaliana];NP_001329980.1//glucan synthase-like 9 [Arabidopsis thaliana];NP_001329979.1//glucan synthase-like 9 [Arabidopsis thaliana];NP_001329982.1//glucan synthase-like 9 [Arabidopsis thaliana]
AT1G79480	-1.2681	7.16257e-07	5.3695e-07	AT1G79480//AT1G79480	NP_001117621.1//Carbohydrate-binding X8 domain superfamily protein [Arabidopsis thaliana];NP_178066.2//Carbohydrate-binding X8 domain superfamily protein [Arabidopsis thaliana]
AT5G15770	-1.26701	7.26711e-07	5.45017e-07	GNA1	NP_197081.1//glucose-6-phosphate acetyltransferase 1 [Arabidopsis thaliana]
AT1G22810	-3.01835	7.43829e-07	5.58483e-07	AT1G22810//AT1G22810	NP_173695.1//Integrase-type DNA-binding superfamily protein [Arabidopsis thaliana]
AT2G33070	2.20244	7.66019e-07	5.75547e-07	NSP2	NP_180866.1//nitrile specifier protein 2 [Arabidopsis thaliana];NP_001189663.1//nitrile specifier protein 2 [Arabidopsis thaliana]
AT4G18220	1.51065	7.71125e-07	5.7979e-07	AT4G18220//AT4G18220	NP_001319981.1//Drug/metabolite transporter superfamily protein [Arabidopsis thaliana]
AT3G46710	-2.20083	7.79641e-07	5.86604e-07	AT3G46710//AT3G46710	NP_190255.1//NB-ARC domain-containing disease resistance protein [Arabidopsis thaliana]
AT1G29860	1.46476	8.32226e-07	6.27661e-07	WRKY71	NP_174279.1//WRKY DNA-binding protein 71 [Arabidopsis thaliana]
AT2G44460	1.14325	8.7437e-07	6.61197e-07	BGLU28	NP_850416.1//beta glucosidase 28 [Arabidopsis thaliana]
AT3G27440	-1.37116	8.83303e-07	6.68231e-07	UKL5	NP_189380.1//uridine kinase-like 5 [Arabidopsis thaliana];OAP04811.1//UKL5 [Arabidopsis thaliana]
AT5G03995	-1.48473	9.64416e-07	7.32035e-07	AT5G03995//AT5G03995	NP_001119165.1//hypothetical protein AT5G03995 [Arabidopsis thaliana]
AT1G52830	-1.54516	9.77628e-07	7.42372e-07	IAA6	NP_175692.1//indole-3-acetic acid 6 [Arabidopsis thaliana]
AT3G20210	1.16431	1.04342e-06	7.95082e-07	DELTA-VPE	NP_188656.1//delta vacuolar processing enzyme [Arabidopsis thaliana]
AT3G02940	1.67888	1.12152e-06	8.57076e-07	MYB107	NP_186944.1//myb domain protein 107 [Arabidopsis thaliana];NP_001326400.1//myb domain protein 107 [Arabidopsis thaliana]
AT2G31082	-1.67726	1.14775e-06	8.78088e-07	CLE7	NP_850158.1//CLAVATA3/ESR-RELATED 7 [Arabidopsis thaliana]
AT1G47395	-1.17323	1.17276e-06	8.98087e-07	AT1G47395//AT1G47395	NP_849780.1//hypothetical protein AT1G47395 [Arabidopsis thaliana]
AT3G62730	1.97279	1.20888e-06	9.27218e-07	AT3G62730//AT3G62730	NP_001327071.1//desiccation-like protein [Arabidopsis thaliana];NP_191832.1//desiccation-like protein [Arabidopsis thaliana]
AT2G22750	-2.25553	1.22784e-06	9.42472e-07	AT2G22750//AT2G22750	NP_001324635.1//basic helix-loop-helix (bHLH) DNA-binding superfamily protein [Arabidopsis thaliana];NP_001324634.1//basic helix-loop-helix (bHLH) DNA-binding superfamily protein [Arabidopsis thaliana];NP_001324633.1//basic helix-loop-helix (bHLH) DNA-binding superfamily protein [Arabidopsis thaliana]
AT4G22560	-1.06958	1.3224e-06	1.01728e-06	AT4G22560//AT4G22560	NP_193987.1//sulfated surface-like glycoprotein [Arabidopsis thaliana]
AT1G18835	-1.40255	1.36897e-06	1.0547e-06	MIF3	NP_001077560.1//mini zinc finger [Arabidopsis thaliana]
AT5G25130	-2.29862	1.49019e-06	1.15217e-06	CYP71B12	OAO91974.1//CYP71B12 [Arabidopsis thaliana]
AT4G21840	-1.56046	1.49745e-06	1.15842e-06	MSRB8	NP_193915.1//methionine sulfoxide reductase B8 [Arabidopsis thaliana]
AT1G05065	-1.80655	1.6368e-06	1.27018e-06	CLE20	NP_001318924.1//CLAVATA3/ESR-RELATED 20 [Arabidopsis thaliana]
AT5G59895	-2.51031	1.67377e-06	1.30128e-06	AT5G59895//AT5G59895	NP_001332495.1//hypothetical protein AT5G59895, partial [Arabidopsis thaliana]
AT5G33340	1.84881	1.71792e-06	1.33694e-06	CDR1	NP_198319.1//Eukaryotic aspartyl protease family protein [Arabidopsis thaliana]
AT1G29041	5.43644	1.73109e-06	1.34755e-06	AT1G29041//AT1G29041	AAF88131.1//Hypothetical protein [Arabidopsis thaliana]
AT5G21150	-1.84719	1.75362e-06	1.36565e-06	AGO9	NP_197613.2//Argonaute family protein [Arabidopsis thaliana]
AT1G73290	-1.10555	1.87039e-06	1.45993e-06	scpl5	NP_001323093.1//serine carboxypeptidase-like 5 [Arabidopsis thaliana];NP_001319372.1//serine carboxypeptidase-like 5 [Arabidopsis thaliana]
AT1G53950	-1.13669	2.04929e-06	1.6039e-06	AT1G53950//AT1G53950	NP_001319219.1//ubiquitin-40S ribosomal S27a-like protein [Arabidopsis thaliana]
AT1G54330	-1.58415	2.09825e-06	1.64376e-06	NAC020	NP_175835.2//NAC domain containing protein 20 [Arabidopsis thaliana]
AT1G53625	1.07481	2.11956e-06	1.66135e-06	AT1G53625//AT1G53625	OTG33586.1//hypothetical protein HannXRQ_Chr02g0036351 [Helianthus annuus]
AT1G34460	-2.29964	2.17973e-06	1.71058e-06	CYCB1%3B5	NP_001320187.1//CYCLIN B1;5 [Arabidopsis thaliana];NP_001320189.1//CYCLIN B1;5 [Arabidopsis thaliana];NP_001320191.1//CYCLIN B1;5 [Arabidopsis thaliana];NP_001319146.1//CYCLIN B1;5 [Arabidopsis thaliana];NP_564446.3//CYCLIN B1;5 [Arabidopsis thaliana]
AT5G39100	2.19901	2.32104e-06	1.82613e-06	GLP6	NP_001318702.1//germin-like protein 6 [Arabidopsis thaliana]
AT4G25380	1.45537	2.35074e-06	1.85073e-06	SAP10	NP_194268.1//stress-associated protein 10 [Arabidopsis thaliana]
AT3G12880	2.54513	2.59166e-06	2.04724e-06	AT3G12880//AT3G12880	NP_187894.2//Plant invertase/pectin methylesterase inhibitor superfamily protein [Arabidopsis thaliana]
AT1G24070	-1.46868	2.76743e-06	2.19134e-06	CSLA10	XP_002893324.1//probable mannan synthase 10 [Arabidopsis lyrata subsp. lyrata];NP_173818.1//cellulose synthase-like A10 [Arabidopsis thaliana]
AT2G26750	-1.78508	2.77095e-06	2.19442e-06	AT2G26750//AT2G26750	NP_180243.1//alpha/beta-Hydrolases superfamily protein [Arabidopsis thaliana]
AT1G52857	4.46024	2.77249e-06	2.19592e-06	AT1G52857//AT1G52857	NP_001077706.2//transmembrane protein [Arabidopsis thaliana];NP_001319210.1//transmembrane protein [Arabidopsis thaliana]
AT4G29850	1.60536	2.82111e-06	2.23622e-06	AT4G29850//AT4G29850	NP_194714.1//transmembrane protein (DUF872) [Arabidopsis thaliana]
AT4G00890	-1.79279	2.94076e-06	2.33499e-06	AT4G00890//AT4G00890	NP_567197.1//proline-rich family protein [Arabidopsis thaliana]
AT5G41280	-1.42534	2.9997e-06	2.38474e-06	AT5G41280//AT5G41280	NP_198944.1//Receptor-like protein kinase-related family protein [Arabidopsis thaliana]
AT1G26700	-1.32984	3.0347e-06	2.41385e-06	MLO14	NP_564257.1//Seven transmembrane MLO family protein [Arabidopsis thaliana]
AT4G26050	-2.90608	3.04862e-06	2.42589e-06	PIRL8	NP_194335.2//plant intracellular ras group-related LRR 8 [Arabidopsis thaliana]
AT5G41761	1.03643	3.13387e-06	2.49768e-06	AT5G41761//AT5G41761	NP_001119353.1//hypothetical protein AT5G41761 [Arabidopsis thaliana]
AT5G02070	-5.36166	3.16735e-06	2.52504e-06	AT5G02070//AT5G02070	NP_195827.1//Protein kinase family protein [Arabidopsis thaliana]
AT5G58910	1.68886	3.18007e-06	2.53584e-06	LAC16	NP_001330402.1//laccase 16 [Arabidopsis thaliana];NP_001330401.1//laccase 16 [Arabidopsis thaliana];NP_200699.1//laccase 16 [Arabidopsis thaliana]
AT5G24313	1.02427	3.55216e-06	2.84379e-06	AT5G24313//AT5G24313	NP_568442.1//transmembrane protein [Arabidopsis thaliana]
AT3G44290	1.30566	3.61206e-06	2.89365e-06	NAC060	NP_001326748.1//NAC domain containing protein 60 [Arabidopsis thaliana];NP_190015.1//NAC domain containing protein 60 [Arabidopsis thaliana]
AT3G45390	-1.07719	3.63958e-06	2.91684e-06	AT3G45390//AT3G45390	NP_001319689.1//LOW protein: L-type lectin-domain receptor kinase-like protein [Arabidopsis thaliana]
AT1G61390	1.25699	3.66399e-06	2.93679e-06	AT1G61390//AT1G61390	NP_176334.1//S-locus lectin protein kinase family protein [Arabidopsis thaliana]
AT3G11385	-1.608	3.97472e-06	3.19508e-06	AT3G11385//AT3G11385	NP_974281.1//Cysteine/Histidine-rich C1 domain family protein [Arabidopsis thaliana]
AT4G30730	-2.23839	4.00409e-06	3.21953e-06	AT4G30730//AT4G30730	NP_194802.1//hypothetical protein AT4G30730 [Arabidopsis thaliana]
AT4G16220	1.52164	4.0228e-06	3.23627e-06	AT4G16220//AT4G16220	NP_001319955.1//GDSL-like Lipase/Acylhydrolase superfamily protein [Arabidopsis thaliana]
AT1G02230	-1.52002	4.11782e-06	3.31488e-06	NAC004	NP_171726.2//NAC domain containing protein 4 [Arabidopsis thaliana]
AT2G39330	-2.11066	4.16579e-06	3.35569e-06	JAL23	NP_001323546.1//jacalin-related lectin 23 [Arabidopsis thaliana]
AT1G61810	-1.79274	4.2456e-06	3.42446e-06	BGLU45	NP_001185287.1//beta-glucosidase 45 [Arabidopsis thaliana];NP_001322277.1//beta-glucosidase 45 [Arabidopsis thaliana];NP_176374.1//beta-glucosidase 45 [Arabidopsis thaliana]
AT5G49040	5.3249	4.25925e-06	3.43637e-06	AT5G49040//AT5G49040	NP_199715.1//Disease resistance-responsive (dirigent-like protein) family protein [Arabidopsis thaliana]
AT4G05220	-1.28005	4.26134e-06	3.43895e-06	AT4G05220//AT4G05220	NP_192431.1//Late embryogenesis abundant (LEA) hydroxyproline-rich glycoprotein family [Arabidopsis thaliana]
AT4G39000	-5.32112	4.36029e-06	3.5211e-06	GH9B17	ABK28672.1//unknown, partial [Arabidopsis thaliana]
AT1G04500	1.28092	4.38405e-06	3.54121e-06	AT1G04500//AT1G04500	NP_171944.2//CCT motif family protein [Arabidopsis thaliana];NP_001322236.1//CCT motif family protein [Arabidopsis thaliana];NP_001322235.1//CCT motif family protein [Arabidopsis thaliana]
AT3G46400	-1.40129	4.44258e-06	3.59037e-06	AT3G46400//AT3G46400	NP_190224.2//Leucine-rich repeat protein kinase family protein [Arabidopsis thaliana]
AT2G21200	-1.1311	4.63795e-06	3.75852e-06	AT2G21200//AT2G21200	NP_179716.1//SAUR-like auxin-responsive protein family [Arabidopsis thaliana]
AT1G52130	-4.39151	5.01174e-06	4.07254e-06	AT1G52130//AT1G52130	NP_175625.1//Mannose-binding lectin superfamily protein [Arabidopsis thaliana]
AT3G28270	1.93941	5.01482e-06	4.07557e-06	AT3G28270//AT3G28270	NP_566836.1//transmembrane protein, putative (DUF677) [Arabidopsis thaliana]
AT2G23590	4.389	5.14785e-06	4.19019e-06	MES8	NP_179940.1//methyl esterase 8 [Arabidopsis thaliana]
AT1G65390	1.25715	5.28026e-06	4.30298e-06	PP2-A5	NP_176718.2//phloem protein 2 A5 [Arabidopsis thaliana];NP_001322028.1//phloem protein 2 A5 [Arabidopsis thaliana];NP_001319325.1//phloem protein 2 A5 [Arabidopsis thaliana]
AT5G47440	1.2737	6.07472e-06	4.97678e-06	AT5G47440//AT5G47440	NP_199555.1//auxin canalization protein (DUF828) [Arabidopsis thaliana]
AT1G58420	-1.38166	6.43029e-06	5.27948e-06	AT1G58420//AT1G58420	NP_564733.1//Uncharacterized conserved protein UCP031279 [Arabidopsis thaliana]
AT1G47603	-1.30297	7.1997e-06	5.94458e-06	PUP19	NP_001031153.1//purine permease 19 [Arabidopsis thaliana]
AT2G29110	1.85496	7.47117e-06	6.17897e-06	GLR2.8	NP_001324459.1//glutamate receptor 2.8 [Arabidopsis thaliana];NP_180475.2//glutamate receptor 2.8 [Arabidopsis thaliana]
AT2G44340	-1.63662	7.47968e-06	6.18837e-06	AT2G44340//AT2G44340	NP_181962.1//VQ motif-containing protein [Arabidopsis thaliana]
AT3G22500	5.24874	7.59626e-06	6.28883e-06	ATECP31	NP_188889.1//Seed maturation protein [Arabidopsis thaliana]
AT2G43890	-2.25176	7.61095e-06	6.3018e-06	AT2G43890//AT2G43890	KDO51599.1//hypothetical protein CISIN_1g037377mg [Citrus sinensis]
AT4G17480	1.46024	7.63911e-06	6.32673e-06	AT4G17480//AT4G17480	NP_001328702.1//alpha/beta-Hydrolases superfamily protein [Arabidopsis thaliana];NP_001328703.1//alpha/beta-Hydrolases superfamily protein [Arabidopsis thaliana];NP_001328704.1//alpha/beta-Hydrolases superfamily protein [Arabidopsis thaliana];NP_193478.1//alpha/beta-Hydrolases superfamily protein [Arabidopsis thaliana]
AT5G06043	1.19724	7.83921e-06	6.50072e-06	AT5G06043//AT5G06043	NP_001031841.1//hypothetical protein AT5G06043 [Arabidopsis thaliana]
AT3G43110	1.3134	8.19054e-06	6.80932e-06	AT3G43110//AT3G43110	NP_189897.1//transmembrane protein [Arabidopsis thaliana]
AT1G58320	1.08654	8.19237e-06	6.81171e-06	AT1G58320//AT1G58320	NP_176128.1//PLAC8 family protein [Arabidopsis thaliana]
AT4G04490	1.24656	8.72498e-06	7.27387e-06	CRK36	NP_192358.1//cysteine-rich RLK (RECEPTOR-like protein kinase) 36 [Arabidopsis thaliana]
AT2G17850	1.21762	8.84994e-06	7.38552e-06	AT2G17850//AT2G17850	NP_001324888.1//Rhodanese/Cell cycle control phosphatase superfamily protein [Arabidopsis thaliana];NP_001324889.1//Rhodanese/Cell cycle control phosphatase superfamily protein [Arabidopsis thaliana];NP_565426.2//Rhodanese/Cell cycle control phosphatase superfamily protein [Arabidopsis thaliana]
AT5G37550	-1.58415	1.00507e-05	8.42252e-06	AT5G37550//AT5G37550	NP_198571.1//hypothetical protein AT5G37550 [Arabidopsis thaliana]
AT5G18661	-1.28459	1.02245e-05	8.57575e-06	AT5G18661//AT5G18661	NP_001318595.1//transmembrane protein [Arabidopsis thaliana]
AT4G09770	-1.00928	1.02761e-05	8.62121e-06	AT4G09770//AT4G09770	NP_001328032.1//TRAF-like family protein [Arabidopsis thaliana];NP_001328033.1//TRAF-like family protein [Arabidopsis thaliana]
AT4G10500	1.04107	1.03027e-05	8.64569e-06	AT4G10500//AT4G10500	OAO96925.1//hypothetical protein AXX17_AT4G11790 [Arabidopsis thaliana]
AT3G06895	2.12498	1.13814e-05	9.58929e-06	AT3G06895//AT3G06895	NP_187346.1//syntaxin KNOLLE-like protein [Arabidopsis thaliana]
AT1G22240	2.41585	1.23545e-05	1.04508e-05	PUM8	NP_173643.1//pumilio 8 [Arabidopsis thaliana]
AT4G25860	1.93373	1.24402e-05	1.05273e-05	ORP4A	NP_194316.2//OSBP(oxysterol binding protein)-related protein 4A [Arabidopsis thaliana]
AT3G22961	-1.22746	1.25866e-05	1.06565e-05	AT3G22961//AT3G22961	NP_001118679.1//Paired amphipathic helix (PAH2) superfamily protein [Arabidopsis thaliana]
AT5G22560	-1.93208	1.3334e-05	1.13187e-05	AT5G22560//AT5G22560	NP_197648.1//transmembrane protein, putative (DUF247) [Arabidopsis thaliana]
AT3G09520	-1.99919	1.38226e-05	1.17554e-05	EXO70H4	NP_187563.1//exocyst subunit exo70 family protein H4 [Arabidopsis thaliana]
AT5G38820	-1.99919	1.38226e-05	1.17554e-05	AT5G38820//AT5G38820	XP_018484726.1//PREDICTED: probable sodium-coupled neutral amino acid transporter 6 [Raphanus sativus]
AT3G42850	-1.99919	1.38226e-05	1.17554e-05	AT3G42850//AT3G42850	NP_001327277.1//Mevalonate/galactokinase family protein [Arabidopsis thaliana]
AT5G36920	-1.23366	1.48013e-05	1.26174e-05	AT5G36920//AT5G36920	NP_198508.1//transmembrane protein [Arabidopsis thaliana]
AT1G58300	-1.35283	1.54968e-05	1.32348e-05	HO4	NP_176126.1//heme oxygenase 4 [Arabidopsis thaliana]
AT4G10720	-1.07158	1.58664e-05	1.35671e-05	AT4G10720//AT4G10720	NP_192810.2//Ankyrin repeat family protein [Arabidopsis thaliana];NP_001078371.1//Ankyrin repeat family protein [Arabidopsis thaliana]
AT5G11210	1.1137	1.65835e-05	1.41978e-05	GLR2.5	NP_001332214.1//glutamate receptor 2.5 [Arabidopsis thaliana];NP_001332215.1//glutamate receptor 2.5 [Arabidopsis thaliana];NP_001332218.1//glutamate receptor 2.5 [Arabidopsis thaliana];NP_001332219.1//glutamate receptor 2.5 [Arabidopsis thaliana];NP_001332220.1//glutamate receptor 2.5 [Arabidopsis thaliana];NP_001332221.1//glutamate receptor 2.5 [Arabidopsis thaliana];NP_001332213.1//glutamate r…
AT5G01015	-1.4764	1.71429e-05	1.47002e-05	AT5G01015//AT5G01015	NP_568082.1//transmembrane protein [Arabidopsis thaliana]
AT1G76780	-1.19329	1.82736e-05	1.57237e-05	AT1G76780//AT1G76780	NP_001321288.1//HSP20-like chaperones superfamily protein [Arabidopsis thaliana]
AT1G04370	2.53686	1.85635e-05	1.59829e-05	ERF14	NP_171932.1//Ethylene-responsive element binding factor 14 [Arabidopsis thaliana]
AT5G67411	-1.32112	1.9075e-05	1.64434e-05	AT5G67411//AT5G67411	XP_002865003.2//scarecrow-like protein 32 [Arabidopsis lyrata subsp. lyrata]
AT2G47810	1.51177	1.93162e-05	1.66616e-05	NF-YB5	NP_182302.1//nuclear factor Y, subunit B5 [Arabidopsis thaliana]
AT4G01985	-1.11467	2.01636e-05	1.7418e-05	AT4G01985//AT4G01985	NP_974499.1//hypothetical protein AT4G01985 [Arabidopsis thaliana];NP_001328121.1//hypothetical protein AT4G01985 [Arabidopsis thaliana];NP_001328122.1//hypothetical protein AT4G01985 [Arabidopsis thaliana]
AT3G15440	-1.24712	2.04479e-05	1.7668e-05	AT3G15440//AT3G15440	NP_188163.1//RING/U-box protein [Arabidopsis thaliana]
AT1G05510	2.37004	2.06589e-05	1.78772e-05	AT1G05510//AT1G05510	NP_172042.1//naphthalene 1,2-dioxygenase subunit alpha (DUF1264) [Arabidopsis thaliana]
AT2G32370	2.37004	2.06589e-05	1.78772e-05	HDG3	NP_180796.2//homeodomain GLABROUS 3 [Arabidopsis thaliana]
AT1G04660	-1.21551	2.07438e-05	1.79564e-05	AT1G04660//AT1G04660	NP_563714.1//glycine-rich protein [Arabidopsis thaliana]
AT3G18485	-1.64305	2.12895e-05	1.84512e-05	ILR2	NP_683573.1//iaa-leucine resistant 2 [Arabidopsis thaliana]
AT3G62740	-2.52552	2.15862e-05	1.87243e-05	BGLU7	NP_001327167.1//beta glucosidase 7 [Arabidopsis thaliana];NP_191833.2//beta glucosidase 7 [Arabidopsis thaliana]
AT3G19552	1.20515	2.22296e-05	1.93067e-05	AT3G19552//AT3G19552	NP_566643.1//glutamate racemase [Arabidopsis thaliana]
AT2G27035	-1.33177	2.22296e-05	1.93081e-05	ENODL20	NP_973539.1//early nodulin-like protein 20 [Arabidopsis thaliana]
AT1G51440	-2.03872	2.26392e-05	1.96758e-05	AT1G51440//AT1G51440	NP_564590.1//alpha/beta-Hydrolases superfamily protein [Arabidopsis thaliana]
AT1G26600	1.09811	2.26466e-05	1.96847e-05	CLE9	NP_001323415.1//CLAVATA3/ESR-RELATED 9 [Arabidopsis thaliana]
AT1G73340	-1.013	2.26928e-05	1.97296e-05	AT1G73340//AT1G73340	NP_001319373.1//Cytochrome P450 superfamily protein [Arabidopsis thaliana]
AT3G24650	-2.12847	2.2736e-05	1.9772e-05	ABI3	NP_189108.1//AP2/B3-like transcriptional factor family protein [Arabidopsis thaliana]
AT4G04930	4.13009	2.32046e-05	2.01991e-05	DES-1-LIKE	NP_192402.1//fatty acid desaturase family protein [Arabidopsis thaliana]
AT2G31420	1.67888	2.32185e-05	2.02161e-05	AT2G31420//AT2G31420	NP_180700.1//B3 domain protein (DUF313) [Arabidopsis thaliana]
AT2G04790	-1.29096	2.32402e-05	2.02399e-05	AT2G04790//AT2G04790	NP_001324528.1//PTB domain engulfment adapter [Arabidopsis thaliana];NP_001324522.1//PTB domain engulfment adapter [Arabidopsis thaliana];NP_001324531.1//PTB domain engulfment adapter [Arabidopsis thaliana];NP_001324529.1//PTB domain engulfment adapter [Arabidopsis thaliana];NP_001324523.1//PTB domain engulfment adapter [Arabidopsis thaliana]
AT1G06475	1.16965	2.3323e-05	2.03193e-05	AT1G06475//AT1G06475	NP_973773.1//transmembrane protein [Arabidopsis thaliana]
AT1G65880	-2.89817	2.36711e-05	2.06301e-05	BZO1	NP_176763.1//benzoyloxyglucosinolate 1 [Arabidopsis thaliana]
AT1G62540	-1.81886	2.63297e-05	2.30637e-05	AT1G62540//AT1G62540	NP_564796.1//flavin-monooxygenase glucosinolate S-oxygenase 2 [Arabidopsis thaliana];NP_001320894.1//flavin-monooxygenase glucosinolate S-oxygenase 2 [Arabidopsis thaliana];NP_001320895.1//flavin-monooxygenase glucosinolate S-oxygenase 2 [Arabidopsis thaliana]
AT1G64360	2.70125	2.68732e-05	2.35794e-05	AT1G64360//AT1G64360	NP_564832.1//hypothetical protein AT1G64360 [Arabidopsis thaliana]
AT3G58190	-2.69963	2.71575e-05	2.38461e-05	LBD29	NP_191378.1//lateral organ boundaries-domain 29 [Arabidopsis thaliana]
AT2G34010	-1.19713	2.8945e-05	2.54675e-05	AT2G34010//AT2G34010	NP_180948.2//verprolin [Arabidopsis thaliana];NP_001325210.1//verprolin [Arabidopsis thaliana]
AT3G11640	-1.19713	2.8945e-05	2.54675e-05	AT3G11640//AT3G11640	NP_187770.1//transmembrane protein [Arabidopsis thaliana]
AT5G07200	1.35695	2.9465e-05	2.5953e-05	GA20OX3	NP_196337.1//gibberellin 20-oxidase 3 [Arabidopsis thaliana]
AT1G24420	2.48624	3.13436e-05	2.76936e-05	AT1G24420//AT1G24420	NP_173851.1//HXXXD-type acyl-transferase family protein [Arabidopsis thaliana]
AT5G44575	-1.6139	3.21587e-05	2.84307e-05	AT5G44575//AT5G44575	NP_850920.1//hypothetical protein AT5G44575 [Arabidopsis thaliana]
AT2G36750	2.32418	3.38431e-05	2.99877e-05	UGT73C1	EFH57726.1//UDP-glucosyl transferase 72C1 [Arabidopsis lyrata subsp. lyrata]
AT2G44220	-1.92519	3.49061e-05	3.09848e-05	AT2G44220//AT2G44220	NP_181951.3//NEP-interacting protein (DUF239) [Arabidopsis thaliana]
AT1G66540	1.64851	3.53039e-05	3.13537e-05	AT1G66540//AT1G66540	AAG51161.1//cytochrome P450, putative [Arabidopsis thaliana]
AT1G73010	1.08422	3.65344e-05	3.25033e-05	PS2	NP_565052.1//inorganic pyrophosphatase 1 [Arabidopsis thaliana]
AT3G03240	-2.08665	3.6803e-05	3.27578e-05	AT3G03240//AT3G03240	NP_186974.2//alpha/beta-Hydrolases superfamily protein [Arabidopsis thaliana]
AT3G27970	-1.38252	4.05513e-05	3.62737e-05	AT3G27970//AT3G27970	NP_189436.2//Exonuclease family protein [Arabidopsis thaliana]
AT1G16530	1.33423	4.22966e-05	3.79419e-05	ASL9	NP_173102.1//ASYMMETRIC LEAVES 2-like 9 [Arabidopsis thaliana]
AT4G21380	1.0862	4.32466e-05	3.88351e-05	RK3	NP_193869.1//receptor kinase 3 [Arabidopsis thaliana];NP_001328871.1//receptor kinase 3 [Arabidopsis thaliana]
AT2G46860	1.03184	4.5692e-05	4.11322e-05	PPa3	XP_010506700.1//PREDICTED: soluble inorganic pyrophosphatase 3-like [Camelina sativa]
AT3G57240	1.7734	4.71098e-05	4.24681e-05	BG3	NP_191283.2//beta-1,3-glucanase 3 [Arabidopsis thaliana]
AT2G34320	-1.47918	4.90104e-05	4.42589e-05	AT2G34320//AT2G34320	ABK28206.1//unknown, partial [Arabidopsis thaliana]
AT5G54030	-1.13575	5.2403e-05	4.74994e-05	AT5G54030//AT5G54030	NP_001318797.1//Cysteine/Histidine-rich C1 domain family protein [Arabidopsis thaliana]
AT4G15440	-2.43215	5.33182e-05	4.8373e-05	HPL1	CAB45989.1//hydroperoxide lyase (HPOL) like protein, partial [Arabidopsis thaliana]
AT2G18970	-1.21482	5.3908e-05	4.89318e-05	AT2G18970//AT2G18970	NP_001118345.1//transcription factor/transcription regulator [Arabidopsis thaliana]
AT3G15830	1.88833	5.42251e-05	4.92425e-05	AT3G15830//AT3G15830	NP_188204.1//phosphatidic acid phosphatase-related / PAP2-like protein [Arabidopsis thaliana]
AT5G56970	1.19063	5.47074e-05	4.97035e-05	CKX3	NP_200507.1//cytokinin oxidase 3 [Arabidopsis thaliana]
AT2G31930	-1.88672	5.49997e-05	4.99807e-05	AT2G31930//AT2G31930	NP_180752.2//hypothetical protein AT2G31930 [Arabidopsis thaliana]
AT3G49630	1.36548	5.50865e-05	5.00654e-05	AT3G49630//AT3G49630	NP_001325902.1//2-oxoglutarate (2OG) and Fe(II)-dependent oxygenase superfamily protein [Arabidopsis thaliana];NP_001325901.1//2-oxoglutarate (2OG) and Fe(II)-dependent oxygenase superfamily protein [Arabidopsis thaliana];NP_190532.2//2-oxoglutarate (2OG) and Fe(II)-dependent oxygenase superfamily protein [Arabidopsis thaliana]
AT1G53100	1.96017	5.68932e-05	5.17793e-05	AT1G53100//AT1G53100	NP_175718.2//Core-2/I-branching beta-1,6-N-acetylglucosaminyltransferase family protein [Arabidopsis thaliana];NP_001185208.1//Core-2/I-branching beta-1,6-N-acetylglucosaminyltransferase family protein [Arabidopsis thaliana]
AT4G37850	-1.04866	5.80505e-05	5.28633e-05	AT4G37850//AT4G37850	NP_195498.3//basic helix-loop-helix (bHLH) DNA-binding superfamily protein [Arabidopsis thaliana]
AT4G36570	-1.35827	5.85269e-05	5.33218e-05	RL3	NP_195375.4//RAD-like 3 [Arabidopsis thaliana]
AT1G53163	-1.0679	6.02839e-05	5.49924e-05	AT1G53163//AT1G53163	NP_001077707.1//membrane-associated kinase regulator [Arabidopsis thaliana]
AT1G79130	-1.65127	6.06049e-05	5.5298e-05	AT1G79130//AT1G79130	NP_178034.1//SAUR-like auxin-responsive protein family [Arabidopsis thaliana]
AT2G29150	4.06604	6.08444e-05	5.5523e-05	AT2G29150//AT2G29150	NP_180479.1//NAD(P)-binding Rossmann-fold superfamily protein [Arabidopsis thaliana]
AT3G55700	-1.43215	6.26722e-05	5.7224e-05	AT3G55700//AT3G55700	NP_191129.1//UDP-Glycosyltransferase superfamily protein [Arabidopsis thaliana]
AT3G15250	-1.01479	6.30436e-05	5.7583e-05	AT3G15250//AT3G15250	NP_188143.2//TPRXL [Arabidopsis thaliana]
AT1G16360	-1.69107	6.7293e-05	6.16133e-05	AT1G16360//AT1G16360	NP_001320565.1//LEM3 (ligand-effect modulator 3) family protein / CDC50 family protein [Arabidopsis thaliana];NP_001320564.1//LEM3 (ligand-effect modulator 3) family protein / CDC50 family protein [Arabidopsis thaliana];NP_001320562.1//LEM3 (ligand-effect modulator 3) family protein / CDC50 family protein [Arabidopsis thaliana];NP_173086.2//LEM3 (ligand-effect modulator 3) family protein / CDC50 …
AT2G46300	-1.37265	6.81133e-05	6.24003e-05	AT2G46300//AT2G46300	NP_182153.2//Late embryogenesis abundant (LEA) hydroxyproline-rich glycoprotein family [Arabidopsis thaliana]
AT5G04150	1.32418	6.93335e-05	6.35985e-05	BHLH101	NP_001330787.1//basic helix-loop-helix (bHLH) DNA-binding superfamily protein [Arabidopsis thaliana];NP_196035.2//basic helix-loop-helix (bHLH) DNA-binding superfamily protein [Arabidopsis thaliana]
AT4G14400	1.58768	7.33728e-05	6.75126e-05	ACD6	NP_567430.1//ankyrin repeat family protein [Arabidopsis thaliana]
ATCG00700	1.05265	7.98314e-05	7.36741e-05	PSBN	NP_051086.1//photosystem II protein N [Arabidopsis thaliana]
AT4G39340	-1.78769	8.05557e-05	7.43765e-05	EC1.4	NP_195644.1//Egg cell-secreted-like protein (DUF1278) [Arabidopsis thaliana]
AT4G13280	1.12506	8.35615e-05	7.73015e-05	TPS12	NP_193064.2//terpenoid synthase 12 [Arabidopsis thaliana];NP_001328007.1//terpenoid synthase 12 [Arabidopsis thaliana]
AT2G02310	-3.24712	8.39279e-05	7.76847e-05	PP2-B6	NP_178337.1//phloem protein 2-B6 [Arabidopsis thaliana]
AT3G63360	-3.24712	8.39279e-05	7.76847e-05	AT3G63360//AT3G63360	NP_191895.1//defensin-like protein [Arabidopsis thaliana]
AT2G14290	-3.24712	8.39279e-05	7.76847e-05	AT2G14290//AT2G14290	NP_179039.1//LL-diaminopimelate protein (DUF295) [Arabidopsis thaliana]
AT1G80340	-3.24712	8.39279e-05	7.76847e-05	GA3OX2	NP_178150.1//gibberellin 3-oxidase 2 [Arabidopsis thaliana]
AT4G23560	-2.82134	8.85043e-05	8.20793e-05	GH9B15	NP_194087.1//glycosyl hydrolase 9B15 [Arabidopsis thaliana]
AT2G17050	-1.2443	9.0711e-05	8.42119e-05	AT2G17050//AT2G17050	NP_001324492.1//disease resistance protein (TIR-NBS-LRR class) [Arabidopsis thaliana];NP_001324491.1//disease resistance protein (TIR-NBS-LRR class) [Arabidopsis thaliana];NP_179297.2//disease resistance protein (TIR-NBS-LRR class) [Arabidopsis thaliana]
AT1G23985	-4.86906	9.36413e-05	8.70705e-05	AT1G23985//AT1G23985	OAP18066.1//hypothetical protein AXX17_AT1G25130 [Arabidopsis thaliana]
AT1G03020	2.00081	9.41594e-05	8.75918e-05	AT1G03020//AT1G03020	NP_171801.1//Thioredoxin superfamily protein [Arabidopsis thaliana]
AT3G17180	4.00081	9.44591e-05	8.78807e-05	scpl33	NP_188343.1//serine carboxypeptidase-like 33 [Arabidopsis thaliana];NP_001326250.1//serine carboxypeptidase-like 33 [Arabidopsis thaliana]
AT1G44030	-2.82633	9.66374e-05	8.99785e-05	AT1G44030//AT1G44030	NP_001320396.1//Cysteine/Histidine-rich C1 domain family protein [Arabidopsis thaliana]
AT4G24890	1.52152	0.000106854	9.99084e-05	PAP24	XP_013739537.1//PREDICTED: probable inactive purple acid phosphatase 24 [Brassica napus]
AT1G53635	-1.14894	0.000108119	0.000101136	AT1G53635//AT1G53635	OAP12088.1//hypothetical protein AXX17_AT1G48050 [Arabidopsis thaliana]
AT2G04495	2.80816	0.000112476	0.000105473	AT2G04495//AT2G04495	NP_671776.1//transmembrane protein [Arabidopsis thaliana]
AT5G62420	-1.74921	0.000125054	0.000117729	AT5G62420//AT5G62420	NP_201048.1//NAD(P)-linked oxidoreductase superfamily protein [Arabidopsis thaliana]
AT1G68723	-2.38108	0.000126889	0.000119484	AT1G68723//AT1G68723	NP_177041.3//arabinogalactan protein 19 [Arabidopsis thaliana]
AT3G09290	-1.15352	0.000127976	0.000120587	TAC1	NP_187540.1//telomerase activator1 [Arabidopsis thaliana]
AT1G21240	2.71692	0.000131612	0.000124209	WAK3	NP_001321424.1//wall associated kinase 3 [Arabidopsis thaliana];NP_173547.1//wall associated kinase 3 [Arabidopsis thaliana]
AT4G28460	1.80816	0.000133919	0.00012647	AT4G28460//AT4G28460	NP_194575.2//transmembrane protein [Arabidopsis thaliana]
AT3G05858	1.10317	0.000142927	0.000135414	AT3G05858//AT3G05858	NP_001118584.1//hypothetical protein AT3G05858 [Arabidopsis thaliana]
AT1G12940	1.87528	0.00014333	0.000135841	NRT2.5	KFK43563.1//hypothetical protein AALP_AA1G142500 [Arabis alpina]
AT5G57520	2.17073	0.000154686	0.000147207	ZFP2	XP_020871230.1//zinc finger protein 2 [Arabidopsis lyrata subsp. lyrata]
AT1G07485	2.52197	0.000156289	0.000148832	AT1G07485//AT1G07485	NP_001077475.1//hypothetical protein AT1G07485 [Arabidopsis thaliana]
AT4G31710	-2.16912	0.000156337	0.000148894	GLR2.4	NP_001320108.1//glutamate receptor 2.4 [Arabidopsis thaliana];NP_001328410.1//glutamate receptor 2.4 [Arabidopsis thaliana]
AT5G07040	1.10616	0.000169324	0.000161941	AT5G07040//AT5G07040	NP_196321.1//RING/U-box superfamily protein [Arabidopsis thaliana]
AT5G24200	-1.1985	0.000178903	0.000171687	AT5G24200//AT5G24200	NP_197808.2//alpha/beta-Hydrolases superfamily protein [Arabidopsis thaliana]
AT1G18010	4.74281	0.000191748	0.000185085	AT1G18010//AT1G18010	NP_564043.1//Major facilitator superfamily protein [Arabidopsis thaliana]
AT5G40153	-1.00561	0.000198275	0.00019174	AT5G40153//AT5G40153	OAO91891.1//hypothetical protein AXX17_AT5G37780 [Arabidopsis thaliana]
AT4G19095	-3.06958	0.000212014	0.000205899	AT4G19095//AT4G19095	NP_567573.1//hypothetical protein AT4G19095 [Arabidopsis thaliana]
AT5G36130	3.01138	0.000224107	0.000218233	AT5G36130//AT5G36130	BAU61505.1//cytochrome P450 716A2 [Arabidopsis thaliana]
AT2G41850	1.83088	0.000224193	0.000218382	PGAZAT	NP_850359.1//polygalacturonase ADPG2-like protein [Arabidopsis thaliana]
AT1G08860	1.83088	0.000224193	0.000218382	BON3	NP_172362.3//Calcium-dependent phospholipid-binding Copine family protein [Arabidopsis thaliana]
AT2G03600	-2.22333	0.000228369	0.000222624	UPS3	NP_001189505.1//ureide permease 3 [Arabidopsis thaliana];NP_001189506.1//ureide permease 3 [Arabidopsis thaliana];NP_001118257.1//ureide permease 3 [Arabidopsis thaliana];NP_178458.2//ureide permease 3 [Arabidopsis thaliana]
AT2G35990	1.1127	0.000237354	0.000231684	LOG2	NP_181143.3//Putative lysine decarboxylase family protein [Arabidopsis thaliana]
AT2G37720	4.70125	0.000239549	0.000233978	TBL15	NP_181308.1//TRICHOME BIREFRINGENCE-LIKE 15 [Arabidopsis thaliana]
AT2G35070	2.26384	0.000245802	0.000240266	AT2G35070//AT2G35070	NP_565795.1//transmembrane protein [Arabidopsis thaliana]
AT2G12190	1.18668	0.000247811	0.000242361	AT2G12190//AT2G12190	NP_178922.1//Cytochrome P450 superfamily protein [Arabidopsis thaliana]
AT1G68480	-1.01805	0.000248095	0.000242691	JAG	OAP15061.1//JAG [Arabidopsis thaliana];NP_001323150.1//C2H2 and C2HC zinc fingers superfamily protein [Arabidopsis thaliana]
AT5G50570	1.74727	0.000254009	0.000248852	SPL13A	NP_568731.1//Squamosa promoter-binding protein-like (SBP domain) transcription factor family protein [Arabidopsis thaliana]
AT2G28085	-2.11467	0.000254415	0.000249303	AT2G28085//AT2G28085	NP_565665.1//SAUR-like auxin-responsive protein family [Arabidopsis thaliana]
AT1G70175	1.74049	0.000257721	0.000252705	AT1G70175//AT1G70175	NP_001320591.1//hypothetical protein AT1G70175 [Arabidopsis thaliana]
AT4G02810	-1.03872	0.000259588	0.000254618	FAF1	XP_006396506.1//hypothetical protein EUTSA_v10029267mg [Eutrema salsugineum]
AT2G38920	1.6253	0.000260411	0.00025548	AT2G38920//AT2G38920	NP_001318380.1//SPX (SYG1/Pho81/XPR1) domain-containing protein / zinc finger (C3HC4-type RING finger) protein-like protein [Arabidopsis thaliana];NP_001118474.1//SPX (SYG1/Pho81/XPR1) domain-containing protein / zinc finger (C3HC4-type RING finger) protein-like protein [Arabidopsis thaliana];NP_181426.2//SPX (SYG1/Pho81/XPR1) domain-containing protein / zinc finger (C3HC4-type RING finger) prote…
AT5G01895	-1.00402	0.000268663	0.000264	AT5G01895//AT5G01895	NP_195809.1//Leucine-rich receptor-like protein kinase family protein [Arabidopsis thaliana]
AT1G22600	-1.48462	0.000271177	0.000266843	AT1G22600//AT1G22600	NP_173674.1//Late embryogenesis abundant protein (LEA) family protein [Arabidopsis thaliana]
AT3G19920	1.11629	0.000281097	0.000277167	AT3G19920//AT3G19920	NP_188626.2//BTB/POZ domain protein [Arabidopsis thaliana];NP_001325482.1//BTB/POZ domain protein [Arabidopsis thaliana]
AT2G17070	1.2693	0.000281488	0.000277582	AT2G17070//AT2G17070	XP_002886093.2//uncharacterized protein LOC9320107 [Arabidopsis lyrata subsp. lyrata]
AT2G21610	1.67066	0.000290057	0.000286583	PE11	NP_001324138.1//pectinesterase 11 [Arabidopsis thaliana]
AT3G29430	-1.34342	0.000294627	0.000291254	AT3G29430//AT3G29430	NP_189589.1//Terpenoid synthases superfamily protein [Arabidopsis thaliana]
AT5G37820	3.80816	0.000308187	0.000305698	NIP4%3B2	NP_001330234.1//NOD26-like intrinsic protein 4;2 [Arabidopsis thaliana]
AT3G50160	3.80816	0.000308187	0.000305698	AT3G50160//AT3G50160	NP_190585.2//transmembrane protein, putative (DUF247) [Arabidopsis thaliana]
AT4G22620	-1.33623	0.000321182	0.000319367	AT4G22620//AT4G22620	NP_193993.1//SAUR-like auxin-responsive protein family [Arabidopsis thaliana]
AT3G28310	-1.33623	0.000321182	0.000319367	AT3G28310//AT3G28310	NP_189471.1//hypothetical protein (DUF677) [Arabidopsis thaliana]
AT2G13900	-4.64305	0.000322232	0.000320444	AT2G13900//AT2G13900	NP_179007.1//Cysteine/Histidine-rich C1 domain family protein [Arabidopsis thaliana]
AT1G20350	1.00081	0.000324834	0.000323237	TIM17-1	NP_173460.1//translocase inner membrane subunit 17-1 [Arabidopsis thaliana]
AT1G70440	1.28092	0.000329954	0.00032875	SRO3	NP_177201.1//similar to RCD one 3 [Arabidopsis thaliana]
AT2G32487	-1.08939	0.000330534	0.000329362	AT2G32487//AT2G32487	NP_001324541.1//hypothetical protein AT2G32487 [Arabidopsis thaliana];NP_001077994.2//hypothetical protein AT2G32487 [Arabidopsis thaliana];NP_001318336.1//hypothetical protein AT2G32487 [Arabidopsis thaliana]
AT5G65500	-2.66216	0.000337489	0.000336826	AT5G65500//AT5G65500	NP_001331744.1//U-box domain-containing protein kinase family protein [Arabidopsis thaliana];NP_201353.4//U-box domain-containing protein kinase family protein [Arabidopsis thaliana]
AT2G40250	-2.66216	0.000337489	0.000336826	AT2G40250//AT2G40250	NP_181554.1//SGNH hydrolase-type esterase superfamily protein [Arabidopsis thaliana]
AT1G74675	-1.75606	0.000339371	0.000338848	AT1G74675//AT1G74675	NP_001322997.1//transmembrane protein [Arabidopsis thaliana];NP_001322996.1//transmembrane protein [Arabidopsis thaliana]
ATCG00210	1.18984	0.000340012	0.000339596	YCF6	EFH64612.1//hypothetical protein ARALYDRAFT_893970 [Arabidopsis lyrata subsp. lyrata]
AT5G37450	-1.54668	0.000351539	0.000351702	AT5G37450//AT5G37450	NP_198561.1//Leucine-rich repeat protein kinase family protein [Arabidopsis thaliana];NP_001332712.1//Leucine-rich repeat protein kinase family protein [Arabidopsis thaliana];NP_001332713.1//Leucine-rich repeat protein kinase family protein [Arabidopsis thaliana]
AT2G03020	1.33467	0.000353941	0.000354217	AT2G03020//AT2G03020	NP_178402.2//Heat shock protein HSP20/alpha crystallin family [Arabidopsis thaliana];NP_973408.1//Heat shock protein HSP20/alpha crystallin family [Arabidopsis thaliana]
AT1G67856	-2.3244	0.000354633	0.000355022	AT1G67856//AT1G67856	NP_001117565.1//RING/U-box superfamily protein [Arabidopsis thaliana]
AT1G47400	-1.00985	0.000371698	0.00037332	AT1G47400//AT1G47400	NP_175173.2//hypothetical protein AT1G47400 [Arabidopsis thaliana]
AT4G37060	-2.36494	0.00037214	0.000373803	PLP5	NP_001190942.2//PATATIN-like protein 5 [Arabidopsis thaliana];NP_195423.1//PATATIN-like protein 5 [Arabidopsis thaliana]
AT2G42540	-1.85717	0.000379644	0.000381581	COR15A	NP_181782.1//cold-regulated 15a [Arabidopsis thaliana];NP_001189733.1//cold-regulated 15a [Arabidopsis thaliana]
AT2G36295	1.45147	0.000393058	0.000396016	AT2G36295//AT2G36295	NP_850261.2//hypothetical protein AT2G36295 [Arabidopsis thaliana]
AT5G11140	1.94834	0.000395898	0.000399044	AT5G11140//AT5G11140	NP_196675.1//phospholipase-like protein (PEARLI 4) family protein [Arabidopsis thaliana]
AT2G33130	1.94834	0.000395898	0.000399044	RALFL18	NP_180872.1//ralf-like 18 [Arabidopsis thaliana]
AT2G28815	-1.28932	0.000405012	0.00040917	AT2G28815//AT2G28815	NP_001325273.1//50S ribosomal protein L16 [Arabidopsis thaliana]
AT1G51402	1.57459	0.000418808	0.000423858	AT1G51402//AT1G51402	BAD94339.1//hypothetical protein, partial [Arabidopsis thaliana]
AT4G12950	4.58577	0.000429422	0.000435279	AT4G12950//AT4G12950	NP_193031.1//Fasciclin-like arabinogalactan family protein [Arabidopsis thaliana]
AT5G60470	-4.58415	0.000431209	0.000437318	AT5G60470//AT5G60470	NP_001331894.1//C2H2 and C2HC zinc fingers superfamily protein [Arabidopsis thaliana];NP_001331895.1//C2H2 and C2HC zinc fingers superfamily protein [Arabidopsis thaliana];NP_200855.4//C2H2 and C2HC zinc fingers superfamily protein [Arabidopsis thaliana]
AT5G14400	-4.58415	0.000431209	0.000437318	CYP724A1	NP_001331288.1//cytochrome P450, family 724, subfamily A, polypeptide 1 [Arabidopsis thaliana];NP_001331287.1//cytochrome P450, family 724, subfamily A, polypeptide 1 [Arabidopsis thaliana];NP_001331289.1//cytochrome P450, family 724, subfamily A, polypeptide 1 [Arabidopsis thaliana]
AT2G47150	-4.58415	0.000431209	0.000437318	AT2G47150//AT2G47150	NP_182237.1//NAD(P)-binding Rossmann-fold superfamily protein [Arabidopsis thaliana]
AT1G57943	-1.93013	0.000437475	0.000443903	PUP17	OAP18070.1//PUP17 [Arabidopsis thaliana];NP_001077737.1//purine permease 17 [Arabidopsis thaliana]
AT5G44306	1.30747	0.000452476	0.000459841	AT5G44306//AT5G44306	NP_001119370.1//hypothetical protein AT5G44306 [Arabidopsis thaliana]
AT4G31540	1.16777	0.000458956	0.000467055	EXO70G1	NP_194882.2//exocyst subunit exo70 family protein G1 [Arabidopsis thaliana]
AT3G24510	3.00081	0.000460308	0.000468528	AT3G24510//AT3G24510	NP_189094.1//Defensin-like (DEFL) family protein [Arabidopsis thaliana]
AT5G12270	-1.09541	0.000463546	0.000472117	AT5G12270//AT5G12270	NP_568260.1//2-oxoglutarate (2OG) and Fe(II)-dependent oxygenase superfamily protein [Arabidopsis thaliana]
AT3G46520	4.56762	0.000468882	0.000477996	ACT12	XP_006418890.1//hypothetical protein EUTSA_v10002572mg [Eutrema salsugineum]
AT5G25180	1.08963	0.000472701	0.000482047	CYP71B14	NP_197900.1//cytochrome P450, family 71, subfamily B, polypeptide 14 [Arabidopsis thaliana]
AT5G65980	-1.12695	0.000474334	0.000483855	AT5G65980//AT5G65980	NP_201399.1//Auxin efflux carrier family protein [Arabidopsis thaliana]
AT5G46500	1.04479	0.00049239	0.000503622	AT5G46500//AT5G46500	NP_001318749.1//protein VARIATION IN COMPOUND TRIGGERED ROOT growth protein [Arabidopsis thaliana];NP_001330779.1//protein VARIATION IN COMPOUND TRIGGERED ROOT growth protein [Arabidopsis thaliana]
AT1G15385	1.39313	0.000496301	0.000507988	AT1G15385//AT1G15385	NP_849669.1//cotton fiber protein [Arabidopsis thaliana]
AT4G19050	-1.39151	0.000503615	0.000515687	AT4G19050//AT4G19050	NP_193640.4//NB-ARC domain-containing disease resistance protein [Arabidopsis thaliana]
AT1G65486	1.00081	0.000543181	0.000558378	AT1G65486//AT1G65486	NP_001321237.1//transmembrane protein [Arabidopsis thaliana];NP_001154450.1//transmembrane protein [Arabidopsis thaliana]
AT3G53235	-1.08238	0.000544533	0.00055994	AT3G53235//AT3G53235	NP_680126.1//hypothetical protein AT3G53235 [Arabidopsis thaliana]
AT5G37940	-2.22985	0.000544794	0.000560265	AT5G37940//AT5G37940	NP_198610.1//Zinc-binding dehydrogenase family protein [Arabidopsis thaliana]
AT5G57400	1.2138	0.000558435	0.000574967	AT5G57400//AT5G57400	NP_001318819.1//transmembrane protein [Arabidopsis thaliana];NP_200550.5//transmembrane protein [Arabidopsis thaliana]
AT1G24147	-3.69963	0.000558435	0.000575	AT1G24147//AT1G24147	NP_001077593.1//transmembrane protein [Arabidopsis thaliana]
AT5G44570	-2.58415	0.00057748	0.000596011	AT5G44570//AT5G44570	NP_001331891.1//transmembrane protein [Arabidopsis thaliana];NP_001154761.1//transmembrane protein [Arabidopsis thaliana];NP_199270.1//transmembrane protein [Arabidopsis thaliana]
AT4G25490	-1.09665	0.000594394	0.000614473	CBF1	NP_567721.1//C-repeat/DRE binding factor 1 [Arabidopsis thaliana]
AT3G22415	-1.045	0.000608553	0.000630134	AT3G22415//AT3G22415	NP_974353.1//hypothetical protein AT3G22415 [Arabidopsis thaliana]
AT2G22460	-2.1629	0.000609843	0.000631727	AT2G22460//AT2G22460	NP_179832.2//MIZU-KUSSEI-like protein (Protein of unknown function, DUF617) [Arabidopsis thaliana]
AT1G71250	-2.3204	0.00062779	0.000651112	AT1G71250//AT1G71250	OAP17349.1//hypothetical protein AXX17_AT1G65470 [Arabidopsis thaliana]
AT5G46610	-1.89228	0.000633655	0.00065793	AT5G46610//AT5G46610	NP_001119385.1//aluminum activated malate transporter family protein [Arabidopsis thaliana];NP_199473.1//aluminum activated malate transporter family protein [Arabidopsis thaliana];NP_001032019.1//aluminum activated malate transporter family protein [Arabidopsis thaliana]
AT2G26380	-1.89228	0.000633655	0.00065793	AT2G26380//AT2G26380	NP_180206.1//Leucine-rich repeat (LRR) family protein [Arabidopsis thaliana]
AT1G68390	-1.10228	0.000651687	0.000677271	AT1G68390//AT1G68390	NP_177006.1//Core-2/I-branching beta-1,6-N-acetylglucosaminyltransferase family protein [Arabidopsis thaliana]
AT1G34047	2.00081	0.000654947	0.000681073	AT1G34047//AT1G34047	NP_001031138.4//Defensin-like (DEFL) family protein [Arabidopsis thaliana];NP_001185135.1//Defensin-like (DEFL) family protein [Arabidopsis thaliana]
AT2G45610	-1.99919	0.000661147	0.000687939	AT2G45610//AT2G45610	NP_182085.1//alpha/beta-Hydrolases superfamily protein [Arabidopsis thaliana]
AT3G16210	-1.13669	0.000665073	0.000692375	AT3G16210//AT3G16210	NP_188242.1//F-box family protein [Arabidopsis thaliana]
AT3G50290	-1.13669	0.000665073	0.000692375	AT3G50290//AT3G50290	NP_190598.3//HXXXD-type acyl-transferase family protein [Arabidopsis thaliana]
AT4G07868	-2.13669	0.000667186	0.000694926	AT4G07868//AT4G07868	NP_680638.2//transmembrane protein [Arabidopsis thaliana]
AT4G25850	1.09591	0.000685643	0.000715307	ORP4B	NP_001190842.1//OSBP(oxysterol binding protein)-related protein 4B [Arabidopsis thaliana]
AT2G34440	4.4746	0.00072584	0.000760074	AGL29	XP_020882747.1//agamous-like MADS-box protein AGL29 [Arabidopsis lyrata subsp. lyrata]
AT1G74890	-1.35674	0.000729658	0.00076438	ARR15	NP_177627.1//response regulator 15 [Arabidopsis thaliana]
AT1G44130	1.98388	0.000747087	0.000783741	AT1G44130//AT1G44130	NP_175079.1//Eukaryotic aspartyl protease family protein [Arabidopsis thaliana]
AT5G02330	-3.49498	0.0007639	0.000802587	AT5G02330//AT5G02330	NP_195853.1//Cysteine/Histidine-rich C1 domain family protein [Arabidopsis thaliana]
AT5G42223	4.46024	0.000774519	0.00081456	AT5G42223//AT5G42223	NP_001031994.1//Defensin-like (DEFL) family protein [Arabidopsis thaliana]
AT4G22030	4.46024	0.000774519	0.00081456	AT4G22030//AT4G22030	NP_193934.2//F-box protein with a domain protein [Arabidopsis thaliana]
AT1G02450	-4.45862	0.00077745	0.000818135	NIMIN1	NP_563653.2//NIM1-interacting 1 [Arabidopsis thaliana]
AT1G63570	-4.45862	0.00077745	0.000818135	AT1G63570//AT1G63570	NP_001321761.1//Receptor-like protein kinase-related family protein [Arabidopsis thaliana]
AT1G34050	-4.45862	0.00077745	0.000818135	AT1G34050//AT1G34050	NP_174667.1//Ankyrin repeat family protein [Arabidopsis thaliana]
AT4G26145	2.44445	0.000784256	0.000825793	AT4G26145//AT4G26145	NP_001329561.1//hypothetical protein AT4G26145, partial [Arabidopsis thaliana]
AT4G10520	4.45367	0.000797222	0.000840622	AT4G10520//AT4G10520	NP_567359.1//Subtilase family protein [Arabidopsis thaliana]
AT2G18490	2.9077	0.000807075	0.000851948	AT2G18490//AT2G18490	NP_001323986.1//C2H2-like zinc finger protein [Arabidopsis thaliana]
AT5G14160	2.9077	0.000807075	0.000851948	AT5G14160//AT5G14160	NP_196920.1//F-box family protein [Arabidopsis thaliana]
AT2G40740	2.9077	0.000807075	0.000851948	WRKY55	NP_001078033.1//WRKY DNA-binding protein 55 [Arabidopsis thaliana];NP_001324304.1//WRKY DNA-binding protein 55 [Arabidopsis thaliana]
AT1G24270	-2.90608	0.000812233	0.000857649	AT1G24270//AT1G24270	NP_173837.2//hypothetical protein AT1G24270 [Arabidopsis thaliana]
AT2G07676	4.44442	0.000830773	0.000878539	AT2G07676//AT2G07676	NP_565341.1//hypothetical protein AT2G07676 [Arabidopsis thaliana]
AT1G53875	-1.07434	0.000897138	0.000953989	AT1G53875//AT1G53875	NP_001323282.1//LURP-one-like protein [Arabidopsis thaliana]
AT4G16233	1.07449	0.000901469	0.000959383	AT4G16233//AT4G16233	CAB10402.1//proline-rich, APG like protein [Arabidopsis thaliana]
AT4G26880	1.7557	0.000911137	0.000970536	AT4G26880//AT4G26880	NP_194418.1//Stigma-specific Stig1 family protein [Arabidopsis thaliana]
AT3G01730	1.14967	0.000914923	0.000974858	AT3G01730//AT3G01730	NP_566149.1//transmembrane protein [Arabidopsis thaliana]
AT1G65890	-2.60179	0.000921234	0.000982165	AAE12	NP_176764.1//acyl activating enzyme 12 [Arabidopsis thaliana]
AT1G44020	-1.67435	0.000940337	0.00100432	AT1G44020//AT1G44020	NP_175068.1//Cysteine/Histidine-rich C1 domain family protein [Arabidopsis thaliana]
AT3G16525	-4.41468	0.000942807	0.00100735	AT3G16525//AT3G16525	OAP07100.1//hypothetical protein AXX17_AT3G17400 [Arabidopsis thaliana]
AT5G36140	2.50331	0.000973327	0.00104242	CYP716A2	NP_198463.1//cytochrome P450, family 716, subfamily A, polypeptide 2 [Arabidopsis thaliana]
AT1G07690	-2.50169	0.000979886	0.00105027	AT1G07690//AT1G07690	NP_001320912.1//transmembrane protein [Arabidopsis thaliana];NP_001320911.1//transmembrane protein [Arabidopsis thaliana]
AT3G10600	-2.50169	0.000979886	0.00105027	CAT7	NP_187671.1//cationic amino acid transporter 7 [Arabidopsis thaliana]
AT2G24720	-2.50169	0.000979886	0.00105027	GLR2.2	OAP09106.1//GLR2.2 [Arabidopsis thaliana]
AT5G36907	-1.40129	0.000980205	0.00105072	AT5G36907//AT5G36907	NP_001330341.1//transmembrane protein [Arabidopsis thaliana]
AT1G05577	-1.83569	0.000993843	0.00106628	AT1G05577//AT1G05577	NP_683277.1//UPSTREAM OF FLC protein (DUF966) [Arabidopsis thaliana]
AT1G10588	3.58577	0.000998164	0.00107146	AT1G10588//AT1G10588	NP_001077503.1//Gibberellin-regulated family protein [Arabidopsis thaliana];NP_001077504.1//Gibberellin-regulated family protein [Arabidopsis thaliana]
AT1G65484	3.58577	0.000998164	0.00107146	AT1G65484//AT1G65484	NP_001117550.1//transmembrane protein [Arabidopsis thaliana];NP_001185322.1//transmembrane protein [Arabidopsis thaliana]
AT1G53541	3.58577	0.000998164	0.00107146	AT1G53541//AT1G53541	NP_001117481.1//hypothetical protein AT1G53541 [Arabidopsis thaliana]
AT3G16640	0.919337	0	0	TCTP	NP_188286.1//translationally controlled tumor protein [Arabidopsis thaliana]
AT3G26520	-0.86095	0	0	TIP2	NP_189283.1//tonoplast intrinsic protein 2 [Arabidopsis thaliana]
AT5G03240	0.59864	0	0	UBQ3	KQL28625.1//hypothetical protein SETIT_017023mg [Setaria italica];XP_010493589.1//PREDICTED: polyubiquitin-like [Camelina sativa];NP_851029.1//polyubiquitin 3 [Arabidopsis thaliana]
AT5G17920	-0.883573	0	0	ATMS1	XP_006400336.1//hypothetical protein EUTSA_v10012750mg [Eutrema salsugineum]
AT3G62290	0.773366	0	0	ARFA1E	XP_013637399.1//PREDICTED: ADP-ribosylation factor 1-like isoform X1 [Brassica oleracea var. oleracea]
AT3G16240	-0.673772	0	0	DELTA-TIP	NP_188245.1//delta tonoplast integral protein [Arabidopsis thaliana]
AT4G16190	0.810895	0	0	AT4G16190//AT4G16190	NP_567489.1//Papain family cysteine protease [Arabidopsis thaliana]
AT1G78380	0.997571	0	0	GSTU19	XP_020890024.1//glutathione S-transferase U19 [Arabidopsis lyrata subsp. lyrata]
AT1G01620	-0.800999	0	0	PIP1C	NP_171668.1//plasma membrane intrinsic protein 1C [Arabidopsis thaliana]
AT3G04120	0.766549	0	0	GAPC1	XP_002882331.1//glyceraldehyde-3-phosphate dehydrogenase GAPC1, cytosolic [Arabidopsis lyrata subsp. lyrata]
AT4G35100	-0.888598	0	0	PIP3	NP_195236.1//plasma membrane intrinsic protein 3 [Arabidopsis thaliana]
AT5G21020	0.76552	0	0	AT5G21020//AT5G21020	AAK74004.1//AT5g21010/F22D1_170 [Arabidopsis thaliana]
AT1G61520	0.833111	0	0	LHCA3	NP_176347.1//PSI type III chlorophyll a/b-binding protein [Arabidopsis thaliana];NP_001031217.1//PSI type III chlorophyll a/b-binding protein [Arabidopsis thaliana]
AT2G05510	0.734461	0	0	AT2G05510//AT2G05510	NP_001118275.1//Glycine-rich protein family [Arabidopsis thaliana];BAH56971.1//AT2G05440 [Arabidopsis thaliana];OAP07533.1//hypothetical protein AXX17_AT2G04590 [Arabidopsis thaliana];NP_849937.1//GLYCINE RICH PROTEIN 9 [Arabidopsis thaliana]
AT3G22120	-0.653331	0	0	CWLP	NP_188851.2//cell wall-plasma membrane linker protein [Arabidopsis thaliana]
AT1G76930	-0.756798	0	0	EXT4	Q38913.2//RecName: Full=Extensin-1; Short=AtExt1; Short=AtExt4; AltName: Full=Extensin-1/4; Flags: Precursor
AT2G36830	-0.738349	0	0	GAMMA-TIP	AAM65100.1//putative aquaporin (tonoplast intrinsic protein gamma) [Arabidopsis thaliana]
AT1G07590	-0.667717	0	0	AT1G07590//AT1G07590	NP_172238.1//Tetratricopeptide repeat (TPR)-like superfamily protein [Arabidopsis thaliana]
AT4G25100	0.848208	0	0	FSD1	AAA32791.1//Fe-superoxide dismutase, partial [Arabidopsis thaliana];NP_194240.1//Fe superoxide dismutase 1 [Arabidopsis thaliana];CAB36752.1//superoxide dismutase (EC 1.15.1.1) (Fe)(fragment), partial [Arabidopsis thaliana]
AT4G14130	0.780961	0	0	XTH15	NP_193149.2//xyloglucan endotransglucosylase/hydrolase 15 [Arabidopsis thaliana]
AT1G64230	0.680646	0	0	UBC28	XP_006302865.1//hypothetical protein CARUB_v10020996mg, partial [Capsella rubella];NP_001154445.1//ubiquitin-conjugating enzyme 28 [Arabidopsis thaliana];NP_001154446.1//ubiquitin-conjugating enzyme 28 [Arabidopsis thaliana]
AT1G79040	0.768691	0	0	PSBR	NP_178025.1//photosystem II subunit R [Arabidopsis thaliana]
AT1G51200	0.761208	0	0	AT1G51200//AT1G51200	NP_564585.1//A20/AN1-like zinc finger family protein [Arabidopsis thaliana]
AT1G03870	-0.803125	0	0	FLA9	NP_563692.1//FASCICLIN-like arabinoogalactan 9 [Arabidopsis thaliana]
AT4G12730	-0.953681	0	0	FLA2	NP_193009.1//FASCICLIN-like arabinogalactan 2 [Arabidopsis thaliana]
AT4G10340	0.635285	0	0	LHCB5	NP_192772.1//light harvesting complex of photosystem II 5 [Arabidopsis thaliana]
AT4G34620	0.771693	0	0	SSR16	NP_195188.1//small subunit ribosomal protein 16 [Arabidopsis thaliana]
AT1G04820	-0.796293	0	0	TUA4	NP_171974.1//tubulin alpha-4 chain [Arabidopsis thaliana]
AT1G22710	0.995611	0	0	SUC2	NP_173685.1//sucrose-proton symporter 2 [Arabidopsis thaliana]
AT5G18380	0.624984	0	0	AT5G18380//AT5G18380	NP_001190330.1//Ribosomal protein S5 domain 2-like superfamily protein [Arabidopsis thaliana];NP_197339.1//Ribosomal protein S5 domain 2-like superfamily protein [Arabidopsis thaliana];NP_001078601.1//Ribosomal protein S5 domain 2-like superfamily protein [Arabidopsis thaliana]
AT3G15450	-0.727105	0	0	AT3G15450//AT3G15450	NP_001030701.1//aluminum induced protein with YGL and LRDR motifs [Arabidopsis thaliana];NP_566513.1//aluminum induced protein with YGL and LRDR motifs [Arabidopsis thaliana];NP_001030702.1//aluminum induced protein with YGL and LRDR motifs [Arabidopsis thaliana]
AT5G53460	-0.901307	0	0	GLT1	XP_018474408.1//PREDICTED: glutamate synthase 1 [NADH], chloroplastic isoform X1 [Raphanus sativus]
AT4G34870	0.594976	0	0	ROC5	NP_195213.1//rotamase cyclophilin 5 [Arabidopsis thaliana]
AT5G05690	0.794428	0	0	CPD	NP_001031838.1//Cytochrome P450 superfamily protein [Arabidopsis thaliana];NP_196188.1//Cytochrome P450 superfamily protein [Arabidopsis thaliana]
AT1G27020	0.999676	0	0	AT1G27020//AT1G27020	NP_174022.1//plant/protein [Arabidopsis thaliana]
AT1G50010	-0.70821	0	0	TUA2	NP_171974.1//tubulin alpha-4 chain [Arabidopsis thaliana]
AT1G70780	0.86778	0	0	AT1G70780//AT1G70780	NP_565000.1//hypothetical protein AT1G70780 [Arabidopsis thaliana]
AT2G41410	0.925952	0	0	AT2G41410//AT2G41410	NP_181672.1//Calcium-binding EF-hand family protein [Arabidopsis thaliana]
AT1G15670	0.93466	0	0	AT1G15670//AT1G15670	NP_563979.1//Galactose oxidase/kelch repeat superfamily protein [Arabidopsis thaliana]
AT1G65970	-0.641346	0	0	TPX2	NP_176772.1//thioredoxin-dependent peroxidase 2 [Arabidopsis thaliana]
AT2G33150	0.698635	0	0	PKT3	NP_180873.1//peroxisomal 3-ketoacyl-CoA thiolase 3 [Arabidopsis thaliana]
AT4G30270	0.635685	0	0	XTH24	NP_194756.1//xyloglucan endotransglucosylase/hydrolase 24 [Arabidopsis thaliana]
AT5G07010	0.729773	0	0	ST2A	NP_568177.1//sulfotransferase 2A [Arabidopsis thaliana]
AT1G80440	0.860889	0	0	AT1G80440//AT1G80440	NP_565238.1//Galactose oxidase/kelch repeat superfamily protein [Arabidopsis thaliana]
AT2G47400	0.647914	0	0	CP12-1	NP_566100.2//CP12 domain-containing protein 1 [Arabidopsis thaliana]
AT1G35580	-0.931742	0	0	CINV1	XP_018432608.1//PREDICTED: alkaline/neutral invertase CINV1-like [Raphanus sativus]
AT4G05180	0.785898	0	0	PSBQ-2	NP_192427.1//photosystem II subunit Q-2 [Arabidopsis thaliana]
AT2G21620	0.968314	0	0	RD2	NP_850015.1//Adenine nucleotide alpha hydrolases-like superfamily protein [Arabidopsis thaliana];NP_850016.1//Adenine nucleotide alpha hydrolases-like superfamily protein [Arabidopsis thaliana]
AT5G49360	-0.726564	0	0	BXL1	NP_199747.1//beta-xylosidase 1 [Arabidopsis thaliana]
AT5G54770	-0.893634	0	0	THI1	NP_200288.1//thiazole biosynthetic enzyme, chloroplast (ARA6) (THI1) (THI4) [Arabidopsis thaliana]
AT2G37410	0.707782	0	0	TIM17-2	NP_181277.1//translocase inner membrane subunit 17-2 [Arabidopsis thaliana]
AT2G02760	0.908201	0	0	UBC2	XP_006417014.1//hypothetical protein EUTSA_v10008589mg [Eutrema salsugineum]
AT3G48740	0.859185	0	0	SWEET11	NP_190443.1//Nodulin MtN3 family protein [Arabidopsis thaliana]
AT2G36880	-0.861414	0	0	MAT3	NP_181225.1//methionine adenosyltransferase 3 [Arabidopsis thaliana]
AT3G02080	0.620462	0	0	AT3G02080//AT3G02080	NP_186857.1//Ribosomal protein S19e family protein [Arabidopsis thaliana]
AT3G04720	0.767736	0	0	PR4	NP_187123.1//pathogenesis-related 4 [Arabidopsis thaliana]
AT1G58360	0.985225	0	0	AAP1	AAB87674.1//neutral amino acid transport system II [Arabidopsis thaliana]
AT5G08670	-0.612004	0	0	AT5G08670//AT5G08670	NP_568203.2//ATP synthase alpha/beta family protein [Arabidopsis thaliana]
AT3G12630	0.843764	0	0	SAP5	NP_566429.1//A20/AN1-like zinc finger family protein [Arabidopsis thaliana]
AT1G21680	0.638572	0	0	AT1G21680//AT1G21680	NP_564147.1//DPP6 N-terminal domain-like protein [Arabidopsis thaliana]
AT1G52740	0.653843	0	0	HTA9	XP_006304271.1//hypothetical protein CARUB_v10010503mg, partial [Capsella rubella]
AT1G19530	-0.832657	0	0	AT1G19530//AT1G19530	NP_564090.1//DNA polymerase epsilon catalytic subunit A [Arabidopsis thaliana]
AT1G72150	-0.61185	0	0	PATL1	NP_177360.1//PATELLIN 1 [Arabidopsis thaliana]
AT5G20720	0.745546	0	0	CPN20	NP_197572.1//chaperonin 20 [Arabidopsis thaliana]
AT3G23820	-0.836685	0	0	GAE6	AAN60250.1//unknown [Arabidopsis thaliana]
AT3G16570	0.840014	0	0	RALF23	NP_001327215.1//rapid alkalinization factor 23 [Arabidopsis thaliana]
AT1G23310	0.606849	0	0	GGT1	NP_564192.2//glutamate:glyoxylate aminotransferase [Arabidopsis thaliana];NP_001031083.1//glutamate:glyoxylate aminotransferase [Arabidopsis thaliana]
AT4G32410	-0.623632	0	0	CESA1	NP_194967.1//cellulose synthase 1 [Arabidopsis thaliana]
AT1G28290	-0.677628	0	0	AGP31	NP_174150.1//arabinogalactan protein 31 [Arabidopsis thaliana];NP_001077616.1//arabinogalactan protein 31 [Arabidopsis thaliana]
AT1G76160	-0.872976	0	0	sks5	KFK34458.1//hypothetical protein AALP_AA5G148000 [Arabis alpina]
AT1G23490	0.663857	0	0	ARF1	XP_006390885.1//hypothetical protein EUTSA_v10019096mg [Eutrema salsugineum]
AT4G35090	-0.761671	0	0	CAT2	XP_011654267.1//PREDICTED: catalase isozyme 1 [Cucumis sativus]
AT4G00360	-0.675661	0	0	CYP86A2	NP_191946.1//cytochrome P450, family 86, subfamily A, polypeptide 2 [Arabidopsis thaliana]
AT1G64660	-0.736999	0	0	MGL	OAP13605.1//MGL [Arabidopsis thaliana]
AT5G65660	-0.978866	0	0	AT5G65660//AT5G65660	NP_569016.1//hydroxyproline-rich glycoprotein family protein [Arabidopsis thaliana]
AT1G09970	0.690584	0	0	AT1G09970//AT1G09970	NP_850942.1//Leucine-rich receptor-like protein kinase family protein [Arabidopsis thaliana];AAL12626.1//leucine-rich repeat receptor-like kinase F21M12.36 [Arabidopsis thaliana]
AT2G15970	-0.802332	0	0	COR413-PM1	NP_001189533.1//cold regulated 413 plasma membrane 1 [Arabidopsis thaliana];NP_179196.1//cold regulated 413 plasma membrane 1 [Arabidopsis thaliana]
AT5G43350	-0.901075	0	0	PHT1%3B1	NP_199151.1//phosphate transporter 2 [Arabidopsis thaliana]
AT1G78080	-0.867345	0	0	RAP2.4	NP_177931.1//related to AP2 4 [Arabidopsis thaliana]
AT4G28300	-0.970603	0	0	AT4G28300//AT4G28300	NP_194559.2//formin-like protein (DUF1421) [Arabidopsis thaliana]
AT1G14400	0.611804	0	0	UBC1	XP_006417014.1//hypothetical protein EUTSA_v10008589mg [Eutrema salsugineum]
AT2G26500	0.710693	0	0	AT2G26500//AT2G26500	NP_565623.1//cytochrome b6f complex subunit (petM) [Arabidopsis thaliana];EFH55231.1//hypothetical protein ARALYDRAFT_901414 [Arabidopsis lyrata subsp. lyrata]
AT1G70850	-0.622465	0	0	MLP34	NP_565003.3//MLP-like protein 34 [Arabidopsis thaliana];NP_850976.1//MLP-like protein 34 [Arabidopsis thaliana]
AT1G20340	0.597778	0	0	DRT112	NP_173459.1//Cupredoxin superfamily protein [Arabidopsis thaliana]
AT5G01210	-0.819139	0	0	AT5G01210//AT5G01210	NP_195741.1//HXXXD-type acyl-transferase family protein [Arabidopsis thaliana]
AT5G20700	-0.617901	0	0	AT5G20700//AT5G20700	NP_197570.1//senescence-associated family protein, putative (DUF581) [Arabidopsis thaliana]
AT1G75800	-0.860651	0	0	AT1G75800//AT1G75800	NP_177708.1//Pathogenesis-related thaumatin superfamily protein [Arabidopsis thaliana]
AT2G26080	-0.898078	0	0	GLDP2	XP_010429623.1//PREDICTED: glycine dehydrogenase (decarboxylating) 2, mitochondrial [Camelina sativa]
AT3G20470	-0.835833	0	0	GRP5	XP_020889522.1//glycine-rich protein 5 [Arabidopsis lyrata subsp. lyrata]
AT5G58070	0.896127	0	0	TIL	NP_200615.1//temperature-induced lipocalin [Arabidopsis thaliana]
AT5G59090	-0.726182	0	0	SBT4.12	NP_001032102.1//subtilase 4.12 [Arabidopsis thaliana];NP_568895.1//subtilase 4.12 [Arabidopsis thaliana];NP_001032101.1//subtilase 4.12 [Arabidopsis thaliana]
AT3G01690	-0.750805	0	0	AT3G01690//AT3G01690	NP_186818.1//alpha/beta-Hydrolases superfamily protein [Arabidopsis thaliana]
AT1G32790	0.60567	0	0	CID11	NP_001031131.1//CTC-interacting domain 11 [Arabidopsis thaliana];NP_174556.1//CTC-interacting domain 11 [Arabidopsis thaliana]
AT4G35770	-0.712949	0	0	SEN1	NP_195302.1//Rhodanese/Cell cycle control phosphatase superfamily protein [Arabidopsis thaliana];NP_001078496.1//Rhodanese/Cell cycle control phosphatase superfamily protein [Arabidopsis thaliana];NP_001328860.1//Rhodanese/Cell cycle control phosphatase superfamily protein [Arabidopsis thaliana];NP_001078497.1//Rhodanese/Cell cycle control phosphatase superfamily protein [Arabidopsis thaliana]
AT4G38740	0.631193	0	0	ROC1	NP_195585.1//rotamase CYP 1 [Arabidopsis thaliana]
AT1G62660	-0.955412	0	0	AT1G62660//AT1G62660	NP_564798.1//Glycosyl hydrolases family 32 protein [Arabidopsis thaliana];NP_001323301.1//Glycosyl hydrolases family 32 protein [Arabidopsis thaliana]
AT1G22410	-0.933407	0	0	AT1G22410//AT1G22410	OAP15549.1//hypothetical protein AXX17_AT1G23540 [Arabidopsis thaliana]
AT3G54400	-0.709377	0	0	AT3G54400//AT3G54400	NP_191008.1//Eukaryotic aspartyl protease family protein [Arabidopsis thaliana]
AT4G01870	0.813033	0	0	AT4G01870//AT4G01870	NP_001329613.1//tolB protein-like protein [Arabidopsis thaliana]
AT2G22660	-0.724005	0	0	AT2G22660//AT2G22660	NP_001031396.1//DNA-binding protein, putative (duplicated DUF1399) [Arabidopsis thaliana];NP_179851.2//DNA-binding protein, putative (duplicated DUF1399) [Arabidopsis thaliana]
AT4G13930	-0.848319	0	0	SHM4	OAP00360.1//SHM4 [Arabidopsis thaliana]
AT5G13420	-0.844683	0	0	TRA2	NP_196846.1//Aldolase-type TIM barrel family protein [Arabidopsis thaliana]
AT1G30360	-0.783821	0	0	ERD4	NP_564354.1//Early-responsive to dehydration stress protein (ERD4) [Arabidopsis thaliana]
AT2G43680	-0.629866	0	0	IQD14	NP_973681.2//IQ-domain 14 [Arabidopsis thaliana];NP_850399.2//IQ-domain 14 [Arabidopsis thaliana]
AT5G09220	-0.591966	0	0	AAP2	NP_196484.1//amino acid permease 2 [Arabidopsis thaliana]
AT3G14067	-0.613033	0	0	AT3G14067//AT3G14067	NP_566473.2//Subtilase family protein [Arabidopsis thaliana]
AT4G19840	0.694473	0	0	PP2-A1	NP_193719.1//phloem protein 2-A1 [Arabidopsis thaliana]
AT3G16400	-0.600733	0	0	NSP1	NP_566546.1//nitrile specifier protein 1 [Arabidopsis thaliana]
AT3G15210	0.931967	0	0	ERF4	NP_188139.1//ethylene responsive element binding factor 4 [Arabidopsis thaliana]
AT5G07440	-0.607525	0	0	GDH2	XP_006287548.1//hypothetical protein CARUB_v10000757mg, partial [Capsella rubella];XP_013606922.1//PREDICTED: glutamate dehydrogenase 2 [Brassica oleracea var. oleracea]
AT1G04680	-0.909022	0	0	AT1G04680//AT1G04680	XP_010556943.1//PREDICTED: probable pectate lyase 1 [Tarenaya hassleriana]
AT4G13510	0.729208	0	0	AMT1%3B1	NP_193087.1//ammonium transporter 1;1 [Arabidopsis thaliana]
AT2G38380	0.748216	0	0	AT2G38380//AT2G38380	NP_181372.1//Peroxidase superfamily protein [Arabidopsis thaliana]
AT2G01190	-0.860391	0	0	PDE331	NP_565256.1//Octicosapeptide/Phox/Bem1p family protein [Arabidopsis thaliana]
AT3G16850	-0.778884	0	0	AT3G16850//AT3G16850	XP_006297662.1//hypothetical protein CARUB_v10013686mg [Capsella rubella]
AT4G18710	-0.625389	0	0	BIN2	XP_010518815.1//PREDICTED: shaggy-related protein kinase eta isoform X1 [Tarenaya hassleriana]
AT1G22530	-0.733734	0	0	PATL2	NP_173669.1//PATELLIN 2 [Arabidopsis thaliana];NP_001320685.1//PATELLIN 2 [Arabidopsis thaliana]
AT2G05540	-0.585521	0	0	AT2G05540//AT2G05540	NP_178622.1//Glycine-rich protein family [Arabidopsis thaliana]
AT4G30170	-0.699328	0	0	AT4G30170//AT4G30170	NP_194746.1//Peroxidase family protein [Arabidopsis thaliana]
AT3G44990	0.829297	0	0	XTH31	NP_190085.1//xyloglucan endo-transglycosylase-related 8 [Arabidopsis thaliana]
AT2G44120	0.643467	0	0	AT2G44120//AT2G44120	NP_850411.1//Ribosomal protein L30/L7 family protein [Arabidopsis thaliana]
AT3G61260	-0.847711	0	0	AT3G61260//AT3G61260	OAP02762.1//hypothetical protein AXX17_AT3G55530 [Arabidopsis thaliana]
AT1G55673	0.726722	0	0	AT1G55673//AT1G55673	NP_001322568.1//hypothetical protein AT1G55673 [Arabidopsis thaliana]
AT4G36990	0.967103	0	0	HSF4	NP_195416.1//heat shock factor 4 [Arabidopsis thaliana]
AT1G10140	0.993902	1.48115e-305	6.74556e-307	AT1G10140//AT1G10140	NP_563861.1//Uncharacterized conserved protein UCP031279 [Arabidopsis thaliana]
AT1G48600	-0.944089	1.2988e-294	6.14787e-296	PMEAMT	XP_020868449.1//phosphomethylethanolamine N-methyltransferase [Arabidopsis lyrata subsp. lyrata]
AT4G13250	0.814803	8.32378e-290	4.01903e-291	NYC1	NP_001190716.1//NAD(P)-binding Rossmann-fold superfamily protein [Arabidopsis thaliana];NP_567400.1//NAD(P)-binding Rossmann-fold superfamily protein [Arabidopsis thaliana]
AT5G06370	0.732149	2.05422e-284	1.00484e-285	AT5G06370//AT5G06370	NP_568167.1//NC domain-containing protein-like protein [Arabidopsis thaliana]
AT4G16983	-0.875051	1.89239e-277	9.51618e-279	AT4G16983//AT4G16983	NP_193431.2//arabinogalactan-protein family [Arabidopsis thaliana]
AT2G43160	-0.589864	3.55672e-274	1.79981e-275	AT2G43160//AT2G43160	NP_001031535.1//ENTH/VHS family protein [Arabidopsis thaliana];NP_850386.1//ENTH/VHS family protein [Arabidopsis thaliana]
AT4G26690	-0.865309	3.48574e-273	1.77491e-274	SHV3	CAB36515.1//putative protein [Arabidopsis thaliana]
AT3G05200	0.950571	3.24959e-266	1.66494e-267	ATL6	NP_566249.1//RING/U-box superfamily protein [Arabidopsis thaliana]
AT5G54160	-0.850403	4.1445e-266	2.12782e-267	OMT1	NP_200227.1//O-methyltransferase 1 [Arabidopsis thaliana]
AT5G14540	-0.937412	9.76983e-264	5.05712e-265	AT5G14540//AT5G14540	NP_196958.2//basic salivary proline-rich-like protein (DUF1421) [Arabidopsis thaliana]
AT5G59780	-0.8652	9.60433e-262	4.9917e-263	MYB59	NP_851226.1//myb domain protein 59 [Arabidopsis thaliana];NP_200786.1//myb domain protein 59 [Arabidopsis thaliana]
AT1G60730	0.911602	1.81194e-259	9.49369e-261	AT1G60730//AT1G60730	XP_020890101.1//probable aldo-keto reductase 4 [Arabidopsis lyrata subsp. lyrata];NP_001185274.1//NAD(P)-linked oxidoreductase superfamily protein [Arabidopsis thaliana];NP_001319277.1//NAD(P)-linked oxidoreductase superfamily protein [Arabidopsis thaliana]
AT5G22580	0.831039	2.67765e-252	1.42554e-253	AT5G22580//AT5G22580	NP_568422.1//Stress responsive A/B Barrel Domain-containing protein [Arabidopsis thaliana]
AT5G15410	-0.809554	3.75113e-252	2.00495e-253	DND1	NP_974783.2//Cyclic nucleotide-regulated ion channel family protein [Arabidopsis thaliana];NP_197045.1//Cyclic nucleotide-regulated ion channel family protein [Arabidopsis thaliana]
AT1G55330	-0.953249	8.55717e-249	4.60082e-250	AGP21	NP_001321167.1//transmembrane protein [Arabidopsis thaliana]
AT1G32170	0.842124	4.82167e-244	2.6229e-245	XTH30	NP_174496.1//xyloglucan endotransglucosylase/hydrolase 30 [Arabidopsis thaliana]
AT3G18490	-0.702874	5.68779e-244	3.10005e-245	ASPG1	NP_188478.1//Eukaryotic aspartyl protease family protein [Arabidopsis thaliana]
AT3G23000	-0.809769	2.43255e-241	1.33352e-242	CIPK7	NP_188940.1//CBL-interacting protein kinase 7 [Arabidopsis thaliana]
AT5G19820	-0.71443	1.42372e-237	7.87987e-239	emb2734	XP_010493059.1//PREDICTED: importin-5 [Camelina sativa]
AT1G60710	-0.906816	3.49279e-233	1.97366e-234	ATB2	XP_010510916.1//PREDICTED: probable aldo-keto reductase 4 [Camelina sativa]
AT2G32150	-0.780684	1.04611e-231	5.95531e-233	AT2G32150//AT2G32150	NP_565738.1//Haloacid dehalogenase-like hydrolase (HAD) superfamily protein [Arabidopsis thaliana];NP_001325315.1//Haloacid dehalogenase-like hydrolase (HAD) superfamily protein [Arabidopsis thaliana]
AT3G49940	-0.730069	3.17869e-231	1.81293e-232	LBD38	NP_190563.1//LOB domain-containing protein 38 [Arabidopsis thaliana]
AT4G02970	0.880908	2.32389e-228	1.3352e-229	AT7SL-1	NP_192206.1//7SL RNA1 [Arabidopsis thaliana]
AT4G34980	-0.634087	9.88593e-228	5.70085e-229	SLP2	NP_567972.1//subtilisin-like serine protease 2 [Arabidopsis thaliana]
AT5G62720	0.646126	1.09541e-224	6.40918e-226	AT5G62720//AT5G62720	NP_974983.1//Integral membrane HPP family protein [Arabidopsis thaliana];NP_201078.1//Integral membrane HPP family protein [Arabidopsis thaliana]
AT2G42610	-0.962848	1.15256e-219	6.87722e-221	LSH10	NP_565978.1//LIGHT-DEPENDENT SHORT HYPOCOTYLS-like protein (DUF640) [Arabidopsis thaliana]
AT4G16830	-0.782482	7.04952e-218	4.2287e-219	AT4G16830//AT4G16830	NP_001078400.1//Hyaluronan / mRNA binding family [Arabidopsis thaliana];NP_193416.1//Hyaluronan / mRNA binding family [Arabidopsis thaliana];NP_001078399.1//Hyaluronan / mRNA binding family [Arabidopsis thaliana]
AT1G62500	-0.921042	1.47696e-216	8.89078e-218	AT1G62500//AT1G62500	NP_176439.1//Bifunctional inhibitor/lipid-transfer protein/seed storage 2S albumin superfamily protein [Arabidopsis thaliana]
AT3G23450	-0.858261	8.0869e-214	4.91065e-215	AT3G23450//AT3G23450	NP_001325866.1//transmembrane protein [Arabidopsis thaliana];NP_188987.1//transmembrane protein [Arabidopsis thaliana];NP_001325867.1//transmembrane protein [Arabidopsis thaliana]
AT2G27510	-0.716878	6.58701e-211	4.0207e-212	FD3	NP_180320.1//ferredoxin 3 [Arabidopsis thaliana]
AT3G06650	-0.740214	1.02473e-210	6.26576e-212	ACLB-1	NP_187317.1//ATP-citrate lyase B-1 [Arabidopsis thaliana]
AT1G80130	0.948108	7.09127e-210	4.36588e-211	AT1G80130//AT1G80130	NP_565230.1//Tetratricopeptide repeat (TPR)-like superfamily protein [Arabidopsis thaliana]
AT1G23720	-0.956726	2.78443e-206	1.7319e-207	AT1G23720//AT1G23720	NP_001320233.1//Proline-rich extensin-like family protein [Arabidopsis thaliana];NP_001320235.1//Proline-rich extensin-like family protein [Arabidopsis thaliana];NP_001320234.1//Proline-rich extensin-like family protein [Arabidopsis thaliana]
AT2G32240	-0.963681	1.077e-205	6.71024e-207	AT2G32240//AT2G32240	NP_565741.4//early endosome antigen [Arabidopsis thaliana]
AT1G76520	0.887755	1.28477e-203	8.09953e-205	AT1G76520//AT1G76520	NP_565133.1//Auxin efflux carrier family protein [Arabidopsis thaliana]
AT4G14040	-0.776817	1.49126e-201	9.47996e-203	SBP2	XP_013605791.1//PREDICTED: selenium-binding protein 2 [Brassica oleracea var. oleracea]
AT1G11545	-0.708514	2.18058e-198	1.39539e-199	XTH8	NP_563892.1//xyloglucan endotransglucosylase/hydrolase 8 [Arabidopsis thaliana]
AT1G51400	0.870644	4.18967e-198	2.68546e-199	AT1G51400//AT1G51400	NP_564589.1//Photosystem II 5 kD protein [Arabidopsis thaliana]
AT2G47930	-0.834047	5.54884e-197	3.58004e-198	AGP26	NP_566114.1//arabinogalactan protein 26 [Arabidopsis thaliana]
AT5G65210	-0.817924	8.20116e-197	5.29993e-198	TGA1	NP_201324.1//bZIP transcription factor family protein [Arabidopsis thaliana]
AT4G29905	-0.794903	7.29209e-195	4.73552e-196	AT4G29905//AT4G29905	NP_680750.1//hypothetical protein AT4G29905 [Arabidopsis thaliana]
AT1G05250	0.96878	1.13368e-193	7.39801e-195	AT1G05250//AT1G05250	NP_563732.1//Peroxidase superfamily protein [Arabidopsis thaliana]
ATMG00030	0.777556	1.32376e-191	8.72214e-193	ORF107A	NP_085475.1//hypothetical protein ArthMp003 [Arabidopsis thaliana]
AT4G38550	-0.735382	6.70349e-191	4.43101e-192	AT4G38550//AT4G38550	NP_001328676.1//phospholipase-like protein (PEARLI 4) family protein [Arabidopsis thaliana];NP_001328678.1//phospholipase-like protein (PEARLI 4) family protein [Arabidopsis thaliana];NP_195567.2//phospholipase-like protein (PEARLI 4) family protein [Arabidopsis thaliana]
AT1G20840	-0.901514	1.32718e-190	8.78669e-192	TMT1	NP_173508.1//tonoplast monosaccharide transporter1 [Arabidopsis thaliana]
AT3G24550	-0.738945	5.17598e-188	3.47044e-189	PERK1	NP_189098.1//proline extensin-like receptor kinase 1 [Arabidopsis thaliana]
AT5G43760	-0.692782	1.63847e-186	1.11067e-187	KCS20	NP_199189.1//3-ketoacyl-CoA synthase 20 [Arabidopsis thaliana]
AT5G33320	-0.700935	3.04293e-185	2.07233e-186	CUE1	NP_198317.1//Glucose-6-phosphate/phosphate translocator-like protein [Arabidopsis thaliana]
AT5G21170	-0.586457	1.09453e-184	7.46563e-186	AKINBETA1	NP_197615.1//5'-AMP-activated protein kinase beta-2 subunit protein [Arabidopsis thaliana];NP_001031918.2//5'-AMP-activated protein kinase beta-2 subunit protein [Arabidopsis thaliana]
AT1G07310	-0.708751	1.34388e-184	9.18059e-186	AT1G07310//AT1G07310	NP_563785.1//Calcium-dependent lipid-binding (CaLB domain) family protein [Arabidopsis thaliana]
AT2G44160	-0.754092	1.11395e-181	7.69202e-183	MTHFR2	CAB53783.1//methylenetetrahydrofolate reductase [Arabidopsis thaliana]
AT4G06744	-0.855018	2.58242e-181	1.79138e-182	AT4G06744//AT4G06744	NP_849339.1//Leucine-rich repeat (LRR) family protein [Arabidopsis thaliana]
AT4G01070	-0.781059	7.31051e-180	5.09429e-181	GT72B1	NP_192016.1//UDP-Glycosyltransferase superfamily protein [Arabidopsis thaliana];NP_001190649.1//UDP-Glycosyltransferase superfamily protein [Arabidopsis thaliana]
AT1G67480	-0.675535	4.17344e-177	2.95224e-178	AT1G67480//AT1G67480	AAC18788.1//Contains similarity to beta scruin gb|Z47541 from Limulus polyphemus. ESTs gb|T04493 and gb|AA585955 come from this gene [Arabidopsis thaliana]
AT3G18230	-0.836519	8.48687e-175	6.05719e-176	AT3G18230//AT3G18230	NP_188451.1//Octicosapeptide/Phox/Bem1p family protein [Arabidopsis thaliana]
AT4G25130	0.703796	8.71501e-175	6.2292e-176	PMSR4	NP_194243.1//peptide met sulfoxide reductase 4 [Arabidopsis thaliana]
AT1G70370	-0.811596	1.12965e-173	8.12202e-175	PG2	NP_177194.1//polygalacturonase 2 [Arabidopsis thaliana]
AT1G18210	0.591882	5.51841e-171	3.97928e-172	AT1G18210//AT1G18210	NP_173259.1//Calcium-binding EF-hand family protein [Arabidopsis thaliana]
AT4G13850	0.605476	6.37823e-171	4.61274e-172	GR-RBP2	ACG36746.1//glycine-rich RNA-binding protein 7 [Zea mays];XP_020162185.1//glycine-rich RNA-binding protein blt801-like [Aegilops tauschii subsp. tauschii];XP_004963286.1//PREDICTED: glycine-rich RNA-binding protein 1-like [Setaria italica];NP_001078386.1//glycine-rich RNA-binding protein 2 [Arabidopsis thaliana]
AT2G47710	0.662765	1.87317e-170	1.35863e-171	AT2G47710//AT2G47710	NP_566108.1//Adenine nucleotide alpha hydrolases-like superfamily protein [Arabidopsis thaliana]
AT2G22990	-0.860468	5.06782e-169	3.69176e-170	SNG1	AAC17816.2//putative serine carboxypeptidase I [Arabidopsis thaliana];NP_850035.1//sinapoylglucose 1 [Arabidopsis thaliana];NP_850036.1//sinapoylglucose 1 [Arabidopsis thaliana];NP_850034.1//sinapoylglucose 1 [Arabidopsis thaliana];NP_973516.2//sinapoylglucose 1 [Arabidopsis thaliana]
AT5G18170	0.709172	8.85347e-168	6.51484e-169	GDH1	KFK26056.1//hypothetical protein AALP_AA8G197400 [Arabis alpina]
AT5G16390	-0.918786	6.1075e-166	4.52641e-167	CAC1	NP_197143.1//chloroplastic acetylcoenzyme A carboxylase 1 [Arabidopsis thaliana];NP_974789.1//chloroplastic acetylcoenzyme A carboxylase 1 [Arabidopsis thaliana]
AT3G43720	-0.734432	3.61016e-165	2.6908e-166	LTPG2	NP_189958.1//Bifunctional inhibitor/lipid-transfer protein/seed storage 2S albumin superfamily protein [Arabidopsis thaliana];NP_001030803.1//Bifunctional inhibitor/lipid-transfer protein/seed storage 2S albumin superfamily protein [Arabidopsis thaliana]
AT4G12420	-0.678166	8.36451e-165	6.25204e-166	SKU5	OMP02216.1//Multicopper oxidase, type 1 [Corchorus capsularis]
AT1G05570	-0.771021	1.21825e-164	9.11862e-166	CALS1	OAP13933.1//GSL6 [Arabidopsis thaliana];NP_001184913.1//callose synthase 1 [Arabidopsis thaliana]
AT5G22630	-0.97927	1.56377e-162	1.18697e-163	ADT5	NP_197655.1//arogenate dehydratase 5 [Arabidopsis thaliana]
AT2G28570	0.925068	2.88326e-162	2.19156e-163	AT2G28570//AT2G28570	NP_565675.1//hypothetical protein AT2G28570 [Arabidopsis thaliana]
AT4G39980	-0.980716	8.02727e-162	6.11844e-163	DHS1	NP_195708.1//3-deoxy-D-arabino-heptulosonate 7-phosphate synthase 1 [Arabidopsis thaliana]
AT5G55180	0.865476	1.9275e-160	1.48135e-161	AT5G55180//AT5G55180	NP_568822.1//O-Glycosyl hydrolases family 17 protein [Arabidopsis thaliana];NP_001154780.1//O-Glycosyl hydrolases family 17 protein [Arabidopsis thaliana]
AT3G52470	-0.831748	1.73138e-158	1.33975e-159	AT3G52470//AT3G52470	NP_190815.1//Late embryogenesis abundant (LEA) hydroxyproline-rich glycoprotein family [Arabidopsis thaliana]
AT3G21770	-0.670816	4.04812e-158	3.14099e-159	AT3G21770//AT3G21770	CAA67360.1//peroxidase ATP7a [Arabidopsis thaliana]
AT1G20900	-0.862121	4.54489e-158	3.53123e-159	ESC	NP_173514.1//Putative AT-hook DNA-binding family protein [Arabidopsis thaliana]
AT1G75540	-0.622316	5.45247e-158	4.24213e-159	BBX21	NP_177686.1//salt tolerance homolog2 [Arabidopsis thaliana]
AT1G44800	-0.716139	5.6315e-158	4.38736e-159	SIAR1	NP_175101.1//nodulin MtN21 /EamA-like transporter family protein [Arabidopsis thaliana]
AT4G30210	-0.74875	9.87859e-158	7.70658e-159	ATR2	NP_001328167.1//P450 reductase 2 [Arabidopsis thaliana]
AT3G53260	-0.813752	1.31985e-157	1.03104e-158	PAL2	XP_018484284.1//PREDICTED: phenylalanine ammonia-lyase 1-like [Raphanus sativus]
AT2G45820	-0.684503	1.69874e-157	1.32923e-158	AT2G45820//AT2G45820	NP_182106.1//Remorin family protein [Arabidopsis thaliana]
AT5G67490	0.702252	4.3774e-157	3.43801e-158	AT5G67490//AT5G67490	NP_569049.1//succinate dehydrogenase assembly factor [Arabidopsis thaliana]
AT1G23870	-0.610069	4.82705e-156	3.81661e-157	TPS9	XP_002888764.1//probable alpha,alpha-trehalose-phosphate synthase [UDP-forming] 8 isoform X1 [Arabidopsis lyrata subsp. lyrata]
AT1G20190	-0.61627	6.1087e-156	4.83642e-157	EXPA11	NP_173446.1//expansin 11 [Arabidopsis thaliana]
AT1G54010	-0.613593	9.02582e-156	7.165e-157	AT1G54010//AT1G54010	NP_564647.1//GDSL-like Lipase/Acylhydrolase superfamily protein [Arabidopsis thaliana]
AT5G10580	-0.744976	3.01535e-155	2.40005e-156	AT5G10580//AT5G10580	NP_001330293.1//plant/protein (Protein of unknown function, DUF599) [Arabidopsis thaliana];NP_974762.1//plant/protein (Protein of unknown function, DUF599) [Arabidopsis thaliana];NP_196620.1//plant/protein (Protein of unknown function, DUF599) [Arabidopsis thaliana]
AT3G02910	-0.929384	3.17923e-155	2.53383e-156	AT3G02910//AT3G02910	NP_566187.1//AIG2-like (avirulence induced gene) family protein [Arabidopsis thaliana]
AT4G28040	-0.645803	6.15167e-155	4.90934e-156	UMAMIT33	NP_194533.1//nodulin MtN21 /EamA-like transporter family protein [Arabidopsis thaliana]
AT4G30280	-0.671299	4.32154e-154	3.46247e-155	XTH18	NP_194757.1//xyloglucan endotransglucosylase/hydrolase 18 [Arabidopsis thaliana]
AT2G01520	0.898779	2.79846e-152	2.25692e-153	MLP328	NP_565264.1//MLP-like protein 328 [Arabidopsis thaliana]
AT1G09430	-0.632884	2.27081e-151	1.84334e-152	ACLA-3	NP_172414.1//ATP-citrate lyase A-3 [Arabidopsis thaliana]
AT5G20960	-0.760222	4.97358e-150	4.06355e-151	AO1	NP_851049.1//aldehyde oxidase 1 [Arabidopsis thaliana]
AT3G52340	0.723667	9.16643e-150	7.50855e-151	SPP2	NP_001326827.1//sucrose-6F-phosphate phosphohydrolase 2 [Arabidopsis thaliana];NP_001326824.1//sucrose-6F-phosphate phosphohydrolase 2 [Arabidopsis thaliana]
AT4G30450	-0.722074	6.34075e-148	5.23404e-149	AT4G30450//AT4G30450	XP_006412705.1//hypothetical protein EUTSA_v10026614mg [Eutrema salsugineum]
AT4G38660	-0.870978	7.66952e-148	6.34706e-149	AT4G38660//AT4G38660	NP_001031809.1//Pathogenesis-related thaumatin superfamily protein [Arabidopsis thaliana];NP_568046.1//Pathogenesis-related thaumatin superfamily protein [Arabidopsis thaliana]
AT1G22190	0.594974	9.61909e-148	7.9706e-149	AT1G22190//AT1G22190	NP_173638.1//Integrase-type DNA-binding superfamily protein [Arabidopsis thaliana]
AT4G38520	-0.598717	3.95324e-147	3.27992e-148	AT4G38520//AT4G38520	XP_018480215.1//PREDICTED: probable protein phosphatase 2C 64 [Raphanus sativus]
AT1G76460	-0.939896	1.22453e-146	1.01855e-147	AT1G76460//AT1G76460	NP_565132.2//RNA-binding (RRM/RBD/RNP motifs) family protein [Arabidopsis thaliana]
AT5G03760	-0.870465	3.79773e-146	3.16691e-147	ATCSLA09	KFK24842.1//hypothetical protein AALP_AA8G031700 [Arabis alpina]
AT1G10470	0.629366	4.74999e-146	3.966e-147	ARR4	NP_001321923.1//response regulator 4 [Arabidopsis thaliana];NP_172517.1//response regulator 4 [Arabidopsis thaliana]
AT4G39350	-0.812015	3.16669e-145	2.65738e-146	CESA2	NP_195645.1//cellulose synthase A2 [Arabidopsis thaliana]
AT4G09030	-0.863959	3.8036e-145	3.19586e-146	AGP10	KFK32089.1//hypothetical protein AALP_AA6G198000 [Arabis alpina]
AT5G07100	0.890626	8.51839e-145	7.17528e-146	WRKY26	NP_196327.1//WRKY DNA-binding protein 26 [Arabidopsis thaliana]
AT1G65840	-0.948523	1.2014e-144	1.01704e-145	PAO4	NP_176759.1//polyamine oxidase 4 [Arabidopsis thaliana]
AT4G33150	-0.614477	1.20952e-144	1.02519e-145	AT4G33150//AT4G33150	NP_567914.1//lysine-ketoglutarate reductase/saccharopine dehydrogenase bifunctional enzyme [Arabidopsis thaliana]
AT2G14170	-0.646324	3.36613e-143	2.87443e-144	ALDH6B2	NP_179032.1//aldehyde dehydrogenase 6B2 [Arabidopsis thaliana];NP_001077888.1//aldehyde dehydrogenase 6B2 [Arabidopsis thaliana]
AT1G20450	-0.641246	2.23929e-142	1.92163e-143	ERD10	NP_564114.2//Dehydrin family protein [Arabidopsis thaliana];NP_850947.1//Dehydrin family protein [Arabidopsis thaliana]
AT2G28670	-0.597458	6.37065e-142	5.47364e-143	ESB1	Q9SIA8.1//RecName: Full=Dirigent protein 10; Short=AtDIR10; AltName: Full=Protein ENHANCED SUBERIN 1; Flags: Precursor;NP_001318306.1//Disease resistance-responsive (dirigent-like protein) family protein [Arabidopsis thaliana]
AT1G21630	-0.726173	9.36576e-141	8.10626e-142	AT1G21630//AT1G21630	NP_173582.2//Calcium-binding EF hand family protein [Arabidopsis thaliana];NP_001185056.1//Calcium-binding EF hand family protein [Arabidopsis thaliana];NP_001321141.1//Calcium-binding EF hand family protein [Arabidopsis thaliana];NP_001321142.1//Calcium-binding EF hand family protein [Arabidopsis thaliana]
AT5G19230	-0.943512	2.0467e-139	1.78873e-140	AT5G19230//AT5G19230	NP_197424.1//Glycoprotein membrane precursor GPI-anchored [Arabidopsis thaliana]
AT2G47700	-0.718476	4.84803e-139	4.25741e-140	RFI2	NP_850478.1//RING/U-box superfamily protein [Arabidopsis thaliana];NP_001324431.1//RING/U-box superfamily protein [Arabidopsis thaliana]
AT5G45280	-0.73482	7.37348e-135	6.58401e-136	AT5G45280//AT5G45280	NP_851135.1//Pectinacetylesterase family protein [Arabidopsis thaliana];AAM65412.1//pectin acetylesterase [Arabidopsis thaliana]
AT4G16980	-0.776722	8.42559e-135	7.53236e-136	AT4G16980//AT4G16980	NP_193431.2//arabinogalactan-protein family [Arabidopsis thaliana]
AT2G18690	0.668162	1.65394e-133	1.48732e-134	AT2G18690//AT2G18690	NP_028490.1//transmembrane protein [Arabidopsis thaliana]
AT3G06350	-0.818079	3.07685e-133	2.7831e-134	MEE32	NP_187286.1//dehydroquinate dehydratase, putative / shikimate dehydrogenase [Arabidopsis thaliana]
AT5G03380	-0.81463	4.04749e-133	3.66534e-134	AT5G03380//AT5G03380	NP_195958.1//Heavy metal transport/detoxification superfamily protein [Arabidopsis thaliana]
AT3G60190	0.7666	4.25608e-133	3.85872e-134	DL1E	NP_567094.1//DYNAMIN-like 1E [Arabidopsis thaliana]
AT5G16010	0.980489	4.25193e-132	3.87737e-133	AT5G16010//AT5G16010	NP_197105.1//3-oxo-5-alpha-steroid 4-dehydrogenase family protein [Arabidopsis thaliana]
AT2G23120	-0.600291	7.37192e-131	6.74582e-132	AT2G23120//AT2G23120	NP_565548.1//Late embryogenesis abundant protein, group 6 [Arabidopsis thaliana]
AT1G77330	-0.685533	2.45017e-130	2.24724e-131	AT1G77330//AT1G77330	NP_565154.1//2-oxoglutarate (2OG) and Fe(II)-dependent oxygenase superfamily protein [Arabidopsis thaliana]
AT5G06860	0.672914	2.53902e-130	2.33141e-131	PGIP1	NP_196304.1//polygalacturonase inhibiting protein 1 [Arabidopsis thaliana]
AT1G48620	-0.667806	3.06729e-130	2.82295e-131	HON5	NP_175295.1//high mobility group A5 [Arabidopsis thaliana]
AT1G06640	-0.716038	1.23524e-128	1.14465e-129	AT1G06640//AT1G06640	AAF24827.1//F12K11.6 [Arabidopsis thaliana]
AT5G03040	-0.60662	1.68059e-127	1.56089e-128	iqd2	NP_568110.2//IQ-domain 2 [Arabidopsis thaliana]
AT2G04030	0.633452	4.23405e-127	3.95033e-128	CR88	NP_849932.1//Chaperone protein htpG family protein [Arabidopsis thaliana];NP_178487.1//Chaperone protein htpG family protein [Arabidopsis thaliana]
AT4G26630	-0.95691	8.49455e-127	7.94325e-128	AT4G26630//AT4G26630	NP_194393.3//DEK domain-containing chromatin associated protein [Arabidopsis thaliana]
AT1G18270	-0.646991	2.05003e-125	1.93211e-126	AT1G18270//AT1G18270	NP_173263.2//ketose-bisphosphate aldolase class-II family protein [Arabidopsis thaliana];NP_001117303.1//ketose-bisphosphate aldolase class-II family protein [Arabidopsis thaliana];NP_001185028.1//ketose-bisphosphate aldolase class-II family protein [Arabidopsis thaliana]
AT4G08950	-0.657039	2.245e-124	2.12533e-125	EXO	NP_192634.1//Phosphate-responsive 1 family protein [Arabidopsis thaliana]
AT1G61590	-0.942912	4.47618e-123	4.27062e-124	AT1G61590//AT1G61590	NP_176353.1//Protein kinase superfamily protein [Arabidopsis thaliana]
AT4G00150	-0.831056	3.21597e-122	3.08863e-123	HAM3	NP_191926.1//GRAS family transcription factor [Arabidopsis thaliana]
AT1G09240	0.895095	3.73734e-122	3.59329e-123	NAS3	NP_172395.1//nicotianamine synthase 3 [Arabidopsis thaliana]
AT5G66920	-0.756149	3.13653e-121	3.03878e-122	sks17	NP_569041.1//SKU5 similar 17 [Arabidopsis thaliana]
AT1G02110	-0.935147	4.50279e-121	4.36722e-122	AT1G02110//AT1G02110	NP_171713.2//bZIP domain class transcription factor (DUF630 and DUF632) [Arabidopsis thaliana]
AT2G19110	-0.806701	1.46652e-120	1.42391e-121	HMA4	NP_179501.1//heavy metal atpase 4 [Arabidopsis thaliana]
AT2G44670	0.628275	1.86191e-120	1.80978e-121	AT2G44670//AT2G44670	NP_566023.1//senescence-associated family protein (DUF581) [Arabidopsis thaliana]
AT3G21690	0.711622	1.03233e-119	1.0056e-120	AT3G21690//AT3G21690	XP_018462186.1//PREDICTED: protein DETOXIFICATION 40 [Raphanus sativus]
AT2G39870	-0.835788	2.01882e-119	1.97081e-120	AT2G39870//AT2G39870	NP_565916.1//hypothetical protein AT2G39870 [Arabidopsis thaliana]
AT5G03150	-0.955557	3.18726e-119	3.11482e-120	JKD	NP_195935.2//C2H2-like zinc finger protein [Arabidopsis thaliana]
AT2G37760	0.785113	4.32293e-119	4.22923e-120	AKR4C8	NP_565871.1//NAD(P)-linked oxidoreductase superfamily protein [Arabidopsis thaliana];NP_001118465.1//NAD(P)-linked oxidoreductase superfamily protein [Arabidopsis thaliana];XP_019100484.1//PREDICTED: aldo-keto reductase family 4 member C8 [Camelina sativa];XP_002879707.1//aldo-keto reductase family 4 member C8 [Arabidopsis lyrata subsp. lyrata];NP_973627.1//NAD(P)-linked oxidoreductase superfamil…
AT3G07010	-0.63261	6.3208e-119	6.19045e-120	AT3G07010//AT3G07010	XP_013587525.1//PREDICTED: probable pectate lyase 8 [Brassica oleracea var. oleracea]
AT2G04780	-0.603384	1.07572e-118	1.05694e-119	FLA7	NP_565313.1//FASCICLIN-like arabinoogalactan 7 [Arabidopsis thaliana]
AT5G66170	0.635885	1.08058e-118	1.06285e-119	STR18	NP_001032159.1//sulfurtransferase 18 [Arabidopsis thaliana];NP_001190631.1//sulfurtransferase 18 [Arabidopsis thaliana];NP_569030.2//sulfurtransferase 18 [Arabidopsis thaliana]
AT3G17790	0.781371	7.39652e-118	7.30637e-119	PAP17	NP_566587.1//purple acid phosphatase 17 [Arabidopsis thaliana]
AT4G00400	-0.773946	1.0797e-116	1.07565e-117	GPAT8	NP_191950.2//glycerol-3-phosphate acyltransferase 8 [Arabidopsis thaliana]
AT5G62670	-0.697386	2.32431e-116	2.32293e-117	HA11	XP_010550649.1//PREDICTED: ATPase 11, plasma membrane-type [Tarenaya hassleriana]
AT5G64310	-0.806546	6.20887e-116	6.21828e-117	AGP1	XP_010484206.1//PREDICTED: classical arabinogalactan protein 1-like [Camelina sativa]
AT1G16350	-0.872673	1.64349e-115	1.64945e-116	AT1G16350//AT1G16350	NP_173085.1//Aldolase-type TIM barrel family protein [Arabidopsis thaliana]
AT3G05730	0.721818	2.09973e-115	2.10955e-116	AT3G05730//AT3G05730	NP_187224.1//defensin-like protein [Arabidopsis thaliana]
AT4G27410	0.914104	5.00465e-115	5.04917e-116	RD26	NP_001078452.1//NAC (No Apical Meristem) domain transcriptional regulator superfamily protein [Arabidopsis thaliana];NP_567773.1//NAC (No Apical Meristem) domain transcriptional regulator superfamily protein [Arabidopsis thaliana]
AT5G46890	-0.812471	5.57517e-115	5.63064e-116	AT5G46890//AT5G46890	NP_199500.1//Bifunctional inhibitor/lipid-transfer protein/seed storage 2S albumin superfamily protein [Arabidopsis thaliana]
AT1G78370	-0.749591	5.58066e-115	5.64207e-116	GSTU20	NP_177958.1//glutathione S-transferase TAU 20 [Arabidopsis thaliana]
AT2G04160	0.808328	3.40115e-114	3.44933e-115	AIR3	AAM15483.1//subtilisin-like serine protease AIR3, partial [Arabidopsis thaliana]
AT1G10390	-0.624934	6.87153e-114	6.99786e-115	AT1G10390//AT1G10390	NP_172510.2//Nucleoporin autopeptidase [Arabidopsis thaliana]
AT1G30700	0.761936	1.01997e-113	1.04194e-114	AT1G30700//AT1G30700	NP_174357.1//FAD-binding Berberine family protein [Arabidopsis thaliana]
AT2G38360	-0.973617	1.27053e-113	1.29925e-114	PRA1.B4	NP_181370.1//prenylated RAB acceptor 1.B4 [Arabidopsis thaliana]
AT3G22620	0.749093	7.21154e-113	7.41254e-114	AT3G22620//AT3G22620	NP_566713.1//Bifunctional inhibitor/lipid-transfer protein/seed storage 2S albumin superfamily protein [Arabidopsis thaliana]
AT5G44440	0.902984	1.50396e-112	1.54905e-113	AT5G44440//AT5G44440	NP_001331909.1//FAD-binding Berberine family protein [Arabidopsis thaliana]
AT1G01830	0.915683	2.63796e-112	2.72539e-113	AT1G01830//AT1G01830	NP_563637.1//ARM repeat superfamily protein [Arabidopsis thaliana]
AT1G21000	0.607573	5.75555e-111	6.00092e-112	AT1G21000//AT1G21000	NP_564128.1//PLATZ transcription factor family protein [Arabidopsis thaliana];XP_006305316.1//hypothetical protein CARUB_v10009696mg [Capsella rubella]
AT4G17900	-0.792152	6.06035e-111	6.32511e-112	AT4G17900//AT4G17900	XP_010449541.1//PREDICTED: uncharacterized protein LOC104731760 isoform X1 [Camelina sativa];XP_006284352.1//hypothetical protein CARUB_v10005524mg, partial [Capsella rubella]
AT4G23700	0.708049	5.27295e-110	5.51998e-111	CHX17	NP_194101.1//cation/H+ exchanger 17 [Arabidopsis thaliana]
AT1G70710	-0.701638	7.84629e-110	8.23042e-111	GH9B1	XP_010552688.1//PREDICTED: endoglucanase 8 isoform X2 [Tarenaya hassleriana]
AT5G14880	-0.804343	8.71539e-110	9.16045e-111	AT5G14880//AT5G14880	NP_196992.1//Potassium transporter family protein [Arabidopsis thaliana]
AT3G01560	-0.703885	1.71099e-109	1.80197e-110	AT3G01560//AT3G01560	NP_186805.2//proline-rich receptor-like kinase, putative (DUF1421) [Arabidopsis thaliana]
AT3G08850	-0.645452	2.1079e-108	2.22665e-109	RAPTOR1	NP_566335.1//Regulatory-associated protein of TOR 1 [Arabidopsis thaliana]
AT5G25980	-0.728781	6.68104e-108	7.09264e-109	TGG2	NP_568479.1//glucoside glucohydrolase 2 [Arabidopsis thaliana]
AT2G31360	-0.586033	6.85196e-108	7.28132e-109	ADS2	NP_565721.1//16:0delta9 desaturase 2 [Arabidopsis thaliana]
AT2G35820	0.88394	1.74939e-106	1.86823e-107	AT2G35820//AT2G35820	NP_001325071.1//ureidoglycolate hydrolase [Arabidopsis thaliana]
AT1G80360	-0.647273	1.99336e-106	2.13088e-107	AT1G80360//AT1G80360	NP_178152.1//Pyridoxal phosphate (PLP)-dependent transferases superfamily protein [Arabidopsis thaliana]
AT3G43800	-0.792763	2.92614e-106	3.13109e-107	GSTU27	NP_189966.1//glutathione S-transferase tau 27 [Arabidopsis thaliana]
AT5G44610	-0.657349	4.96829e-106	5.32152e-107	MAP18	NP_568636.1//microtubule-associated protein 18 [Arabidopsis thaliana]
AT1G30690	-0.778176	6.21405e-106	6.66239e-107	AT1G30690//AT1G30690	NP_564360.1//Sec14p-like phosphatidylinositol transfer family protein [Arabidopsis thaliana]
AT4G35800	-0.610536	7.97088e-106	8.57959e-107	NRPB1	NP_195305.2//RNA polymerase II large subunit [Arabidopsis thaliana]
AT1G12240	-0.65772	1.23781e-105	1.33364e-106	ATBETAFRUCT4	NP_563901.1//Glycosyl hydrolases family 32 protein [Arabidopsis thaliana]
AT3G15820	-0.838747	5.52975e-105	5.99868e-106	ROD1	NP_566527.1//phosphatidic acid phosphatase-related / PAP2-like protein [Arabidopsis thaliana]
AT1G22910	-0.978944	1.79056e-104	1.94806e-105	AT1G22910//AT1G22910	NP_973889.1//RNA-binding (RRM/RBD/RNP motifs) family protein [Arabidopsis thaliana];NP_001321721.1//RNA-binding (RRM/RBD/RNP motifs) family protein [Arabidopsis thaliana];NP_564184.1//RNA-binding (RRM/RBD/RNP motifs) family protein [Arabidopsis thaliana];NP_973888.1//RNA-binding (RRM/RBD/RNP motifs) family protein [Arabidopsis thaliana]
AT1G10070	-0.686337	1.94261e-104	2.11553e-105	BCAT-2	XP_002889789.1//branched-chain-amino-acid aminotransferase 2, chloroplastic [Arabidopsis lyrata subsp. lyrata]
AT4G34030	-0.704072	3.52243e-104	3.8397e-105	MCCB	NP_567950.1//3-methylcrotonyl-CoA carboxylase [Arabidopsis thaliana]
AT5G51300	-0.666342	9.0174e-104	9.86764e-105	AT5G51300//AT5G51300	NP_199943.1//splicing factor-like protein [Arabidopsis thaliana]
AT1G29660	-0.912964	1.48639e-103	1.62811e-104	AT1G29660//AT1G29660	NP_174259.1//GDSL-like Lipase/Acylhydrolase superfamily protein [Arabidopsis thaliana]
AT2G40610	-0.847582	1.55209e-103	1.70171e-104	EXPA8	NP_181593.1//expansin A8 [Arabidopsis thaliana]
AT1G75270	0.655528	5.02087e-103	5.53663e-104	DHAR2	NP_177662.1//dehydroascorbate reductase 2 [Arabidopsis thaliana]
AT4G02280	0.744978	5.17641e-103	5.71361e-104	SUS3	XP_021609297.1//sucrose synthase 2 isoform X1 [Manihot esculenta]
AT5G59440	0.672471	8.52954e-103	9.4327e-104	ZEU1	NP_001078772.1//P-loop containing nucleoside triphosphate hydrolases superfamily protein [Arabidopsis thaliana]
AT4G26750	-0.868703	9.83809e-103	1.09005e-103	EXT-like	NP_194405.1//hydroxyproline-rich glycoprotein family protein [Arabidopsis thaliana]
AT5G53250	-0.955092	1.77772e-102	1.97907e-103	AGP22	NP_200137.1//arabinogalactan protein 22 [Arabidopsis thaliana]
AT2G34680	-0.649966	2.16138e-101	2.4153e-102	AIR9	NP_181015.7//Outer arm dynein light chain 1 protein [Arabidopsis thaliana]
AT5G63160	-0.85766	2.73022e-101	3.05385e-102	BT1	NP_001331644.1//BTB and TAZ domain protein 1 [Arabidopsis thaliana];NP_201121.1//BTB and TAZ domain protein 1 [Arabidopsis thaliana];NP_001331645.1//BTB and TAZ domain protein 1 [Arabidopsis thaliana]
AT2G38290	0.682436	5.82816e-101	6.52515e-102	AMT2	NP_181363.1//ammonium transporter 2 [Arabidopsis thaliana]
AT5G04470	-0.740187	2.23329e-100	2.5192e-101	SIM	NP_196067.1//cyclin-dependent protein kinase inhibitor [Arabidopsis thaliana]
AT1G45130	-0.602967	2.27282e-100	2.56619e-101	BGAL5	XP_006473573.1//PREDICTED: beta-galactosidase 5 [Citrus sinensis];XP_002306893.1//beta-galactosidase family protein [Populus trichocarpa]
AT3G51420	0.851877	2.36326e-100	2.6708e-101	SSL4	NP_190710.1//strictosidine synthase-like 4 [Arabidopsis thaliana]
AT3G62660	-0.680331	5.76825e-100	6.53106e-101	GATL7	NP_191825.2//galacturonosyltransferase-like 7 [Arabidopsis thaliana]
AT1G66670	0.633089	7.63523e-100	8.66102e-101	CLPP3	NP_564880.1//CLP protease proteolytic subunit 3 [Arabidopsis thaliana]
AT1G55310	0.594368	1.08753e-99	1.23478e-100	SCL33	NP_001031195.4//SC35-like splicing factor 33 [Arabidopsis thaliana];NP_564685.4//SC35-like splicing factor 33 [Arabidopsis thaliana];NP_001319239.1//SC35-like splicing factor 33 [Arabidopsis thaliana]
AT3G46780	0.612425	6.35123e-99	7.25808e-100	PTAC16	NP_566886.2//plastid transcriptionally active 16 [Arabidopsis thaliana]
AT5G47050	-0.990072	1.85666e-98	2.12959e-99	AT5G47050//AT5G47050	NP_199516.1//SBP (S-ribonuclease binding protein) family protein [Arabidopsis thaliana]
AT5G06320	0.60785	1.87538e-98	2.15304e-99	NHL3	NP_196250.1//NDR1/HIN1-like 3 [Arabidopsis thaliana]
AT2G28790	-0.590899	3.07962e-98	3.54531e-99	AT2G28790//AT2G28790	NP_001324474.1//Pathogenesis-related thaumatin superfamily protein [Arabidopsis thaliana]
AT2G46600	0.678034	4.1409e-98	4.78017e-99	AT2G46600//AT2G46600	NP_566082.1//Calcium-binding EF-hand family protein [Arabidopsis thaliana]
AT2G24260	-0.622497	8.7555e-98	1.01349e-98	LRL1	NP_180003.1//LJRHL1-like 1 [Arabidopsis thaliana]
AT3G22600	0.664848	1.48836e-97	1.72912e-98	AT3G22600//AT3G22600	NP_566712.1//Bifunctional inhibitor/lipid-transfer protein/seed storage 2S albumin superfamily protein [Arabidopsis thaliana]
AT3G01670	-0.998091	1.58512e-97	1.8432e-98	SEOa	NP_001325831.1//sieve element occlusion protein [Arabidopsis thaliana]
AT4G29140	-0.682274	2.10563e-97	2.45067e-98	ADS1	XP_002869450.2//protein DETOXIFICATION 51 [Arabidopsis lyrata subsp. lyrata]
AT2G45300	-0.681509	4.49679e-97	5.25737e-98	AT2G45300//AT2G45300	NP_182055.1//RNA 3'-terminal phosphate cyclase/enolpyruvate transferase, alpha/beta [Arabidopsis thaliana];NP_001324851.1//RNA 3'-terminal phosphate cyclase/enolpyruvate transferase, alpha/beta [Arabidopsis thaliana]
AT2G42580	-0.635098	4.62562e-97	5.41287e-98	TTL3	NP_565976.1//tetratricopetide-repeat thioredoxin-like 3 [Arabidopsis thaliana]
AT5G24710	-0.643992	4.86732e-97	5.70084e-98	AT5G24710//AT5G24710	NP_197859.4//Transducin/WD40 repeat-like superfamily protein [Arabidopsis thaliana]
AT5G06700	-0.66744	1.51492e-96	1.77914e-97	AT5G06700//AT5G06700	NP_568173.2//trichome birefringence-like protein (DUF828) [Arabidopsis thaliana]
AT4G17800	-0.801402	2.55425e-95	3.01051e-96	AT4G17800//AT4G17800	NP_193515.1//Putative AT-hook DNA-binding family protein [Arabidopsis thaliana]
AT5G07110	-0.88033	7.14569e-95	8.4447e-96	PRA1.B6	NP_196328.1//prenylated RAB acceptor 1.B6 [Arabidopsis thaliana]
AT4G22490	-0.79803	8.15733e-95	9.64885e-96	AT4G22490//AT4G22490	NP_193980.1//Bifunctional inhibitor/lipid-transfer protein/seed storage 2S albumin superfamily protein [Arabidopsis thaliana]
AT2G27550	0.674234	2.33954e-94	2.77225e-95	ATC	NP_180324.1//centroradiali [Arabidopsis thaliana]
AT3G12580	0.733934	6.84807e-94	8.15796e-95	HSP70	XP_010465032.1//PREDICTED: probable mediator of RNA polymerase II transcription subunit 37c [Camelina sativa]
AT1G70530	0.728592	2.43489e-93	2.90833e-94	CRK3	NP_001320921.1//cysteine-rich RLK (RECEPTOR-like protein kinase) 3 [Arabidopsis thaliana];NP_001320922.1//cysteine-rich RLK (RECEPTOR-like protein kinase) 3 [Arabidopsis thaliana];NP_177210.1//cysteine-rich RLK (RECEPTOR-like protein kinase) 3 [Arabidopsis thaliana]
AT5G65207	-0.904171	2.56485e-92	3.10412e-93	AT5G65207//AT5G65207	NP_680466.1//hypothetical protein AT5G65207 [Arabidopsis thaliana]
AT2G30740	-0.795574	2.70786e-92	3.28005e-93	AT2G30740//AT2G30740	NP_001318322.1//Protein kinase superfamily protein [Arabidopsis thaliana]
AT1G60960	0.640266	4.72984e-92	5.73927e-93	IRT3	NP_564766.1//iron regulated transporter 3 [Arabidopsis thaliana];NP_001321604.1//iron regulated transporter 3 [Arabidopsis thaliana]
AT1G72160	-0.620184	9.52544e-92	1.15784e-92	AT1G72160//AT1G72160	NP_177361.1//Sec14p-like phosphatidylinositol transfer family protein [Arabidopsis thaliana]
AT3G05490	-0.712501	7.0188e-91	8.58333e-92	RALFL22	NP_001319480.1//ralf-like 22 [Arabidopsis thaliana]
AT5G53370	-0.610168	1.72834e-90	2.12088e-91	PMEPCRF	NP_001332265.1//pectin methylesterase PCR fragment F [Arabidopsis thaliana]
AT1G74090	-0.970869	8.93342e-90	1.10377e-90	SOT18	NP_177549.1//desulfo-glucosinolate sulfotransferase 18 [Arabidopsis thaliana]
AT5G11550	-0.799936	2.42974e-89	3.02001e-90	AT5G11550//AT5G11550	NP_196716.1//ARM repeat superfamily protein [Arabidopsis thaliana]
AT1G16610	-0.608007	2.56042e-89	3.18513e-90	SR45	NP_001321128.1//arginine/serine-rich 45 [Arabidopsis thaliana];NP_973844.1//arginine/serine-rich 45 [Arabidopsis thaliana];NP_173107.1//arginine/serine-rich 45 [Arabidopsis thaliana];NP_001185014.1//arginine/serine-rich 45 [Arabidopsis thaliana];NP_001321127.1//arginine/serine-rich 45 [Arabidopsis thaliana];NP_001321126.1//arginine/serine-rich 45 [Arabidopsis thaliana]
AT3G56070	0.643788	2.32077e-88	2.90659e-89	ROC2	NP_191166.1//rotamase cyclophilin 2 [Arabidopsis thaliana]
AT5G39080	0.922158	4.25203e-88	5.33879e-89	AT5G39080//AT5G39080	NP_198724.1//HXXXD-type acyl-transferase family protein [Arabidopsis thaliana]
AT3G22970	-0.588072	5.26897e-88	6.62676e-89	AT3G22970//AT3G22970	NP_001030743.1//hypothetical protein (DUF506) [Arabidopsis thaliana];NP_188937.1//hypothetical protein (DUF506) [Arabidopsis thaliana]
AT4G37790	-0.759545	5.49553e-88	6.91749e-89	HAT22	NP_195493.1//Homeobox-leucine zipper protein family [Arabidopsis thaliana]
AT3G03050	-0.625344	1.47162e-87	1.86326e-88	CSLD3	NP_186955.1//cellulose synthase-like D3 [Arabidopsis thaliana]
AT5G56890	-0.894998	3.98999e-87	5.06867e-88	AT5G56890//AT5G56890	NP_680446.1//Protein kinase superfamily protein [Arabidopsis thaliana]
AT1G08230	0.683644	1.86084e-86	2.36979e-87	AT1G08230//AT1G08230	NP_001077487.1//Transmembrane amino acid transporter family protein [Arabidopsis thaliana];NP_001320802.1//Transmembrane amino acid transporter family protein [Arabidopsis thaliana]
AT5G44920	-0.939031	7.61772e-86	9.74941e-87	AT5G44920//AT5G44920	NP_851131.1//Toll-Interleukin-Resistance (TIR) domain family protein [Arabidopsis thaliana];NP_199305.2//Toll-Interleukin-Resistance (TIR) domain family protein [Arabidopsis thaliana]
AT2G16630	-0.863568	8.5392e-85	1.10278e-85	AT2G16630//AT2G16630	NP_179254.2//Pollen Ole e 1 allergen and extensin family protein [Arabidopsis thaliana]
AT5G13490	0.771519	9.60128e-85	1.24095e-85	AAC2	NP_196853.1//ADP/ATP carrier 2 [Arabidopsis thaliana]
AT4G24230	-0.753702	1.19006e-84	1.54064e-85	ACBP3	NP_194154.1//acyl-CoA-binding domain 3 [Arabidopsis thaliana];NP_849432.1//acyl-CoA-binding domain 3 [Arabidopsis thaliana];NP_001119041.1//acyl-CoA-binding domain 3 [Arabidopsis thaliana]
AT3G28200	-0.609316	1.20152e-84	1.55674e-85	AT3G28200//AT3G28200	NP_189460.1//Peroxidase superfamily protein [Arabidopsis thaliana]
AT1G21830	-0.97838	1.87352e-84	2.44124e-85	AT1G21830//AT1G21830	NP_173601.2//hypothetical protein AT1G21830 [Arabidopsis thaliana]
AT5G20230	0.712151	2.61e-84	3.40364e-85	BCB	NP_197523.1//blue-copper-binding protein [Arabidopsis thaliana]
AT3G18535	-0.70764	4.2994e-84	5.61583e-85	AT3G18535//AT3G18535	BAB02212.1//unnamed protein product [Arabidopsis thaliana];OAP01279.1//hypothetical protein AXX17_AT3G19700 [Arabidopsis thaliana]
AT3G51330	-0.622959	6.8886e-84	9.01233e-85	AT3G51330//AT3G51330	NP_001325729.1//Eukaryotic aspartyl protease family protein [Arabidopsis thaliana];NP_001325728.1//Eukaryotic aspartyl protease family protein [Arabidopsis thaliana];NP_566948.1//Eukaryotic aspartyl protease family protein [Arabidopsis thaliana]
AT2G22080	-0.844091	8.00948e-84	1.05041e-84	AT2G22080//AT2G22080	XP_002878587.2//phosphopantothenoylcysteine decarboxylase subunit VHS3 [Arabidopsis lyrata subsp. lyrata]
AT3G02880	-0.599213	2.75716e-83	3.63625e-84	AT3G02880//AT3G02880	NP_186938.1//Leucine-rich repeat protein kinase family protein [Arabidopsis thaliana]
AT4G31920	0.977755	6.92485e-83	9.16197e-84	RR10	NP_194920.1//response regulator 10 [Arabidopsis thaliana]
AT5G47720	-0.717986	8.5187e-83	1.12797e-83	AACT1	NP_851150.1//Thiolase family protein [Arabidopsis thaliana]
AT2G39800	-0.737958	4.14877e-82	5.53279e-83	P5CS1	KFK36869.1//hypothetical protein AALP_AA4G182500 [Arabis alpina]
ATCG01130	-0.735333	2.37331e-81	3.18005e-82	YCF1.2	NP_051117.1//hypothetical protein Arthcp087 [Arabidopsis thaliana]
AT2G31750	-0.617934	2.00488e-80	2.71176e-81	UGT74D1	NP_001325305.1//UDP-glucosyl transferase 74D1 [Arabidopsis thaliana]
AT1G45145	0.591351	3.40449e-80	4.6156e-81	TRX5	AAC49356.1//thioredoxin h, partial [Arabidopsis thaliana]
AT1G50640	-0.599593	6.11113e-80	8.29798e-81	ERF3	NP_175479.1//ethylene responsive element binding factor 3 [Arabidopsis thaliana]
AT1G32190	0.903636	6.28149e-80	8.53592e-81	AT1G32190//AT1G32190	NP_174498.1//alpha/beta-Hydrolases superfamily protein [Arabidopsis thaliana];NP_001077642.1//alpha/beta-Hydrolases superfamily protein [Arabidopsis thaliana]
AT3G23750	-0.711857	7.48693e-80	1.01819e-80	AT3G23750//AT3G23750	NP_189017.1//Leucine-rich repeat protein kinase family protein [Arabidopsis thaliana]
AT4G32070	-0.771159	7.62778e-80	1.03815e-80	Phox4	NP_001320111.1//Octicosapeptide/Phox/Bem1p (PB1) domain-containing protein / tetratricopeptide repeat (TPR)-containing protein [Arabidopsis thaliana]
AT3G10650	-0.664445	4.10433e-79	5.61631e-80	NUP1	NP_187676.1//nuclear pore complex protein [Arabidopsis thaliana]
AT5G51830	0.670754	5.55565e-79	7.614e-80	AT5G51830//AT5G51830	NP_199996.1//pfkB-like carbohydrate kinase family protein [Arabidopsis thaliana]
AT1G02360	0.685307	1.22059e-78	1.67667e-79	AT1G02360//AT1G02360	NP_001323421.1//Chitinase family protein [Arabidopsis thaliana];NP_001323420.1//Chitinase family protein [Arabidopsis thaliana]
AT2G32300	-0.740014	1.69494e-78	2.33184e-79	UCC1	NP_001325251.1//uclacyanin 1 [Arabidopsis thaliana]
AT5G27760	0.655269	1.70846e-78	2.35224e-79	AT5G27760//AT5G27760	NP_198128.1//Hypoxia-responsive family protein [Arabidopsis thaliana];NP_001331125.1//Hypoxia-responsive family protein [Arabidopsis thaliana]
AT1G25550	-0.663009	2.62993e-78	3.6265e-79	AT1G25550//AT1G25550	NP_564236.1//myb-like transcription factor family protein [Arabidopsis thaliana];NP_001323092.1//myb-like transcription factor family protein [Arabidopsis thaliana]
AT2G21540	-0.864541	4.71586e-78	6.5277e-79	SFH3	NP_565514.1//SEC14-like 3 [Arabidopsis thaliana];NP_001189571.1//SEC14-like 3 [Arabidopsis thaliana]
AT4G34220	-0.83427	5.21991e-78	7.23091e-79	AT4G34220//AT4G34220	NP_567961.1//Leucine-rich repeat protein kinase family protein [Arabidopsis thaliana]
AT4G16410	0.731811	5.76947e-78	8.00435e-79	AT4G16410//AT4G16410	NP_567494.1//transmembrane protein [Arabidopsis thaliana]
AT3G06850	-0.73383	1.05464e-77	1.4654e-78	BCE2	NP_187341.1//2-oxoacid dehydrogenases acyltransferase family protein [Arabidopsis thaliana]
AT2G31670	-0.638589	1.17554e-77	1.63462e-78	AT2G31670//AT2G31670	NP_180725.1//Stress responsive alpha-beta barrel domain protein [Arabidopsis thaliana]
[truncated: 1,274 more rows]

## Sheet: bzr1-1D VS Col
Supplementary Data 1. BZR1-regulated genes in mock condition. Col-0 and bzr1-1D were grown on the medium containing 2 µM PPZ for 5 days in the dark for RNA-Seq analysis. Differentially expressed genes between bzr1-1D and Col-0 were defined by a 1.5-fold expression difference with a possibility >0.8.
Genes	Log2 Ratio(bzr1-1D/Col-0 Mock condition)	Symbol
AT1G02400	1.91485	GA2OX6	Reference									PIF-regulated genes and PIF targets: Oh et al., Interaction between BZR1 and PIF4 integrates brassinosteroid and environmental responses. Nature Cell Biology,2012,14:802-809
AT1G02660	2.35624	AT1G02660	Tian et al. NAT COMMUN.(2018) 9:1063.DOI: 10.1038/s41467-018-03463-x									IAA3-regulated genes and ARF6 targets: Oh et al.,Cell elongation is regulated through a central circuit of interacting transcription factors in the Arabidopsis hypocotyl brassinosteroid and environmental responses. eLife,2014,3:e03031
AT1G08500	2.59123	ENODL18
AT1G12110	1.83248	NRT1.1
AT1G14730	1.27326	AT1G14730
AT1G18835	4.44186	MIF3
AT1G22910	1.74374	AT1G22910
AT1G29440	2.83059	SAUR63
AT1G30690	2.47805	AT1G30690
AT1G52750	2.22033	AT1G52750
AT1G53830	1.60674	PME2
AT1G55330	2.25213	AGP21
AT1G72150	1.5245	PATL1
AT1G76090	0.874728	SMT3
AT2G18010	9.10722	AT2G18010
AT2G35880	1.74115	AT2G35880
AT2G36410	1.99233	AT2G36410
AT2G36830	0.950807	GAMMA-TIP
AT2G37170	1.94367	PIP2B
AT2G37180	1.84494	RD28
AT2G43060	0.87136	IBH1
AT2G46780	1.61946	AT2G46780
AT3G03170	0.900225	AT3G03170
AT3G03840	2.61471	SAUR27
AT3G03850	3.82295	SAUR26
AT3G05890	1.10338	RCI2B
AT3G14370	3.03711	WAG2
AT3G15540	4.54137	IAA19
AT3G23030	1.47621	IAA2
AT3G23090	2.64503	AT3G23090
AT3G29370	1.77995	P1R3
AT3G43430	1.25853	AT3G43430
AT3G49220	1.88332	AT3G49220
AT3G49360	1.11502	PGL2
AT3G53420	1.42527	PIP2A
AT3G54770	1.97479	ARP1
AT3G57540	2.11146	AT3G57540
AT3G58120	1.80571	BZIP61
AT3G58850	2.76354	PAR2
AT3G60390	0.76645	HAT3
AT3G61430	1.71283	PIP1A
AT4G09890	2.05861	AT4G09890
AT4G14750	1.52413	IQD19
AT4G16780	1.12673	HB-2
AT4G20260	2.13518	PCAP1
AT4G22810	1.79742	AT4G22810
AT4G25260	1.37771	AT4G25260
AT4G30410	1.82783	AT4G30410
AT4G32070	0.898152	Phox4
AT4G32280	0.90625	IAA29
AT4G34760	2.30169	AT4G34760
AT4G38860	4.63102	AT4G38860
AT5G07000	0.996988	ST2B
AT5G08130	0.659254	BIM1
AT5G10430	2.89742	AGP4
AT5G11970	1.339	AT5G11970
AT5G16360	1.14718	AT5G16360
AT5G20700	0.824477	AT5G20700
AT5G23350	3.94981	AT5G23350
AT5G39860	3.33691	PRE1
AT5G43700	2.00977	ATAUX2-11
AT5G47370	2.01982	HAT2
AT5G57670	2.74939	AT5G57670
AT5G63800	2.15699	MUM2
AT5G66580	1.27284	AT5G66580
AT5G67390	1.42624	AT5G67390
AT1G05835	0.926051	AT1G05835
AT1G11740	3.60141	AT1G11740
AT1G12080	3.69581	AT1G12080
AT1G12845	1.50631	AT1G12845
AT1G20070	2.24432	AT1G20070
AT1G32170	1.3742	XTH30
AT1G51140	0.994163	FBH3
AT1G64380	0.98442	AT1G64380
AT1G70210	0.96858	CYCD1%3B1
AT1G70710	2.22284	GH9B1
AT1G76240	1.98229	AT1G76240
AT2G14890	1.06792	AGP9
AT2G14900	1.22466	AT2G14900
AT2G36310	0.933367	URH1
AT2G39855	3.92232	AT2G39855
AT3G15115	2.72861	AT3G15115
AT3G16180	0.799465	AT3G16180
AT3G48390	0.772769	AT3G48390
AT3G62570	1.2162	AT3G62570
AT4G30400	0.950034	AT4G30400
AT5G07030	0.777402	AT5G07030
AT5G15150	2.59642	HB-3
AT5G15580	1.57128	LNG1
AT5G23860	1.50016	TUB8
AT5G39240	1.67849	AT5G39240
AT5G48900	0.773926	AT5G48900
AT5G65800	4.96855	ACS5
AT1G11260	1.36261	STP1
AT1G53700	4.5224	WAG1
AT2G30360	0.787904	SIP4
AT5G55960	1.34476	AT5G55960
AT1G01600	2.67132	CYP86A4
AT1G05170	1.43755	AT1G05170
AT1G06350	1.06654	ADS4
AT1G09250	0.994573	AT1G09250
AT1G20850	1.15787	XCP2
AT1G29050	2.13483	TBL38
AT1G56660	1.40049	AT1G56660
AT1G61160	1.71432	AT1G61160
AT1G62660	1.56471	AT1G62660
AT1G63000	0.808168	NRS/ER
AT1G64390	1.84798	GH9C2
AT1G72230	1.59762	AT1G72230
AT1G75900	2.96069	AT1G75900
AT2G02820	2.94029	MYB88
AT2G16630	1.72932	AT2G16630
AT2G19760	1.14986	PRF1
AT2G21880	3.45736	RAB7A
AT2G24300	1.2579	AT2G24300
AT2G30930	2.57302	AT2G30930
AT2G38480	1.55448	AT2G38480
AT2G43290	1.18043	MSS3
AT3G27250	1.26596	AT3G27250
AT3G28180	1.42668	CSLC04
AT3G42800	4.29381	AT3G42800
AT3G53200	5.23359	MYB27
AT3G59690	1.99843	IQD13
AT4G00700	1.46091	AT4G00700
AT4G12510	1.2533	AT4G12510
AT4G12520	2.371	AT4G12520
AT4G18970	2.97283	AT4G18970
AT4G21850	1.56337	MSRB9
AT4G35320	2.33342	AT4G35320
AT5G02560	1.97165	HTA12
AT5G12940	1.913	AT5G12940
AT5G24580	3.14813	AT5G24580
AT5G42500	2.55743	AT5G42500
AT5G44130	4.69324	FLA13
AT5G59010	0.879236	BSK5
AT5G60660	1.38799	PIP2%3B4
AT5G66650	1.8192	AT5G66650
AT1G11545	1.81903	XTH8
AT1G11960	1.29981	AT1G11960
AT1G17620	1.37836	AT1G17620
AT1G52830	7.66506	IAA6
AT1G61260	2.22229	AT1G61260
AT1G62480	2.74328	AT1G62480
AT1G64640	1.45507	ENODL8
AT1G76180	2.24589	ERD14
AT1G78230	3.9606	AT1G78230
AT2G20750	1.82299	EXPB1
AT2G22170	1.03318	PLAT2
AT3G05490	1.49447	RALFL22
AT3G05900	1.91013	AT3G05900
AT3G45970	1.19554	EXLA1
AT3G48260	1.67482	WNK3
AT3G63430	1.32493	TRM5
AT4G00820	1.22975	iqd17
AT4G16515	3.76864	RGF6
AT4G25280	1.44715	AT4G25280
AT5G01520	1.69144	AIRP2
AT5G02020	3.10046	SIS
AT5G18010	2.3159	SAUR19
AT5G18020	3.0968	SAUR20
AT5G18030	3.25658	AT5G18030
AT5G18050	2.48193	SAUR22
AT5G18060	2.77166	SAUR23
AT5G18080	2.94224	SAUR24
AT5G47240	2.14422	NUDT8
AT5G48460	1.81769	AT5G48460
AT5G63810	1.86044	BGAL10
AT5G65470	1.44463	AT5G65470
AT1G02800	1.90154	CEL2
AT1G03870	2.98106	FLA9
AT1G20450	2.89025	ERD10
AT1G22530	2.47486	PATL2
AT1G22740	1.06596	RABG3B
AT1G28130	0.687509	GH3.17
AT1G45130	1.00668	BGAL5
AT1G48260	1.08804	CIPK17
AT1G69600	0.959481	ZFHD1
AT1G78970	2.77087	LUP1
AT2G22122	1.08575	AT2G22122
AT2G35860	1.4395	FLA16
AT2G37640	1.0188	EXP3
AT2G41760	0.621859	AT2G41760
AT3G17580	2.76872	AT3G17580
AT3G55880	1.6401	SUE4
AT4G03330	3.40342	SYP123
AT4G18550	2.3622	DSEL
AT4G38400	2.74638	EXLA2
AT5G13870	2.45331	XTH5
AT5G17160	2.11356	AT5G17160
AT5G19970	2.07948	AT5G19970
AT5G60020	0.824945	LAC17
AT5G61660	2.69919	AT5G61660
AT1G20440	2.93109	COR47
AT1G53163	3.12724	AT1G53163
AT2G47500	1.5396	AT2G47500
AT3G11550	1.99035	CASP2
AT5G41900	4.93973	AT5G41900
AT1G01120	2.05335	KCS1
AT1G02205	1.61055	CER1
AT1G04250	1.3786	AXR3
AT1G05260	0.710017	RCI3
AT1G15040	3.61985	GAT1_2.1
AT1G17080	1.39471	AT1G17080
AT1G23760	1.33636	JP630
AT1G23800	0.894803	ALDH2B7
AT1G30080	2.4112	AT1G30080
AT1G32450	1.51494	NRT1.5
AT1G41830	1.09035	SKS6
AT1G52540	0.860402	AT1G52540
AT1G52910	0.949587	AT1G52910
AT1G53690	6.55867	AT1G53690
AT1G61255	4.02798	AT1G61255
AT1G62440	3.03237	LRX2
AT1G62610	1.65618	AT1G62610
AT1G64330	1.92918	AT1G64330
AT1G65310	0.979665	XTH17
AT1G70990	1.36961	AT1G70990
AT1G73220	1.4233	2017-10-01
AT1G74458	0.804231	AT1G74458
AT1G74660	1.15209	MIF1
AT1G75780	1.6249	TUB1
AT1G76540	1.47537	CDKB2%3B1
AT1G77330	1.37369	AT1G77330
AT2G04570	2.83033	AT2G04570
AT2G04780	0.948062	FLA7
AT2G12400	0.990139	AT2G12400
AT2G17990	0.719046	AT2G17990
AT2G21140	5.46737	PRP2
AT2G22470	1.90975	AGP2
AT2G26695	1.44015	AT2G26695
AT2G28780	4.50019	AT2G28780
AT2G38500	1.11632	AT2G38500
AT2G39430	2.09596	AT2G39430
AT2G39435	1.68874	TRM18
AT2G40820	0.96377	AT2G40820
AT2G40900	0.940773	UMAMIT11
AT2G41480	2.02565	AT2G41480
AT2G41740	0.585564	VLN2
AT2G43050	2.74409	ATPMEPCRD
AT2G43570	1.06943	CHI
AT3G01260	3.55911	AT3G01260
AT3G03240	3.98171	AT3G03240
AT3G05920	0.99832	AT3G05920
AT3G06035	1.44263	AT3G06035
AT3G14440	2.0874	NCED3
AT3G16920	1.15188	CTL2
AT3G24450	1.31924	AT3G24450
AT3G25290	1.49364	AT3G25290
AT3G25900	1.19067	HMT-1
AT3G48940	4.47043	AT3G48940
AT3G48970	0.763472	AT3G48970
AT3G49845	1.51868	WIH3
AT3G50830	1.07382	COR413-PM2
AT3G54830	5.76818	AT3G54830
AT3G55950	1.75722	CCR3
AT3G56000	1.97768	CSLA14
AT3G59370	0.896402	AT3G59370
AT3G62020	0.696641	GLP10
AT3G62040	1.77146	AT3G62040
AT3G63470	1.9612	scpl40
AT4G01430	2.29465	UMAMIT29
AT4G08300	0.849838	UMAMIT17
AT4G10160	8.40301	AT4G10160
AT4G11650	0.721853	OSM34
AT4G13310	1.95646	CYP71A20
AT4G13580	1.70418	AT4G13580
AT4G13620	1.42514	AT4G13620
AT4G14380	2.11843	AT4G14380
AT4G14640	2.50484	CAM8
AT4G17340	2.08666	TIP2%3B2
AT4G18280	3.26513	AT4G18280
AT4G18580	0.94312	AT4G18580
AT4G22460	3.20305	AT4G22460
AT4G23400	0.78409	PIP1%3B5
AT4G23700	1.92513	CHX17
AT4G26320	1.28713	AGP13
AT4G28890	1.08763	AT4G28890
AT4G30290	2.33059	XTH19
AT4G32460	1.59285	AT4G32460
AT4G33740	2.47376	AT4G33740
AT4G34490	0.6203	CAP1
AT4G34600	1.05575	AT4G34600
AT4G35060	1.56165	HIPP25
AT4G35350	0.633097	XCP1
AT4G37010	2.34275	CEN2
AT4G37890	1.0224	EDA40
AT5G01330	2.67284	PDC3
AT5G03545	4.41399	AT5G03545
AT5G06150	1.30961	CYC1BAT
AT5G06760	1.23621	LEA4-5
AT5G10770	1.43172	AT5G10770
AT5G15180	0.696617	AT5G15180
AT5G15830	2.13091	bZIP3
AT5G16590	1.46777	AT5G16590
AT5G22880	1.60711	HTB2
AT5G23400	1.24531	AT5G23400
AT5G23750	2.41791	AT5G23750
AT5G25140	2.63089	CYP71B13
AT5G25160	1.54847	ZFP3
AT5G38710	5.01151	AT5G38710
AT5G40730	3.01775	AGP24
AT5G42250	1.85714	AT5G42250
AT5G42860	1.84363	AT5G42860
AT5G44610	2.89455	MAP18
AT5G44670	1.55449	GALS2
AT5G45670	2.82429	AT5G45670
AT5G47450	2.35839	TIP2%3B3
AT5G52300	2.07216	LTI65
AT5G53250	2.13461	AGP22
AT5G55730	1.93814	FLA1
AT5G58320	2.65027	NET4A
AT5G61650	2.63451	CYCP4%3B2
AT5G66280	0.793766	GMD1
AT5G67020	1.8921	AT5G67020
AT2G23130	-2.00131	AGP17
AT2G22330	-1.19122	CYP79B3
AT4G24660	-0.944944	HB22
AT1G76080	-2.23259	CDSP32
AT2G39310	-1.30737	JAL22
AT4G02380	-0.973188	SAG21
AT4G25100	-0.986153	FSD1
AT4G39980	-0.726767	DHS1
AT1G24530	-1.3623	AT1G24530
AT1G32540	-0.763513	LOL1
AT1G37130	-0.952254	NIA2
AT1G49750	-1.06162	AT1G49750
AT3G06530	-1.2108	AT3G06530
AT3G14210	-3.88536	ESM1
AT3G22142	-2.93521	AT3G22142
AT3G27280	-0.658691	PHB4
AT3G51600	-1.50146	LTP5
AT4G34950	-1.91708	AT4G34950
AT5G06550	-1.56397	AT5G06550
AT5G42830	-1.98591	AT5G42830
AT5G47610	-0.689324	AT5G47610
AT5G49910	-1.25003	cpHsc70-2
AT5G55620	-1.08022	AT5G55620
ATCG00120	-1.97458	ATPA
ATCG00740	-1.02123	RPOA
ATCG00770	-1.21231	RPS8
AT1G06850	0.812912	bZIP52
AT1G10410	0.749195	AT1G10410
AT1G28330	0.800613	DYL1
AT1G32100	1.66026	PRR1
AT1G32640	0.729555	MYC2
AT1G68620	1.603	AT1G68620
AT1G69030	1.1977	AT1G69030
AT2G01450	1.0542	MPK17
AT2G32150	0.970465	AT2G32150
AT2G40000	0.79065	HSPRO2
AT2G41180	1.70388	SIB2
AT3G26510	1.32946	AT3G26510
AT3G45780	0.775073	PHOT1
AT3G49350	0.885394	AT3G49350
AT3G52470	1.56209	AT3G52470
AT4G17695	1.99775	KAN3
AT4G24230	1.39894	ACBP3
AT4G34000	1.21354	ABF3
AT4G34230	0.750923	CAD5
AT5G01610	1.5025	AT5G01610
AT5G02580	0.785735	AT5G02580
AT5G04770	1.50424	CAT6
AT5G58660	0.923555	AT5G58660
AT5G59220	1.98537	HAI1
AT5G62280	1.04915	AT5G62280
AT1G10550	1.40865	XTH33
AT1G12240	1.14021	ATBETAFRUCT4
AT1G16850	0.989199	AT1G16850
AT1G18270	1.13298	AT1G18270
AT1G53180	0.991334	AT1G53180
AT1G69840	0.651497	AT1G69840
AT2G17290	0.674497	CPK6
AT2G19580	1.0347	TET2
AT2G38090	0.859296	AT2G38090
AT2G39450	1.22687	MTP11
AT2G47000	1.10878	ABCB4
AT3G02170	1.31712	LNG2
AT4G35500	1.03727	AT4G35500
AT4G37070	1.97575	PLP1
AT5G02230	1.41603	AT5G02230
AT5G02260	0.758685	EXPA9
AT5G03120	1.13794	AT5G03120
AT5G14360	1.61662	AT5G14360
AT5G24910	1.32893	CYP714A1
AT3G14590	1.43803	NTMC2T6.2
AT3G14595	0.866249	AT3G14595
AT1G01780	1.12914	PLIM2b
AT1G10480	1.09554	ZFP5
AT1G17060	1.96295	CYP72C1
AT1G30510	1.5436	RFNR2
AT1G65720	0.843535	AT1G65720
AT1G76410	0.864231	ATL8
AT2G34500	1.6725	CYP710A1
AT3G17420	2.89057	GPK1
AT3G62680	0.830231	PRP3
AT4G12880	0.762454	ENODL19
AT4G15920	0.795272	SWEET17
AT4G21960	1.11712	PRXR1
AT4G28530	3.66143	NAC074
AT4G32940	0.952783	GAMMA-VPE
AT4G35110	1.34468	AT4G35110
AT5G14180	1.17599	MPL1
AT5G17860	1.11566	CAX7
AT5G24090	0.736476	CHIA
AT5G44380	2.248	AT5G44380
AT5G45280	1.57772	AT5G45280
AT5G59290	0.588629	UXS3
AT5G61340	1.36866	AT5G61340
AT5G63590	2.29781	FLS3
AT5G65790	1.8	MYB68
AT1G20880	0.821626	AT1G20880
AT1G53560	0.662435	AT1G53560
AT1G73680	1.06394	AT1G73680
AT2G16720	1.59357	MYB7
AT2G41110	1.16736	CAM2
AT3G15356	2.27466	AT3G15356
AT3G20340	0.628089	AT3G20340
AT3G53990	1.20831	AT3G53990
AT3G59900	1.65641	ARGOS
AT4G01950	4.49745	GPAT3
AT4G25580	1.9902	AT4G25580
AT4G35750	0.632041	AT4G35750
AT4G35770	1.54313	SEN1
AT4G36040	0.653652	J11
AT4G37240	1.17334	AT4G37240
AT5G01790	0.878167	AT5G01790
AT5G25240	1.26581	AT5G25240
AT1G02810	1.4802	AT1G02810
AT1G14350	1.72021	FLP
AT1G50010	0.916203	TUA2
AT1G65960	1.50316	GAD2
AT1G70370	0.741873	PG2
AT2G15830	1.39874	AT2G15830
AT2G32580	1.82488	AT2G32580
AT2G33380	3.03827	RD20
AT3G09300	0.938001	ORP3B
AT3G24100	0.62999	AT3G24100
AT3G26180	1.47279	CYP71B20
AT3G45300	0.773994	IVD
AT4G02090	1.15915	AT4G02090
AT4G16260	0.761881	AT4G16260
AT4G25760	1.42588	GDU2
AT4G35190	2.34214	LOG5
AT5G06200	2.41592	CASP4
AT5G47740	2.94561	AT5G47740
AT5G53980	0.613	HB52
AT2G17710	1.04989	AT2G17710
AT4G24960	0.859403	HVA22D
AT4G27460	0.763189	CBSX5
AT5G19230	2.53934	AT5G19230
AT5G40690	1.64177	AT5G40690
AT1G05060	0.847762	AT1G05060
AT1G06980	1.21108	AT1G06980
AT1G07720	1.66837	KCS3
AT1G08430	0.884972	ALMT1
AT1G08890	1.35998	AT1G08890
AT1G09540	3.62917	MYB61
AT1G10380	0.89424	AT1G10380
AT1G14160	1.36187	AT1G14160
AT1G17170	0.812129	GSTU24
AT1G17590	2.64121	NF-YA8
AT1G21080	1.84049	AT1G21080
AT1G25025	2.08468	AT1G25025
AT1G25112	2.08468	AT1G25112
AT1G30750	0.991166	AT1G30750
AT1G35780	1.00225	AT1G35780
AT1G47480	1.53807	AT1G47480
AT1G52280	0.846784	RABG3d
AT1G52690	0.900547	LEA7
AT1G55240	1.41276	AT1G55240
AT1G55265	1.4357	AT1G55265
AT1G60610	1.68457	AT1G60610
AT1G60740	6.29479	AT1G60740
AT1G61590	0.883408	AT1G61590
AT1G61667	1.21316	AT1G61667
AT1G62790	1.36902	AT1G62790
AT1G63220	1.62729	AT1G63220
AT1G63370	2.40432	AT1G63370
AT1G68725	1.0608	AGP19
AT1G70340	1.07935	AT1G70340
AT1G70690	0.610716	HWI1
AT1G73640	1.28857	RABA6a
AT1G77130	0.716998	PGSIP2
AT1G79900	1.53383	BAC2
AT2G17120	1.46063	LYM2
AT2G18050	0.621451	HIS1-3
AT2G21100	1.60956	AT2G21100
AT2G22920	2.07126	SCPL12
AT2G24260	1.1095	LRL1
AT2G25810	0.94534	TIP4%3B1
AT2G27370	2.0022	CASP3
AT2G28110	1.10121	FRA8
AT2G28200	0.816198	AT2G28200
AT2G28630	1.46727	KCS12
AT2G28670	0.896319	ESB1
AT2G30210	1.63406	LAC3
AT2G31680	0.896951	RABA5d
AT2G31730	1.08028	AT2G31730
AT2G32240	1.79018	AT2G32240
AT2G32300	1.10776	UCC1
AT2G35190	1.16452	NPSN11
AT2G36100	1.50564	CASP1
AT2G37130	1.43703	AT2G37130
AT2G37750	0.80387	AT2G37750
AT2G38640	1.56557	AT2G38640
AT2G42610	0.764676	LSH10
AT2G42780	0.723766	AT2G42780
AT2G44380	0.768984	AT2G44380
AT2G44790	0.974766	UCC2
AT3G02240	1.62824	RGF7
AT3G02640	0.674957	AT3G02640
AT3G03000	1.26205	AT3G03000
AT3G06420	0.849741	ATG8H
AT3G07670	1.87035	AT3G07670
AT3G13435	1.65539	AT3G13435
AT3G14280	2.02103	AT3G14280
AT3G16150	3.44575	ASPGB1
AT3G18820	0.98797	RAB7B
AT3G22620	0.97913	AT3G22620
AT3G23180	1.2616	AT3G23180
AT3G24020	2.29123	AT3G24020
AT3G25980	1.34885	MAD2
AT3G29035	0.722491	NAC3
AT3G32980	0.59977	AT3G32980
AT3G45010	1.80486	scpl48
AT3G48020	1.16063	AT3G48020
AT3G49120	0.966807	PRXCB
AT3G49780	0.908556	PSK4
AT3G50970	1.35419	LTI30
AT3G51730	0.84065	AT3G51730
AT3G55230	1.83161	AT3G55230
AT3G59220	0.990219	PRN
AT3G60140	1.66829	DIN2
AT4G11190	1.01443	AT4G11190
AT4G13660	1.30023	PRR2
AT4G15330	1.11274	CYP705A1
AT4G18425	3.0722	AT4G18425
AT4G20110	0.88812	VSR7
AT4G21620	0.911499	AT4G21620
AT4G21830	1.86833	MSRB7
AT4G23450	1.7803	AIRP1
AT4G23690	0.894273	DIR6
AT4G26990	1.19913	AT4G26990
AT4G28085	1.66111	AT4G28085
AT4G29110	1.79154	AT4G29110
AT4G30170	1.44969	AT4G30170
AT4G30280	1.7035	XTH18
AT4G30670	1.74969	AT4G30670
AT4G37530	2.33433	AT4G37530
AT4G38340	1.6148	AT4G38340
AT4G40090	1.30792	AGP3
AT5G04200	1.59569	MC9
AT5G06860	0.868746	PGIP1
AT5G10830	0.871285	AT5G10830
AT5G15290	1.47142	CASP5
AT5G20490	1.42925	XIK
AT5G26340	1.75157	MSS1
AT5G28080	1.04217	WNK9
AT5G37780	0.753673	CAM1
AT5G39520	3.25394	AT5G39520
AT5G42180	1.5199	PER64
AT5G42655	1.21363	AT5G42655
AT5G42660	1.35762	AT5G42660
AT5G43180	1.62791	AT5G43180
AT5G44560	1.84596	VPS2.2
AT5G45310	1.42212	AT5G45310
AT5G47200	0.660276	RAB1A
AT5G47720	0.616989	AACT1
AT5G50200	1.04988	WR3
AT5G52790	3.36708	AT5G52790
AT5G54080	0.820973	HGO
AT5G57480	1.51811	AT5G57480
AT5G57620	1.60198	MYB36
AT5G59310	4.47863	LTP4
AT5G62770	1.04856	AT5G62770
AT5G63595	2.16125	FLS4
AT5G66390	1.52059	AT5G66390
AT5G67270	1.48409	EB1C
AT1G02850	-1.59422	BGLU11
AT1G14270	-0.799509	AT1G14270
AT2G38540	-1.33533	LP1
AT2G44130	-0.615535	AT2G44130
AT2G44920	-1.99146	AT2G44920
AT3G47650	-2.05576	AT3G47650
AT3G61470	-0.944075	LHCA2
AT4G01690	-0.900163	PPOX
AT4G25630	-0.703491	FIB2
AT1G28570	-1.28978	AT1G28570
AT1G48350	-1.51392	EMB3105
AT2G37690	-0.853912	AT2G37690
AT2G41950	-1.3862	AT2G41950
AT2G47450	-1.56179	CAO
AT3G15110	-1.14395	AT3G15110
AT3G23940	-0.886758	AT3G23940
AT4G25050	-1.82775	ACP4
AT5G07020	-1.26144	AT5G07020
AT5G26800	-1.42726	AT5G26800
AT5G66090	-0.609691	AT5G66090
AT1G03475	-0.705032	LIN2
AT1G17220	-1.14831	FUG1
AT1G35560	-1.71743	AT1G35560
AT1G64950	-3.14749	CYP89A5
AT1G79040	-1.40775	PSBR
AT2G14880	-1.2851	AT2G14880
AT2G47590	-1.16143	PHR2
AT3G20370	-1.42503	AT3G20370
AT3G23400	-0.86964	FIB4
AT3G25660	-1.29986	AT3G25660
AT3G29250	-1.48953	SDR4
AT3G50070	-0.801805	CYCD3%3B3
AT4G02530	-1.07988	AT4G02530
AT4G12550	-0.811812	AIR1
AT5G18660	-2.48756	PCB2
AT5G24300	-0.740146	SS1
AT5G48000	-0.914326	CYP708A2
AT5G51820	-1.24806	PGM
AT5G54770	-0.746823	THI1
AT5G63420	-1.38556	emb2746
AT1G13270	-2.28778	MAP1C
AT2G22990	-0.82279	SNG1
AT2G34640	-0.715175	PTAC12
AT2G40490	-1.57077	HEME2
AT2G46820	-1.03574	PSI-P
AT3G15520	-1.27014	AT3G15520
AT3G54090	-1.74771	FLN1
AT5G01530	-0.860407	LHCB4.1
AT5G18600	-1.81087	AT5G18600
AT1G03130	-1.21624	PSAD-2
AT1G10960	-0.755787	FD1
AT1G12900	-1.93675	GAPA-2
AT1G20340	-1.76433	DRT112
AT1G22750	-0.732618	AT1G22750
AT1G32200	-0.980743	ATS1
AT1G50910	-0.975427	AT1G50910
AT1G62750	-1.21838	SCO1
AT1G67740	-1.12208	PSBY
AT1G69740	-1.40506	HEMB1
AT1G72610	-2.71636	GER1
AT1G77490	-0.865413	TAPX
AT1G80640	-1.18093	AT1G80640
AT2G40690	-1.22755	GLY1
AT3G16130	-0.702091	ROPGEF13
AT3G63160	-1.51204	OEP6
AT4G27520	-1.1339	ENODL2
AT4G35250	-1.15689	HCF244
AT5G66570	-1.3849	PSBO1
AT2G01021	-0.62456	AT2G01021
AT3G50685	-1.20426	AT3G50685
AT5G58330	-0.661272	AT5G58330
AT1G03680	-1.12313	TRXm1
AT1G04640	-1.13241	LIP2
AT1G05680	-1.80853	UGT74E2
AT1G06680	-0.7604	PSBP-1
AT1G08520	-1.24246	ALB1
AT1G09340	-1.68926	CRB
AT1G09800	-1.14569	AT1G09800
AT1G09830	-1.06335	PUR2
AT1G09900	-1.93648	AT1G09900
AT1G10522	-1.03581	PRIN2
AT1G12800	-1.23711	AT1G12800
AT1G14150	-0.994045	PnsL2
AT1G15140	-1.03537	AT1G15140
AT1G15440	-0.663123	PWP2
AT1G17650	-1.66175	GLYR2
AT1G18060	-1.20904	AT1G18060
AT1G22850	-0.63444	AT1G22850
AT1G23740	-1.27724	AOR
AT1G31330	-1.08808	PSAF
AT1G32220	-1.0768	AT1G32220
AT1G32470	-0.598559	AT1G32470
AT1G32550	-1.42022	FdC2
AT1G44920	-0.889321	AT1G44920
AT1G45474	-1.26117	Lhca5
AT1G48570	-1.04638	AT1G48570
AT1G52070	-1.73615	AT1G52070
AT1G52220	-1.28332	AT1G52220
AT1G54500	-1.21359	AT1G54500
AT1G54780	-0.971957	TLP18.3
AT1G55670	-1.53583	PSAG
AT1G57770	-1.72613	AT1G57770
AT1G58150	-2.22452	AT1G58150
AT1G58290	-1.86609	HEMA1
AT1G59990	-0.970769	EMB3108
AT1G60600	-1.56851	ABC4
AT1G61520	-1.29184	LHCA3
AT1G66430	-1.03509	AT1G66430
AT1G66820	-1.34432	AT1G66820
AT1G68590	-1.67394	PSRP3/1
AT1G69200	-1.47156	FLN2
AT1G71260	-1.33072	ATWHY2
AT1G71500	-1.16203	AT1G71500
AT1G78460	-1.8781	AT1G78460
AT1G78820	-0.876244	AT1G78820
AT1G79560	-1.70873	FTSH12
AT2G02740	-1.52255	WHY3
AT2G04030	-1.38354	CR88
AT2G04040	-1.46831	DTX1
AT2G04530	-1.35961	CPZ
AT2G06520	-1.2584	PSBX
AT2G20260	-0.668022	PSAE-2
AT2G20585	-0.744573	NFD6
AT2G20690	-0.695126	AT2G20690
AT2G21280	-1.05294	SULA
AT2G21385	-1.0286	AT2G21385
AT2G21860	-1.27317	AT2G21860
AT2G23670	-1.34056	YCF37
AT2G25830	-1.04876	AT2G25830
AT2G26930	-1.24191	CDPMEK
AT2G29180	-1.18726	AT2G29180
AT2G30950	-1.20239	VAR2
AT2G31400	-1.08291	GUN1
AT2G32180	-1.19776	PTAC18
AT2G34060	-1.94147	Peroxidase family
AT2G37660	-1.51826	AT2G37660
AT2G38380	-1.06287	Peroxidase family
AT2G39730	-1.27336	RCA
AT2G41680	-0.784461	NTRC
AT2G43560	-1.20207	AT2G43560
AT2G44040	-2.11132	AT2G44040
AT2G44640	-1.85857	AT2G44640
AT2G48070	-1.13338	RPH1
AT3G04550	-1.06641	AT3G04550
AT3G04790	-1.43032	EMB3119
AT3G05600	-1.75021	AT3G05600
AT3G05730	-0.71053	AT3G05730
AT3G06730	-1.27028	AT3G06730
AT3G08920	-1.96399	AT3G08920
AT3G11170	-1.11122	FAD7
AT3G12780	-0.854681	PGK1
AT3G13470	-1.96419	Cpn60beta2
AT3G14900	-2.27936	EMB3120
AT3G15360	-1.05506	TRX-M4
AT3G16140	-0.74567	PSAH-1
AT3G16520	-1.43926	UGT88A1
AT3G18890	-0.833611	Tic62
AT3G22310	-0.96947	PMH1
AT3G23570	-1.90955	AT3G23570
AT3G23830	-1.0256	GRP4
AT3G25410	-0.805272	AT3G25410
AT3G26570	-1.31469	PHT2%3B1
AT3G26650	-1.43998	GAPA
AT3G26710	-1.85166	CCB1
AT3G27180	-1.15174	AT3G27180
AT3G28460	-1.69454	AT3G28460
AT3G44750	-0.623229	HDA3
AT3G44890	-1.07338	RPL9
AT3G45050	-1	AT3G45050
AT3G47070	-0.795663	AT3G47070
AT3G48100	-0.870345	RR5
AT3G48730	-1.8019	GSA2
AT3G53560	-0.751556	AT3G53560
AT3G53900	-1.33089	UPP
AT3G55400	-0.836668	OVA1
AT3G55800	-0.881661	SBPASE
AT3G56010	-1.41635	AT3G56010
AT3G56070	-1.0911	ROC2
AT3G58140	-0.764707	AT3G58140
AT3G59250	-1.79248	AT3G59250
AT3G61100	-1.19526	AT3G61100
AT3G62030	-2.15887	ROC4
AT3G62530	-0.93917	AT3G62530
AT3G63410	-1.01865	APG1
AT3G63490	-0.993769	EMB3126
AT4G00165	-1.01784	AT4G00165
AT4G01050	-1.18532	TROL
AT4G02770	-1.24356	PSAD-1
AT4G02790	-1.30727	EMB3129
AT4G04640	-0.744967	ATPC1
AT4G09650	-1.63982	ATPD
AT4G12600	-1.26405	AT4G12600
AT4G12800	-1.4194	PSAL
AT4G13170	-0.6873	AT4G13170
AT4G15910	-0.6329	DI21
AT4G16390	-1.55635	SVR7
AT4G16410	-1.43454	AT4G16410
AT4G18520	-1.01669	AT4G18520
AT4G24930	-0.690823	AT4G24930
AT4G27600	-0.853556	NARA5
AT4G28080	-1.01346	AT4G28080
AT4G28210	-1.65624	EMB1923
AT4G28780	-3.23307	AT4G28780
AT4G30720	-1.20448	PDE327
AT4G30950	-1.18546	FAD6
AT4G34290	-1.82658	AT4G34290
AT4G39960	-1.10094	AT4G39960
AT5G01920	-0.904219	STN8
AT5G03800	-1.95332	EMB175
AT5G05580	-1.07423	FAD8
AT5G05740	-1.7609	EGY2
AT5G06290	-1.05738	AT5G06290
AT5G08280	-1.33013	HEMC
AT5G08410	-1.46144	FTRA2
AT5G08650	-1.19608	AT5G08650
AT5G10690	-0.903436	AT5G10690
AT5G11450	-1.94254	PPD5
AT5G12860	-0.888036	DiT1
AT5G13510	-0.967273	EMB3136
AT5G13650	-1.16269	SVR3
AT5G13930	-1.92119	TT4
AT5G16010	-1.00813	AT5G16010
AT5G17050	-1.2804	UGT78D2
AT5G18570	-1.402	EMB269
AT5G19750	-0.932245	AT5G19750
AT5G23060	-2.11669	CaS
AT5G23310	-1.39845	FSD3
AT5G23830	-1.58893	AT5G23830
AT5G24850	-1.66149	CRY3
AT5G28500	-1.68027	AT5G28500
AT5G36120	-2.95273	CCB3
AT5G36700	-1.38076	PGLP1
AT5G40950	-2.14077	RPL27
AT5G42270	-1.2547	VAR1
AT5G42765	-1.02547	AT5G42765
AT5G45680	-2.48969	FKBP13
AT5G45930	-1.77414	CHLI2
AT5G46110	-0.819875	APE2
AT5G46580	-2.10731	AT5G46580
AT5G51010	-0.969647	AT5G51010
AT5G51100	-2.05616	FSD2
AT5G51110	-1.24613	AT5G51110
AT5G55220	-1.08321	AT5G55220
AT5G55280	-1.44554	FTSZ1-1
AT5G58250	-1.68233	EMB3143
AT5G59250	-0.899322	AT5G59250
AT5G60600	-0.776729	HDS
AT5G62790	-0.772338	DXR
AT5G62840	-1.43948	AT5G62840
AT5G63310	-1.58304	NDPK2
AT5G64040	-1.65309	PSAN
AT5G67260	-1.4114	CYCD3%3B2
ATCG00070	-3.98902	PSBK
ATCG00080	-3.37551	PSBI
ATCG00130	-1.74436	ATPF
ATCG00140	-1.29059	ATPH
ATCG00280	-1.44155	PSBC
ATCG00300	-1.62089	YCF9
ATCG00340	-0.893376	PSAB
ATCG00350	-1.06215	PSAA
ATCG00360	-1.91071	YCF3
ATCG00380	-1.63206	RPS4
ATCG00440	-1.63433	NDHC
ATCG00520	-2.20306	YCF4
ATCG00540	-1.89775	PETA
ATCG00550	-1.64999	PSBJ
ATCG00560	-1.43179	PSBL
ATCG00570	-1.3285	PSBF
ATCG00580	-1.40011	PSBE
ATCG00590	-2.32959	ORF31
ATCG00600	-2.90373	PETG
ATCG00640	-2.14816	RPL33
ATCG00650	-1.91633	RPS18
ATCG00660	-2.07474	RPL20
ATCG00680	-0.811664	PSBB
ATCG00690	-1.68006	PSBT
ATCG00700	-1.09104	PSBN
ATCG00710	-1.21251	PSBH
ATCG00730	-1.32577	PETD
ATCG00800	-0.778951	RPS3
ATCG01050	-0.962765	NDHD
ATCG01060	-1.63197	PSAC
ATCG01070	-1.28188	NDHE
AT1G04240	2.18291	SHY2
AT1G12500	1.41231	AT1G12500
AT1G19835	1.5526	AT1G19835
AT1G22330	1.80639	AT1G22330
AT1G23080	0.700967	PIN7
AT1G25230	0.891371	AT1G25230
AT1G29520	1.33551	AT1G29520
AT1G54120	1.31125	AT1G54120
AT1G72160	1.55425	AT1G72160
AT1G78260	2.11199	AT1G78260
AT1G78700	0.845536	BEH4
AT1G79700	1.19098	WRI4
AT1G80280	1.98249	AT1G80280
AT2G14960	1.8789	GH3.1
AT2G39010	0.791697	PIP2E
AT2G40610	3.10811	EXPA8
AT2G42380	2.70494	BZIP34
AT2G45960	0.821398	PIP1B
AT2G47440	1.79824	AT2G47440
AT3G04730	0.648212	IAA16
AT3G07010	1.82856	AT3G07010
AT3G16240	1.40835	DELTA-TIP
AT3G16850	1.20861	AT3G16850
AT3G18040	1.01438	MPK9
AT3G23050	0.721162	IAA7
AT3G25717	0.759399	RTFL16
AT3G62660	0.702448	GATL7
AT4G12420	0.769519	SKU5
AT4G12730	2.03225	FLA2
AT4G14560	2.53183	IAA1
AT4G35100	1.3423	PIP3
AT4G35470	0.692742	PIRL4
AT5G22940	0.79492	F8H
AT1G01620	0.954918	PIP1C
AT1G23030	0.990813	AT1G23030
AT2G19880	1.01088	AT2G19880
AT2G22970	1.57011	SCPL11
AT2G34070	1.65207	TBL37
AT2G45470	0.836815	FLA8
AT3G06070	2.48046	AT3G06070
AT3G21560	0.952857	UGT84A2
AT5G03040	0.932685	iqd2
AT5G15350	1.60752	ENODL17
AT5G16600	1.43927	MYB43
AT5G19340	1.05	AT5G19340
AT5G40890	0.758092	CLC-A
AT5G54380	0.982707	THE1
AT5G63450	2.33095	CYP94B1
AT5G65390	1.06386	AGP7
AT1G19110	0.654296	AT1G19110
AT2G01680	0.639452	AT2G01680
AT2G29550	0.61315	TUB7
AT5G37260	0.727948	RVE2
AT1G11600	0.800855	CYP77B1
AT1G24440	0.906098	AT1G24440
AT1G48240	1.32524	NPSN12
AT1G61170	1.69658	AT1G61170
AT2G39050	0.759657	EULS3
AT3G11690	1.43498	AT3G11690
AT3G50350	1.32324	AT3G50350
AT4G00400	1.20019	GPAT8
AT4G08150	1.55758	KNAT1
AT4G23670	1.02771	AT4G23670
AT4G28040	1.11467	UMAMIT33
AT4G37450	1.20266	AGP18
AT5G11420	1.18302	AT5G11420
AT5G50760	1.0258	AT5G50760
AT5G52060	1.22259	BAG1
AT5G55850	0.657588	NOI
AT5G57685	0.660502	GDU3
AT5G59350	1.85009	AT5G59350
AT1G07590	1.40554	AT1G07590
AT2G42900	1.49676	AT2G42900
AT2G45820	1.23215	AT2G45820
AT3G23690	0.750032	AT3G23690
AT3G26760	1.49278	AT3G26760
AT3G51670	1.12444	AT3G51670
AT4G09460	0.874347	MYB6
AT4G23870	0.876022	AT4G23870
AT4G24275	2.25588	AT4G24275
AT5G03520	1.36703	RAB8C
AT5G06700	1.21188	AT5G06700
AT1G32410	0.896001	AT1G32410
AT1G72200	0.78755	AT1G72200
AT2G28350	0.787019	ARF10
AT3G05640	1.08961	AT3G05640
AT3G12110	1.48296	ACT11
AT3G21550	1.7021	DMP2
AT3G52920	1.75771	AT3G52920
AT4G11020	5.30378	AT4G11020
AT4G16790	1.40505	AT4G16790
AT4G39795	1.45383	AT4G39795
AT5G04190	1.25973	PKS4
AT5G08350	1.98373	AT5G08350
AT5G56170	1.24455	LLG1
AT5G59780	1.64294	MYB59
AT1G08510	1.22436	FATB
AT1G14380	1.02183	IQD28
AT3G04720	0.651855	PR4
AT3G11800	0.624035	AT3G11800
AT3G25930	2.09507	AT3G25930
AT3G53620	1.13597	PPa4
AT3G56480	1.16378	AT3G56480
AT3G63120	0.987829	CYCP1%3B1
AT4G17170	0.952438	RABB1C
AT4G33666	1.86691	AT4G33666
AT5G63970	1.71668	RGLG3
AT1G07610	1.97461	MT1C
AT1G08160	1.22547	AT1G08160
AT1G09460	1.8896	AT1G09460
AT1G15380	1.35382	GLYI4
AT1G27030	1.55663	AT1G27030
AT1G30820	1.05184	AT1G30820
AT1G43790	0.830269	TED6
AT1G44160	1.68851	AT1G44160
AT1G44800	1.00508	SIAR1
AT1G47655	0.939834	AT1G47655
AT1G49580	1.14221	AT1G49580
AT1G60060	1.23527	AT1G60060
AT1G60989	0.712818	SCRL7
AT1G62620	1.71492	AT1G62620
AT1G63310	1.37638	AT1G63310
AT1G63500	0.659946	BSK7
AT1G69580	1.45802	AT1G69580
AT2G06850	1.40802	XTH4
AT2G16980	1.38954	AT2G16980
AT2G21540	1.65044	SFH3
AT2G25220	1.47022	AT2G25220
AT2G25964	0.758894	AT2G25964
AT2G27010	1.24648	CYP705A9
AT2G27140	2.34925	AT2G27140
AT2G28305	1.89694	LOG1
AT2G35810	0.872326	AT2G35810
AT2G38610	1.60664	AT2G38610
AT2G41190	2.62406	AT2G41190
AT2G46690	2.14412	AT2G46690
AT3G02480	1.96998	AT3G02480
AT3G07420	1.29944	NS2
AT3G11600	1.56709	AT3G11600
AT3G12977	1.60927	AT3G12977
AT3G18200	5.18665	UMAMIT4
AT3G20570	1.08062	ENODL9
AT3G21710	0.957355	AT3G21710
AT3G46130	1.51684	MYB48
AT3G54880	1.22001	AT3G54880
AT3G55420	1.25001	AT3G55420
AT3G61550	0.633828	AT3G61550
AT4G09160	1.77531	AT4G09160
AT4G09950	2.32898	AT4G09950
AT4G12330	1.64295	CYP706A7
AT4G14740	0.6877	AT4G14740
AT4G18760	1.27825	RLP51
AT4G20320	0.998706	AT4G20320
AT4G25830	1.13033	AT4G25830
AT4G26570	0.639947	CBL3
AT4G28770	0.712726	AT4G28770
AT4G33625	1.14214	AT4G33625
AT4G37330	0.788949	CYP81D4
AT4G39660	0.748454	AGT2
AT5G02140	1.84243	AT5G02140
AT5G07080	1.31122	AT5G07080
AT5G08370	1.54546	AGAL2
AT5G18970	1.0657	AT5G18970
AT5G20885	1.04507	AT5G20885
AT5G20970	1.95172	AT5G20970
AT5G45950	1.7522	AT5G45950
AT5G52120	1.55529	PP2-A14
AT5G55050	0.774878	AT5G55050
AT5G57070	0.956462	AT5G57070
AT5G62480	1.83129	GSTU9
AT1G28360	-2.18394	ERF12
AT1G72180	-1.10963	AT1G72180
AT3G59930	-3.63079	AT3G59930
AT4G03210	-2.68694	XTH9
AT3G03270	-1.67574	AT3G03270
AT4G13390	-0.992828	EXT12
AT1G03230	-1.45144	AT1G03230
AT1G11580	-0.652924	PMEPCRA
AT5G40770	-0.61992	PHB3
AT5G03230	-0.66696	AT5G03230
AT3G58610	-0.855478	AT3G58610
AT5G02380	-1.0344	MT2B
AT1G08630	-0.905586	THA1
AT1G13440	-0.59821	GAPC2
AT1G26250	-1.43435	AT1G26250
AT1G52060	-1.92146	AT1G52060
AT2G21130	-1.15223	AT2G21130
AT3G18250	-1.52278	AT3G18250
AT3G22800	-1.08836	AT3G22800
AT5G44730	-1.4771	AT5G44730
AT5G66985	-1.76211	AT5G66985
AT1G02360	0.724358	AT1G02360
AT1G10140	0.868223	AT1G10140
AT1G72430	1.52528	AT1G72430
AT2G39210	1.072	AT2G39210
AT4G22780	1.24019	ACR7
AT5G64260	0.697052	EXL2
AT1G78850	2.06595	AT1G78850
AT3G13790	0.81779	ATBFRUCT1
AT5G63650	1.71428	SNRK2.5
AT2G30870	0.594572	GSTF10
AT3G60520	0.903884	AT3G60520
AT5G24530	1.35899	DMR6
AT1G19530	1.16937	AT1G19530
AT2G39980	0.783966	AT2G39980
AT3G46280	1.5979	AT3G46280
AT5G06570	0.882497	AT5G06570
AT5G22500	0.593506	FAR1
AT4G33150	0.767682	AT4G33150
AT2G26440	1.37242	AT2G26440
AT2G37025	1.05332	TRFL8
AT2G17840	0.91053	ERD7
AT1G30760	2.06736	AT1G30760
AT1G35230	1.29703	AGP5
AT1G65970	1.64696	TPX2
AT1G67148	2.69593	AT1G67148
AT2G18670	0.789165	AT2G18670
AT3G10340	0.772496	PAL4
AT3G12500	0.726087	HCHIB
AT3G13437	2.49469	AT3G13437
AT3G22600	0.701472	AT3G22600
AT3G23450	1.13549	AT3G23450
AT3G46230	2.66213	HSP17.4
AT3G47420	2.58496	G3Pp1
AT3G50760	1.34477	GATL2
AT4G25810	1.36091	XTR6
AT5G28630	2.4666	AT5G28630
AT5G42530	3.02633	AT5G42530
AT5G47590	2.18729	AT5G47590
AT5G65207	0.706573	AT5G65207
AT1G17140	1.40734	ICR1
AT2G30370	1.42294	CHAL
AT5G62900	0.81091	AT5G62900
AT1G64370	0.828806	AT1G64370
AT1G12090	2.31613	ELP
AT2G17300	1.7591	AT2G17300
AT3G29030	1.26141	EXPA5
AT4G11211	2.31755	AT4G11211
AT4G24180	1.99919	TLP1
AT5G14070	2.39729	ROXY2
AT5G27730	0.766434	AT5G27730
AT1G74670	1.75501	GASA6
AT2G41870	2.07276	AT2G41870
AT2G44670	1.39397	AT2G44670
AT3G61890	1.92106	HB-12
AT4G39800	1.03209	MIPS1
AT5G23360	2.36338	AT5G23360
AT5G61520	1.11247	AT5G61520
AT2G39200	1.55538	MLO12
AT4G37800	0.654634	XTH7
AT2G18193	1.48989	AT2G18193
AT1G12010	3.2485	AT1G12010
AT1G25682	1.41588	AT1G25682
AT1G66700	1.26606	PXMT1
AT1G71880	0.596458	SUC1
AT2G41730	1.01656	AT2G41730
AT3G24500	1.84024	MBF1C
AT4G22710	1.94439	CYP706A2
AT4G36430	1.61453	AT4G36430
AT5G51440	1.47923	AT5G51440
AT1G25550	1.22806	AT1G25550
AT1G68190	1.25809	BBX27
AT3G21270	1.47912	DOF2
AT2G15960	0.841049	AT2G15960
AT2G22510	0.943173	AT2G22510
AT3G19030	0.657547	AT3G19030
AT1G13080	1.67853	CYP71B2
AT1G29910	2.2535	CAB3
AT5G45650	1.27177	AT5G45650
AT1G80420	0.966638	ATXRCC1
AT2G33480	1.35217	NAC041
AT2G41100	2.82017	TCH3
AT3G45730	1.36225	AT3G45730
AT1G80180	1.40759	AT1G80180
AT2G44210	1.3502	AT2G44210
AT3G08660	1.42217	AT3G08660
AT4G32340	0.764413	AT4G32340
AT1G03820	2.42606	AT1G03820
AT1G07020	0.722406	AT1G07020
AT1G22890	1.0668	AT1G22890
AT2G02570	1.09225	AT2G02570
AT2G04050	1.76459	AT2G04050
AT2G24420	1.02682	AT2G24420
AT2G27380	1.84574	EPR1
AT2G27920	2.12156	SCPL51
AT3G01960	1.35303	AT3G01960
AT3G02670	3.90689	AT3G02670
AT3G11280	0.906205	AT3G11280
AT3G26740	1.86391	CCL
AT3G46900	1.27255	COPT2
AT3G51720	1.63206	AT3G51720
AT3G59010	4.68345	PME61
AT4G12480	5.0671	EARLI1
AT4G17030	1.62141	EXLB1
AT4G17470	3.93477	AT4G17470
AT4G18340	1.23173	AT4G18340
AT4G37300	1.16418	MEE59
AT5G09390	1.01245	AT5G09390
AT5G14330	1.56915	AT5G14330
AT5G17300	1.12004	RVE1
AT5G28770	0.826991	BZO2H3
AT5G55070	0.61486	AT5G55070
AT5G58200	1.15058	AT5G58200
AT1G22770	0.778144	GI
AT1G75440	1.15217	UBC16
AT4G32480	1.27675	AT4G32480
AT1G13110	1.76992	CYP71B7
AT1G62300	0.732205	WRKY6
AT2G14210	1.51843	AGL44
AT2G28570	1.70906	AT2G28570
AT4G21990	0.636952	2017-04-03
AT4G39675	0.795172	AT4G39675
AT5G11090	0.746496	AT5G11090
AT5G20050	0.849829	AT5G20050
AT5G36925	3.38302	AT5G36925
AT5G43170	1.24798	ZF3
AT5G61440	0.925128	ACHT5
AT5G63180	1.07026	AT5G63180
AT1G10070	1.2403	BCAT-2
AT4G01120	1.46418	GBF2
AT3G26210	1.82215	CYP71B23
AT4G00330	1.10112	CRCK2
AT4G27960	0.83707	UBC9
AT4G33950	1.16771	OST1
AT5G19240	2.44727	AT5G19240
AT5G58350	1.96411	WNK4
AT5G64570	0.680353	XYL4
AT1G06620	0.732116	AT1G06620
AT1G10370	1.90377	ERD9
AT1G14200	0.816203	AT1G14200
AT1G17860	1.52863	AT1G17860
AT1G43160	2.44515	RAP2.6
AT1G47960	0.707647	C/VIF1
AT1G56060	2.78215	AT1G56060
AT1G64740	1.03625	TUA1
AT1G76040	2.08734	CPK29
AT1G76700	1.3098	AT1G76700
AT2G05440	1.4203	GRP9
AT2G05510	1.17115	AT2G05510
AT2G40880	1.65995	CYSA
AT3G02040	2.48371	SRG3
AT3G07780	1.24578	OBE1
AT3G09940	1.43647	MDHAR
AT3G14200	0.856121	AT3G14200
AT3G16530	4.95481	AT3G16530
AT3G28940	1.21617	AT3G28940
AT3G50930	1.95808	BCS1
AT4G12470	1.69903	AZI1
AT4G34180	0.827377	AT4G34180
AT5G10625	0.813028	AT5G10625
AT5G13200	1.27331	AT5G13200
AT5G42200	0.837442	AT5G42200
AT5G53350	0.742138	CLPX
AT5G61210	1.04708	SNAP33
AT1G01490	1.40021	AT1G01490
AT1G03470	1.3613	NET3A
AT1G19870	0.947693	iqd32
AT1G21830	0.971426	AT1G21830
AT1G24120	1.19306	ARL1
AT1G24160	0.725723	AT1G24160
AT1G32700	1.29583	AT1G32700
AT1G33240	1.48275	GTL1
AT1G52760	0.67381	LysoPL2
AT1G65840	1.82361	PAO4
AT1G67230	0.803183	LINC1
AT1G68670	0.5887	AT1G68670
AT1G69780	1.08419	ATHB13
AT2G20630	1.16092	PIA1
AT2G44500	1.37376	AT2G44500
AT2G46225	0.78566	ABIL1
AT3G06870	1.14808	AT3G06870
AT3G09980	0.932405	AT3G09980
AT3G10985	0.904124	SAG20
AT3G11700	1.13587	FLA18
AT3G13810	1.21668	IDD11
AT3G15770	0.948175	AT3G15770
AT3G18035	1.03988	HON4
AT3G30775	2.13979	ERD5
AT3G47340	0.89844	ASN1
AT3G48690	0.656034	CXE12
AT3G52060	0.826511	AT3G52060
AT3G56800	0.782454	CAM3
AT3G59060	0.857756	PIL6
AT3G61420	1.27912	AT3G61420
AT4G05100	1.38863	MYB74
AT4G16510	2.89682	AT4G16510
AT4G38470	1.36164	STY46
AT4G38825	0.898759	AT4G38825
AT5G01800	0.759972	AT5G01800
AT5G05140	1.10389	AT5G05140
AT5G07440	1.51329	GDH2
AT5G08080	1.59411	SYP132
AT5G16370	0.716177	AAE5
AT5G19190	1.51287	AT5G19190
AT5G22950	1.51899	VPS24.1
AT5G42030	1.18169	ABIL4
AT5G55970	1.11971	AT5G55970
AT5G65925	0.947482	AT5G65925
AT1G06570	1.00916	PDS1
AT1G16860	0.923717	AT1G16860
AT1G21900	1.09421	p24delta5
AT1G27210	2.0451	AT1G27210
AT1G29990	0.746799	PFD6
AT1G56010	1.19445	NAC1
AT1G56600	3.30023	GolS2
AT1G60010	1.40962	AT1G60010
AT2G18160	0.596266	bZIP2
AT2G46710	0.915349	ROPGAP3
AT3G02120	0.607231	AT3G02120
AT3G24503	1.38342	ALDH2C4
AT3G50330	1.18536	HEC2
AT4G37790	1.7661	HAT22
AT5G13400	0.670772	AT5G13400
AT5G15440	0.922924	EDL1
AT5G15581	2.63854	AT5G15581
AT5G15600	1.39945	SP1L4
AT5G17440	0.973978	AT5G17440
AT5G20620	0.617695	UBQ4
AT5G21990	0.660627	TPR7
AT5G43840	3.1318	HSFA6A
AT5G49710	0.933248	AT5G49710
AT5G53830	0.827012	AT5G53830
AT5G54160	1.2277	OMT1
AT5G54740	1.29685	SESA5
AT1G06400	0.895489	ARA-2
AT1G22180	1.78408	AT1G22180
AT1G61100	0.860214	AT1G61100
AT1G64140	0.695791	AT1G64140
AT2G42750	0.66206	AT2G42750
AT3G14260	1.76602	AT3G14260
AT3G57400	0.759471	AT3G57400
AT5G47180	0.867062	AT5G47180
AT1G01770	0.912424	AT1G01770
AT1G10200	0.645568	WLIM1
AT1G21660	1.02982	AT1G21660
AT1G29370	0.801132	AT1G29370
AT1G64460	0.743405	AT1G64460
AT1G71710	0.825199	AT1G71710
AT1G75380	0.630197	BBD1
AT1G79830	0.680928	GC5
AT2G04340	0.944666	AT2G04340
AT2G34490	2.16931	CYP710A2
AT2G35940	0.66069	BLH1
AT2G36420	0.747973	TRM27
AT3G05160	0.631823	AT3G05160
AT3G48340	1.73075	CEP2
AT3G52370	2.5304	FLA15
AT4G02720	1.10723	AT4G02720
AT4G13420	2.87412	HAK5
AT4G17900	0.736917	AT4G17900
AT4G19810	1.0123	ChiC
AT4G20300	1.17931	AT4G20300
AT4G33910	0.808569	AT4G33910
AT4G36730	0.793367	GBF1
AT5G19890	3.83543	AT5G19890
AT5G20250	0.79726	DIN10
AT5G22890	1.20678	AT5G22890
AT5G39610	2.01488	NAC6
AT5G43600	0.791529	UAH
AT5G44290	1.37615	AT5G44290
AT5G59790	1.30865	AT5G59790
AT5G62950	1.14045	AT5G62950
AT5G65210	1.47249	TGA1
AT1G15400	1.0898	AT1G15400
AT1G27290	0.818427	AT1G27290
AT1G53840	0.918568	PME1
AT1G56220	0.630307	AT1G56220
AT1G74740	0.8137	CPK30
AT1G76890	1.31781	GT2
AT2G22080	1.58073	AT2G22080
AT2G33310	0.670156	IAA13
AT2G45180	1.55456	AT2G45180
AT2G46270	1.89241	GBF3
AT3G03870	1.23072	AT3G03870
AT3G05220	0.797947	AT3G05220
AT3G10760	0.592543	AT3G10760
AT3G16630	0.772105	KINESIN-13A
AT3G27350	0.846421	AT3G27350
AT3G44190	0.675174	AT3G44190
AT3G44200	1.07261	NEK6
AT3G61260	1.30975	AT3G61260
AT4G24100	1.16929	AT4G24100
AT4G26080	0.616406	ABI1
AT4G33080	0.770207	AT4G33080
AT4G38820	1.23809	AT4G38820
AT5G01710	0.755769	AT5G01710
AT5G18650	0.60955	AT5G18650
AT5G19120	0.681535	AT5G19120
AT5G41080	2.73057	GDPD2
AT1G03880	2.6466	CRU2
AT1G05805	0.842903	AT1G05805
AT1G08650	0.818772	PPCK1
AT1G22440	0.770105	AT1G22440
AT1G49130	1.07381	BBX17
AT1G54410	1.01182	AT1G54410
AT1G70560	2.10212	TAA1
AT1G72290	5.60979	AT1G72290
AT1G75300	0.872462	AT1G75300
AT2G02960	0.915399	AT2G02960
AT2G18700	0.666097	TPS11
AT2G18876	1.4151	AT2G18876
AT2G22860	1.30389	PSK2
AT2G35170	0.82081	AT2G35170
AT2G36090	0.719675	AT2G36090
AT3G08890	1.02981	AT3G08890
AT3G10910	1.12971	AT3G10910
AT3G14840	0.932532	AT3G14840
AT3G20550	1.10687	DDL
AT3G27360	1.32087	AT3G27360
AT3G51880	1.91652	HMGB1
AT3G61810	3.75614	AT3G61810
AT3G63500	0.658061	TTA2
AT4G05060	0.816741	AT4G05060
AT4G05070	0.67706	AT4G05070
AT4G29350	1.00854	PFN2
AT4G36980	0.61763	AT4G36980
AT4G39640	1.1683	GGT1
AT4G39990	1.29467	RABA4B
AT5G10140	1.2681	FLC
AT5G16730	1.39374	AT5G16730
AT5G18640	0.89804	AT5G18640
AT5G19860	0.663522	AT5G19860
AT5G26610	1.36967	AT5G26610
AT5G39570	0.589529	AT5G39570
AT5G54940	1.27791	AT5G54940
AT5G55860	1.6893	AT5G55860
AT5G64410	0.725277	OPT4
AT5G64430	0.831534	AT5G64430
AT1G06060	0.735252	AT1G06060
AT1G20693	0.841762	HMGB2
AT1G61660	1.29365	AT1G61660
AT1G78670	0.785444	GGH3
AT2G01910	1.19512	ATMAP65-6
AT2G46680	1.74861	HB-7
AT3G06850	0.800148	BCE2
AT3G46010	0.697497	ADF1
AT3G53610	0.685359	RAB8
AT4G12110	0.708494	SMO1-1
AT4G39140	0.720585	AT4G39140
AT5G53590	1.30182	AT5G53590
AT5G60360	0.693275	ALP
AT1G01180	0.658985	AT1G01180
AT1G01240	1.04919	AT1G01240
AT1G02950	2.04844	GSTF4
AT1G03200	1.13409	AT1G03200
AT1G03290	1.42222	AT1G03290
AT1G03380	0.69445	ATG18G
AT1G04230	1.11007	AT1G04230
AT1G04960	0.989168	AT1G04960
AT1G05760	1.30697	RTM1
AT1G05770	3.21164	AT1G05770
AT1G06210	1.58922	AT1G06210
AT1G07600	1.21454	MT1A
AT1G08450	1.03666	CRT3
AT1G08820	0.690529	VAP27-2
AT1G09920	0.705726	AT1G09920
AT1G09932	2.34438	AT1G09932
AT1G10720	1.37553	AT1G10720
AT1G10940	0.855614	SNRK2.4
AT1G11180	0.820438	SCAMP2
AT1G11380	0.733485	AT1G11380
AT1G12360	0.974552	KEU
AT1G12760	0.762876	AT1G12760
AT1G13300	1.12369	HRS1
AT1G13960	1.27894	WRKY4
AT1G13990	1.70874	AT1G13990
AT1G14000	0.950538	VIK
AT1G14570	0.63099	AT1G14570
AT1G16810	0.953938	AT1G16810
AT1G17065	1.64811	AT1G17065
AT1G17280	0.985541	UBC34
AT1G17960	2.86267	AT1G17960
AT1G18470	0.860726	AT1G18470
AT1G19770	0.922708	PUP14
AT1G21000	0.652008	AT1G21000
AT1G22160	1.76228	AT1G22160
AT1G22500	1.08315	ATL15
AT1G23120	1.67715	AT1G23120
AT1G24764	1.06129	MAP70-2
AT1G26580	0.665375	AT1G26580
AT1G27980	1.15511	DPL1
AT1G28400	0.835108	AT1G28400
AT1G30270	0.808719	CIPK23
AT1G30970	0.648492	SUF4
AT1G31885	1.361	NIP3%3B1
AT1G32130	0.848053	IWS1
AT1G32460	0.842499	AT1G32460
AT1G35670	1.30385	CDPK2
AT1G42470	1.24302	AT1G42470
AT1G42480	1.1879	AT1G42480
AT1G43130	0.763287	LCV2
AT1G47330	1.04312	AT1G47330
AT1G47570	1.54548	AT1G47570
AT1G50670	0.741857	AT1G50670
AT1G51740	1.14803	SYP81
AT1G53190	0.626612	AT1G53190
AT1G53320	0.660897	TLP7
AT1G53400	0.643961	AT1G53400
AT1G54320	0.735716	AT1G54320
AT1G54460	1.16756	AT1G54460
AT1G55260	0.727129	AT1G55260
AT1G55310	0.825533	SCL33
AT1G55335	2.29377	AT1G55335
AT1G55960	0.898211	AT1G55960
AT1G56460	1.29756	AT1G56460
AT1G58180	1.58089	BCA6
AT1G60730	0.621319	AT1G60730
AT1G61620	0.672834	AT1G61620
AT1G61820	1.18377	BGLU46
AT1G62515	0.976847	AT1G62515
AT1G63800	1.46227	UBC5
AT1G66260	1.01879	AT1G66260
AT1G66410	0.73905	CAM4
AT1G67330	1.09768	AT1G67330
AT1G68060	0.911786	MAP70-1
AT1G68230	2.2529	AT1G68230
AT1G68300	0.752395	AT1G68300
AT1G68370	0.822521	ARG1
AT1G68723	1.75571	AT1G68723
AT1G69490	3.177	NAP
AT1G70330	0.82368	ENT1
AT1G70335	0.876013	AT1G70335
AT1G70475	1.07873	AT1G70475
AT1G74210	1.6562	GDPD5
AT1G74675	1.81987	AT1G74675
AT1G75785	0.822629	AT1G75785
AT1G76465	1.21804	AT1G76465
AT1G77885	0.975169	AT1G77885
AT1G79380	1.44113	RGLG4
AT1G79485	2.92871	AT1G79485
AT1G80920	1.41258	J8
AT2G01100	1.18252	AT2G01100
AT2G03350	1.45611	AT2G03350
AT2G04038	3.83413	bZIP48
AT2G06530	1.46355	VPS2.1
AT2G14720	0.653161	VSR4
AT2G15320	0.828277	AT2G15320
AT2G15570	0.880383	ATHM3
AT2G17560	1.08388	HMGB4
AT2G17880	0.804282	AT2G17880
AT2G18370	1.40979	AT2G18370
AT2G19110	1.07579	HMA4
AT2G19830	1.44465	SNF7.2
AT2G19950	0.960732	GC1
AT2G22000	1.75085	PROPEP6
AT2G23030	1.46989	SNRK2.9
AT2G23790	0.981771	AT2G23790
AT2G24330	1.3431	AT2G24330
AT2G24762	1.28381	GDU4
AT2G26210	0.668175	AT2G26210
AT2G26570	1.23083	WEB1
AT2G27360	1.09375	AT2G27360
AT2G28671	0.893957	AT2G28671
AT2G30740	0.875857	AT2G30740
AT2G31083	0.839656	CLE5
AT2G31800	1.11399	AT2G31800
AT2G32260	1.27748	CCT1
AT2G33990	1.45674	iqd9
AT2G34690	0.629663	ACD11
AT2G35050	0.639019	AT2G35050
AT2G35680	0.726199	AT2G35680
AT2G36120	0.943459	DOT1
AT2G37330	1.09348	ALS3
AT2G38800	0.619858	AT2G38800
AT2G39800	0.614263	P5CS1
AT2G40060	1.02862	CLC2
AT2G40410	0.738785	AtCaN2
AT2G41105	3.42604	AT2G41105
AT2G41375	0.986525	AT2G41375
AT2G43080	0.738096	AT-P4H-1
AT2G43350	0.66746	GPX3
AT2G43430	0.786256	GLX2-1
AT2G45400	1.06415	BEN1
AT2G45510	0.764984	CYP704A2
AT3G01200	0.751768	RP2
AT3G01290	1.16201	HIR2
AT3G02300	0.805314	AT3G02300
AT3G02673	4.08591	AT3G02673
AT3G04443	1.05114	AT3G04443
AT3G04530	1.85355	PPCK2
AT3G05690	1.8377	NF-YA2
AT3G06130	0.880709	AT3G06130
AT3G09310	1.06881	AT3G09310
AT3G09770	0.589809	LOG2
AT3G12360	0.65316	ITN1
AT3G13110	1.05305	SERAT2%3B2
AT3G13200	1.18737	EMB2769
AT3G16410	2.13025	NSP4
AT3G16525	3.53535	AT3G16525
AT3G17440	1.10686	NPSN13
AT3G17770	0.766357	AT3G17770
AT3G18295	1.05973	AT3G18295
AT3G18560	1.53455	AT3G18560
AT3G19290	0.704611	ABF4
AT3G19340	0.656696	AT3G19340
AT3G20410	0.649081	CPK9
AT3G20500	0.938981	PAP18
AT3G20935	2.99882	CYP705A28
AT3G21630	0.66694	CERK1
AT3G22290	0.654094	AT3G22290
AT3G23310	1.18211	AT3G23310
AT3G25070	0.868327	RIN4
AT3G26300	1.05544	CYP71B34
AT3G26512	1.56895	AT3G26512
AT3G26580	0.841867	AT3G26580
AT3G26720	0.902856	AT3G26720
AT3G27260	0.630092	GTE8
AT3G28950	1.06818	AT3G28950
AT3G42150	0.82181	AT3G42150
AT3G43810	0.653611	CAM7
AT3G45240	0.800449	GRIK1
AT3G45980	0.826779	HTB9
AT3G46030	0.785573	HTB11
AT3G46060	0.61955	RABE1c
AT3G46590	0.950373	TRFL1
AT3G47510	1.26456	AT3G47510
AT3G47675	1.55298	AT3G47675
AT3G47680	1.036	AT3G47680
AT3G48760	0.683088	AT3G48760
AT3G49601	1.28138	AT3G49601
AT3G51000	0.760671	AT3G51000
AT3G51250	0.861196	AT3G51250
AT3G51830	0.755498	SAC8
AT3G51910	1.24504	HSFA7A
AT3G53670	0.713593	AT3G53670
AT3G54620	1.00756	BZIP25
AT3G56250	1.23717	AT3G56250
AT3G57230	1.22755	AGL16
AT3G57530	0.732009	CPK32
AT3G58710	0.831518	WRKY69
AT3G62830	1.08875	AUD1
AT3G62860	1.15619	AT3G62860
AT3G66654	1.04962	AT3G66654
AT4G01000	0.876239	AT4G01000
AT4G02430	0.889445	SR34b
AT4G03110	1.05587	RBP-DR1
AT4G03420	1.78908	AT4G03420
AT4G05050	0.69029	UBQ11
AT4G08230	0.807924	AT4G08230
AT4G09035	0.641402	AT4G09035
AT4G10730	1.14063	AT4G10730
AT4G10910	1.17867	AT4G10910
AT4G12495	1.67936	AT4G12495
AT4G13830	0.789948	J20
AT4G14350	1.45205	AT4G14350
AT4G14710	0.776034	ATARD2
AT4G15093	1.09187	LigB
AT4G15340	1.60033	PEN1
AT4G15990	2.13582	AT4G15990
AT4G16420	0.808862	ADA2B
AT4G16620	2.91277	UMAMIT8
AT4G19190	1.19974	AT4G19190
AT4G20330	0.738046	AT4G20330
AT4G21450	0.841946	AT4G21450
AT4G21660	0.823161	AT4G21660
AT4G22463	3.24573	AT4G22463
AT4G23270	1.00439	CRK19
AT4G24400	0.745993	CIPK8
AT4G25720	1.16436	QC
AT4G26288	1.03704	AT4G26288
AT4G26290	1.44521	AT4G26290
AT4G27160	1.34342	SESA3
AT4G27170	4.52255	SESA4
AT4G27470	0.686738	RMA3
AT4G30480	1.07438	TPR1
AT4G31340	0.900602	AT4G31340
AT4G31730	1.22088	GDU1
AT4G32440	0.960396	AT4G32440
AT4G34320	1.93129	AT4G34320
AT4G34560	1.58439	AT4G34560
AT4G35860	0.609495	GB2
AT4G36410	1.1169	UBC17
AT4G36690	0.667005	ATU2AF65A
AT4G36720	0.648586	HVA22K
AT4G37730	1.86011	bZIP7
AT4G38060	1.01488	AT4G38060
AT4G39780	1.75418	AT4G39780
AT5G02100	0.588417	UNE18
AT5G02690	1.48331	AT5G02690
AT5G03380	2.04353	AT5G03380
AT5G04080	0.771008	AT5G04080
AT5G04750	1.26995	AT5G04750
AT5G04890	2.615	RTM2
AT5G05110	1.02626	AT5G05110
AT5G06280	1.09083	AT5G06280
AT5G06610	2.07465	AT5G06610
AT5G06690	0.802391	WCRKC1
AT5G07220	0.587297	BAG3
AT5G08590	0.587283	SNRK2.1
AT5G09530	0.598411	PELPK1
AT5G09960	0.713053	AT5G09960
AT5G10435	2.93442	AT5G10435
AT5G10580	1.07396	AT5G10580
AT5G11800	0.853019	KEA6
AT5G11975	1.16811	AT5G11975
AT5G12230	0.925403	MED19A
AT5G12480	0.871819	CPK7
AT5G12840	1.0675	NF-YA1
AT5G13570	0.807563	DCP2
AT5G13810	0.781895	AT5G13810
AT5G14720	0.803101	AT5G14720
AT5G16830	1.23607	SYP21
AT5G17900	0.97752	AT5G17900
AT5G18130	2.63575	AT5G18130
AT5G18170	0.846503	GDH1
AT5G18630	0.759476	AT5G18630
AT5G18980	1.23517	AT5G18980
AT5G19250	1.62185	AT5G19250
AT5G19590	0.769179	AT5G19590
AT5G22050	0.906457	AT5G22050
AT5G22080	1.56829	AT5G22080
AT5G23050	0.657126	AAE17
AT5G25265	1.09443	AT5G25265
AT5G25270	0.836537	AT5G25270
AT5G25540	0.72197	CID6
AT5G25770	2.24999	AT5G25770
AT5G25830	0.745658	GATA12
AT5G27860	1.09149	AT5G27860
AT5G27950	1.35686	AT5G27950
AT5G35200	0.607505	AT5G35200
AT5G35940	1.92331	AT5G35940
AT5G37370	0.767328	ATSRL1
AT5G37715	1.30882	AT5G37715
AT5G37740	1.0529	AT5G37740
AT5G38865	0.910251	AT5G38865
AT5G39510	0.637498	SGR4
AT5G39730	0.680145	AT5G39730
AT5G41340	1.01735	UBC4
AT5G41990	0.84364	WNK8
AT5G42190	0.676027	AT5G42190
AT5G43060	1.33086	RD21B
AT5G43560	0.745842	AT5G43560
AT5G46090	1.22045	AT5G46090
AT5G46250	0.686597	LARP6a
AT5G46730	3.1055	AT5G46730
AT5G47100	1.43063	CBL9
AT5G50430	1.47901	UBC33
AT5G52250	1.04236	RUP1
AT5G52550	1.4645	AT5G52550
AT5G53370	1.31906	PMEPCRF
AT5G53530	0.869145	VPS26A
AT5G54230	1.47006	MYB49
AT5G55100	0.93774	AT5G55100
AT5G56150	1.41157	UBC30
AT5G57560	1.55642	TCH4
AT5G58575	1.96816	AT5G58575
AT5G59320	2.48374	LTP3
AT5G61450	1.67207	AT5G61450
AT5G63280	1.0212	AT5G63280
AT5G64180	0.853996	AT5G64180
AT5G65020	0.785177	ANNAT2
AT5G65480	1.26866	AT5G65480
AT5G65970	0.6854	MLO10
AT5G66030	0.648926	ATGRIP
AT5G66490	1.2434	AT5G66490
AT5G66930	0.913607	AT5G66930
AT2G33180	-2.42532	AT2G33180
AT1G76100	-1.33351	PETE1
AT2G39470	-1.13927	PnsL1
AT5G20630	-1.07208	GER3
AT2G36885	-2.08775	AT2G36885
AT2G38390	-0.70776	AT2G38390
AT4G21280	-1.56012	PSBQA
AT1G21500	-2.09364	AT1G21500
AT1G29930	-2.26522	CAB1
AT1G64150	-1.39672	AT1G64150
AT1G74470	-1.35049	AT1G74470
AT1G75690	-1.6727	LQY1
AT4G39710	-0.891353	PnsL4
AT5G48300	-0.828586	ADG1
AT3G16250	-1.21917	PnsB3
AT1G15980	-1.70014	PnsB1
AT1G19150	-1.48041	Lhca6
AT1G19670	-1.4908	CLH1
AT1G25440	-1.2153	BBX15
AT1G44575	-1.73086	NPQ4
AT3G61870	-1.24824	AT3G61870
AT4G05180	-0.884659	PSBQ-2
AT4G28660	-2.22806	PSB28
AT4G28750	-1.46907	PSAE-1
AT5G04140	-1.78213	GLU1
AT5G17230	-0.766311	PSY
AT5G38520	-0.794464	AT5G38520
AT5G43750	-2.13055	PnsB5
AT1G03630	-1.48537	AT1G03630
AT1G08380	-1.00348	PSAO
AT1G13930	-1.26132	AT1G13930
AT1G14030	-1.59115	LSMT-L
AT1G14345	-1.97559	AT1G14345
AT1G15820	-1.13495	LHCB6
AT1G21100	-0.590623	IGMT1
AT1G27480	-1.67792	AT1G27480
AT1G30380	-1.82397	PSAK
AT1G42970	-1.54399	GAPB
AT1G43560	-2.16977	TRXy2
AT1G50250	-1.59557	FTSH1
AT1G52100	-2.13226	AT1G52100
AT1G52230	-1.89526	PSAH2
AT1G54010	-0.604256	AT1G54010
AT1G56050	-2.42547	AT1G56050
AT1G60950	-1.39658	AT1G60950
AT1G70850	-0.596687	MLP34
AT1G74070	-1.47014	AT1G74070
AT1G74730	-1.89423	AT1G74730
AT2G01590	-1.11073	CRR3
AT2G21330	-1.08093	FBA1
AT2G21530	-0.741646	AT2G21530
AT2G24820	-0.920244	TIC55-II
AT2G25980	-0.901732	AT2G25980
AT2G30570	-1.24652	PSBW
AT2G34620	-2.11918	AT2G34620
AT2G36145	-2.75092	AT2G36145
AT2G42130	-1.51556	AT2G42130
AT2G42220	-1.43326	AT2G42220
AT3G01500	-2.47495	CA1
AT3G02730	-1.31133	TRXf1
AT3G04290	-0.775908	LTL1
AT3G14930	-1.88156	HEME1
AT3G17170	-1.01568	RFC3
AT3G21055	-1.63549	PSBTN
AT3G24430	-0.805502	HCF101
AT3G26060	-1.90786	PRXQ
AT3G44020	-1.12757	AT3G44020
AT3G46780	-0.701632	PTAC16
AT3G50820	-1.47619	PSBO2
AT3G51510	-1.06198	AT3G51510
AT3G55330	-1.65906	PPL1
AT3G56940	-1.64896	CRD1
AT3G59400	-2.03192	GUN4
AT3G63140	-1.22408	CSP41A
AT4G00370	-0.740508	ANTR2
AT4G01150	-1.21711	AT4G01150
AT4G09010	-1.17695	TL29
AT4G10340	-1.56594	LHCB5
AT4G12545	-2.58576	AT4G12545
AT4G19985	-1.0572	AT4G19985
AT4G22212	-0.633844	AT4G22212
AT4G23940	-1.30887	FtsHi1
AT4G26520	-1.22252	FBA7
AT4G27700	-0.933471	AT4G27700
AT4G33010	-0.908943	GLDP1
AT4G34190	-1.53207	2017-09-01
AT4G37930	-1.62388	SHM1
AT4G38970	-1.27926	FBA2
AT4G39970	-0.948596	AT4G39970
AT5G02120	-1.26929	OHP
AT5G03240	-0.813205	UBQ3
AT5G08050	-1.09138	AT5G08050
AT5G08610	-1.89382	PDE340
AT5G13630	-2.20964	GUN5
AT5G14660	-0.963838	PDF1B
AT5G16710	-0.752898	DHAR3
AT5G17170	-0.865015	ENH1
AT5G17670	-1.27295	AT5G17670
AT5G35630	-1.41957	GS2
AT5G42070	-1.37571	AT5G42070
AT5G46800	-1.74509	BOU
AT5G58260	-1.06549	NdhN
AT5G64940	-1.53481	ATH13
AT5G65010	-2.15108	ASN2
AT5G66190	-1.3285	FNR1
AT5G44440	-3.09323	AT5G44440
AT1G52240	-1.79302	ROPGEF11
AT5G46890	-0.718744	AT5G46890
AT2G29980	-0.681313	FAD3
AT5G54190	-1.9263	PORA
AT2G40300	-1.27363	FER4
AT3G23730	-0.774534	XTH16
AT5G03860	-0.645908	MLS
AT5G46900	-1.28085	AT5G46900
AT5G59090	-0.657105	SBT4.12
AT1G71030	-1.06262	MYBL2
AT2G36870	-2.16227	XTH32
AT2G43610	-1.17107	AT2G43610
AT5G38940	-2.63897	AT5G38940
AT1G21050	-1.1812	AT1G21050
AT1G27670	-1.46895	AT1G27670
AT1G52190	-0.803291	AT1G52190
AT5G04120	-1.40491	AT5G04120
AT2G38400	-0.738782	AGT3
AT4G01870	-1.77039	AT4G01870
AT2G15490	-0.712544	UGT73B4
AT4G34870	-0.599232	ROC5
AT5G22580	-2.82844	AT5G22580
AT5G43330	-0.905355	c-NAD-MDH2
AT5G45500	-1.09841	AT5G45500
AT4G10240	-1.19341	bbx23
AT1G79410	-0.834985	2017-10-05
AT1G05340	-1.21194	AT1G05340
AT2G40170	-0.898611	GEA6
AT2G47600	-0.685917	MHX
AT3G03600	-0.855568	RPS2
AT3G28550	-0.997364	AT3G28550
AT4G16400	-1.64272	AT4G16400
AT4G18510	-1.96651	CLE2
AT4G20240	-4.51269	CYP71A27
AT4G26390	-1.4803	AT4G26390
AT5G13280	-1.0808	AK-LYS1
AT4G18810	-1.75468	AT4G18810
AT3G27690	-1.25991	LHCB2.3
AT4G29905	-0.86733	AT4G29905
AT1G06690	-0.717381	AT1G06690
AT2G01520	-1.88421	MLP328
AT2G05070	-1.69309	LHCB2.2
AT2G05100	-1.444	LHCB2.1
AT2G34430	-1.13334	LHB1B1
AT2G37860	-0.634787	LCD1
AT3G01420	-1.02995	DOX1
AT3G16770	-0.591511	EBP
AT3G51820	-1.5202	G4
AT4G24750	-1.49838	AT4G24750
AT4G30140	-1.55397	CDEF1
AT4G37220	-0.87495	AT4G37220
AT4G37700	-1.26907	AT4G37700
AT5G01590	-0.805105	AT5G01590
AT5G08260	-0.943604	scpl35
AT5G23840	-1.41709	AT5G23840
AT5G42130	-0.649597	Mfl1
AT5G54270	-0.813676	LHCB3
AT5G57170	-1.04864	AT5G57170
AT1G14890	-1.08391	AT1G14890
AT2G44650	-1.23353	CHL-CPN10
AT3G12120	-0.871988	FAD2
AT3G57560	-0.737876	NAGK
AT5G05440	-0.64455	PYL5
AT5G14910	-1.57627	AT5G14910
AT1G72600	-2.34557	AT1G72600
AT1G72680	-0.672455	CAD1
AT3G12930	-1.87002	AT3G12930
AT3G15030	-0.758992	TCP4
AT4G39040	-0.661549	AT4G39040
AT5G02500	-0.793976	HSC70-1
AT5G05690	-0.761836	CPD
AT5G38410	-1.10768	RBCS3B
AT5G39080	-0.732376	AT5G39080
AT1G72040	-1.06835	dNK
AT3G63190	-0.773966	RRF
AT5G47190	-1.67559	AT5G47190
AT1G04270	-0.794672	RPS15
AT1G14300	-0.836011	AT1G14300
AT1G18850	-0.835327	AT1G18850
AT1G60230	-1.27976	AT1G60230
AT1G67090	-1.21685	RBCS1A
AT2G12905	-1.91493	AT2G12905
AT2G39140	-1.39249	SVR1
AT3G19860	-1.23641	bHLH121
AT4G03520	-0.824617	TRXm2
AT5G17710	-1.00945	EMB1241
AT5G17870	-1.47492	PSRP6
AT5G42580	-1.49445	CYP705A12
AT5G54390	-0.590106	HL
AT5G59500	-1.36306	AT5G59500
AT1G02560	-0.887832	CLPP5
AT1G08640	-1.39261	CJD1
AT2G18020	-0.767207	EMB2296
AT2G42910	-0.612674	AT2G42910
AT3G51140	-1.05738	AT3G51140
AT4G00810	-0.794849	AT4G00810
AT4G24280	-1.01524	cpHsc70-1
AT4G27440	-1.75812	PORB
AT5G64860	-1.35178	DPE1
AT5G66470	-0.765449	AT5G66470
AT1G15500	-0.885909	ATNTT2
AT1G50900	-0.871054	GDC1
AT2G21170	-1.0385	TIM
AT2G26900	-0.72253	BASS2
AT2G37270	-0.79635	RPS5B
AT2G45440	-0.783198	DHDPS2
AT2G47840	-1.03514	Tic20-II
AT2G47940	-1.35251	DEG2
AT3G01520	-1.2276	AT3G01520
AT3G12145	-1.51346	FLR1
AT3G19170	-1.29948	PREP1
AT3G29230	-1.86899	AT3G29230
AT3G60750	-1.07304	AT3G60750
AT3G63170	-0.833088	FAP1
AT3G63540	-0.936465	AT3G63540
AT4G11010	-0.749595	NDPK3
AT4G14690	-1.71563	ELIP2
AT4G25700	-0.818919	AT4G25700
AT5G09510	-0.689682	AT5G09510
AT5G15980	-0.864499	AT5G15980
AT5G17840	-0.709498	AT5G17840
AT5G53160	-0.587565	RCAR3
AT5G59140	-0.810884	AT5G59140
AT1G15390	-0.905254	PDF1A
AT1G78630	-1.19008	emb1473
AT2G01008	-1.47111	AT2G01008
AT2G01023	-1.30435	AT2G01023
AT2G07706	-0.9606	AT2G07706
AT2G07739	-2.02526	AT2G07739
AT2G44140	-0.58974	AT2G44140
AT3G24830	-0.613603	AT3G24830
AT3G25920	-0.972243	RPL15
AT5G02960	-0.961716	AT5G02960
AT5G63980	-0.705727	SAL1
AT1G01970	-1.53907	AT1G01970
AT1G02620	-1.81831	AT1G02620
AT1G02705	-1.65372	AT1G02705
AT1G02710	-0.69027	AT1G02710
AT1G03106	-3.01041	AT1G03106
AT1G04480	-0.820523	AT1G04480
AT1G04940	-1.42407	Tic20-I
AT1G06190	-1.12537	RHON1
AT1G07320	-0.815971	RPL4
AT1G07770	-0.753663	RPS15A
AT1G09795	-1.07266	ATP-PRT2
AT1G10830	-0.713637	Z-ISO
AT1G11870	-0.915775	SRS
AT1G13820	-1.29895	AT1G13820
AT1G14320	-0.642633	SAC52
AT1G14410	-1.29385	WHY1
AT1G14810	-1.12824	AT1G14810
AT1G15710	-0.821513	AT1G15710
AT1G15930	-0.777134	AT1G15930
AT1G22700	-1.14001	AT1G22700
AT1G26255	-0.611479	AT1G26255
AT1G28150	-0.901259	AT1G28150
AT1G29070	-1.64482	AT1G29070
AT1G29250	-0.738674	AT1G29250
AT1G30230	-0.677877	eEF-1Bb1
AT1G31180	-0.71479	IMD3
AT1G32990	-1.39023	PRPL11
AT1G33265	-1.4261	AT1G33265
AT1G33520	-0.790245	MOS2
AT1G34030	-1.08792	AT1G34030
AT1G35680	-0.754435	RPL21C
AT1G48355	-1.38814	AT1G48355
AT1G49380	-1.74696	AT1G49380
AT1G51310	-0.968725	AT1G51310
AT1G52510	-1.10768	AT1G52510
AT1G55490	-1.40091	CPN60B
AT1G55673	-1.18482	AT1G55673
AT1G56190	-0.661601	AT1G56190
AT1G63610	-0.909527	AT1G63610
AT1G63660	-0.807758	AT1G63660
AT1G64230	-1.0154	UBC28
[truncated: 2,430 more rows]
