# Supplementary material for: Hypocotyl Elongation Inhibition of Melatonin Is Involved in Repressing Brassinosteroid Biosynthesis in Arabidopsis
Source: Front Plant Sci. 2019 Sep 26;10:1082. doi: 10.3389/fpls.2019.01082 (PMC6775476; doi:10.3389/fpls.2019.01082)
Supplement: Supplementary Figure S1 — Exogenous melatonin inhibits seedling growth in Arabidopsis. [file DataSheet_1.zip › Supplementary files/Supplementary Table S3 Comparative expression spectrum analysis between MEL VS DMSO and BL VS Mock..xlsx]

## Sheet: Overlapping DEGs
	MEL VS DMSO	BL VS Mock
Gene ID	Log2 Fold Change	Log2 Fold Change			Gene ID	Symbol	Log2FC	Log2FC
AT2G10940	-1.93345	1.58468			AT3G13730	CYP90D1	1.01675	-4.67197
AT5G02380	1.25975	-0.619337			AT3G30180	BR6OX2	1.66294	-6.5793
AT2G05380	1.0042	-0.762935			AT5G05690	CPD	0.794428	-2.25536
AT4G02380	1.02019	-1.4891			AT5G39860	PRE1	-1.29785	2.32918
AT3G59930	4.06775	-1.11022			AT3G15540	IAA19	-1.61159	3.19596
AT4G12480	1.4631	-0.746693			AT1G52830	IAA6	-1.54516	5.50408
AT4G12470	1.03295	-0.911749			AT2G01200	IAA32	-1.04496	1.20297
AT4G02520	1.23374	-1.04759			AT5G65800	ACS5	-1.68725	7.33696
AT2G36220	3.24112	1.64074			AT2G40610	EXPA8	-0.847582	3.43519
AT3G53420	-1.23675	2.14843			AT4G38400	EXLA2	-0.711016	3.12094
AT2G37170	-1.27998	1.42185			AT4G38850	SAUR15	-0.963858	4.76254
AT5G14920	-1.06092	-1.15549			AT4G38860	SAUR16	-0.868769	3.64142
AT2G14890	-1.72848	2.11838			AT5G18010	SAUR19	-1.62311	3.36993
AT2G21140	-3.02071	3.4483			AT5G18050	SAUR20	-1.83726	2.85512
AT3G61430	-1.15576	1.2476			AT5G18060	SAUR21	-1.30075	2.56953
AT5G66052	1.58014	0.762779			AT5G18080	SAUR22	-1.24873	3.17499
AT2G45470	-1.64368	0.710159			AT3G03820	SAUR23	-1.39585	3.10025
AT5G10430	-2.17883	3.43034			AT1G29440	SAUR24	-1.29319	3.43827
AT4G11650	1.06395	-0.778551			AT4G13790	SAUR25	-2.36484	3.51537
AT4G17340	-1.32728	1.7279			AT3G03850	SAUR26	-0.842687	3.67367
AT1G09750	-1.83969	1.28657
AT4G22505	-1.65095	-1.84892
AT4G15390	-2.72182	-0.691917
AT5G48930	-1.55718	-0.652876
AT1G20440	-1.04802	1.24627
AT1G66700	4.2126	-1.87435
AT3G14210	1.0045	-2.41006
AT5G65390	-1.12192	1.2732
AT4G13340	-1.46812	0.873519
AT4G34050	-1.24374	-0.657845
AT4G38620	2.40953	-0.97168
AT3G23810	-1.34867	-0.682684
AT1G12080	-1.24898	1.87349
AT2G42840	-1.00791	1.15964
AT1G02920	1.6559	-0.632188
AT2G37180	-1.90405	3.06257
AT1G69410	1.02327	-1.96271
AT5G66690	1.31138	-1.12138
AT4G22485	-1.62194	-1.44854
AT5G47450	-1.27207	2.72812
AT5G48540	2.62687	-0.882496
AT1G64640	-1.51272	1.23982
AT2G34430	-1.07499	1.12953
AT5G15780	-1.31022	0.88448
AT1G02850	1.38519	-0.603774
AT3G01970	1.56565	-1.11929
AT3G53980	-1.82794	1.26165
AT1G78660	1.11601	0.593231
AT1G62440	-2.29808	3.83461
AT3G30775	-1.53305	1.63905
AT3G03780	-1.51319	-1.0511
AT1G51680	-1.66339	-0.712672
AT4G07820	-2.18161	-0.694659
AT1G21670	1.27507	0.940116
AT1G60750	2.85734	-1.5975
AT1G69870	1.70287	-0.946511
AT3G50820	1.2089	1.10186
AT2G35980	2.97168	-1.14759
AT4G37450	-1.52636	1.43497
AT1G03090	-1.20502	0.649824
AT2G38400	-1.31665	0.621735
AT4G13395	3.39713	-0.734731
AT5G40450	-2.2128	0.772115
AT5G42100	-1.26568	0.816138
AT5G44130	-1.02238	2.10422
AT1G15380	-1.16126	1.23861
AT5G16030	-1.46217	0.767306
AT3G01190	-1.02789	0.856164
AT3G30180	1.66294	-6.5793
AT3G63200	-1.31614	-1.41182
AT1G75900	1.90973	4.0064
AT2G40890	-1.13213	-0.692667
AT1G65310	-1.17332	2.96813
AT2G16060	1.09151	-1.35286
AT2G14900	-1.06883	0.699996
AT4G27657	3.10209	-0.891304
AT4G17215	2.50474	-0.906667
AT3G54820	1.16276	1.15501
AT4G08770	1.30555	-0.996319
AT4G34250	1.94433	-0.715159
AT1G23390	-1.28729	0.749678
AT2G47440	-1.06829	1.66361
AT4G18970	-1.07104	2.04276
AT3G21240	-2.35291	-0.843191
AT3G57520	-1.22507	1.04257
AT2G41230	1.6225	-1.95362
AT1G74010	1.80032	-0.723085
AT2G35860	-1.33384	1.08892
AT3G15990	1.97527	-0.966187
AT5G42530	1.53502	-1.36963
AT5G06730	2.46895	-0.706606
AT3G05640	-1.73811	3.03239
AT4G22513	-1.19022	-1.1815
AT1G31710	-1.36684	-0.786201
AT1G08630	-2.10703	0.724359
AT5G55480	-1.23628	1.21117
AT5G57685	-1.33692	0.93122
AT1G70890	-1.11947	-0.790114
AT2G45290	-1.36019	-0.768545
AT3G12830	1.59786	2.18907
AT4G15160	-1.07821	-0.745389
AT1G15210	-1.04818	1.18813
AT5G13190	1.11231	0.803916
AT3G05900	-1.21678	0.96837
AT1G08650	-1.26396	0.734583
AT5G01740	1.41651	-8.02912
AT4G11211	-1.72364	0.761664
AT5G22920	-1.10689	1.64613
AT1G77380	1.02791	-0.679724
AT3G14620	1.62108	-0.783271
AT3G20015	-1.11309	-0.847797
AT4G31380	1.26151	-0.915844
AT5G24030	-1.06567	0.629934
AT1G23760	-1.66462	2.44266
AT2G30230	1.38174	0.727176
AT3G12110	-1.27409	2.74889
AT2G26560	2.25387	-1.52074
AT5G22860	1.59079	0.973659
AT1G54575	1.07435	-1.73757
AT4G25810	1.03904	1.58289
AT2G19310	1.00251	-0.624582
AT2G16750	-1.424	0.795867
AT5G07460	-1.38931	-0.977192
AT4G15393	-2.94639	-1.15649
AT2G29940	2.67146	-1.19697
AT1G55990	2.40601	1.08488
AT5G04340	1.10088	-0.70178
AT2G32990	1.36882	-4.35029
AT4G01700	1.16813	-0.686301
AT1G54740	-1.15799	1.61062
AT3G14370	-1.08304	1.66273
AT2G02930	1.12609	-0.605299
AT5G59570	1.22566	0.841479
AT1G75030	2.73367	2.45484
AT3G06750	-1.08189	1.10919
AT1G60680	-1.02415	-0.910204
AT1G61255	-1.91721	1.68215
AT1G78450	2.70454	1.58771
AT4G13390	1.01066	-1.12416
AT2G30750	4.44991	-0.848127
AT3G23090	-1.27255	0.871785
AT1G15040	-1.15156	1.29565
AT3G15540	-1.61159	3.19596
AT3G24310	1.30481	-1.39434
AT2G28470	-1.17151	-0.984165
AT1G30840	-2.06247	0.781361
AT3G12145	-1.22513	-1.97737
AT1G72230	-1.15336	1.74609
AT3G63380	1.48847	-1.2108
AT1G16370	-1.21365	0.891318
AT1G71140	1.46518	-1.52565
AT4G16515	-1.41929	3.62082
AT4G35060	-1.58275	-1.2043
AT4G37370	1.45021	-1.11881
AT5G03570	-1.73129	0.660099
AT1G78970	-1.03847	2.16865
AT3G48390	-1.51615	1.22913
AT2G19800	-1.17653	2.38561
AT5G10695	1.32429	0.946462
AT3G21230	-1.8797	-0.689635
AT1G62280	-2.59314	-1.4113
AT1G22330	-1.31628	1.55609
AT5G24580	-1.26519	3.82475
AT5G67020	-1.39234	-1.5623
AT1G26240	2.9077	-2.96795
AT2G21100	1.4256	-1.53993
AT3G45700	-1.58092	1.54132
AT4G18760	-1.22085	0.832412
AT5G41080	-1.05705	2.6983
AT5G35740	1.36993	0.613617
AT5G41900	-1.76787	4.84872
AT4G08780	1.81778	-0.875793
AT5G19040	-1.65518	1.05088
AT3G22400	-1.359	0.810457
AT2G46750	-1.05914	-0.605196
AT5G37300	-3.73452	3.91898
AT5G66053	1.91043	1.00062
AT3G51400	1.01289	-3.7886
AT5G66985	-1.27869	-2.26179
AT1G70990	-1.79725	2.37326
AT5G59680	-2.19054	0.806679
AT1G72800	1.03538	-0.646983
AT1G70700	-1.27414	0.788358
AT5G07080	-1.4771	1.37933
AT1G07400	2.02761	-1.30867
AT3G51660	1.05534	1.09386
AT4G19170	-1.14857	0.668348
AT1G74500	1.62418	-1.60209
AT4G22520	-1.60653	-1.32479
AT5G18050	-1.83726	2.85512
AT1G69490	-1.2171	1.17415
AT1G67110	1.05613	-1.71194
AT2G04100	1.02155	-0.663335
AT5G25140	-1.83894	1.44714
AT3G50570	-1.49695	1.66652
AT1G20070	-1.28401	1.88523
AT1G15550	-1.02011	0.650098
AT1G13670	-1.25534	0.921834
AT2G26695	-1.50435	0.689321
AT2G23130	-1.00526	-1.086
AT1G77990	-1.23126	1.51939
AT4G04745	-1.34023	1.69151
AT2G48090	1.37265	-1.00353
AT1G11440	-1.6061	0.699421
AT2G47520	3.20375	-1.52634
AT3G06070	-1.03342	1.81294
AT3G21870	-1.67789	0.608603
AT3G48450	2.73387	-0.681154
AT2G47190	1.32161	-1.01061
AT2G42900	-1.04799	1.90566
AT4G15990	-1.13519	1.62453
AT5G18010	-1.62311	3.36993
AT5G59920	-1.47698	0.746959
AT4G36110	-1.45649	3.94261
AT1G53690	-1.66808	4.31657
AT1G80820	1.17387	-0.844691
AT3G21670	-1.19713	4.60973
AT3G22740	-1.82743	1.16067
AT5G47240	-2.08049	0.884977
AT1G05100	2.03499	2.95538
AT5G15830	-1.25445	1.64718
AT4G37560	1.1617	-0.896359
AT5G41140	-1.32821	0.594802
AT1G24575	1.12775	-0.886113
AT1G11740	-1.21412	2.05791
AT3G13435	-1.13895	0.670452
AT5G44572	-1.80881	0.878421
AT1G64330	-1.11841	0.84243
AT1G79840	-1.09321	1.55297
AT4G33666	-1.34768	2.78537
AT3G45210	-1.01995	-1.11101
AT3G52790	1.4135	-2.65288
AT4G26200	1.26564	-1.29098
AT4G30420	-1.07692	-1.30109
AT3G19370	-1.06224	-0.860038
AT5G23750	-1.22158	2.93302
AT4G24110	1.02855	-1.48683
AT3G60550	-1.06489	-0.709887
AT2G34390	-1.33016	-1.45911
AT4G28790	-1.12705	0.682741
AT3G13404	-1.44096	-0.8337
AT5G38930	-1.06563	-2.3489
AT3G16150	1.06197	0.734477
AT4G24180	-1.21124	2.53503
AT3G13730	1.01675	-4.67197
AT5G18080	-1.24873	3.17499
AT5G65690	-1.05166	1.60463
AT2G42990	-2.02252	-1.56935
AT3G62950	-3.11893	3.36524
AT3G47220	-1.06516	0.899058
AT5G18060	-1.30075	2.56953
AT4G34790	-1.42421	1.66824
AT4G01140	-1.40093	4.0055
AT1G66190	-1.1759	0.926984
AT1G79180	-1.83351	-0.877852
AT5G37950	-1.00508	2.66046
AT1G05420	-1.30686	3.41227
AT5G18030	-1.07307	3.44406
AT1G64160	1.19159	-0.616769
AT5G47330	-1.00951	3.01936
AT4G00670	-1.30473	-2.29415
AT1G14550	2.58577	-0.759505
AT2G01200	-1.04496	1.20297
AT5G18020	-1.22694	3.22058
AT5G40380	-1.05994	1.39466
AT1G01200	-1.04384	1.73145
AT3G45610	-1.08343	0.69184
AT3G49950	-1.41643	-0.865054
AT5G23700	-1.72684	2.38361
AT5G39860	-1.29785	2.32918
AT2G01900	-1.01587	-0.708509
AT1G76650	1.53132	-1.12494
AT3G03820	-1.39585	3.10025
AT1G44608	-1.35886	1.85012
AT4G17220	-1.11552	1.61288
AT2G02630	-1.39494	1.52927
AT5G65800	-1.68725	7.33696
AT2G43000	1.91967	-0.986975
AT1G74000	1.2232	-0.624497
AT5G67090	-1.28417	1.23416
AT4G13420	3.39313	-2.44452
AT3G21460	-3.08665	0.968435
AT5G16170	1.00588	0.784247
AT1G52290	-1.28699	2.70843
AT1G72540	1.15611	-0.660607
AT5G46590	-1.83377	2.20175
AT1G29440	-1.29319	3.43827
AT3G17640	-1.0968	1.17314
AT1G29430	-1.38332	2.9806
AT5G44574	-1.42803	0.831126
AT5G11540	-1.04479	2.91307
AT1G18280	-1.33071	2.2142
AT2G18550	-2.11467	1.53313
AT4G13790	-2.36484	3.51537
AT1G15050	-1.94915	1.61105
AT3G29670	-1.02721	0.947439
AT1G72240	-1.67726	4.18477
AT3G50130	-1.4262	1.36067
AT2G41750	1.28729	-0.724069
AT1G29460	-1.34497	2.94765
AT2G20880	-1.12389	5.93099
AT2G36590	-2.18139	2.83228
AT3G07970	1.46378	-1.50792
AT2G04500	-1.14256	2.21293
AT4G11020	-2.34969	-1
AT4G21970	-2.9623	1.27892
AT3G45280	-1.35588	-1.83781
AT3G50120	-1.06675	1.59917
AT4G13890	-1.45862	1.89718
AT1G67100	1.31568	-0.738703
AT3G63088	-1.29985	-1.59426
AT5G03995	-1.48473	-1.28088
AT1G52830	-1.54516	5.50408
AT1G34460	-2.29964	-0.769108
AT3G11385	-1.608	0.929447
AT2G21200	-1.1311	3.05588
AT4G17480	1.46024	1.64052
AT2G17850	1.21762	-1.5684
AT5G11210	1.1137	-0.872524
AT1G04660	-1.21551	5.94888
AT2G04790	-1.29096	0.745486
AT1G06475	1.16965	2.02377
AT3G11640	-1.19713	3.26711
AT1G73010	1.08422	2.27488
AT3G03240	-2.08665	4.5183
AT5G54030	-1.13575	1.9382
AT3G49630	1.36548	-4.32635
AT4G36570	-1.35827	-1.59394
AT2G35990	1.1127	5.95744
AT2G17070	1.2693	-4.01751
AT2G40250	-2.66216	3.72319
AT4G37060	-2.36494	-1.49298
AT2G33130	1.94834	-1.84731
AT5G12270	-1.09541	1.0737
AT5G25180	1.08963	-0.788079
AT3G16240	-0.673772	1.6996
AT1G01620	-0.800999	2.3017
AT4G35100	-0.888598	1.4914
AT3G22120	-0.653331	-0.727673
AT2G36830	-0.738349	1.24047
AT4G14130	0.780961	-2.54948
AT1G03870	-0.803125	2.37155
AT4G12730	-0.953681	1.82514
AT1G04820	-0.796293	0.736273
AT4G34870	0.594976	-0.93054
AT5G05690	0.794428	-2.25536
AT4G30270	0.635685	-1.18788
AT1G80440	0.860889	0.679555
AT1G35580	-0.931742	1.10062
AT5G49360	-0.726564	1.13463
AT2G36880	-0.861414	-0.711004
AT1G72150	-0.61185	0.752267
AT3G23820	-0.836685	0.896546
AT3G16570	0.840014	-0.914497
AT1G76160	-0.872976	2.37819
AT4G35090	-0.761671	0.602471
AT4G00360	-0.675661	1.78091
AT5G65660	-0.978866	0.628193
AT1G09970	0.690584	-0.684394
AT4G28300	-0.970603	0.647007
AT5G59090	-0.726182	-0.60401
AT4G38740	0.631193	-0.674629
AT1G62660	-0.955412	0.83731
AT1G22410	-0.933407	-0.706265
AT4G01870	0.813033	-2.12202
AT1G30360	-0.783821	0.904112
AT3G14067	-0.613033	0.694251
AT4G19840	0.694473	-0.784777
AT5G07440	-0.607525	0.628878
AT1G04680	-0.909022	1.44437
AT3G16850	-0.778884	0.933256
AT1G22530	-0.733734	1.51922
AT3G44990	0.829297	0.765325
AT3G61260	-0.847711	0.966277
AT4G26690	-0.865309	1.23694
AT1G60730	0.911602	-0.784184
AT5G22580	0.831039	-4.29471
AT1G55330	-0.953249	2.96611
AT1G32170	0.842124	1.17737
AT1G60710	-0.906816	-0.865842
AT4G02970	0.880908	-0.601857
AT2G42610	-0.962848	-0.754163
AT1G62500	-0.921042	-1.91596
AT1G80130	0.948108	-1.23599
AT1G76520	0.887755	-0.887086
AT1G11545	-0.708514	0.913633
AT1G20840	-0.901514	0.698234
AT5G43760	-0.692782	1.41454
AT4G06744	-0.855018	-0.719632
AT4G01070	-0.781059	-1.09928
AT1G67480	-0.675535	0.974326
AT1G70370	-0.811596	1.39915
AT5G16390	-0.918786	0.849199
AT3G43720	-0.734432	1.8946
AT4G12420	-0.678166	1.55912
AT4G39980	-0.980716	-0.614233
AT3G53260	-0.813752	-0.801815
AT2G45820	-0.684503	1.1546
AT3G02910	-0.929384	-0.691483
AT4G28040	-0.645803	0.629485
AT4G30280	-0.671299	1.90199
AT2G01520	0.898779	1.70439
AT3G52340	0.723667	-0.662976
AT4G30450	-0.722074	-0.949004
AT4G09030	-0.863959	0.957108
AT2G14170	-0.646324	0.667446
AT1G20450	-0.641246	2.18564
AT5G19230	-0.943512	1.3189
AT5G03040	-0.60662	1.32149
AT1G18270	-0.646991	0.803557
AT5G66920	-0.756149	1.51671
AT3G07010	-0.63261	2.28921
AT2G04780	-0.603384	1.49823
AT5G66170	0.635885	-1.26123
AT4G00400	-0.773946	1.41826
AT4G27410	0.914104	-0.684144
AT5G46890	-0.812471	1.19916
AT2G04160	0.808328	-0.654214
AT1G30700	0.761936	-0.691625
AT3G22620	0.749093	-0.697334
AT1G70710	-0.701638	0.81868
AT2G35820	0.88394	-0.59796
AT1G30690	-0.778176	3.21222
AT1G12240	-0.65772	1.5662
AT3G15820	-0.838747	0.587702
AT1G22910	-0.978944	1.06432
AT1G10070	-0.686337	0.773475
AT1G29660	-0.912964	2.17924
AT2G40610	-0.847582	3.43519
AT1G75270	0.655528	-0.605768
AT4G02280	0.744978	-0.674527
AT5G53250	-0.955092	7.23588
AT5G63160	-0.85766	0.79031
AT5G04470	-0.740187	-0.72425
AT3G62660	-0.680331	1.27614
AT2G45300	-0.681509	-0.655247
AT5G06700	-0.66744	1.07603
AT5G07110	-0.88033	2.05883
AT2G27550	0.674234	-3.28981
AT3G12580	0.733934	-0.91005
AT1G60960	0.640266	-1.22072
AT3G05490	-0.712501	1.9939
AT1G08230	0.683644	-1.15578
AT2G16630	-0.863568	1.44336
AT5G13490	0.771519	-0.995126
AT4G24230	-0.753702	1.22795
AT3G28200	-0.609316	1.49525
AT1G21830	-0.97838	0.736039
AT5G20230	0.712151	0.71984
AT2G22080	-0.844091	1.09831
AT3G02880	-0.599213	0.762423
AT1G32190	0.903636	-2.18966
AT3G23750	-0.711857	1.02074
AT5G51830	0.670754	-0.976358
AT2G32300	-0.740014	-1.69055
AT2G21540	-0.864541	1.17706
AT3G06850	-0.73383	1.06081
AT3G06770	-0.855391	2.02264
AT1G77120	0.623402	-1.56732
AT1G72680	0.695501	-0.621095
AT3G54880	-0.935786	1.56341
AT1G19450	-0.748169	0.720406
AT5G57785	0.965333	-5.36631
AT2G29490	0.678434	-0.686583
AT1G23030	-0.658815	1.08775
AT1G69840	0.635029	1.09689
AT1G21100	-0.619862	0.685705
AT4G37890	-0.97016	0.699392
AT4G23870	-0.73273	2.03711
AT1G76410	-0.734793	1.02164
AT1G12500	-0.668075	1.67888
AT5G06390	-0.628975	1.7781
AT3G58120	-0.698486	1.21437
AT1G72790	-0.933188	1.81304
AT3G14060	0.851921	1.3086
AT2G45210	0.710591	-1.80538
AT5G58900	-0.698288	-0.791149
AT5G66440	0.757483	-0.986156
AT2G39430	-0.704115	-1.11521
AT5G19390	-0.776719	0.797491
AT4G02130	-0.70606	2.64559
AT2G32800	0.68546	1.04426
AT3G16330	0.960931	-0.895388
AT1G01630	-0.737987	0.683019
AT4G28390	0.741536	-0.892453
AT1G14290	-0.674003	1.82619
AT5G24570	-0.754337	0.818996
AT5G42250	-0.945975	0.944439
AT4G31590	-0.648262	0.817108
AT3G45010	0.654826	0.971466
AT4G09160	-0.791866	0.835986
AT2G35230	-0.906291	0.747255
AT4G03390	-0.625231	0.64915
AT2G46450	0.748278	-1.01781
AT1G16390	-0.910447	0.899905
AT3G09220	-0.632209	-1.14795
AT1G79700	-0.741755	0.783618
AT1G08590	-0.71	0.635484
AT1G21880	-0.756777	1.0271
AT3G54030	-0.67589	1.23703
AT1G67860	0.600032	0.844266
AT2G24280	-0.623721	0.635393
AT5G47550	0.711194	0.911822
AT2G23030	-0.843668	0.605298
AT4G38690	-0.59483	0.734644
AT1G76130	0.735034	-0.670951
AT1G30820	-0.660365	1.80292
AT5G63800	-0.605548	0.947461
AT1G10380	0.625138	-0.995267
AT3G59690	-0.839884	1.24282
AT5G42180	-0.625931	-1.26346
AT4G12290	0.91824	-0.614352
AT1G42470	-0.8642	0.695291
AT5G17640	-0.611193	0.684911
AT3G63470	-0.798989	2.38787
AT5G52882	-0.660645	1.11094
AT1G58180	-0.684445	0.642379
AT1G70230	-0.739993	0.681171
AT4G34760	-0.975984	3.08344
AT5G27660	0.6719	-1.14798
AT3G10520	0.778416	-1.14177
AT1G01070	0.664423	0.606385
AT2G37025	-0.904917	-0.719391
AT4G26010	0.763415	0.672404
AT3G55420	-0.967117	0.706811
AT3G12700	-0.676873	-0.674553
AT5G61660	-0.654757	1.62797
AT1G19540	-0.66421	1.44963
AT1G78260	-0.917362	1.85479
AT4G38860	-0.868769	3.64142
AT4G17030	-0.824682	2.19219
AT3G25110	0.787246	1.0324
AT3G62860	-0.713257	0.653298
AT2G04570	-0.731787	1.50253
AT2G38610	-0.633839	1.02505
AT4G01950	-0.694157	3.26297
AT2G48030	-0.669271	0.795688
AT1G64670	-0.72758	0.761684
AT2G28930	0.719522	0.586673
AT5G06200	-0.923012	-2.25475
AT1G01900	-0.886655	1.55839
AT3G06060	-0.61357	0.997889
AT5G60860	-0.784279	1.4731
AT3G61550	-0.731555	0.786044
AT5G07000	-0.701485	1.28006
AT5G21100	-0.776291	-1.49481
AT2G39110	0.95003	0.951373
AT2G21210	-0.900653	3.03259
AT2G25000	-0.991225	1.88922
AT2G29340	0.585072	0.701139
AT4G35320	-0.787987	2.93436
AT4G29310	-0.659341	2.07768
AT5G49280	-0.702358	1.75255
AT5G56550	-0.871234	1.03665
AT5G17460	-0.6164	0.946907
AT1G32100	-0.771324	-0.625253
AT5G66080	0.951269	-4.53154
AT4G35560	-0.921427	1.80366
AT4G38400	-0.711016	3.12094
AT1G04240	-0.628466	1.4757
AT1G56720	-0.818993	0.816754
AT3G07540	-0.853553	1.43392
AT3G08770	0.615419	-1.60225
AT1G03590	-0.613704	0.878084
AT3G11490	-0.792994	-0.791516
AT1G53700	-0.803832	2.11071
AT5G06870	-0.863378	1.40288
AT3G28340	0.701929	1.3462
AT1G79470	0.71889	-0.631937
AT4G16140	-0.91306	-0.932502
AT1G03457	-0.819302	0.715028
AT4G33550	-0.897469	-1.572
AT4G26320	-0.61919	5.51218
AT3G05150	-0.716257	1.44432
AT1G69600	-0.746147	0.633207
AT1G06180	0.74471	-1.29275
AT3G08600	-0.802821	1.34933
AT5G37540	-0.61437	-0.933902
AT5G47650	0.655164	-0.797542
AT5G17980	-0.883299	0.91405
AT3G55950	-0.930113	1.44613
AT1G22550	-0.636167	0.612953
AT1G26945	-0.66767	2.03186
AT4G37610	-0.844315	1.56816
AT3G62570	-0.827257	2.05925
AT1G15010	0.9311	1.4931
AT1G76500	-0.614656	-1.17009
AT4G39230	-0.88816	-0.801569
AT5G61440	-0.707792	0.656832
AT3G18773	0.685175	1.27734
AT2G42380	-0.865435	1.55592
AT4G37390	-0.695828	0.832982
AT4G04630	-0.949251	1.04468
AT1G80760	-0.605044	-1.17487
AT5G22270	-0.837876	-0.849192
AT5G44410	-0.853968	0.994312
AT1G55020	0.661477	-0.878018
AT3G17860	-0.643698	-0.590038
AT4G32710	-0.776799	0.735758
AT1G36940	-0.952799	-1.15771
AT4G30980	-0.727112	-0.604009
AT1G66080	0.953033	-0.655067
AT3G46700	-0.725503	-0.608218
AT3G27870	0.722588	-0.795863
AT3G16690	-0.786233	0.829453
AT4G24275	-0.648343	1.36022
AT3G01220	-0.812837	0.606327
AT4G09890	-0.597797	2.3581
AT1G06850	-0.687574	0.693748
AT4G38840	-0.748747	2.53641
AT4G22780	-0.674677	1.41872
AT4G25780	-0.694337	-0.712319
AT3G50270	0.918623	0.888706
AT1G07985	0.782762	-1.46718
AT4G20940	-0.692137	-0.909505
AT5G57760	-0.657861	-0.766755
AT5G42146	0.767831	-1.18419
AT1G64900	0.676382	-1.4104
AT4G31370	0.925258	-1.88995
AT1G67590	-0.642698	0.712015
AT1G61260	-0.864262	1.57083
AT5G66650	-0.742219	0.96272
AT3G45230	-0.612475	0.687767
AT2G31010	-0.690572	0.673414
AT1G22890	-0.844897	0.762781
AT1G22400	0.600451	-0.725959
AT2G30010	-0.610626	1.45773
AT3G49860	-0.917153	0.627376
AT1G77640	-0.947966	0.881972
AT1G75460	0.62936	0.733044
AT3G06140	-0.977635	0.810381
AT1G26210	0.653329	-1.3392
AT3G15510	-0.5861	0.665151
AT2G36890	-0.727722	-1.32133
AT2G43500	0.88875	-1.30874
AT2G38640	-0.779651	0.884576
AT4G22770	-0.643546	0.636247
AT2G26710	-0.665417	1.93999
AT1G30530	-0.789986	-0.883443
AT2G47260	0.893485	-0.75129
AT4G14760	-0.739005	-0.595275
AT2G29500	0.791034	-1.31228
AT1G26960	-0.766772	1.67302
AT4G33660	-0.988648	1.17679
AT5G15150	-0.603509	1.73124
AT2G29310	-0.588225	-1.49668
AT2G40390	0.833081	-2.03353
AT3G24715	-0.965413	1.59474
AT1G71870	-0.809256	-0.941113
AT4G12690	-0.600123	0.92801
AT5G01330	-0.716247	0.797409
AT2G35710	-0.73858	2.09605
AT1G23710	-0.637481	0.655037
AT5G48410	0.742531	-1.34033
AT5G62170	-0.82586	0.736126
AT5G44400	-0.6777	-0.814157
AT5G34940	-0.633804	-0.762983
AT5G17300	-0.735732	1.0077
AT5G56795	0.611195	0.725411
AT4G13620	-0.756942	1.25763
AT5G67390	-0.64979	0.845455
AT1G51270	-0.767245	0.873911
AT3G02240	-0.805786	-1.15669
AT5G49170	-0.74356	0.803818
AT5G04310	-0.668518	0.792419
AT4G23190	0.627772	0.785579
AT3G04030	0.928458	-1.17575
AT2G17300	-0.819998	2.25725
AT1G54200	-0.830794	-1.58825
AT1G59940	0.667122	-4.67244
AT4G11610	0.88382	-0.604049
AT4G18430	0.595673	-0.936165
AT4G15660	-0.988429	-1.17558
AT1G17700	-0.596754	0.765725
AT5G19875	0.588938	0.724264
AT3G21420	0.632117	-1.32368
AT1G77200	-0.790605	-0.92896
AT1G49200	-0.631306	0.621614
AT4G08040	0.955326	1
AT4G14380	-0.832467	1.47635
AT2G27930	-0.999191	1.87465
AT3G48920	-0.689863	-0.925873
AT2G44740	-0.593885	1.42212
AT5G55620	-0.605678	-2.24215
AT3G11580	0.797924	0.867476
AT5G61570	-0.744837	2.3563
AT2G30575	-0.644306	0.729095
AT5G03350	-0.761202	1.04303
AT2G42850	-0.623452	0.688303
AT2G22800	-0.757276	0.604965
AT5G28490	0.652452	-1.67088
AT5G52280	-0.87492	1.07939
AT2G46150	-0.738802	0.897772
AT5G10100	0.621395	-1.15147
AT5G02890	-0.592374	0.600083
AT2G44600	-0.589671	0.646389
AT2G38480	-0.669672	1.77839
AT5G65300	0.805737	-1.68331
AT3G29410	-0.91605	-3.53504
AT1G22220	-0.91605	-2.42641
AT1G20030	0.600538	1.04873
AT1G29500	-0.855266	2.80978
AT5G42830	-0.746425	-0.598527
AT2G22850	-0.676518	0.965359
AT3G54120	-0.585152	1.39699
ATMG00160	0.729189	1.08976
AT1G06520	-0.80525	1.32586
AT3G46670	0.792097	0.99528
AT1G60030	-0.652296	2.08904
AT3G42800	-0.831735	2.4786
AT1G22990	-0.703274	0.805491
AT1G58170	0.755398	-1.69998
AT5G39865	-0.835693	0.618578
AT1G72490	0.904379	-0.768977
AT1G29450	-0.983925	2.8608
AT2G26150	0.970112	-0.804993
AT1G18140	-0.67215	-1.50726
AT4G35810	-0.897653	-1.70072
AT5G15190	-0.717253	0.863477
AT5G64850	-0.727279	2.34958
AT4G27595	-0.95547	0.792388
AT1G29510	-0.7855	2.01811
AT4G10390	-0.715018	-1.03746
AT1G16130	0.666554	0.651861
AT1G66400	0.730161	1.22399
AT4G34810	0.69148	2.92077
AT3G09032	-0.736157	1.03235
AT3G03850	-0.842687	3.67367
AT3G61410	-0.775867	0.809039
AT5G52300	-0.693565	0.845071
AT4G26288	-0.647071	1.0853
AT5G25240	-0.610871	1.1149
AT1G47610	0.829197	-3.03093
AT1G65730	0.626684	-0.796659
AT1G63300	-0.942608	1.96735
AT4G25250	-0.622122	5.89952
AT2G22200	-0.968818	0.910868
AT4G10910	-0.648924	2.05942
AT5G01840	-0.597574	-3.99323
AT1G66230	-0.843913	0.636941
AT4G04460	-0.602576	0.596386
AT5G63450	-0.678404	1.88379
AT3G51930	-0.624093	1.69746
AT2G26040	0.816069	-1.6386
AT5G17350	0.59723	0.854385
AT5G59930	-0.742104	2.8994
AT5G38710	-0.921189	3.24347
AT5G23360	-0.740957	3.85439
AT3G16250	-0.630841	1.09738
AT3G13437	-0.909924	0.91411
AT1G03920	-0.87532	-2.19185
AT1G56660	-0.963858	2.64454
AT4G38850	-0.963858	4.76254
AT1G22470	-0.851093	2.56473
AT3G02930	-0.703207	-0.901874
AT3G03840	-0.962666	4.12818
AT3G23250	0.840868	-0.754605
AT3G61190	-0.733532	1.46297
AT4G15120	0.73247	-0.775219
AT3G13600	-0.589671	0.905376
AT2G21220	-0.881136	2.31421
AT2G03505	0.724477	-1.48638
AT5G06760	-0.60466	1.52963
AT1G52565	-0.742219	1.60142
AT3G03830	-0.999191	4.34982
AT3G07000	-0.690227	2.26662
AT3G50800	0.639069	-2.19335
AT1G49210	-0.739548	0.640805
AT5G17800	-0.635755	-1.02431
AT5G26730	-0.999191	1.48663
AT3G53010	-0.591422	3.00122
AT2G17080	0.78371	-4.05717
AT5G58750	0.671103	3.34184
AT4G38410	0.620328	2.10496
AT2G15760	-0.664772	-1.0088

## Sheet: MEL VS DMSO
Melatonin-regulated genes in wild type . Seedlings were grown on 0.5 MS for 4 days in the light, and then transffered on 0.5 MS plate with 1 mM Melatonin or 0.1% DMSO (control) for another 3 days in dark conditions. Differentially expressed genes were defined by 1.5-fold difference between wild type (+ MEL) and wild type (DMSO) with q-value ≤0.001(Storey et al. 2003).
GeneID	log2Ratio(MEL/DMSO)	q-value(Storey et al. 2003)	p-value	Symbol	Nr Description
AT2G44130	3.71813	0	0	AT2G44130//AT2G44130	NP_566009.1//Galactose oxidase/kelch repeat superfamily protein [Arabidopsis thaliana]
AT2G10940	-1.93345	0	0	AT2G10940//AT2G10940	NP_565348.1//Bifunctional inhibitor/lipid-transfer protein/seed storage 2S albumin superfamily protein [Arabidopsis thaliana]
AT5G02380	1.25975	0	0	MT2B	NP_195858.1//metallothionein 2B [Arabidopsis thaliana]
AT2G05380	1.0042	0	0	GRP3S	NP_001324794.1//glycine-rich protein 3 short isoform [Arabidopsis thaliana];XP_020888706.1//glycine-rich protein 3 [Arabidopsis lyrata subsp. lyrata]
AT4G38770	-2.27118	0	0	PRP4	NP_195588.1//proline-rich protein 4 [Arabidopsis thaliana]
AT2G43150	-1.73882	0	0	AT2G43150//AT2G43150	NP_181844.1//Proline-rich extensin-like family protein [Arabidopsis thaliana]
AT4G02380	1.02019	0	0	SAG21	AAC19273.1//T14P8.2 [Arabidopsis thaliana]
AT3G13310	3.25861	0	0	AT3G13310//AT3G13310	NP_187939.1//Chaperone DnaJ-domain superfamily protein [Arabidopsis thaliana]
AT1G75750	1.06045	0	0	GASA1	NP_565116.1//GAST1 protein homolog 1 [Arabidopsis thaliana];NP_001185407.1//GAST1 protein homolog 1 [Arabidopsis thaliana]
AT3G59930	4.06775	0	0	AT3G59930//AT3G59930	NP_191552.2//defensin-like protein [Arabidopsis thaliana]
AT4G12480	1.4631	0	0	EARLI1	XP_010422217.1//PREDICTED: lipid transfer protein EARLI 1-like [Camelina sativa]
AT4G12470	1.03295	0	0	AZI1	XP_020877740.1//pEARLI1-like lipid transfer protein 1 [Arabidopsis lyrata subsp. lyrata]
AT4G02520	1.23374	0	0	GSTF2	NP_192161.1//glutathione S-transferase PHI 2 [Arabidopsis thaliana]
AT3G50480	3.87578	0	0	HR4	NP_566933.1//homolog of RPW8 4 [Arabidopsis thaliana];NP_001325500.1//homolog of RPW8 4 [Arabidopsis thaliana]
AT2G36220	3.24112	0	0	AT2G36220//AT2G36220	NP_565838.1//hypothetical protein AT2G36220 [Arabidopsis thaliana]
AT3G53420	-1.23675	0	0	PIP2A	NP_190910.1//plasma membrane intrinsic protein 2A [Arabidopsis thaliana]
AT1G78830	2.37064	0	0	AT1G78830//AT1G78830	NP_565191.1//Curculin-like (mannose-binding) lectin family protein [Arabidopsis thaliana]
AT3G59940	1.85161	0	0	AT3G59940//AT3G59940	NP_191553.1//Galactose oxidase/kelch repeat superfamily protein [Arabidopsis thaliana]
AT1G32450	-2.65655	0	0	NRT1.5	NP_174523.2//nitrate transporter 1.5 [Arabidopsis thaliana]
AT2G36120	-1.89406	0	0	DOT1	NP_181156.1//Glycine-rich protein family [Arabidopsis thaliana]
AT2G37170	-1.27998	0	0	PIP2B	NP_001323849.1//plasma membrane intrinsic protein 2 [Arabidopsis thaliana]
AT1G21310	-1.47745	0	0	EXT3	NP_173553.1//extensin 3 [Arabidopsis thaliana]
AT5G14920	-1.06092	0	0	AT5G14920//AT5G14920	NP_001031885.1//Gibberellin-regulated family protein [Arabidopsis thaliana];NP_196996.1//Gibberellin-regulated family protein [Arabidopsis thaliana]
AT3G09390	1.12005	0	0	MT2A	NP_187550.1//metallothionein 2A [Arabidopsis thaliana]
AT2G14890	-1.72848	0	0	AGP9	NP_179095.1//arabinogalactan protein 9 [Arabidopsis thaliana]
AT1G66200	-1.40466	0	0	GSR2	NP_001031240.1//hypothetical protein AT1G66200 [Arabidopsis thaliana];NP_176794.1//hypothetical protein AT1G66200 [Arabidopsis thaliana];NP_001185327.1//hypothetical protein AT1G66200 [Arabidopsis thaliana]
AT4G36040	1.24432	0	0	J11	XP_002867039.2//chaperone protein dnaJ 11, chloroplastic [Arabidopsis lyrata subsp. lyrata]
AT2G21140	-3.02071	0	0	PRP2	NP_179710.1//proline-rich protein 2 [Arabidopsis thaliana]
AT3G61430	-1.15576	0	0	PIP1A	NP_191702.1//plasma membrane intrinsic protein 1A [Arabidopsis thaliana]
AT5G66052	1.58014	0	0	AT5G66052//AT5G66052	NP_680472.1//transmembrane protein [Arabidopsis thaliana]
AT4G25640	2.23797	0	0	DTX35	XP_010448397.1//PREDICTED: protein DETOXIFICATION 35 [Camelina sativa];NP_001329321.1//detoxifying efflux carrier 35 [Arabidopsis thaliana];NP_001190838.1//detoxifying efflux carrier 35 [Arabidopsis thaliana]
AT2G45470	-1.64368	0	0	FLA8	AAM66074.1//endosperm-specific protein-like protein [Arabidopsis thaliana]
AT1G66580	1.32904	0	0	SAG24	NP_564878.1//senescence associated gene 24 [Arabidopsis thaliana]
AT2G36580	1.8083	0	0	AT2G36580//AT2G36580	XP_006294001.1//hypothetical protein CARUB_v10022991mg [Capsella rubella]
AT5G10430	-2.17883	0	0	AGP4	XP_010453067.1//PREDICTED: classical arabinogalactan protein 4 [Camelina sativa]
AT4G11650	1.06395	0	0	OSM34	NP_192902.1//osmotin 34 [Arabidopsis thaliana]
AT1G70830	1.05519	0	0	MLP28	NP_177240.3//MLP-like protein 28 [Arabidopsis thaliana];NP_849875.1//MLP-like protein 28 [Arabidopsis thaliana];NP_001077806.1//MLP-like protein 28 [Arabidopsis thaliana];NP_001077807.1//MLP-like protein 28 [Arabidopsis thaliana]
AT5G63600	-1.18242	0	0	FLS5	NP_001032131.1//flavonol synthase 5 [Arabidopsis thaliana];NP_201165.1//flavonol synthase 5 [Arabidopsis thaliana]
AT3G49120	1.31801	0	0	PRXCB	NP_190481.1//peroxidase CB [Arabidopsis thaliana]
AT4G17340	-1.32728	0	0	TIP2%3B2	NP_193465.1//tonoplast intrinsic protein 2;2 [Arabidopsis thaliana]
AT5G27420	2.77537	0	0	CNI1	NP_198094.1//carbon/nitrogen insensitive 1 [Arabidopsis thaliana]
AT4G23400	-1.04485	0	0	PIP1%3B5	NP_194071.1//plasma membrane intrinsic protein 1;5 [Arabidopsis thaliana]
AT3G04000	4.2849	0	0	AT3G04000//AT3G04000	NP_566221.2//NAD(P)-binding Rossmann-fold superfamily protein [Arabidopsis thaliana]
AT2G43590	2.34471	0	0	AT2G43590//AT2G43590	XP_020884057.1//endochitinase At2g43590 [Arabidopsis lyrata subsp. lyrata]
AT2G36460	1.17336	0	0	FBA6	XP_010505193.2//PREDICTED: fructose-bisphosphate aldolase 6, cytosolic [Camelina sativa];NP_181187.1//Aldolase superfamily protein [Arabidopsis thaliana]
AT1G09750	-1.83969	0	0	AT1G09750//AT1G09750	NP_563851.1//Eukaryotic aspartyl protease family protein [Arabidopsis thaliana]
AT3G44300	1.16046	0	0	NIT2	NP_190016.1//nitrilase 2 [Arabidopsis thaliana]
AT1G01720	1.56237	0	0	ATAF1	NP_171677.1//NAC (No Apical Meristem) domain transcriptional regulator superfamily protein [Arabidopsis thaliana]
AT1G67870	-1.62874	0	0	AT1G67870//AT1G67870	NP_564912.1//glycine-rich protein [Arabidopsis thaliana]
AT4G22505	-1.65095	0	0	AT4G22505//AT4G22505	NP_001154263.1//Bifunctional inhibitor/lipid-transfer protein/seed storage 2S albumin superfamily protein [Arabidopsis thaliana]
AT3G47340	-1.21373	0	0	ASN1	NP_850664.1//glutamine-dependent asparagine synthase 1 [Arabidopsis thaliana];KFK32648.1//hypothetical protein AALP_AA6G270400 [Arabis alpina];NP_001326652.1//glutamine-dependent asparagine synthase 1 [Arabidopsis thaliana]
AT5G09440	1.02336	0	0	EXL4	NP_196506.1//EXORDIUM like 4 [Arabidopsis thaliana]
AT4G12550	-4.02137	0	0	AIR1	NP_192992.1//Auxin-Induced in Root cultures 1 [Arabidopsis thaliana]
AT3G23430	-2.35212	0	0	PHO1	XP_020887661.1//phosphate transporter PHO1 [Arabidopsis lyrata subsp. lyrata]
AT4G15390	-2.72182	0	0	AT4G15390//AT4G15390	BAF02069.1//HSR201 like protein [Arabidopsis thaliana]
AT5G48930	-1.55718	0	0	HCT	NP_199704.1//hydroxycinnamoyl-CoA shikimate/quinate hydroxycinnamoyl transferase [Arabidopsis thaliana]
AT1G20440	-1.04802	0	0	COR47	CAA42483.1//cor47, partial [Arabidopsis thaliana]
AT1G66700	4.2126	0	0	PXMT1	NP_564881.3//S-adenosyl-L-methionine-dependent methyltransferases superfamily protein [Arabidopsis thaliana]
AT3G14210	1.0045	0	0	ESM1	NP_188037.1//GDSL-like lipase/acylhydrolase superfamily protein [Arabidopsis thaliana]
AT5G65390	-1.12192	0	0	AGP7	XP_010463135.1//PREDICTED: classical arabinogalactan protein 7-like [Camelina sativa]
AT4G23680	1.55714	0	0	AT4G23680//AT4G23680	NP_194099.1//Polyketide cyclase/dehydrase and lipid transport superfamily protein [Arabidopsis thaliana]
AT5G10435	-2.0135	0	0	AT5G10435//AT5G10435	XP_010453067.1//PREDICTED: classical arabinogalactan protein 4 [Camelina sativa]
AT4G20830	1.19139	0	0	AT4G20830//AT4G20830	NP_193815.2//FAD-binding Berberine family protein [Arabidopsis thaliana];NP_974580.1//FAD-binding Berberine family protein [Arabidopsis thaliana]
AT4G13340	-1.46812	0	0	LRX3	NP_193070.1//Leucine-rich repeat (LRR) family protein [Arabidopsis thaliana]
AT4G34050	-1.24374	0	0	CCoAOMT1	NP_001328048.1//S-adenosyl-L-methionine-dependent methyltransferases superfamily protein [Arabidopsis thaliana];NP_849491.1//S-adenosyl-L-methionine-dependent methyltransferases superfamily protein [Arabidopsis thaliana]
AT5G09530	2.53591	0	0	PELPK1	NP_196515.1//hydroxyproline-rich glycoprotein family protein [Arabidopsis thaliana]
AT1G69880	3.71122	0	0	TH8	NP_177146.1//thioredoxin H-type 8 [Arabidopsis thaliana]
AT1G21520	2.07106	0	0	AT1G21520//AT1G21520	NP_173571.2//hypothetical protein AT1G21520 [Arabidopsis thaliana]
AT4G38080	2.50317	0	0	AT4G38080//AT4G38080	NP_195521.1//hydroxyproline-rich glycoprotein family protein [Arabidopsis thaliana]
AT4G38620	2.40953	0	0	MYB4	NP_195574.1//myb domain protein 4 [Arabidopsis thaliana]
AT3G23810	-1.34867	0	0	SAHH2	NP_189023.1//S-adenosyl-l-homocysteine (SAH) hydrolase 2 [Arabidopsis thaliana]
AT5G43780	-1.03305	0	0	APS4	NP_199191.1//Pseudouridine synthase/archaeosine transglycosylase-like family protein [Arabidopsis thaliana]
AT4G18670	-1.52808	0	0	AT4G18670//AT4G18670	NP_193602.4//Leucine-rich repeat (LRR) family protein [Arabidopsis thaliana]
AT2G37040	-1.81049	0	0	PAL1	XP_006403711.1//hypothetical protein EUTSA_v10010153mg [Eutrema salsugineum]
AT1G12080	-1.24898	0	0	AT1G12080//AT1G12080	NP_849650.1//Vacuolar calcium-binding protein-like protein [Arabidopsis thaliana]
AT2G42840	-1.00791	0	0	PDF1	NP_181812.1//protodermal factor 1 [Arabidopsis thaliana]
AT3G49780	1.618	0	0	PSK4	NP_566926.1//phytosulfokine 4 precursor [Arabidopsis thaliana]
AT2G30490	-1.40381	0	0	C4H	CAP08828.1//cinnamate-4-hydroxylase [Arabidopsis thaliana]
AT4G22475	-2.25285	0	0	AT4G22475//AT4G22475	NP_001328841.1//transmembrane protein [Arabidopsis thaliana];NP_001078427.2//Bifunctional inhibitor/lipid-transfer protein/seed storage 2S albumin superfamily protein [Arabidopsis thaliana]
AT1G02930	2.14784	0	0	GSTF6	NP_171792.1//glutathione S-transferase 6 [Arabidopsis thaliana]
AT1G02920	1.6559	0	0	GSTF7	NP_171791.1//glutathione S-transferase 7 [Arabidopsis thaliana]
AT5G10770	1.11987	0	0	AT5G10770//AT5G10770	NP_196638.2//Eukaryotic aspartyl protease family protein [Arabidopsis thaliana]
AT4G12580	5.75605	0	0	AT4G12580//AT4G12580	NP_192995.1//hypothetical protein AT4G12580 [Arabidopsis thaliana];NP_001154224.1//hypothetical protein AT4G12580 [Arabidopsis thaliana]
AT4G12490	2.6758	0	0	AT4G12490//AT4G12490	NP_192986.1//Bifunctional inhibitor/lipid-transfer protein/seed storage 2S albumin superfamily protein [Arabidopsis thaliana]
AT3G22125	-2.17186	0	0	AT3G22125//AT3G22125	NP_001078199.1//Bifunctional inhibitor/lipid-transfer protein/seed storage 2S albumin superfamily protein [Arabidopsis thaliana];NP_001327430.1//transmembrane protein [Arabidopsis thaliana]
AT2G37180	-1.90405	0	0	RD28	NP_181255.1//Aquaporin-like superfamily protein [Arabidopsis thaliana]
AT1G09560	-1.04242	0	0	GLP5	NP_172427.1//germin-like protein 5 [Arabidopsis thaliana]
AT1G69410	1.02327	0	0	ELF5A-3	NP_177100.1//eukaryotic elongation factor 5A-3 [Arabidopsis thaliana]
AT2G37710	1.58829	0	0	RLK	NP_181307.1//receptor lectin kinase [Arabidopsis thaliana]
AT1G19020	2.58741	0	0	AT1G19020//AT1G19020	NP_564069.1//CDP-diacylglycerol-glycerol-3-phosphate 3-phosphatidyltransferase [Arabidopsis thaliana]
AT5G42825	1.8479	0	0	AT5G42825//AT5G42825	NP_974871.1//hypothetical protein AT5G42825 [Arabidopsis thaliana]
AT3G28550	-1.33563	0	0	AT3G28550//AT3G28550	NP_189496.2//Proline-rich extensin-like family protein [Arabidopsis thaliana];NP_001327211.1//Proline-rich extensin-like family protein [Arabidopsis thaliana]
AT5G66690	1.31138	0	0	UGT72E2	NP_201470.1//UDP-Glycosyltransferase superfamily protein [Arabidopsis thaliana]
AT4G11320	-1.19454	0	0	AT4G11320//AT4G11320	NP_567377.1//Papain family cysteine protease [Arabidopsis thaliana]
AT1G35516	1.3371	0	0	AT1G35516//AT1G35516	AAF79367.1//F15O4.43 [Arabidopsis thaliana];NP_001320837.1//myb-like transcription factor family protein [Arabidopsis thaliana]
AT4G22485	-1.62194	0	0	AT4G22485//AT4G22485	NP_001078427.2//Bifunctional inhibitor/lipid-transfer protein/seed storage 2S albumin superfamily protein [Arabidopsis thaliana]
AT4G37520	1.04533	0	0	AT4G37520//AT4G37520	NP_001190944.1//Peroxidase superfamily protein [Arabidopsis thaliana];AAM63630.1//peroxidase, prxr2 [Arabidopsis thaliana]
AT2G39310	1.28823	0	0	JAL22	NP_001078021.1//jacalin-related lectin 22 [Arabidopsis thaliana];NP_181463.1//jacalin-related lectin 22 [Arabidopsis thaliana]
AT3G24300	-2.28559	0	0	AMT1%3B3	NP_189073.1//ammonium transporter 1;3 [Arabidopsis thaliana]
AT5G47450	-1.27207	0	0	TIP2%3B3	NP_199556.1//tonoplast intrinsic protein 2;3 [Arabidopsis thaliana]
AT4G36430	1.99342	0	0	AT4G36430//AT4G36430	XP_020874729.1//peroxidase 49 [Arabidopsis lyrata subsp. lyrata]
AT1G75040	4.02978	0	0	PR5	NP_177641.1//pathogenesis-related protein 5 [Arabidopsis thaliana]
AT5G48540	2.62687	0	0	AT5G48540//AT5G48540	NP_199665.1//receptor-like protein kinase-related family protein [Arabidopsis thaliana]
AT1G64640	-1.51272	0	0	ENODL8	NP_176645.3//early nodulin-like protein 8 [Arabidopsis thaliana]
AT2G34430	-1.07499	0	0	LHB1B1	NP_565787.1//light-harvesting chlorophyll-protein complex II subunit B1 [Arabidopsis thaliana]
AT5G44550	2.88815	0	0	AT5G44550//AT5G44550	NP_199268.1//Uncharacterized protein family (UPF0497) [Arabidopsis thaliana]
AT5G58860	2.86952	0	0	CYP86A1	NP_200694.1//cytochrome P450, family 86, subfamily A, polypeptide 1 [Arabidopsis thaliana]
AT5G15780	-1.31022	0	0	AT5G15780//AT5G15780	NP_197082.1//Pollen Ole e 1 allergen and extensin family protein [Arabidopsis thaliana]
AT5G42050	1.16151	0	0	AT5G42050//AT5G42050	NP_568600.1//DCD (Development and Cell Death) domain protein [Arabidopsis thaliana]
AT1G01010	1.70079	0	0	NAC001	NP_171609.1//NAC domain containing protein 1 [Arabidopsis thaliana]
AT5G14180	2.24011	0	0	MPL1	NP_001330562.1//Myzus persicae-induced lipase 1 [Arabidopsis thaliana];NP_568295.2//Myzus persicae-induced lipase 1 [Arabidopsis thaliana];NP_001330560.1//Myzus persicae-induced lipase 1 [Arabidopsis thaliana];BAD43470.1//unnamed protein product, partial [Arabidopsis thaliana]
AT1G02850	1.38519	0	0	BGLU11	NP_849578.5//beta glucosidase 11 [Arabidopsis thaliana];NP_973746.3//beta glucosidase 11 [Arabidopsis thaliana];NP_563666.1//beta glucosidase 11 [Arabidopsis thaliana];NP_001117217.1//beta glucosidase 11 [Arabidopsis thaliana];NP_001318909.1//beta glucosidase 11 [Arabidopsis thaliana]
AT1G07610	-1.24569	0	0	MT1C	XP_006305890.1//hypothetical protein CARUB_v10011048mg, partial [Capsella rubella]
AT2G28780	-3.70242	0	0	AT2G28780//AT2G28780	NP_180444.2//P-hydroxybenzoic acid efflux pump subunit [Arabidopsis thaliana]
AT1G78460	1.35806	0	0	AT1G78460//AT1G78460	NP_177967.1//SOUL heme-binding family protein [Arabidopsis thaliana]
AT3G01970	1.56565	0	0	WRKY45	NP_186846.1//WRKY DNA-binding protein 45 [Arabidopsis thaliana]
AT5G16970	1.36417	0	0	AER	NP_197199.1//alkenal reductase [Arabidopsis thaliana]
AT3G53980	-1.82794	0	0	AT3G53980//AT3G53980	NP_190966.1//Bifunctional inhibitor/lipid-transfer protein/seed storage 2S albumin superfamily protein [Arabidopsis thaliana]
AT1G64370	1.36431	0	0	AT1G64370//AT1G64370	NP_564833.1//filaggrin-like protein [Arabidopsis thaliana]
AT4G02290	-1.1583	0	0	GH9B13	XP_002872847.1//endoglucanase 17 [Arabidopsis lyrata subsp. lyrata]
AT2G18370	2.58957	0	0	AT2G18370//AT2G18370	NP_179428.1//Bifunctional inhibitor/lipid-transfer protein/seed storage 2S albumin superfamily protein [Arabidopsis thaliana]
AT3G55240	1.49628	0	0	AT3G55240//AT3G55240	NP_191084.1//Plant protein 1589 of unknown function [Arabidopsis thaliana]
AT1G78660	1.11601	0	0	GGH1	NP_849900.1//gamma-glutamyl hydrolase 1 [Arabidopsis thaliana];NP_177987.1//gamma-glutamyl hydrolase 1 [Arabidopsis thaliana]
AT1G62440	-2.29808	0	0	LRX2	OAP17276.1//LRX2 [Arabidopsis thaliana]
AT3G30775	-1.53305	0	0	ERD5	NP_189701.3//Methylenetetrahydrofolate reductase family protein [Arabidopsis thaliana]
AT1G67360	2.25771	0	0	AT1G67360//AT1G67360	NP_176904.1//Rubber elongation factor protein (REF) [Arabidopsis thaliana]
AT5G18150	2.64096	0	0	AT5G18150//AT5G18150	NP_197316.1//Methyltransferase-related protein [Arabidopsis thaliana]
AT3G22060	5.51316	0	0	AT3G22060//AT3G22060	NP_566697.1//Receptor-like protein kinase-related family protein [Arabidopsis thaliana]
ATCG00220	1.30065	0	0	PSBM	EFH64612.1//hypothetical protein ARALYDRAFT_893970 [Arabidopsis lyrata subsp. lyrata]
AT2G05940	2.25696	0	0	RIPK	NP_178651.1//Protein kinase superfamily protein [Arabidopsis thaliana]
AT3G03780	-1.51319	0	0	MS2	XP_010485733.1//PREDICTED: 5-methyltetrahydropteroyltriglutamate--homocysteine methyltransferase 2 isoform X1 [Camelina sativa]
AT5G04930	1.21025	0	0	ALA1	NP_568146.1//aminophospholipid ATPase 1 [Arabidopsis thaliana]
ATCG00490	1.85505	0	0	RBCL	YP_009271575.1//ribulose 1,5-bisphosphate carboxylase/oxygenase large subunit (chloroplast) [Cakile arabica]
AT3G10340	-2.56833	0	0	PAL4	XP_010482945.1//PREDICTED: phenylalanine ammonia-lyase 4 [Camelina sativa]
AT1G51680	-1.66339	0	0	4CL1	CAP09657.1//cinnamyl alcohol dehydrogenase [Arabidopsis thaliana];CAP08784.1//4-cumarate-COA-ligase, partial [Arabidopsis thaliana];NP_001077697.1//4-coumarate:CoA ligase 1 [Arabidopsis thaliana]
AT4G07820	-2.18161	0	0	AT4G07820//AT4G07820	NP_192524.1//CAP (Cysteine-rich secretory proteins, Antigen 5, and Pathogenesis-related 1 protein) superfamily protein [Arabidopsis thaliana]
AT4G34135	1.13414	0	0	UGT73B2	NP_567954.1//UDP-glucosyltransferase 73B2 [Arabidopsis thaliana]
AT4G12545	-3.54926	0	0	AT4G12545//AT4G12545	NP_849366.1//Bifunctional inhibitor/lipid-transfer protein/seed storage 2S albumin superfamily protein [Arabidopsis thaliana]
AT1G21670	1.27507	0	0	AT1G21670//AT1G21670	NP_564146.1//DPP6 amino-terminal domain protein [Arabidopsis thaliana]
AT1G75380	1.0255	0	0	BBD1	NP_177671.1//bifunctional nuclease in basal defense response 1 [Arabidopsis thaliana]
AT2G18150	2.45423	0	0	AT2G18150//AT2G18150	NP_179407.1//Peroxidase superfamily protein [Arabidopsis thaliana]
AT5G59520	-1.89552	0	0	ZIP2	NP_200760.1//ZRT/IRT-like protein 2 [Arabidopsis thaliana]
AT1G60750	2.85734	0	0	AT1G60750//AT1G60750	NP_176274.1//NAD(P)-linked oxidoreductase superfamily protein [Arabidopsis thaliana]
AT1G69870	1.70287	0	0	NRT1.7	NP_564979.1//nitrate transporter 1.7 [Arabidopsis thaliana]
AT2G44080	1.23781	0	0	ARL	NP_850409.1//ARGOS-like protein [Arabidopsis thaliana]
AT3G21560	2.4139	0	0	UGT84A2	NP_188793.1//UDP-Glycosyltransferase superfamily protein [Arabidopsis thaliana]
AT2G16890	5.44068	0	0	AT2G16890//AT2G16890	NP_179281.3//UDP-Glycosyltransferase superfamily protein [Arabidopsis thaliana];NP_850992.1//UDP-Glycosyltransferase superfamily protein [Arabidopsis thaliana]
AT3G50820	1.2089	0	0	PSBO2	NP_190651.1//photosystem II subunit O-2 [Arabidopsis thaliana]
AT2G35980	2.97168	0	0	YLS9	NP_181142.1//Late embryogenesis abundant (LEA) hydroxyproline-rich glycoprotein family [Arabidopsis thaliana]
ATCG00680	1.75573	0	0	PSBB	YP_009000359.1//psbB protein (chloroplast) [Arabis alpina]
AT4G04830	-1.7547	0	0	MSRB5	NP_192392.1//methionine sulfoxide reductase B5 [Arabidopsis thaliana];NP_001190674.1//methionine sulfoxide reductase B5 [Arabidopsis thaliana]
AT2G47160	-1.26283	0	0	BOR1	NP_001078071.1//HCO3- transporter family [Arabidopsis thaliana];NP_850469.1//HCO3- transporter family [Arabidopsis thaliana]
AT1G22500	1.07022	0	0	ATL15	NP_173666.1//RING/U-box superfamily protein [Arabidopsis thaliana]
AT4G37450	-1.52636	0	0	AGP18	NP_001329215.1//arabinogalactan protein 18 [Arabidopsis thaliana]
AT5G56630	1.51952	0	0	PFK7	NP_568842.1//phosphofructokinase 7 [Arabidopsis thaliana]
AT1G03090	-1.20502	0	0	MCCA	NP_563674.1//methylcrotonyl-CoA carboxylase alpha chain [Arabidopsis thaliana];NP_849583.1//methylcrotonyl-CoA carboxylase alpha chain [Arabidopsis thaliana]
AT2G38400	-1.31665	0	0	AGT3	NP_001189701.1//alanine:glyoxylate aminotransferase 3 [Arabidopsis thaliana]
AT2G23540	3.17825	0	0	AT2G23540//AT2G23540	NP_179935.1//GDSL-like Lipase/Acylhydrolase superfamily protein [Arabidopsis thaliana]
AT2G39350	1.72594	0	0	ABCG1	NP_181467.1//ABC-2 type transporter family protein [Arabidopsis thaliana]
AT4G13395	3.39713	0	0	RTFL12	XP_002863136.2//uncharacterized protein LOC9299212 [Arabidopsis lyrata subsp. lyrata]
AT1G73330	-1.7544	0	0	DR4	NP_177476.1//drought-repressed 4 [Arabidopsis thaliana]
AT1G21313	-4.3361	0	0	AT1G21313//AT1G21313	XP_018436561.1//PREDICTED: extensin-3 [Raphanus sativus]
AT4G16860	2.72281	0	0	RPP4	NP_193420.2//Disease resistance protein (TIR-NBS-LRR class) family [Arabidopsis thaliana]
AT5G35735	1.21029	0	0	AT5G35735//AT5G35735	NP_568531.1//Auxin-responsive family protein [Arabidopsis thaliana]
AT5G40450	-2.2128	0	0	AT5G40450//AT5G40450	NP_198861.4//A-kinase anchor-like protein [Arabidopsis thaliana]
AT4G12520	-1.11041	0	0	AT4G12520//AT4G12520	NP_567391.1//Bifunctional inhibitor/lipid-transfer protein/seed storage 2S albumin superfamily protein [Arabidopsis thaliana]
AT4G39675	-2.14905	0	0	AT4G39675//AT4G39675	NP_568065.1//hypothetical protein AT4G39675 [Arabidopsis thaliana]
AT5G10625	1.45328	0	0	AT5G10625//AT5G10625	NP_974763.1//flowering-promoting factor-like protein [Arabidopsis thaliana]
AT2G01670	1.20428	0	0	NUDT17	NP_565273.1//nudix hydrolase homolog 17 [Arabidopsis thaliana]
AT4G16563	-2.51101	0	0	AT4G16563//AT4G16563	NP_567506.1//Eukaryotic aspartyl protease family protein [Arabidopsis thaliana]
AT1G68620	1.89015	0	0	AT1G68620//AT1G68620	NP_564936.1//alpha/beta-Hydrolases superfamily protein [Arabidopsis thaliana]
AT5G24210	2.86687	0	0	AT5G24210//AT5G24210	NP_197809.1//alpha/beta-Hydrolases superfamily protein [Arabidopsis thaliana]
AT4G19690	-3.58354	0	0	IRT1	NP_567590.3//iron-regulated transporter 1 [Arabidopsis thaliana];NP_849546.1//iron-regulated transporter 1 [Arabidopsis thaliana]
AT3G24480	-1.23788	0	0	AT3G24480//AT3G24480	XP_020887722.1//leucine-rich repeat extensin-like protein 4 [Arabidopsis lyrata subsp. lyrata]
AT4G33720	-1.26154	0	0	AT4G33720//AT4G33720	NP_195098.1//CAP (Cysteine-rich secretory proteins, Antigen 5, and Pathogenesis-related 1 protein) superfamily protein [Arabidopsis thaliana]
AT5G42100	-1.26568	0	0	BG_PPAP	NP_974868.1//beta-1,3-glucanase [Arabidopsis thaliana];NP_199025.1//beta-1,3-glucanase [Arabidopsis thaliana]
AT5G44130	-1.02238	0	0	FLA13	NP_199226.1//FASCICLIN-like arabinogalactan protein 13 precursor [Arabidopsis thaliana]
AT5G12950	1.34612	0	0	AT5G12950//AT5G12950	NP_196799.1//proline-tRNA ligase (DUF1680) [Arabidopsis thaliana]
AT4G20390	2.58158	0	0	AT4G20390//AT4G20390	NP_193772.1//Uncharacterized protein family (UPF0497) [Arabidopsis thaliana]
AT3G25190	-3.01788	0	0	AT3G25190//AT3G25190	NP_189156.1//Vacuolar iron transporter (VIT) family protein [Arabidopsis thaliana]
AT1G15380	-1.16126	0	0	GLYI4	NP_563973.1//Lactoylglutathione lyase / glyoxalase I family protein [Arabidopsis thaliana]
AT1G52760	-1.47774	0	0	LysoPL2	NP_175685.1//lysophospholipase 2 [Arabidopsis thaliana]
AT3G58550	2.26847	0	0	AT3G58550//AT3G58550	NP_191414.1//Bifunctional inhibitor/lipid-transfer protein/seed storage 2S albumin superfamily protein [Arabidopsis thaliana]
AT5G16030	-1.46217	0	0	AT5G16030//AT5G16030	NP_001031889.1//mental retardation GTPase activating protein [Arabidopsis thaliana];NP_568324.1//mental retardation GTPase activating protein [Arabidopsis thaliana];NP_001330659.1//mental retardation GTPase activating protein [Arabidopsis thaliana]
AT3G01190	-1.02789	0	0	AT3G01190//AT3G01190	NP_186768.1//Peroxidase superfamily protein [Arabidopsis thaliana]
AT3G30180	1.66294	0	0	BR6OX2	NP_566852.1//brassinosteroid-6-oxidase 2 [Arabidopsis thaliana]
AT1G13245	1.14986	0	0	RTFL17	EFH68993.1//hypothetical protein ARALYDRAFT_888682 [Arabidopsis lyrata subsp. lyrata]
AT3G63200	-1.31614	0	0	PLP9	NP_567142.1//PATATIN-like protein 9 [Arabidopsis thaliana]
AT5G24090	1.28168	0	0	CHIA	BAA21865.1//acidic endochitinase [Arabidopsis thaliana]
AT1G75900	1.90973	0	0	AT1G75900//AT1G75900	NP_177718.1//GDSL-like Lipase/Acylhydrolase superfamily protein [Arabidopsis thaliana]
AT4G33610	2.25175	0	0	AT4G33610//AT4G33610	AAF79324.1//F14J16.29 [Arabidopsis thaliana]
AT1G05260	-1.04998	0	0	RCI3	NP_172018.1//Peroxidase superfamily protein [Arabidopsis thaliana]
AT2G40890	-1.13213	0	0	CYP98A3	BAE98524.1//cytochrome P450 like protein [Arabidopsis thaliana]
AT2G47950	5.46024	0	0	AT2G47950//AT2G47950	NP_001324285.1//myelin transcription factor-like protein [Arabidopsis thaliana]
AT1G65310	-1.17332	0	0	XTH17	NP_001321436.1//xyloglucan endotransglucosylase/hydrolase 17 [Arabidopsis thaliana]
AT5G39050	1.13868	0	0	PMAT1	NP_568561.4//HXXXD-type acyl-transferase family protein [Arabidopsis thaliana]
AT5G15970	-1.11696	0	0	KIN2	NP_197101.1//stress-responsive protein (KIN2) / stress-induced protein (KIN2) / cold-responsive protein (COR6.6) / cold-regulated protein (COR6.6) [Arabidopsis thaliana]
AT1G12200	1.27817	0	0	FMO	NP_172684.1//Flavin-binding monooxygenase family protein [Arabidopsis thaliana]
AT4G20860	1.54109	0	0	AT4G20860//AT4G20860	NP_193818.1//FAD-binding Berberine family protein [Arabidopsis thaliana]
AT5G56300	5.06644	0	0	GAMT2	NP_200441.2//gibberellic acid methyltransferase 2 [Arabidopsis thaliana]
AT3G46900	-2.73455	0	0	COPT2	NP_190274.1//copper transporter 2 [Arabidopsis thaliana]
AT4G33010	-1.16774	0	0	GLDP1	NP_001119106.1//glycine decarboxylase P-protein 1 [Arabidopsis thaliana];XP_006412401.1//hypothetical protein EUTSA_v10024257mg [Eutrema salsugineum]
AT3G19450	-1.56386	0	0	ATCAD4	ADO16245.1//cinnamyl alcohol dehydrogenase [Ocimum tenuiflorum]
AT2G16060	1.09151	0	0	HB1	NP_179204.1//hemoglobin 1 [Arabidopsis thaliana]
AT3G07720	-1.27246	0	0	AT3G07720//AT3G07720	NP_566316.1//Galactose oxidase/kelch repeat superfamily protein [Arabidopsis thaliana]
AT4G22212	-1.44983	0	0	AT4G22212//AT4G22212	NP_567653.1//defensin-like protein [Arabidopsis thaliana]
AT2G14900	-1.06883	0	0	AT2G14900//AT2G14900	NP_179096.1//Gibberellin-regulated family protein [Arabidopsis thaliana]
AT1G63840	1.37589	0	0	AT1G63840//AT1G63840	NP_176569.1//RING/U-box superfamily protein [Arabidopsis thaliana]
AT5G09480	2.82512	0	0	AT5G09480//AT5G09480	NP_196510.1//hydroxyproline-rich glycoprotein family protein [Arabidopsis thaliana]
AT1G50740	1.68971	0	0	AT1G50740//AT1G50740	NP_564579.1//Transmembrane proteins 14C [Arabidopsis thaliana]
AT5G62630	1.87961	0	0	HIPL2	NP_201069.1//hipl2 protein precursor [Arabidopsis thaliana]
AT5G39120	4.5311	0	0	AT5G39120//AT5G39120	NP_198728.1//RmlC-like cupins superfamily protein [Arabidopsis thaliana]
AT2G17710	-1.58716	0	0	AT2G17710//AT2G17710	NP_565423.1//Big1 [Arabidopsis thaliana]
AT4G27657	3.10209	0	0	AT4G27657//AT4G27657	NP_567784.1//hypothetical protein AT4G27657 [Arabidopsis thaliana]
AT4G17215	2.50474	0	0	AT4G17215//AT4G17215	NP_567524.1//Pollen Ole e 1 allergen and extensin family protein [Arabidopsis thaliana]
AT3G23800	-1.64528	0	0	SBP3	XP_013595750.1//PREDICTED: selenium-binding protein 3 [Brassica oleracea var. oleracea];XP_010466737.1//PREDICTED: selenium-binding protein 3-like [Camelina sativa]
AT5G05960	-1.50974	0	0	AT5G05960//AT5G05960	NP_568160.1//Bifunctional inhibitor/lipid-transfer protein/seed storage 2S albumin superfamily protein [Arabidopsis thaliana]
AT3G54820	1.16276	0	0	PIP2%3B5	NP_191042.1//plasma membrane intrinsic protein 2;5 [Arabidopsis thaliana]
AT3G11340	-1.03748	0	0	UGT76B1	NP_187742.1//UDP-Glycosyltransferase superfamily protein [Arabidopsis thaliana]
AT4G08770	1.30555	0	0	Prx37	NP_192617.1//Peroxidase superfamily protein [Arabidopsis thaliana]
AT4G34250	1.94433	0	0	KCS16	XP_020875583.1//3-ketoacyl-CoA synthase 16 [Arabidopsis lyrata subsp. lyrata]
AT1G78000	-1.23055	0	0	SULTR1%3B2	XP_013584988.1//PREDICTED: sulfate transporter 1.3 [Brassica oleracea var. oleracea];XP_020866041.1//sulfate transporter 1.3 [Arabidopsis lyrata subsp. lyrata];XP_010527550.1//PREDICTED: sulfate transporter 1.3-like [Tarenaya hassleriana];NP_565166.1//sulfate transporter 1;2 [Arabidopsis thaliana]
AT1G23390	-1.28729	0	0	AT1G23390//AT1G23390	NP_564193.1//Kelch repeat-containing F-box family protein [Arabidopsis thaliana]
AT2G47440	-1.06829	0	0	AT2G47440//AT2G47440	NP_182266.1//Tetratricopeptide repeat (TPR)-like superfamily protein [Arabidopsis thaliana]
AT2G15310	2.47323	3.05134e-303	1.39288e-304	ARFB1A	NP_179133.1//ADP-ribosylation factor B1A [Arabidopsis thaliana]
AT1G32960	5.37711	2.69174e-302	1.23724e-303	SBT3.3	NP_564414.2//Subtilase family protein [Arabidopsis thaliana]
AT5G13580	2.67645	1.54712e-299	7.16016e-301	ABCG6	NP_196862.1//ABC-2 type transporter family protein [Arabidopsis thaliana]
AT4G18970	-1.07104	2.81878e-299	1.30752e-300	AT4G18970//AT4G18970	CAA16754.1//putative protein [Arabidopsis thaliana];NP_001190767.1//GDSL-like Lipase/Acylhydrolase superfamily protein [Arabidopsis thaliana]
AT3G21240	-2.35291	3.84691e-298	1.7966e-299	4CL2	CAP09677.1//cinnamyl alcohol dehydrogenase [Arabidopsis lyrata];NP_001327049.1//4-coumarate:CoA ligase 2 [Arabidopsis thaliana]
AT3G57520	-1.22507	8.86985e-298	4.15178e-299	SIP2	NP_191311.1//seed imbibition 2 [Arabidopsis thaliana];NP_974451.1//seed imbibition 2 [Arabidopsis thaliana];NP_850715.1//seed imbibition 2 [Arabidopsis thaliana]
AT4G12510	-1.11981	2.84448e-296	1.33743e-297	AT4G12510//AT4G12510	NP_567391.1//Bifunctional inhibitor/lipid-transfer protein/seed storage 2S albumin superfamily protein [Arabidopsis thaliana]
AT3G28345	-1.34115	5.68876e-296	2.68077e-297	ABCB15	NP_189475.1//ABC transporter family protein [Arabidopsis thaliana]
AT1G04800	1.10418	2.61257e-292	1.24492e-293	AT1G04800//AT1G04800	XP_010522420.1//PREDICTED: glycine-rich protein 23 isoform X3 [Tarenaya hassleriana]
AT2G41230	1.6225	5.13313e-291	2.46764e-292	ORS1	NP_001189726.1//transmembrane protein [Arabidopsis thaliana]
AT1G74010	1.80032	5.74697e-291	2.76879e-292	AT1G74010//AT1G74010	NP_177541.1//Calcium-dependent phosphotriesterase superfamily protein [Arabidopsis thaliana]
AT1G74460	2.81128	2.38355e-289	1.15338e-290	AT1G74460//AT1G74460	NP_177586.1//GDSL-like Lipase/Acylhydrolase superfamily protein [Arabidopsis thaliana]
AT3G06390	2.0533	3.36631e-288	1.63247e-289	AT3G06390//AT3G06390	NP_187290.1//Uncharacterized protein family (UPF0497) [Arabidopsis thaliana]
AT2G35860	-1.33384	2.56636e-287	1.24725e-288	FLA16	NP_850253.1//FASCICLIN-like arabinogalactan protein 16 precursor [Arabidopsis thaliana]
AT3G15990	1.97527	7.95632e-285	3.88354e-286	SULTR3%3B4	XP_010545727.1//PREDICTED: probable sulfate transporter 3.4 [Tarenaya hassleriana]
AT5G42530	1.53502	1.76844e-283	8.6878e-285	AT5G42530//AT5G42530	BAB10494.1//unnamed protein product [Arabidopsis thaliana]
AT1G26250	-1.56163	9.15934e-283	4.51903e-284	AT1G26250//AT1G26250	NP_173949.1//Proline-rich extensin-like family protein [Arabidopsis thaliana]
AT4G15330	-3.36717	2.49017e-282	1.23122e-283	CYP705A1	NP_193268.3//cytochrome P450, family 705, subfamily A, polypeptide 1 [Arabidopsis thaliana];NP_001329686.1//cytochrome P450, family 705, subfamily A, polypeptide 1 [Arabidopsis thaliana]
AT5G06730	2.46895	1.42222e-281	7.04691e-283	AT5G06730//AT5G06730	NP_196291.1//Peroxidase superfamily protein [Arabidopsis thaliana]
AT1G12010	-2.53266	1.88063e-280	9.33813e-282	AT1G12010//AT1G12010	NP_172665.1//2-oxoglutarate (2OG) and Fe(II)-dependent oxygenase superfamily protein [Arabidopsis thaliana]
AT4G13770	-1.36837	3.25585e-280	1.6201e-281	CYP83A1	NP_193113.1//cytochrome P450, family 83, subfamily A, polypeptide 1 [Arabidopsis thaliana]
AT1G65690	1.5021	6.39146e-280	3.1871e-281	AT1G65690//AT1G65690	NP_564862.1//Late embryogenesis abundant (LEA) hydroxyproline-rich glycoprotein family [Arabidopsis thaliana]
AT5G63560	2.05616	7.50282e-280	3.74919e-281	FACT	NP_201161.1//HXXXD-type acyl-transferase family protein [Arabidopsis thaliana]
AT2G35380	3.23217	2.60364e-278	1.30379e-279	AT2G35380//AT2G35380	NP_181081.1//Peroxidase superfamily protein [Arabidopsis thaliana]
AT3G05640	-1.73811	4.66516e-278	2.34104e-279	AT3G05640//AT3G05640	NP_187215.1//Protein phosphatase 2C family protein [Arabidopsis thaliana]
AT3G46130	-1.95625	4.82835e-276	2.43311e-277	MYB48	NP_001190018.1//myb domain protein 48 [Arabidopsis thaliana];NP_190199.2//myb domain protein 48 [Arabidopsis thaliana];NP_001078249.1//myb domain protein 48 [Arabidopsis thaliana]
AT1G75000	3.31417	1.14585e-275	5.78625e-277	AT1G75000//AT1G75000	NP_177637.1//GNS1/SUR4 membrane protein family [Arabidopsis thaliana]
AT4G30460	-1.61819	1.70914e-268	8.73882e-270	AT4G30460//AT4G30460	XP_020523540.1//fibroin heavy chain [Amborella trichopoda]
AT1G15520	4.35776	1.18972e-265	6.12068e-267	ABCG40	XP_010476642.1//PREDICTED: ABC transporter G family member 40-like [Camelina sativa];XP_010537955.1//PREDICTED: ABC transporter G family member 40 isoform X1 [Tarenaya hassleriana]
AT1G18740	1.36609	2.2366e-264	1.15536e-265	AT1G18740//AT1G18740	NP_564062.1//ROH1, putative (DUF793) [Arabidopsis thaliana]
AT4G22513	-1.19022	3.35989e-263	1.74271e-264	AT4G22513//AT4G22513	NP_001320033.1//transmembrane protein [Arabidopsis thaliana]
AT2G39980	-1.46603	4.07109e-261	2.12018e-262	AT2G39980//AT2G39980	ABK28209.1//unknown, partial [Arabidopsis thaliana]
AT1G31710	-1.36684	7.7281e-258	4.06544e-259	AT1G31710//AT1G31710	NP_174452.2//Copper amine oxidase family protein [Arabidopsis thaliana]
AT1G08630	-2.10703	1.93163e-257	1.02226e-258	THA1	NP_563822.1//threonine aldolase 1 [Arabidopsis thaliana];NP_001077492.1//threonine aldolase 1 [Arabidopsis thaliana]
AT2G17880	1.2232	2.51419e-254	1.33587e-255	AT2G17880//AT2G17880	NP_179378.1//Chaperone DnaJ-domain superfamily protein [Arabidopsis thaliana]
AT3G22142	-1.66099	6.87519e-251	3.682e-252	AT3G22142//AT3G22142	NP_001078199.1//Bifunctional inhibitor/lipid-transfer protein/seed storage 2S albumin superfamily protein [Arabidopsis thaliana]
AT1G33600	1.48705	2.47602e-245	1.33908e-246	AT1G33600//AT1G33600	NP_174624.1//Leucine-rich repeat (LRR) family protein [Arabidopsis thaliana]
AT1G15125	1.94498	4.63591e-245	2.51208e-246	AT1G15125//AT1G15125	NP_001320935.1//S-adenosyl-L-methionine-dependent methyltransferases superfamily protein [Arabidopsis thaliana];NP_683307.2//S-adenosyl-L-methionine-dependent methyltransferases superfamily protein [Arabidopsis thaliana]
AT4G36610	3.73022	1.20827e-241	6.61098e-243	AT4G36610//AT4G36610	NP_195379.1//alpha/beta-Hydrolases superfamily protein [Arabidopsis thaliana]
AT2G28160	-2.59111	1.97559e-238	1.08718e-239	FRU	NP_850114.1//FER-like regulator of iron uptake [Arabidopsis thaliana];NP_001323907.1//FER-like regulator of iron uptake [Arabidopsis thaliana]
AT4G15340	-2.60079	2.09456e-238	1.15486e-239	PEN1	NP_567462.1//pentacyclic triterpene synthase 1 [Arabidopsis thaliana]
AT1G64780	-2.1188	6.90857e-237	3.84553e-238	AMT1%3B2	NP_176658.1//ammonium transporter 1;2 [Arabidopsis thaliana]
AT5G55480	-1.23628	3.83723e-235	2.14807e-236	SVL1	OAO92881.1//SVL1 [Arabidopsis thaliana]
AT4G18050	3.35659	1.91736e-233	1.07939e-234	ABCB9	NP_193539.6//P-glycoprotein 9 [Arabidopsis thaliana];NP_001328203.1//P-glycoprotein 9 [Arabidopsis thaliana]
AT5G59320	1.95085	2.73221e-233	1.541e-234	LTP3	NP_568905.1//lipid transfer protein 3 [Arabidopsis thaliana]
AT2G29450	1.2401	1.04198e-232	5.89885e-234	GSTU5	NP_180506.1//glutathione S-transferase tau 5 [Arabidopsis thaliana]
AT3G49110	1.74857	4.14545e-232	2.35119e-233	PRXCA	NP_190480.1//peroxidase CA [Arabidopsis thaliana]
AT3G14680	-1.02158	6.28935e-231	3.59368e-232	CYP72A14	NP_188086.1//cytochrome P450, family 72, subfamily A, polypeptide 14 [Arabidopsis thaliana]
AT5G05600	1.03882	9.15682e-231	5.24178e-232	AT5G05600//AT5G05600	NP_001330807.1//2-oxoglutarate (2OG) and Fe(II)-dependent oxygenase superfamily protein [Arabidopsis thaliana];NP_196179.1//2-oxoglutarate (2OG) and Fe(II)-dependent oxygenase superfamily protein [Arabidopsis thaliana]
AT1G17830	2.61907	5.75079e-229	3.29808e-230	AT1G17830//AT1G17830	NP_564038.1//hypothetical protein (DUF789) [Arabidopsis thaliana]
AT2G40370	3.04547	1.23576e-227	7.1392e-229	LAC5	NP_181568.1//laccase 5 [Arabidopsis thaliana]
AT5G57685	-1.33692	2.66137e-227	1.54032e-228	GDU3	NP_680451.2//glutamine dumper 3 [Arabidopsis thaliana]
AT3G16670	1.40499	2.94147e-227	1.70554e-228	AT3G16670//AT3G16670	NP_188289.1//Pollen Ole e 1 allergen and extensin family protein [Arabidopsis thaliana]
AT1G70890	-1.11947	9.52184e-227	5.53104e-228	MLP43	NP_177245.1//MLP-like protein 43 [Arabidopsis thaliana]
AT4G13840	-1.75667	2.34896e-226	1.36694e-227	AT4G13840//AT4G13840	NP_193120.1//HXXXD-type acyl-transferase family protein [Arabidopsis thaliana]
AT2G16900	1.49471	6.97812e-224	4.09023e-225	AT2G16900//AT2G16900	NP_565397.1//phospholipase-like protein (PEARLI 4) family protein [Arabidopsis thaliana]
AT4G36930	1.24771	2.68028e-223	1.5767e-224	SPT	NP_568010.1//basic helix-loop-helix (bHLH) DNA-binding superfamily protein [Arabidopsis thaliana]
AT1G56320	3.16263	3.1105e-223	1.83306e-224	AT1G56320//AT1G56320	NP_176028.1//hypothetical protein AT1G56320 [Arabidopsis thaliana]
AT4G15490	1.3437	1.6243e-222	9.62359e-224	UGT84A3	NP_193284.1//UDP-Glycosyltransferase superfamily protein [Arabidopsis thaliana]
AT3G53100	-1.84075	2.74834e-222	1.63122e-223	AT3G53100//AT3G53100	XP_002877901.1//GDSL esterase/lipase At3g53100 [Arabidopsis lyrata subsp. lyrata]
AT2G45290	-1.36019	5.46256e-222	3.24795e-223	AT2G45290//AT2G45290	NP_567103.1//Transketolase [Arabidopsis thaliana]
AT3G12830	1.59786	2.08597e-221	1.24249e-222	AT3G12830//AT3G12830	NP_187889.1//SAUR-like auxin-responsive protein family [Arabidopsis thaliana]
AT1G62570	1.22708	5.76782e-218	3.4477e-219	AT1G62570//AT1G62570	NP_564797.1//flavin-monooxygenase glucosinolate S-oxygenase 4 [Arabidopsis thaliana]
AT4G15160	-1.07821	5.99703e-218	3.59103e-219	AT4G15160//AT4G15160	XP_013640092.1//PREDICTED: 36.4 kDa proline-rich protein-like isoform X1 [Brassica napus];XP_010449961.1//PREDICTED: 36.4 kDa proline-rich protein-like [Camelina sativa]
AT3G44720	-1.59183	3.34932e-216	2.0197e-217	ADT4	NP_190058.1//arogenate dehydratase 4 [Arabidopsis thaliana]
AT5G12420	2.17635	1.48721e-210	9.10927e-212	AT5G12420//AT5G12420	NP_568275.1//O-acyltransferase (WSD1-like) family protein [Arabidopsis thaliana];NP_001331746.1//O-acyltransferase (WSD1-like) family protein [Arabidopsis thaliana]
AT2G45220	-2.04939	6.94027e-209	4.28023e-210	AT2G45220//AT2G45220	NP_566038.1//Plant invertase/pectin methylesterase inhibitor superfamily [Arabidopsis thaliana]
AT2G29470	3.85879	3.77468e-208	2.33589e-209	GSTU3	NP_180508.1//glutathione S-transferase tau 3 [Arabidopsis thaliana]
AT3G26210	1.02522	2.50176e-207	1.55081e-208	CYP71B23	NP_189252.1//cytochrome P450, family 71, subfamily B, polypeptide 23 [Arabidopsis thaliana]
AT2G29460	2.52881	1.33498e-204	8.38795e-206	GSTU4	NP_180507.1//glutathione S-transferase tau 4 [Arabidopsis thaliana]
AT1G67810	1.22235	2.45116e-203	1.54786e-204	SUFE2	NP_176947.1//sulfur E2 [Arabidopsis thaliana]
AT3G22840	1.40949	9.81274e-203	6.20692e-204	ELIP1	NP_188923.1//Chlorophyll A-B binding family protein [Arabidopsis thaliana]
AT1G68850	3.54238	3.81788e-202	2.423e-203	AT1G68850//AT1G68850	NP_564948.1//Peroxidase superfamily protein [Arabidopsis thaliana]
AT1G23800	-1.29778	2.26485e-200	1.44215e-201	ALDH2B7	XP_010477682.1//PREDICTED: aldehyde dehydrogenase family 2 member B7, mitochondrial-like [Camelina sativa];NP_564204.1//aldehyde dehydrogenase 2B7 [Arabidopsis thaliana]
AT1G15210	-1.04818	1.49989e-199	9.56644e-201	ABCG35	XP_010476601.1//PREDICTED: ABC transporter G family member 35 [Camelina sativa]
AT1G28680	-1.3228	3.04116e-199	1.94288e-200	AT1G28680//AT1G28680	NP_001322183.1//HXXXD-type acyl-transferase family protein [Arabidopsis thaliana];NP_174189.1//HXXXD-type acyl-transferase family protein [Arabidopsis thaliana]
AT3G04300	3.57868	2.42637e-197	1.56035e-198	AT3G04300//AT3G04300	NP_187080.1//RmlC-like cupins superfamily protein [Arabidopsis thaliana]
AT5G13190	1.11231	4.05186e-197	2.60994e-198	GILP	NP_568286.1//GSH-induced LITAF domain protein [Arabidopsis thaliana];NP_001330776.1//GSH-induced LITAF domain protein [Arabidopsis thaliana]
AT1G30760	-1.127	3.81307e-195	2.46819e-196	AT1G30760//AT1G30760	NP_174363.2//FAD-binding Berberine family protein [Arabidopsis thaliana]
AT1G23040	-1.35451	1.27243e-194	8.27665e-196	AT1G23040//AT1G23040	XP_007132587.1//hypothetical protein PHAVU_011G107500g [Phaseolus vulgaris]
AT5G44120	4.35918	3.71445e-194	2.42002e-195	CRA1	NP_199225.1//RmlC-like cupins superfamily protein [Arabidopsis thaliana];NP_851127.1//RmlC-like cupins superfamily protein [Arabidopsis thaliana]
AT3G05900	-1.21678	1.42571e-193	9.31875e-195	AT3G05900//AT3G05900	NP_001327020.1//neurofilament protein-like protein [Arabidopsis thaliana];NP_187241.2//neurofilament protein-like protein [Arabidopsis thaliana]
AT2G43840	2.47688	9.83295e-193	6.45813e-194	UGT74F1	NP_973682.1//UDP-glycosyltransferase 74 F1 [Arabidopsis thaliana];NP_181912.1//UDP-glycosyltransferase 74 F1 [Arabidopsis thaliana]
AT4G28410	-1.49419	5.89645e-192	3.87891e-193	AT4G28410//AT4G28410	KFK29368.1//hypothetical protein AALP_AA7G125000 [Arabis alpina];OAP01173.1//hypothetical protein AXX17_AT4G32720 [Arabidopsis thaliana]
AT1G72200	-1.47694	2.90725e-190	1.93089e-191	AT1G72200//AT1G72200	NP_177365.1//RING/U-box superfamily protein [Arabidopsis thaliana]
AT1G08650	-1.26396	2.41285e-189	1.60507e-190	PPCK1	NP_172341.1//phosphoenolpyruvate carboxylase kinase 1 [Arabidopsis thaliana];NP_001184941.1//phosphoenolpyruvate carboxylase kinase 1 [Arabidopsis thaliana]
AT2G34655	-2.52462	1.34464e-188	8.98728e-190	AT2G34655//AT2G34655	AAF87004.1//F26F24.30 [Arabidopsis thaliana]
AT5G01740	1.41651	1.79495e-187	1.20728e-188	AT5G01740//AT5G01740	NP_195794.1//Nuclear transport factor 2 (NTF2) family protein [Arabidopsis thaliana]
AT2G44300	-1.81941	2.19907e-187	1.48141e-188	AT2G44300//AT2G44300	NP_181959.1//Bifunctional inhibitor/lipid-transfer protein/seed storage 2S albumin superfamily protein [Arabidopsis thaliana]
AT4G11211	-1.72364	4.61e-187	3.1104e-188	AT4G11211//AT4G11211	XP_006396934.1//hypothetical protein EUTSA_v10029180mg [Eutrema salsugineum]
AT5G07475	2.93941	1.42085e-184	9.72134e-186	AT5G07475//AT5G07475	NP_680152.1//Cupredoxin superfamily protein [Arabidopsis thaliana]
AT1G28100	1.03161	9.98244e-183	6.85098e-184	AT1G28100//AT1G28100	NP_001077614.1//hypothetical protein AT1G28100 [Arabidopsis thaliana];NP_849717.1//hypothetical protein AT1G28100 [Arabidopsis thaliana];NP_001077615.1//hypothetical protein AT1G28100 [Arabidopsis thaliana]
AT1G29025	-1.10808	2.67177e-182	1.83646e-183	AT1G29025//AT1G29025	NP_001185109.1//Calcium-binding EF-hand family protein [Arabidopsis thaliana]
AT3G03640	1.27292	1.75322e-181	1.21248e-182	BGLU25	NP_187014.1//beta glucosidase 25 [Arabidopsis thaliana]
AT5G54630	1.53357	3.17978e-181	2.20911e-182	AT5G54630//AT5G54630	NP_200274.1//zinc finger protein-like protein [Arabidopsis thaliana]
AT5G22920	-1.10689	1.11239e-179	7.76336e-181	AT5G22920//AT5G22920	NP_197683.1//CHY-type/CTCHY-type/RING-type Zinc finger protein [Arabidopsis thaliana];NP_001330321.1//CHY-type/CTCHY-type/RING-type Zinc finger protein [Arabidopsis thaliana]
AT1G77380	1.02791	1.37959e-179	9.6427e-181	AAP3	AAM62803.1//amino acid carrier, putative [Arabidopsis thaliana]
AT3G14620	1.62108	5.37825e-179	3.77048e-180	CYP72A8	NP_188080.1//cytochrome P450, family 72, subfamily A, polypeptide 8 [Arabidopsis thaliana]
AT3G25610	1.34566	7.16317e-178	5.03693e-179	AT3G25610//AT3G25610	XP_002876920.1//phospholipid-transporting ATPase 10 [Arabidopsis lyrata subsp. lyrata]
AT2G22510	2.34902	8.49771e-178	5.98429e-179	AT2G22510//AT2G22510	NP_179837.1//hydroxyproline-rich glycoprotein family protein [Arabidopsis thaliana]
AT3G04290	-1.45944	1.0666e-177	7.52252e-179	LTL1	XP_010558733.1//PREDICTED: GDSL esterase/lipase LTL1 [Tarenaya hassleriana]
AT4G28520	3.94907	6.36791e-177	4.51129e-178	CRU3	NP_849465.1//cruciferin 3 [Arabidopsis thaliana];NP_001328588.1//cruciferin 3 [Arabidopsis thaliana];NP_001078459.1//cruciferin 3 [Arabidopsis thaliana];NP_849464.1//cruciferin 3 [Arabidopsis thaliana];NP_194581.1//cruciferin 3 [Arabidopsis thaliana]
AT3G20015	-1.11309	2.51089e-175	1.78676e-176	AT3G20015//AT3G20015	NP_188636.2//Eukaryotic aspartyl protease family protein [Arabidopsis thaliana]
AT4G31380	1.26151	1.02374e-173	7.33893e-175	FLP1	AAV68874.1//hypothetical protein AT4G31380 [Arabidopsis thaliana]
AT1G74710	1.69471	1.23482e-170	8.94325e-172	EDS16	NP_974143.1//ADC synthase superfamily protein [Arabidopsis thaliana];XP_020891734.1//isochorismate synthase 1, chloroplastic [Arabidopsis lyrata subsp. lyrata]
AT1G70800	2.71941	2.18805e-169	1.59163e-170	EHB1	NP_177237.1//Calcium-dependent lipid-binding (CaLB domain) family protein [Arabidopsis thaliana]
AT4G24140	2.69804	1.97049e-168	1.44168e-169	AT4G24140//AT4G24140	NP_194145.1//alpha/beta-Hydrolases superfamily protein [Arabidopsis thaliana]
AT3G29250	-1.00466	3.00344e-168	2.20058e-169	SDR4	NP_001326150.1//NAD(P)-binding Rossmann-fold superfamily protein [Arabidopsis thaliana];NP_189570.3//NAD(P)-binding Rossmann-fold superfamily protein [Arabidopsis thaliana]
AT3G62150	1.15929	6.17912e-168	4.53388e-169	ABCB21	NP_191774.2//P-glycoprotein 21 [Arabidopsis thaliana]
AT1G12740	1.6511	6.276e-168	4.61159e-169	CYP87A2	NP_172734.2//cytochrome P450, family 87, subfamily A, polypeptide 2 [Arabidopsis thaliana];NP_001184974.1//cytochrome P450, family 87, subfamily A, polypeptide 2 [Arabidopsis thaliana];NP_001320968.1//cytochrome P450, family 87, subfamily A, polypeptide 2 [Arabidopsis thaliana]
AT5G01890	-1.00764	1.11425e-165	8.26969e-167	AT5G01890//AT5G01890	NP_195809.1//Leucine-rich receptor-like protein kinase family protein [Arabidopsis thaliana]
AT5G39190	1.36095	1.35643e-165	1.00957e-166	GER2	NP_198735.1//germin-like protein 2 [Arabidopsis thaliana];NP_001119334.1//germin-like protein 2 [Arabidopsis thaliana]
AT5G24030	-1.06567	7.30911e-164	5.48629e-165	SLAH3	NP_197791.1//SLAC1 homologue 3 [Arabidopsis thaliana]
AT5G23990	-2.23086	1.98153e-163	1.49363e-164	FRO5	NP_001330174.1//ferric reduction oxidase 5 [Arabidopsis thaliana];NP_001330173.1//ferric reduction oxidase 5 [Arabidopsis thaliana];NP_197787.1//ferric reduction oxidase 5 [Arabidopsis thaliana]
AT4G34380	2.52871	5.91944e-163	4.48064e-164	AT4G34380//AT4G34380	NP_195164.1//Transducin/WD40 repeat-like superfamily protein [Arabidopsis thaliana]
AT3G11430	2.59091	7.97428e-162	6.06964e-163	GPAT5	NP_187750.1//glycerol-3-phosphate acyltransferase 5 [Arabidopsis thaliana]
AT2G48130	1.01616	9.51503e-162	7.26245e-163	AT2G48130//AT2G48130	NP_566126.1//Bifunctional inhibitor/lipid-transfer protein/seed storage 2S albumin superfamily protein [Arabidopsis thaliana]
AT5G52310	-1.13385	1.22966e-161	9.39846e-163	LTI78	NP_200044.1//low-temperature-responsive protein 78 (LTI78) / desiccation-responsive protein 29A (RD29A) [Arabidopsis thaliana]
AT5G23190	3.44842	5.81442e-161	4.45018e-162	CYP86B1	NP_197710.1//cytochrome P450, family 86, subfamily B, polypeptide 1 [Arabidopsis thaliana]
AT3G02850	-3.37904	1.21418e-160	9.30578e-162	SKOR	XP_006296988.1//hypothetical protein CARUB_v10012982mg [Capsella rubella];XP_013750908.1//PREDICTED: potassium channel SKOR-like isoform X2 [Brassica napus];XP_009147314.1//PREDICTED: potassium channel SKOR isoform X1 [Brassica rapa]
AT1G43160	-2.56633	4.71965e-160	3.63218e-161	RAP2.6	NP_175008.1//related to AP2 6 [Arabidopsis thaliana]
AT1G23760	-1.66462	9.91903e-160	7.64401e-161	JP630	NP_173788.1//BURP domain-containing protein [Arabidopsis thaliana]
AT1G52342	1.26128	3.07329e-158	2.38136e-159	AT1G52342//AT1G52342	ABK27995.1//unknown, partial [Arabidopsis thaliana]
AT3G01260	-2.1492	1.69874e-157	1.33061e-158	AT3G01260//AT3G01260	NP_186775.4//Galactose mutarotase-like superfamily protein [Arabidopsis thaliana]
AT4G21680	-1.60879	2.41609e-156	1.90269e-157	NRT1.8	NP_193899.2//NITRATE TRANSPORTER 1.8 [Arabidopsis thaliana]
AT3G62270	-1.01772	3.64079e-156	2.87483e-157	AT3G62270//AT3G62270	NP_191786.1//HCO3- transporter family [Arabidopsis thaliana]
AT2G30230	1.38174	6.24895e-156	4.95404e-157	AT2G30230//AT2G30230	XP_010414288.1//PREDICTED: uncharacterized protein LOC104700465 [Camelina sativa]
ATCG00020	1.04814	1.50493e-155	1.19625e-156	PSBA	NP_051039.1//photosystem II protein D1 [Arabidopsis thaliana]
AT2G28110	-1.17813	8.62794e-154	6.93101e-155	FRA8	NP_850113.2//Exostosin family protein [Arabidopsis thaliana]
AT3G03310	1.16673	1.19204e-153	9.58847e-155	LCAT3	NP_566201.1//lecithin:cholesterol acyltransferase 3 [Arabidopsis thaliana]
AT3G26830	2.17734	1.21821e-153	9.81185e-155	PAD3	NP_189318.1//Cytochrome P450 superfamily protein [Arabidopsis thaliana]
AT5G46730	-1.1664	3.50045e-152	2.82675e-153	AT5G46730//AT5G46730	NP_199485.2//glycine-rich protein [Arabidopsis thaliana]
AT1G67865	-1.76896	7.13308e-152	5.7828e-153	AT1G67865//AT1G67865	NP_564911.1//hypothetical protein AT1G67865 [Arabidopsis thaliana]
AT5G23010	-1.0361	7.49739e-151	6.09395e-152	MAM1	NP_001330047.1//methylthioalkylmalate synthase 1 [Arabidopsis thaliana];NP_001330048.1//methylthioalkylmalate synthase 1 [Arabidopsis thaliana]
AT1G09090	-1.91093	1.6203e-150	1.3187e-151	RBOHB	NP_172383.3//respiratory burst oxidase-like protein [Arabidopsis thaliana];NP_973799.1//respiratory burst oxidase-like protein [Arabidopsis thaliana]
AT1G27730	1.19695	6.39076e-150	5.22816e-151	STZ	AAF24959.1//T22C5.18 [Arabidopsis thaliana]
AT2G42280	1.01625	9.73395e-150	7.98369e-151	FBH4	NP_181757.2//basic helix-loop-helix (bHLH) DNA-binding superfamily protein [Arabidopsis thaliana];NP_973670.1//basic helix-loop-helix (bHLH) DNA-binding superfamily protein [Arabidopsis thaliana];NP_001324355.1//basic helix-loop-helix (bHLH) DNA-binding superfamily protein [Arabidopsis thaliana]
AT5G24530	-1.25951	7.78869e-149	6.39641e-150	DMR6	NP_197841.1//2-oxoglutarate (2OG) and Fe(II)-dependent oxygenase superfamily protein [Arabidopsis thaliana]
AT2G22122	-1.50089	4.40024e-148	3.62759e-149	AT2G22122//AT2G22122	XP_020884924.1//uncharacterized protein LOC9314657 [Arabidopsis lyrata subsp. lyrata]
AT3G50400	3.86183	1.80298e-146	1.50159e-147	AT3G50400//AT3G50400	NP_190609.1//GDSL-like Lipase/Acylhydrolase superfamily protein [Arabidopsis thaliana]
AT5G59820	1.48091	1.28668e-145	1.07703e-146	RHL41	NP_200790.1//C2H2-type zinc finger family protein [Arabidopsis thaliana]
AT5G13370	1.04977	1.32907e-145	1.11391e-146	AT5G13370//AT5G13370	NP_196841.2//Auxin-responsive GH3 family protein [Arabidopsis thaliana]
AT5G37690	3.24426	8.80062e-145	7.42229e-146	AT5G37690//AT5G37690	NP_001332462.1//SGNH hydrolase-type esterase superfamily protein [Arabidopsis thaliana];NP_198585.2//SGNH hydrolase-type esterase superfamily protein [Arabidopsis thaliana]
AT5G39520	-1.04509	1.10157e-144	9.31367e-146	AT5G39520//AT5G39520	NP_198768.1//hypothetical protein (DUF1997) [Arabidopsis thaliana]
AT2G03200	2.41012	2.48391e-144	2.10798e-145	AT2G03200//AT2G03200	NP_565298.2//Eukaryotic aspartyl protease family protein [Arabidopsis thaliana]
AT1G49960	3.64753	2.80002e-143	2.38806e-144	AT1G49960//AT1G49960	XP_010541828.1//PREDICTED: nucleobase-ascorbate transporter 4 [Tarenaya hassleriana]
AT1G10155	3.70111	7.81229e-143	6.68758e-144	PP2-A10	NP_563862.1//Carbohydrate-binding protein [Arabidopsis thaliana]
AT3G23510	-2.11089	1.57396e-141	1.35732e-142	AT3G23510//AT3G23510	NP_188993.2//Cyclopropane-fatty-acyl-phospholipid synthase [Arabidopsis thaliana]
AT5G39110	3.26956	2.25168e-140	1.95362e-141	AT5G39110//AT5G39110	NP_198727.1//RmlC-like cupins superfamily protein [Arabidopsis thaliana]
AT2G41260	4.20692	5.46755e-140	4.7611e-141	M17	NP_973656.1//glycine-rich protein / late embryogenesis abundant protein (M17) [Arabidopsis thaliana];NP_181659.2//glycine-rich protein / late embryogenesis abundant protein (M17) [Arabidopsis thaliana]
AT1G69890	1.17917	1.21527e-139	1.06081e-140	AT1G69890//AT1G69890	NP_564980.1//actin cross-linking protein (DUF569) [Arabidopsis thaliana]
AT1G78600	1.16617	2.14097e-139	1.87337e-140	LZF1	NP_565183.1//light-regulated zinc finger protein 1 [Arabidopsis thaliana];NP_001185428.1//light-regulated zinc finger protein 1 [Arabidopsis thaliana]
AT2G15880	-1.18459	7.8656e-139	6.91564e-140	AT2G15880//AT2G15880	NP_179188.1//Leucine-rich repeat (LRR) family protein [Arabidopsis thaliana]
AT2G04040	2.05909	1.51718e-138	1.33555e-139	DTX1	XP_002885733.1//protein DETOXIFICATION 4 [Arabidopsis lyrata subsp. lyrata]
AT3G12110	-1.27409	3.18029e-138	2.8029e-139	ACT11	XP_006407369.1//hypothetical protein EUTSA_v10020950mg [Eutrema salsugineum]
AT2G26560	2.25387	1.02902e-137	9.09077e-139	PLA2A	NP_180224.1//phospholipase A 2A [Arabidopsis thaliana]
AT4G25580	-2.11866	7.28863e-137	6.46983e-138	AT4G25580//AT4G25580	NP_001328089.1//CAP160 protein [Arabidopsis thaliana];NP_194288.2//CAP160 protein [Arabidopsis thaliana]
AT3G46550	-1.37005	2.80245e-136	2.49058e-137	SOS5	NP_190239.1//Fasciclin-like arabinogalactan family protein [Arabidopsis thaliana]
AT2G45360	-2.29821	3.54769e-136	3.15663e-137	AT2G45360//AT2G45360	NP_182061.1//ankyrin repeat/KH domain protein (DUF1442) [Arabidopsis thaliana]
AT3G23730	-1.00558	4.77456e-136	4.25329e-137	XTH16	NP_566738.1//xyloglucan endotransglucosylase/hydrolase 16 [Arabidopsis thaliana]
AT3G44550	3.02272	2.71984e-134	2.4401e-135	FAR5	NP_190041.2//fatty acid reductase 5 [Arabidopsis thaliana]
AT5G56080	-1.69781	2.23208e-133	2.01427e-134	NAS2	NP_200419.1//nicotianamine synthase 2 [Arabidopsis thaliana]
AT5G22860	1.59079	1.19989e-132	1.0904e-133	AT5G22860//AT5G22860	NP_001330605.1//Serine carboxypeptidase S28 family protein [Arabidopsis thaliana];NP_001330608.1//Serine carboxypeptidase S28 family protein [Arabidopsis thaliana];NP_851059.1//Serine carboxypeptidase S28 family protein [Arabidopsis thaliana];NP_001330609.1//Serine carboxypeptidase S28 family protein [Arabidopsis thaliana]
AT5G25930	1.3107	3.19962e-131	2.9245e-132	AT5G25930//AT5G25930	NP_197965.1//kinase family with leucine-rich repeat domain-containing protein [Arabidopsis thaliana]
AT1G54575	1.07435	1.25585e-130	1.15051e-131	AT1G54575//AT1G54575	NP_001323261.1//hypothetical protein AT1G54575 [Arabidopsis thaliana]
AT2G48140	1.27541	1.33938e-129	1.2341e-130	EDA4	NP_001189779.1//Bifunctional inhibitor/lipid-transfer protein/seed storage 2S albumin superfamily protein [Arabidopsis thaliana];NP_566127.1//Bifunctional inhibitor/lipid-transfer protein/seed storage 2S albumin superfamily protein [Arabidopsis thaliana]
AT4G33120	-1.32976	1.00407e-127	9.31497e-129	AT4G33120//AT4G33120	NP_195038.2//S-adenosyl-L-methionine-dependent methyltransferases superfamily protein [Arabidopsis thaliana]
AT4G25810	1.03904	2.09362e-127	1.94671e-128	XTR6	NP_194311.1//xyloglucan endotransglycosylase 6 [Arabidopsis thaliana]
AT3G26200	2.78371	2.26723e-127	2.11053e-128	CYP71B22	NP_189251.1//cytochrome P450, family 71, subfamily B, polypeptide 22 [Arabidopsis thaliana]
AT2G19310	1.00251	8.82911e-127	8.26541e-128	AT2G19310//AT2G19310	NP_179521.1//HSP20-like chaperones superfamily protein [Arabidopsis thaliana]
AT2G16750	-1.424	1.88052e-125	1.77037e-126	AT2G16750//AT2G16750	NP_179266.2//kinase with adenine nucleotide alpha hydrolases-like domain-containing protein [Arabidopsis thaliana]
AT2G23110	4.70652	3.88736e-125	3.66786e-126	AT2G23110//AT2G23110	NP_179892.1//Late embryogenesis abundant protein, group 6 [Arabidopsis thaliana]
AT5G07460	-1.38931	9.19751e-124	8.71695e-125	PMSR2	NP_196363.1//peptidemethionine sulfoxide reductase 2 [Arabidopsis thaliana]
AT1G02205	-1.12008	9.42971e-124	8.94696e-125	CER1	NP_001320548.1//Fatty acid hydroxylase superfamily [Arabidopsis thaliana];NP_850932.2//Fatty acid hydroxylase superfamily [Arabidopsis thaliana];NP_001184890.1//Fatty acid hydroxylase superfamily [Arabidopsis thaliana]
AT5G13900	2.96081	1.22431e-123	1.16292e-124	AT5G13900//AT5G13900	NP_196894.1//Bifunctional inhibitor/lipid-transfer protein/seed storage 2S albumin superfamily protein [Arabidopsis thaliana]
AT5G57070	-1.17595	4.31747e-123	4.11464e-124	AT5G57070//AT5G57070	NP_200517.2//hydroxyproline-rich glycoprotein family protein [Arabidopsis thaliana]
AT3G14280	-1.34962	7.26234e-123	6.93649e-124	AT3G14280//AT3G14280	NP_188045.1//LL-diaminopimelate aminotransferase [Arabidopsis thaliana]
AT5G03210	2.63689	2.31517e-122	2.21861e-123	DIP2	NP_001331196.1//E3 ubiquitin-protein ligase [Arabidopsis thaliana]
AT3G02620	-1.81978	4.29899e-122	4.13783e-123	AT3G02620//AT3G02620	NP_001327879.1//Plant stearoyl-acyl-carrier-protein desaturase family protein [Arabidopsis thaliana]
AT5G01870	1.05418	6.02529e-122	5.80575e-123	AT5G01870//AT5G01870	NP_195807.1//Bifunctional inhibitor/lipid-transfer protein/seed storage 2S albumin superfamily protein [Arabidopsis thaliana]
AT4G15393	-2.94639	1.45579e-121	1.40735e-122	CYP702A5	NP_001078394.1//cytochrome P450, family 702, subfamily A, polypeptide 5 [Arabidopsis thaliana];NP_001078393.1//cytochrome P450, family 702, subfamily A, polypeptide 5 [Arabidopsis thaliana];NP_680695.2//cytochrome P450, family 702, subfamily A, polypeptide 5 [Arabidopsis thaliana]
AT2G29940	2.67146	1.99809e-121	1.93371e-122	ABCG31	XP_006293562.1//hypothetical protein CARUB_v10022508mg [Capsella rubella]
AT1G28135	1.04337	1.3094e-119	1.27688e-120	AT1G28135//AT1G28135	NP_174135.1//hypothetical protein AT1G28135 [Arabidopsis thaliana]
AT5G23840	-2.51545	1.50092e-118	1.47788e-119	AT5G23840//AT5G23840	NP_197773.1//MD-2-related lipid recognition domain-containing protein [Arabidopsis thaliana]
AT5G14130	2.24874	1.8151e-118	1.78915e-119	AT5G14130//AT5G14130	NP_001332223.1//Peroxidase superfamily protein [Arabidopsis thaliana]
AT1G55990	2.40601	1.36174e-117	1.34658e-118	AT1G55990//AT1G55990	NP_175995.1//glycine-rich protein [Arabidopsis thaliana]
AT5G04340	1.10088	3.59719e-117	3.5761e-118	ZAT6	NP_196054.1//6 [Arabidopsis thaliana]
AT1G16820	1.03795	1.8047e-116	1.79983e-117	AT1G16820//AT1G16820	NP_173126.1//vacuolar ATP synthase catalytic subunit-related / V-ATPase-related / vacuolar proton pump-like protein [Arabidopsis thaliana];NP_001185016.1//vacuolar ATP synthase catalytic subunit-related / V-ATPase-related / vacuolar proton pump-like protein [Arabidopsis thaliana]
AT1G68570	1.22945	1.83696e-116	1.83394e-117	AT1G68570//AT1G68570	EFH63449.1//proton-dependent oligopeptide transport family protein [Arabidopsis lyrata subsp. lyrata];NP_001321309.1//Major facilitator superfamily protein [Arabidopsis thaliana]
AT5G53820	4.01401	5.11079e-116	5.11315e-117	AT5G53820//AT5G53820	NP_200193.1//Late embryogenesis abundant protein (LEA) family protein [Arabidopsis thaliana]
AT4G28780	-1.55739	2.13807e-115	2.15033e-116	AT4G28780//AT4G28780	NP_194607.1//GDSL-like Lipase/Acylhydrolase superfamily protein [Arabidopsis thaliana]
AT3G55130	1.39796	3.01658e-115	3.04024e-116	ABCG19	NP_191073.1//white-brown complex homolog 19 [Arabidopsis thaliana]
AT2G32990	1.36882	2.08579e-114	2.11314e-115	GH9B8	NP_180858.1//glycosyl hydrolase 9B8 [Arabidopsis thaliana]
AT4G01700	1.16813	3.86832e-114	3.9272e-115	AT4G01700//AT4G01700	NP_192079.1//Chitinase family protein [Arabidopsis thaliana]
AT3G27880	1.33247	4.87023e-114	4.9495e-115	AT3G27880//AT3G27880	NP_566827.1//hypothetical protein (DUF1645) [Arabidopsis thaliana]
AT5G06090	3.95899	5.22274e-114	5.31325e-115	GPAT7	NP_196227.1//glycerol-3-phosphate acyltransferase 7 [Arabidopsis thaliana]
AT3G14260	-2.05902	3.49511e-113	3.57779e-114	AT3G14260//AT3G14260	NP_188043.2//LURP-one-like protein (DUF567) [Arabidopsis thaliana]
AT1G54740	-1.15799	4.95863e-113	5.08116e-114	AT1G54740//AT1G54740	NP_175873.2//FANTASTIC four-like protein (DUF3049) [Arabidopsis thaliana]
AT3G14370	-1.08304	4.17142e-112	4.31407e-113	WAG2	NP_188054.1//Protein kinase superfamily protein [Arabidopsis thaliana]
AT5G39580	1.09826	7.9131e-112	8.2004e-113	AT5G39580//AT5G39580	NP_198774.1//Peroxidase superfamily protein [Arabidopsis thaliana];NP_001031985.1//Peroxidase superfamily protein [Arabidopsis thaliana]
AT3G19710	-1.08519	1.29582e-111	1.3456e-112	BCAT4	XP_002885325.1//methionine aminotransferase BCAT4 [Arabidopsis lyrata subsp. lyrata]
AT3G25930	-1.45084	1.31506e-111	1.36697e-112	AT3G25930//AT3G25930	NP_566785.1//Adenine nucleotide alpha hydrolases-like superfamily protein [Arabidopsis thaliana]
AT4G27300	1.19867	3.24753e-111	3.38255e-112	AT4G27300//AT4G27300	NP_194460.1//S-locus lectin protein kinase family protein [Arabidopsis thaliana]
AT2G02930	1.12609	1.75882e-110	1.83937e-111	GSTF3	NP_178394.1//glutathione S-transferase F3 [Arabidopsis thaliana]
AT3G58990	-1.06784	6.48705e-110	6.7978e-111	IPMI1	NP_191458.1//isopropylmalate isomerase 1 [Arabidopsis thaliana]
AT5G59570	1.22566	1.94137e-109	2.04665e-110	BOA	NP_200765.1//Homeodomain-like superfamily protein [Arabidopsis thaliana]
AT2G31980	-1.25621	3.16143e-108	3.34953e-109	CYS2	NP_180758.1//PHYTOCYSTATIN 2 [Arabidopsis thaliana]
AT1G26255	-1.98978	3.01315e-107	3.20514e-108	AT1G26255//AT1G26255	NP_173949.1//Proline-rich extensin-like family protein [Arabidopsis thaliana];OAP16188.1//hypothetical protein AXX17_AT1G26600 [Arabidopsis thaliana]
AT2G45050	-1.10226	3.44653e-107	3.6734e-108	GATA2	NP_182031.1//GATA transcription factor 2 [Arabidopsis thaliana]
AT1G75030	2.73367	9.8917e-107	1.05532e-107	TLP-3	NP_177640.1//thaumatin-like protein 3 [Arabidopsis thaliana]
AT1G22690	1.39779	6.79317e-106	7.29046e-107	AT1G22690//AT1G22690	NP_173683.1//Gibberellin-regulated family protein [Arabidopsis thaliana]
AT3G06750	-1.08189	7.05694e-106	7.58098e-107	AT3G06750//AT3G06750	NP_566291.1//hydroxyproline-rich glycoprotein family protein [Arabidopsis thaliana]
AT1G77885	-1.16813	1.37711e-105	1.48518e-106	AT1G77885//AT1G77885	NP_974165.1//hypothetical protein AT1G77885 [Arabidopsis thaliana]
AT1G60680	-1.02415	2.68681e-105	2.90333e-106	AT1G60680//AT1G60680	NP_001323339.1//NAD(P)-linked oxidoreductase superfamily protein [Arabidopsis thaliana];NP_176267.3//NAD(P)-linked oxidoreductase superfamily protein [Arabidopsis thaliana]
AT2G28860	-6.48787	3.08048e-105	3.33197e-106	CYP710A4	NP_180452.1//cytochrome P450, family 710, subfamily A, polypeptide 4 [Arabidopsis thaliana]
AT1G19230	1.78846	1.26562e-104	1.37428e-105	AT1G19230//AT1G19230	NP_173357.1//Riboflavin synthase-like superfamily protein [Arabidopsis thaliana];NP_001319042.1//Riboflavin synthase-like superfamily protein [Arabidopsis thaliana]
AT1G27030	-1.15704	4.66908e-104	5.09948e-105	AT1G27030//AT1G27030	NP_564270.1//hypothetical protein AT1G27030 [Arabidopsis thaliana]
AT1G01580	-3.38761	7.13984e-104	7.80552e-105	FRO2	NP_001322968.1//ferric reduction oxidase 2 [Arabidopsis thaliana]
AT4G29700	-1.44998	3.48067e-103	3.82721e-104	AT4G29700//AT4G29700	NP_194699.1//Alkaline-phosphatase-like family protein [Arabidopsis thaliana]
AT3G09940	-1.27272	3.72311e-103	4.09771e-104	MDHAR	NP_001118607.1//monodehydroascorbate reductase [Arabidopsis thaliana];OAP02378.1//MDHAR [Arabidopsis thaliana]
AT1G06160	1.74937	9.49359e-103	1.05088e-103	ORA59	NP_172106.1//octadecanoid-responsive AP2/ERF 59 [Arabidopsis thaliana]
AT1G15840	2.10057	1.04339e-102	1.15717e-103	AT1G15840//AT1G15840	XP_015067866.1//PREDICTED: basic proline-rich protein-like isoform X1 [Solanum pennellii]
AT2G42140	3.27982	1.31551e-102	1.46174e-103	AT2G42140//AT2G42140	NP_181744.1//VQ motif-containing protein [Arabidopsis thaliana]
AT3G26170	1.02218	4.62095e-102	5.14921e-103	CYP71B19	AAM63679.1//cytochrome P450, putative [Arabidopsis thaliana]
AT1G17147	1.45264	1.95331e-101	2.18073e-102	AT1G17147//AT1G17147	NP_001117300.1//VQ motif-containing protein [Arabidopsis thaliana]
AT4G37650	-1.01744	8.26121e-101	9.25788e-102	SHR	NP_195480.1//GRAS family transcription factor [Arabidopsis thaliana]
AT1G61255	-1.91721	9.97408e-101	1.11879e-101	AT1G61255//AT1G61255	NP_683457.1//hypothetical protein AT1G61255 [Arabidopsis thaliana]
AT2G22860	-1.25605	1.92442e-100	2.16673e-101	PSK2	NP_179871.1//phytosulfokine 2 precursor [Arabidopsis thaliana]
AT1G78450	2.70454	1.42242e-99	1.61652e-100	AT1G78450//AT1G78450	NP_565181.1//SOUL heme-binding family protein [Arabidopsis thaliana]
AT5G18470	1.20004	3.20064e-99	3.64751e-100	AT5G18470//AT5G18470	NP_197348.1//Curculin-like (mannose-binding) lectin family protein [Arabidopsis thaliana]
AT2G43620	1.26655	4.75583e-99	5.42987e-100	AT2G43620//AT2G43620	NP_181890.1//Chitinase family protein [Arabidopsis thaliana]
AT1G59590	1.27483	6.6362e-99	7.59074e-100	ZCF37	NP_564747.1//ZCF37 [Arabidopsis thaliana]
AT1G52870	1.28713	1.16587e-98	1.33602e-99	AT1G52870//AT1G52870	NP_564616.1//Peroxisomal membrane 22 kDa (Mpv17/PMP22) family protein [Arabidopsis thaliana];NP_564615.3//Peroxisomal membrane 22 kDa (Mpv17/PMP22) family protein [Arabidopsis thaliana]
AT4G13390	1.01066	2.82466e-98	3.24881e-99	EXT12	NP_193075.1//Proline-rich extensin-like family protein [Arabidopsis thaliana];NP_001329461.1//Proline-rich extensin-like family protein [Arabidopsis thaliana]
AT2G30750	4.44991	9.12882e-98	1.05766e-98	CYP71A12	NP_180633.3//cytochrome P450 family 71 polypeptide [Arabidopsis thaliana]
AT3G45710	-1.40075	2.25577e-97	2.6278e-98	AT3G45710//AT3G45710	NP_190157.2//Major facilitator superfamily protein [Arabidopsis thaliana]
AT3G23090	-1.27255	3.18081e-97	3.7121e-98	AT3G23090//AT3G23090	NP_001326992.1//TPX2 (targeting protein for Xklp2) protein family [Arabidopsis thaliana];NP_001326991.1//TPX2 (targeting protein for Xklp2) protein family [Arabidopsis thaliana];NP_001326990.1//TPX2 (targeting protein for Xklp2) protein family [Arabidopsis thaliana]
AT3G28300	-1.29843	1.0905e-96	1.27955e-97	AT14A	NP_189469.1//transmembrane protein, putative (DUF677) [Arabidopsis thaliana]
AT3G28290	-1.29843	1.0905e-96	1.27955e-97	AT14A	NP_189469.1//transmembrane protein, putative (DUF677) [Arabidopsis thaliana]
AT5G05340	1.72444	3.2098e-96	3.77639e-97	PRX52	OAO90537.1//PRX52 [Arabidopsis thaliana]
AT2G34490	-1.04876	1.69829e-94	2.0106e-95	CYP710A2	NP_180996.1//cytochrome P450, family 710, subfamily A, polypeptide 2 [Arabidopsis thaliana]
AT2G27820	-1.07914	3.18477e-94	3.78052e-95	PD1	NP_180350.1//prephenate dehydratase 1 [Arabidopsis thaliana]
AT1G15040	-1.15156	2.13567e-93	2.54868e-94	GAT1_2.1	NP_850943.1//Class I glutamine amidotransferase-like superfamily protein [Arabidopsis thaliana]
AT5G09520	2.55733	4.5828e-93	5.49321e-94	PELPK2	NP_196514.1//hydroxyproline-rich glycoprotein family protein [Arabidopsis thaliana]
AT4G34412	1.23083	5.62703e-93	6.75082e-94	AT4G34412//AT4G34412	NP_680763.2//EKC/KEOPS complex subunit tprkb-like protein [Arabidopsis thaliana]
AT5G24660	1.82427	1.14995e-92	1.38446e-93	LSU2	NP_197854.1//response to low sulfur 2 [Arabidopsis thaliana]
AT5G42600	-2.00918	1.66914e-92	2.01304e-93	MRN1	XP_010511461.1//PREDICTED: marneral synthase [Camelina sativa]
AT5G19410	2.6907	2.34189e-92	2.82935e-93	ABCG23	NP_197442.2//ABC-2 type transporter family protein [Arabidopsis thaliana]
AT3G15540	-1.61159	1.01737e-91	1.23771e-92	IAA19	NP_188173.1//indole-3-acetic acid inducible 19 [Arabidopsis thaliana]
AT3G24310	1.30481	1.1816e-91	1.43875e-92	MYB305	NP_189074.1//myb domain protein 305 [Arabidopsis thaliana]
AT5G13200	1.47947	5.42113e-91	6.62381e-92	AT5G13200//AT5G13200	NP_196824.1//GRAM domain family protein [Arabidopsis thaliana]
AT1G21120	2.0989	1.31965e-90	1.61659e-91	IGMT2	NP_173536.2//O-methyltransferase family protein [Arabidopsis thaliana]
AT2G18360	1.68397	2.72482e-90	3.34943e-91	AT2G18360//AT2G18360	NP_565437.1//alpha/beta-Hydrolases superfamily protein [Arabidopsis thaliana]
AT2G02120	1.81567	1.31896e-89	1.6366e-90	PDF2.1	NP_178320.1//Scorpion toxin-like knottin superfamily protein [Arabidopsis thaliana]
AT2G18480	5.24793	7.09863e-89	8.84559e-90	AT2G18480//AT2G18480	NP_179438.1//Major facilitator superfamily protein [Arabidopsis thaliana]
AT2G37970	1.22348	8.74992e-89	1.09217e-89	SOUL-1	NP_565876.3//SOUL heme-binding family protein [Arabidopsis thaliana]
AT5G47950	-1.52944	1.56311e-88	1.95273e-89	AT5G47950//AT5G47950	NP_199606.1//HXXXD-type acyl-transferase family protein [Arabidopsis thaliana]
AT4G13310	-2.62988	3.57518e-88	4.48141e-89	CYP71A20	NP_193067.3//cytochrome P450, family 71, subfamily A, polypeptide 20 [Arabidopsis thaliana];NP_974541.1//cytochrome P450, family 71, subfamily A, polypeptide 20 [Arabidopsis thaliana]
AT3G08860	-1.18245	4.68107e-88	5.88242e-89	PYD4	XP_006429538.1//hypothetical protein CICLE_v10011621mg [Citrus clementina]
AT2G28470	-1.17151	1.21767e-87	1.54044e-88	BGAL8	NP_001189624.1//beta-galactosidase 8 [Arabidopsis thaliana];NP_850121.1//beta-galactosidase 8 [Arabidopsis thaliana]
AT1G47480	-1.22761	1.64895e-87	2.08952e-88	AT1G47480//AT1G47480	NP_564507.1//alpha/beta-Hydrolases superfamily protein [Arabidopsis thaliana]
AT2G39510	2.2068	1.90731e-87	2.41892e-88	UMAMIT14	NP_181483.1//nodulin MtN21 /EamA-like transporter family protein [Arabidopsis thaliana]
AT1G21390	1.53807	1.99216e-87	2.52863e-88	emb2170	NP_173561.2//embryo defective 2170 [Arabidopsis thaliana]
AT3G16530	1.0177	3.52283e-86	4.4975e-87	AT3G16530//AT3G16530	NP_188274.1//Legume lectin family protein [Arabidopsis thaliana]
AT1G21110	1.89854	1.88187e-85	2.41245e-86	IGMT3	NP_173536.2//O-methyltransferase family protein [Arabidopsis thaliana]
AT4G40010	-1.85434	3.69778e-85	4.75203e-86	SNRK2.7	NP_195711.1//SNF1-related protein kinase 2.7 [Arabidopsis thaliana]
AT1G70260	-3.55792	4.23134e-85	5.44663e-86	UMAMIT36	NP_177183.2//nodulin MtN21 /EamA-like transporter family protein [Arabidopsis thaliana]
AT4G21320	1.42149	7.54453e-85	9.73528e-86	HSA32	NP_567623.2//Aldolase-type TIM barrel family protein [Arabidopsis thaliana]
AT1G30840	-2.06247	1.06587e-84	1.37875e-85	PUP4	NP_564365.1//purine permease 4 [Arabidopsis thaliana]
AT3G12145	-1.22513	1.4135e-84	1.83437e-85	FLR1	NP_974291.4//Leucine-rich repeat (LRR) family protein [Arabidopsis thaliana]
AT5G62020	1.20184	1.61582e-84	2.09864e-85	HSFB2A	NP_201008.2//heat shock transcription factor B2A [Arabidopsis thaliana]
AT2G24762	-1.27903	1.78273e-84	2.31919e-85	GDU4	NP_565577.1//glutamine dumper 4 [Arabidopsis thaliana]
AT1G72230	-1.15336	7.62475e-84	9.99152e-85	AT1G72230//AT1G72230	NP_177368.1//Cupredoxin superfamily protein [Arabidopsis thaliana]
AT1G06000	-1.23154	8.05005e-84	1.05658e-84	AT1G06000//AT1G06000	NP_563756.1//UDP-Glycosyltransferase superfamily protein [Arabidopsis thaliana]
AT5G61160	1.51877	1.68361e-83	2.21487e-84	AACT1	NP_200924.1//anthocyanin 5-aromatic acyltransferase 1 [Arabidopsis thaliana]
AT2G02990	1.68209	6.55177e-83	8.66145e-84	RNS1	NP_178399.1//ribonuclease 1 [Arabidopsis thaliana]
AT1G22640	-1.04645	1.28951e-82	1.70882e-83	MYB3	NP_564176.2//myb domain protein 3 [Arabidopsis thaliana];AAF18515.1//Putative DNA binding protein [Arabidopsis thaliana];NP_001322404.1//myb domain protein 3 [Arabidopsis thaliana]
AT3G62040	-1.00004	7.00122e-82	9.3442e-83	AT3G62040//AT3G62040	OAP02029.1//hypothetical protein AXX17_AT3G56330 [Arabidopsis thaliana]
AT3G63380	1.48847	2.30959e-81	3.09225e-82	AT3G63380//AT3G63380	NP_191897.1//ATPase E1-E2 type family protein / haloacid dehalogenase-like hydrolase family protein [Arabidopsis thaliana]
AT3G62990	4.86706	2.56015e-81	3.4331e-82	AT3G62990//AT3G62990	NP_191858.2//myelin transcription factor-like protein [Arabidopsis thaliana]
AT5G24410	-1.71693	2.81339e-81	3.77567e-82	PGL4	NP_197829.1//6-phosphogluconolactonase 4 [Arabidopsis thaliana]
AT1G16410	-1.7643	3.7035e-81	4.97412e-82	CYP79F1	NP_973840.1//cytochrome p450 79f1 [Arabidopsis thaliana];NP_563996.2//cytochrome p450 79f1 [Arabidopsis thaliana]
AT1G43910	1.05587	5.82357e-81	7.8277e-82	AT1G43910//AT1G43910	NP_175058.1//P-loop containing nucleoside triphosphate hydrolases superfamily protein [Arabidopsis thaliana]
AT3G44540	2.54092	7.77034e-81	1.04608e-81	FAR4	NP_001319682.1//fatty acid reductase 4 [Arabidopsis thaliana];NP_190040.3//fatty acid reductase 4 [Arabidopsis thaliana]
AT3G02020	-1.34679	8.75991e-81	1.18023e-81	AK3	NP_186850.1//Pentatricopeptide repeat (PPR) superfamily protein [Arabidopsis thaliana]
AT1G33770	3.13068	1.14277e-80	1.54327e-81	AT1G33770//AT1G33770	NP_174637.1//Protein kinase superfamily protein [Arabidopsis thaliana]
AT1G16370	-1.21365	1.76973e-80	2.39182e-81	2018-10-06	NP_173087.1//organic cation/carnitine transporter 6 [Arabidopsis thaliana]
AT2G37870	-2.09069	2.56065e-80	3.46616e-81	AT2G37870//AT2G37870	NP_565872.1//Bifunctional inhibitor/lipid-transfer protein/seed storage 2S albumin superfamily protein [Arabidopsis thaliana]
AT1G71140	1.46518	4.10486e-80	5.56944e-81	AT1G71140//AT1G71140	XP_020891143.1//protein DETOXIFICATION 14 [Arabidopsis lyrata subsp. lyrata]
AT2G29750	-1.13222	1.13029e-79	1.54072e-80	UGT71C1	NP_180536.1//UDP-glucosyl transferase 71C1 [Arabidopsis thaliana]
AT1G33700	-1.29921	1.26276e-79	1.72263e-80	AT1G33700//AT1G33700	NP_001320625.1//Beta-glucosidase, GBA2 type family protein [Arabidopsis thaliana];NP_174631.2//Beta-glucosidase, GBA2 type family protein [Arabidopsis thaliana]
AT4G33790	-2.84777	1.39951e-79	1.91065e-80	CER4	NP_567936.5//Jojoba acyl CoA reductase-related male sterility protein [Arabidopsis thaliana];OAP00517.1//G7 [Arabidopsis thaliana]
AT4G16515	-1.41929	2.13146e-79	2.91441e-80	RGF6	NP_001328305.1//root meristem growth factor [Arabidopsis thaliana]
AT2G43570	1.28063	4.31298e-79	5.90638e-80	CHI	NP_181885.1//chitinase [Arabidopsis thaliana]
AT4G00910	-1.90594	5.63597e-79	7.73002e-80	AT4G00910//AT4G00910	NP_001319836.1//aluminum activated malate transporter family protein [Arabidopsis thaliana]
AT4G35060	-1.58275	7.74519e-79	1.06311e-79	HIPP25	NP_567975.1//Heavy metal transport/detoxification superfamily protein [Arabidopsis thaliana]
AT5G40420	3.85879	3.83978e-78	5.30288e-79	OLEO2	NP_198858.1//oleosin 2 [Arabidopsis thaliana]
AT4G13860	-1.993	5.61237e-78	7.78049e-79	AT4G13860//AT4G13860	CAB36850.1//RNA-binding protein like [Arabidopsis thaliana];NP_193122.2//RNA-binding (RRM/RBD/RNP motifs) family protein [Arabidopsis thaliana]
AT2G27402	-1.22055	2.12802e-77	2.97029e-78	AT2G27402//AT2G27402	OAP15252.1//hypothetical protein AXX17_AT1G39470 [Arabidopsis thaliana];NP_180777.1//plastid transcriptionally active 18 [Arabidopsis thaliana]
AT4G37370	1.45021	2.17082e-77	3.03232e-78	CYP81D8	NP_195453.1//cytochrome P450, family 81, subfamily D, polypeptide 8 [Arabidopsis thaliana]
AT5G03570	-1.73129	2.46166e-77	3.44636e-78	IREG2	NP_195977.2//iron regulated 2 [Arabidopsis thaliana];NP_001332410.1//iron regulated 2 [Arabidopsis thaliana];NP_001332409.1//iron regulated 2 [Arabidopsis thaliana]
AT1G23840	2.24295	3.61616e-77	5.0703e-78	AT1G23840//AT1G23840	NP_564206.1//transmembrane protein [Arabidopsis thaliana]
AT1G78970	-1.03847	9.15743e-76	1.29943e-76	LUP1	XP_006389936.1//hypothetical protein EUTSA_v10018166mg [Eutrema salsugineum]
AT3G48390	-1.51615	1.11107e-74	1.59066e-75	AT3G48390//AT3G48390	NP_190411.1//MA3 domain-containing protein [Arabidopsis thaliana]
AT5G07130	1.91598	1.64832e-74	2.36328e-75	LAC13	NP_196330.3//laccase 13 [Arabidopsis thaliana]
AT1G19300	-1.08874	1.71069e-74	2.45811e-75	PARVUS	NP_564077.1//Nucleotide-diphospho-sugar transferases superfamily protein [Arabidopsis thaliana]
AT2G36970	1.61207	3.1397e-74	4.5181e-75	AT2G36970//AT2G36970	NP_181234.1//UDP-Glycosyltransferase superfamily protein [Arabidopsis thaliana]
AT3G29810	1.02944	3.96991e-74	5.71697e-75	COBL2	NP_566851.1//COBRA-like protein 2 precursor [Arabidopsis thaliana]
AT2G19800	-1.17653	6.79418e-74	9.80562e-75	MIOX2	NP_565459.1//myo-inositol oxygenase 2 [Arabidopsis thaliana]
AT2G15220	2.01348	1.81292e-73	2.62604e-74	AT2G15220//AT2G15220	NP_565369.1//Plant basic secretory protein (BSP) family protein [Arabidopsis thaliana]
AT3G55090	2.57743	3.48956e-73	5.08041e-74	ABCG16	NP_191069.2//ABC-2 type transporter family protein [Arabidopsis thaliana]
AT2G36090	-1.34015	4.01056e-73	5.85162e-74	AT2G36090//AT2G36090	NP_181153.1//F-box family protein [Arabidopsis thaliana]
AT2G32720	-1.07428	3.19367e-72	4.7035e-73	CB5-B	NP_180831.1//cytochrome B5 isoform B [Arabidopsis thaliana];NP_001323464.1//cytochrome B5 isoform B [Arabidopsis thaliana]
AT3G05920	-1.13338	4.90399e-72	7.24306e-73	AT3G05920//AT3G05920	NP_566264.1//Heavy metal transport/detoxification superfamily protein [Arabidopsis thaliana]
AT1G70420	1.35745	5.18771e-72	7.66758e-73	AT1G70420//AT1G70420	NP_564988.1//DNA ligase-like protein, putative (DUF1645) [Arabidopsis thaliana]
AT5G54980	-1.30731	5.84607e-72	8.65298e-73	AT5G54980//AT5G54980	NP_200309.1//Uncharacterized protein family (UPF0497) [Arabidopsis thaliana]
AT1G51820	3.02081	1.17563e-71	1.74257e-72	AT1G51820//AT1G51820	NP_001321705.1//Leucine-rich repeat protein kinase family protein [Arabidopsis thaliana];NP_175594.2//Leucine-rich repeat protein kinase family protein [Arabidopsis thaliana]
AT1G26380	3.3116	1.56036e-71	2.31448e-72	AT1G26380//AT1G26380	NP_564244.1//FAD-binding Berberine family protein [Arabidopsis thaliana]
AT4G14520	1.11024	9.09214e-71	1.3563e-71	AT4G14520//AT4G14520	NP_193188.2//DNA-directed RNA polymerase II-like protein [Arabidopsis thaliana]
AT3G16660	1.1527	1.39347e-70	2.08456e-71	AT3G16660//AT3G16660	NP_001326202.1//Pollen Ole e 1 allergen and extensin family protein [Arabidopsis thaliana]
AT5G10695	1.32429	3.1685e-70	4.74994e-71	AT5G10695//AT5G10695	NP_568234.1//methionyl-tRNA synthetase [Arabidopsis thaliana];NP_001190284.1//methionyl-tRNA synthetase [Arabidopsis thaliana]
AT3G21230	-1.8797	3.21741e-70	4.82665e-71	4CL5	NP_188760.3//4-coumarate:CoA ligase 5 [Arabidopsis thaliana];NP_001326762.1//4-coumarate:CoA ligase 5 [Arabidopsis thaliana]
AT2G36800	1.25522	3.2236e-70	4.83934e-71	DOGT1	NP_181218.1//don-glucosyltransferase 1 [Arabidopsis thaliana]
AT1G62280	-2.59314	3.31705e-70	4.98312e-71	SLAH1	NP_176418.2//SLAC1 homologue 1 [Arabidopsis thaliana]
AT1G22330	-1.31628	1.89374e-69	2.86887e-70	AT1G22330//AT1G22330	NP_564168.2//RNA-binding (RRM/RBD/RNP motifs) family protein [Arabidopsis thaliana]
AT5G24580	-1.26519	2.28086e-69	3.45774e-70	AT5G24580//AT5G24580	NP_001154734.1//Heavy metal transport/detoxification superfamily protein [Arabidopsis thaliana];NP_568449.1//Heavy metal transport/detoxification superfamily protein [Arabidopsis thaliana];NP_974830.1//Heavy metal transport/detoxification superfamily protein [Arabidopsis thaliana]
AT5G67020	-1.39234	2.85697e-69	4.34014e-70	AT5G67020//AT5G67020	NP_201503.1//hypothetical protein AT5G67020 [Arabidopsis thaliana]
AT1G26240	2.9077	6.7958e-69	1.03596e-69	AT1G26240//AT1G26240	NP_173948.1//Proline-rich extensin-like family protein [Arabidopsis thaliana]
AT2G31945	1.37749	6.94523e-69	1.05947e-69	AT2G31945//AT2G31945	NP_565732.1//transmembrane protein [Arabidopsis thaliana]
AT1G18100	-1.18118	8.42471e-69	1.28694e-69	E12A11	NP_173250.1//PEBP (phosphatidylethanolamine-binding protein) family protein [Arabidopsis thaliana]
AT1G70140	1.26292	1.61086e-68	2.47091e-69	FH8	NP_177171.1//formin 8 [Arabidopsis thaliana]
AT2G21100	1.4256	1.74992e-68	2.68605e-69	AT2G21100//AT2G21100	NP_850009.1//Disease resistance-responsive (dirigent-like protein) family protein [Arabidopsis thaliana]
AT3G45700	-1.58092	1.77822e-68	2.73137e-69	AT3G45700//AT3G45700	NP_190156.1//Major facilitator superfamily protein [Arabidopsis thaliana]
AT4G18760	-1.22085	4.1687e-68	6.42074e-69	RLP51	NP_193611.1//receptor like protein 51 [Arabidopsis thaliana]
AT4G22340	1.26338	8.33215e-68	1.28773e-68	CDS2	NP_001031697.1//cytidinediphosphate diacylglycerol synthase 2 [Arabidopsis thaliana];NP_193965.1//cytidinediphosphate diacylglycerol synthase 2 [Arabidopsis thaliana]
ATCG00120	-1.27759	2.67112e-67	4.14793e-68	ATPA	YP_009342492.1//ATP synthase CF1 alpha subunit (chloroplast) [Orychophragmus diffusus]
AT5G52050	1.33893	3.92792e-67	6.12029e-68	AT5G52050//AT5G52050	NP_200018.1//MATE efflux family protein [Arabidopsis thaliana]
AT5G41080	-1.05705	5.01172e-67	7.81957e-68	GDPD2	NP_974865.1//PLC-like phosphodiesterases superfamily protein [Arabidopsis thaliana];NP_198924.1//PLC-like phosphodiesterases superfamily protein [Arabidopsis thaliana]
AT5G35740	1.36993	1.46787e-66	2.31037e-67	AT5G35740//AT5G35740	NP_198423.1//Carbohydrate-binding X8 domain superfamily protein [Arabidopsis thaliana]
AT5G41900	-1.76787	2.88333e-66	4.55042e-67	AT5G41900//AT5G41900	NP_199005.1//alpha/beta-Hydrolases superfamily protein [Arabidopsis thaliana]
AT4G08780	1.81778	4.39772e-66	6.96358e-67	AT4G08780//AT4G08780	OAO97219.1//hypothetical protein AXX17_AT4G09980 [Arabidopsis thaliana]
AT1G18300	1.22358	6.24194e-66	9.89039e-67	NUDT4	NP_173266.1//nudix hydrolase homolog 4 [Arabidopsis thaliana]
AT5G19970	-1.99224	1.04968e-65	1.66875e-66	AT5G19970//AT5G19970	NP_001330690.1//GRAS family transcription factor family protein [Arabidopsis thaliana];NP_197497.2//GRAS family transcription factor family protein [Arabidopsis thaliana]
AT5G19040	-1.65518	6.0832e-65	9.72865e-66	IPT5	NP_197405.1//isopentenyltransferase 5 [Arabidopsis thaliana]
AT1G61380	1.07577	7.35278e-65	1.17668e-65	SD1-29	NP_564775.1//S-domain-1 29 [Arabidopsis thaliana]
AT1G35515	2.50048	7.37409e-65	1.18087e-65	HOS10	NP_849749.1//high response to osmotic stress 10 [Arabidopsis thaliana]
ATCG00730	1.65106	9.42108e-65	1.51065e-65	PETD	NP_051089.1//cytochrome b6/f complex subunit IV [Arabidopsis thaliana]
AT5G19110	-1.76312	1.28244e-64	2.05772e-65	AT5G19110//AT5G19110	NP_001331340.1//Eukaryotic aspartyl protease family protein [Arabidopsis thaliana]
AT1G52855	1.72799	3.49396e-64	5.62828e-65	AT1G52855//AT1G52855	NP_974011.1//hypothetical protein AT1G52855 [Arabidopsis thaliana]
AT3G22400	-1.359	6.27784e-64	1.01657e-64	LOX5	XP_020886686.1//LOW QUALITY PROTEIN: linoleate 9S-lipoxygenase 5, chloroplastic [Arabidopsis lyrata subsp. lyrata]
AT5G51060	1.42586	1.17683e-63	1.90936e-64	RHD2	NP_199919.1//NADPH/respiratory burst oxidase protein D [Arabidopsis thaliana]
AT2G46750	-1.05914	4.96171e-63	8.1077e-64	GulLO2	CAZ68130.1//FAD-binding domain-containing protein [Arabidopsis halleri subsp. halleri]
AT3G24520	-1.32045	6.02126e-63	9.8454e-64	HSFC1	NP_189095.1//heat shock transcription factor C1 [Arabidopsis thaliana]
AT2G43520	1.28727	2.00234e-62	3.29515e-63	TI2	NP_181880.1//trypsin inhibitor protein 2 [Arabidopsis thaliana]
AT3G17070	1.14647	9.56457e-62	1.58206e-62	AT3G17070//AT3G17070	NP_566565.1//Peroxidase family protein [Arabidopsis thaliana];NP_001327606.1//Peroxidase family protein [Arabidopsis thaliana]
AT3G18560	-1.36238	3.27491e-61	5.44115e-62	AT3G18560//AT3G18560	NP_566614.1//hypothetical protein AT3G18560 [Arabidopsis thaliana]
AT5G24760	-1.29834	3.91286e-61	6.50932e-62	AT5G24760//AT5G24760	NP_568453.1//GroES-like zinc-binding dehydrogenase family protein [Arabidopsis thaliana];NP_974831.1//GroES-like zinc-binding dehydrogenase family protein [Arabidopsis thaliana]
AT3G56980	-1.78616	6.17767e-61	1.03096e-61	bHLH39	NP_191257.1//basic helix-loop-helix (bHLH) DNA-binding superfamily protein [Arabidopsis thaliana]
AT5G43540	-1.14206	1.62067e-60	2.72002e-61	AT5G43540//AT5G43540	NP_199167.1//C2H2 and C2HC zinc fingers superfamily protein [Arabidopsis thaliana]
AT4G27140	4.47654	1.93536e-60	3.25022e-61	SESA1	NP_194444.1//seed storage albumin 1 [Arabidopsis thaliana]
AT5G48010	-1.07437	4.33299e-60	7.2859e-61	THAS1	NP_199612.3//thalianol synthase 1 [Arabidopsis thaliana];NP_001078733.1//thalianol synthase 1 [Arabidopsis thaliana]
AT4G03540	2.45037	7.82951e-60	1.32313e-60	AT4G03540//AT4G03540	NP_192263.1//Uncharacterized protein family (UPF0497) [Arabidopsis thaliana]
AT5G59490	1.85675	8.84924e-60	1.49732e-60	AT5G59490//AT5G59490	BAA97484.1//ripening-related protein-like; hydrolase-like [Arabidopsis thaliana]
AT5G37300	-3.73452	1.11288e-59	1.8842e-60	WSD1	NP_001331809.1//O-acyltransferase (WSD1-like) family protein [Arabidopsis thaliana];NP_001331810.1//O-acyltransferase (WSD1-like) family protein [Arabidopsis thaliana]
AT5G66053	1.91043	1.22056e-59	2.06909e-60	AT5G66053//AT5G66053	NP_001119507.1//hypothetical protein AT5G66053 [Arabidopsis thaliana]
AT3G15620	-1.17992	1.92226e-59	3.26469e-60	UVR3	OAP02498.1//UVR3 [Arabidopsis thaliana];NP_001030703.1//DNA photolyase family protein [Arabidopsis thaliana]
AT4G14245	1.64909	2.78082e-59	4.73456e-60	AT4G14245//AT4G14245	P0DKI5.1//RecName: Full=Plant UBX domain-containing protein 16; Short=PUX16
AT5G39150	3.02674	2.81985e-59	4.80399e-60	AT5G39150//AT5G39150	NP_198731.1//RmlC-like cupins superfamily protein [Arabidopsis thaliana]
AT1G66830	2.59516	2.908e-59	4.95723e-60	AT1G66830//AT1G66830	NP_176855.1//Leucine-rich repeat protein kinase family protein [Arabidopsis thaliana]
AT5G38100	-1.50753	2.93175e-59	5.00081e-60	AT5G38100//AT5G38100	NP_001331855.1//S-adenosyl-L-methionine-dependent methyltransferases superfamily protein [Arabidopsis thaliana];NP_001331856.1//S-adenosyl-L-methionine-dependent methyltransferases superfamily protein [Arabidopsis thaliana];NP_198626.2//S-adenosyl-L-methionine-dependent methyltransferases superfamily protein [Arabidopsis thaliana]
AT1G19960	-2.6597	8.43947e-59	1.44667e-59	AT1G19960//AT1G19960	XP_020870430.1//serine/arginine-rich splicing factor 1 [Arabidopsis lyrata subsp. lyrata]
AT2G28210	1.89077	1.02539e-58	1.75986e-59	ACA2	NP_001318303.1//alpha carbonic anhydrase 2 [Arabidopsis thaliana];NP_001323618.1//alpha carbonic anhydrase 2 [Arabidopsis thaliana]
AT5G57550	1.15781	1.69425e-58	2.92388e-59	XTH25	NP_568859.2//xyloglucan endotransglucosylase/hydrolase 25 [Arabidopsis thaliana]
AT1G53940	-1.30684	3.50768e-58	6.07934e-59	GLIP2	NP_001319218.1//GDSL-motif lipase 2 [Arabidopsis thaliana];NP_175797.2//GDSL-motif lipase 2 [Arabidopsis thaliana]
AT4G14890	1.67401	5.07518e-58	8.8228e-59	FdC1	NP_193225.1//2Fe-2S ferredoxin-like superfamily protein [Arabidopsis thaliana]
AT1G70170	1.54651	5.7857e-58	1.00641e-58	MMP	NP_177174.1//matrix metalloproteinase [Arabidopsis thaliana]
AT4G19430	8.09884	6.52256e-58	1.13665e-58	AT4G19430//AT4G19430	NP_567586.1//hypothetical protein AT4G19430 [Arabidopsis thaliana]
AT4G25140	3.99549	8.45148e-58	1.47724e-58	OLEO1	NP_194244.1//oleosin 1 [Arabidopsis thaliana]
AT3G51400	1.01289	9.28122e-58	1.62325e-58	AT3G51400//AT3G51400	NP_190708.1//hypothetical protein (DUF241) [Arabidopsis thaliana]
AT1G72900	1.07141	1.63551e-57	2.87252e-58	AT1G72900//AT1G72900	NP_177433.1//Toll-Interleukin-Resistance (TIR) domain-containing protein [Arabidopsis thaliana]
AT5G66985	-1.27869	3.17661e-57	5.58927e-58	AT5G66985//AT5G66985	NP_569043.1//hypothetical protein AT5G66985 [Arabidopsis thaliana]
AT1G70990	-1.79725	3.29832e-57	5.8069e-58	AT1G70990//AT1G70990	XP_006390819.1//hypothetical protein EUTSA_v10019710mg [Eutrema salsugineum]
AT1G76560	-1.24627	4.48317e-57	7.90236e-58	CP12-3	NP_565134.1//CP12 domain-containing protein 3 [Arabidopsis thaliana]
AT5G59680	-2.19054	6.51883e-57	1.15318e-57	AT5G59680//AT5G59680	OAO95088.1//hypothetical protein AXX17_AT5G59100 [Arabidopsis thaliana]
AT5G41790	-1.12994	7.28939e-57	1.29026e-57	CIP1	NP_198994.2//COP1-interactive protein 1 [Arabidopsis thaliana]
AT5G53870	-1.31078	1.24614e-56	2.21099e-57	ENODL1	NP_001332460.1//early nodulin-like protein 1 [Arabidopsis thaliana];NP_200198.1//early nodulin-like protein 1 [Arabidopsis thaliana]
AT3G20340	-1.98051	1.42127e-56	2.5247e-57	AT3G20340//AT3G20340	NP_188669.1//protein expression protein [Arabidopsis thaliana]
AT3G18400	2.6993	1.77902e-56	3.16584e-57	NAC058	NP_188469.1//NAC domain containing protein 58 [Arabidopsis thaliana]
AT4G25090	-1.6899	2.03857e-56	3.6363e-57	AT4G25090//AT4G25090	NP_001190833.1//Riboflavin synthase-like superfamily protein [Arabidopsis thaliana];NP_194239.2//Riboflavin synthase-like superfamily protein [Arabidopsis thaliana]
AT1G49860	-1.23246	2.56991e-56	4.58951e-57	GSTF14	NP_175408.1//glutathione S-transferase (class phi) 14 [Arabidopsis thaliana]
AT2G41231	1.84492	6.25439e-56	1.12156e-56	AT2G41231//AT2G41231	NP_001189725.1//transmembrane protein [Arabidopsis thaliana];NP_001189726.1//transmembrane protein [Arabidopsis thaliana]
AT1G72800	1.03538	1.1862e-55	2.13339e-56	AT1G72800//AT1G72800	NP_565046.1//RNA-binding (RRM/RBD/RNP motifs) family protein [Arabidopsis thaliana]
AT1G70700	-1.27414	1.47747e-55	2.66037e-56	TIFY7	NP_001031264.4//TIFY domain/Divergent CCT motif family protein [Arabidopsis thaliana];NP_001320988.1//TIFY domain/Divergent CCT motif family protein [Arabidopsis thaliana];NP_177227.5//TIFY domain/Divergent CCT motif family protein [Arabidopsis thaliana]
ATCG00800	-1.13548	3.97639e-55	7.17675e-56	RPS3	NP_051096.1//ribosomal protein S3 [Arabidopsis thaliana]
AT1G24430	2.3575	4.39304e-55	7.93336e-56	AT1G24430//AT1G24430	NP_173852.4//HXXXD-type acyl-transferase family protein [Arabidopsis thaliana]
AT1G68725	-1.90553	6.55378e-55	1.18561e-55	AGP19	NP_177041.3//arabinogalactan protein 19 [Arabidopsis thaliana]
AT3G18250	1.80205	1.0014e-54	1.81475e-55	AT3G18250//AT3G18250	NP_188453.1//Putative membrane lipoprotein [Arabidopsis thaliana]
AT2G44480	1.74169	1.63837e-54	2.98117e-55	BGLU17	NP_001118525.1//beta glucosidase 17 [Arabidopsis thaliana];NP_001324585.1//beta glucosidase 17 [Arabidopsis thaliana];NP_181976.1//beta glucosidase 17 [Arabidopsis thaliana]
AT5G60490	-1.35391	1.6942e-54	3.08634e-55	FLA12	NP_200857.1//FASCICLIN-like arabinogalactan-protein 12 [Arabidopsis thaliana]
AT5G19880	4.70125	3.43845e-54	6.27472e-55	AT5G19880//AT5G19880	NP_197488.1//Peroxidase superfamily protein [Arabidopsis thaliana]
AT5G52790	-2.46415	4.00821e-54	7.31869e-55	AT5G52790//AT5G52790	NP_001332387.1//CBS domain protein with a domain protein (DUF21) [Arabidopsis thaliana];NP_001332390.1//CBS domain protein with a domain protein (DUF21) [Arabidopsis thaliana];NP_200091.2//CBS domain protein with a domain protein (DUF21) [Arabidopsis thaliana]
AT5G59310	2.51215	6.00287e-54	1.09924e-54	LTP4	NP_568904.1//lipid transfer protein 4 [Arabidopsis thaliana]
AT5G48290	-1.36414	8.77265e-54	1.61107e-54	AT5G48290//AT5G48290	NP_568695.1//Heavy metal transport/detoxification superfamily protein [Arabidopsis thaliana];NP_001330947.1//Heavy metal transport/detoxification superfamily protein [Arabidopsis thaliana]
AT4G12030	-1.41895	1.11396e-53	2.04927e-54	BAT5	NP_974538.1//bile acid transporter 5 [Arabidopsis thaliana];OAO96813.1//BAT5 [Arabidopsis thaliana]
AT1G33030	2.07848	1.33065e-53	2.45211e-54	AT1G33030//AT1G33030	NP_174579.1//O-methyltransferase family protein [Arabidopsis thaliana];NP_001322537.1//O-methyltransferase family protein [Arabidopsis thaliana]
AT5G07080	-1.4771	1.6076e-53	2.96585e-54	AT5G07080//AT5G07080	NP_196325.1//HXXXD-type acyl-transferase family protein [Arabidopsis thaliana]
AT5G57220	1.61177	2.18038e-53	4.02949e-54	CYP81F2	NP_200532.1//cytochrome P450, family 81, subfamily F, polypeptide 2 [Arabidopsis thaliana]
AT5G54740	5.78871	2.95919e-53	5.48437e-54	SESA5	NP_200285.1//seed storage albumin 5 [Arabidopsis thaliana]
AT1G07400	2.02761	3.10252e-53	5.75655e-54	AT1G07400//AT1G07400	NP_172220.1//HSP20-like chaperones superfamily protein [Arabidopsis thaliana]
AT1G31885	-1.15148	3.74903e-53	6.96797e-54	NIP3%3B1	NP_174472.2//NOD26-like intrinsic protein 3;1 [Arabidopsis thaliana];NP_001323363.1//NOD26-like intrinsic protein 3;1 [Arabidopsis thaliana]
AT4G15230	1.01622	1.62121e-52	3.03028e-53	ABCG30	NP_001329357.1//pleiotropic drug resistance 13 [Arabidopsis thaliana];OAO99812.1//PDR13 [Arabidopsis thaliana]
AT3G51660	1.05534	2.31911e-52	4.3421e-53	AT3G51660//AT3G51660	CAB63152.1//LS1-like protein [Arabidopsis thaliana]
AT1G61820	-1.54163	2.80754e-52	5.26251e-53	BGLU46	NP_974067.1//beta glucosidase 46 [Arabidopsis thaliana];NP_850968.1//beta glucosidase 46 [Arabidopsis thaliana]
AT3G46080	2.49539	3.46383e-52	6.49997e-53	AT3G46080//AT3G46080	NP_190194.1//C2H2-type zinc finger family protein [Arabidopsis thaliana]
AT4G19170	-1.14857	5.10013e-52	9.59203e-53	NCED4	NP_193652.1//nine-cis-epoxycarotenoid dioxygenase 4 [Arabidopsis thaliana]
AT1G74500	1.62418	5.21671e-52	9.82229e-53	BS1	NP_177590.1//activation-tagged BRI1(brassinosteroid-insensitive 1)-suppressor 1 [Arabidopsis thaliana]
AT1G52030	-2.71697	5.29768e-52	9.98032e-53	MBP2	BAA82151.1//myrosinase binding protein [Arabidopsis thaliana];NP_001321720.1//myrosinase-binding protein 2 [Arabidopsis thaliana]
AT4G22520	-1.60653	9.18296e-52	1.73676e-52	AT4G22520//AT4G22520	NP_193983.1//Bifunctional inhibitor/lipid-transfer protein/seed storage 2S albumin superfamily protein [Arabidopsis thaliana]
AT1G74770	-1.35916	9.19981e-52	1.74092e-52	AT1G74770//AT1G74770	NP_177615.2//zinc ion binding protein [Arabidopsis thaliana];NP_001323234.1//zinc ion binding protein [Arabidopsis thaliana]
AT2G22980	-1.55695	1.26713e-51	2.40453e-52	SCPL13	NP_001318270.1//serine carboxypeptidase-like 13 [Arabidopsis thaliana];NP_179881.3//serine carboxypeptidase-like 13 [Arabidopsis thaliana];NP_001077947.1//serine carboxypeptidase-like 13 [Arabidopsis thaliana];NP_001031402.1//serine carboxypeptidase-like 13 [Arabidopsis thaliana]
AT3G46090	3.61475	2.38383e-51	4.55123e-52	ZAT7	NP_190195.1//C2H2 and C2HC zinc fingers superfamily protein [Arabidopsis thaliana]
AT3G20380	-1.21471	4.85118e-51	9.30283e-52	AT3G20380//AT3G20380	NP_188673.1//TRAF-like family protein [Arabidopsis thaliana]
AT2G48080	-1.73783	8.633e-51	1.66005e-51	AT2G48080//AT2G48080	NP_182329.2//oxidoreductase, 2OG-Fe(II) oxygenase family protein [Arabidopsis thaliana]
AT1G23120	-1.70147	1.3434e-50	2.59033e-51	AT1G23120//AT1G23120	NP_001323157.1//Polyketide cyclase/dehydrase and lipid transport superfamily protein [Arabidopsis thaliana]
AT4G12500	2.4404	3.10847e-50	6.01992e-51	AT4G12500//AT4G12500	NP_192987.1//Bifunctional inhibitor/lipid-transfer protein/seed storage 2S albumin superfamily protein [Arabidopsis thaliana]
AT5G18050	-1.83726	3.11299e-50	6.03195e-51	SAUR22	NP_197306.1//SAUR-like auxin-responsive protein family [Arabidopsis thaliana]
AT1G69490	-1.2171	4.41447e-50	8.56775e-51	NAP	NP_564966.1//NAC-like, activated by AP3/PI [Arabidopsis thaliana]
AT4G14630	1.50436	1.34926e-49	2.6386e-50	GLP9	NP_193199.1//germin-like protein 9 [Arabidopsis thaliana]
AT1G73190	3.71928	1.72278e-49	3.37632e-50	TIP3%3B1	NP_177462.1//Aquaporin-like superfamily protein [Arabidopsis thaliana]
AT3G22235	-2.37193	1.95923e-49	3.84179e-50	AT3G22235//AT3G22235	NP_001154638.1//cysteine-rich TM module stress tolerance protein [Arabidopsis thaliana]
AT5G35580	1.10146	2.15924e-49	4.23852e-50	AT5G35580//AT5G35580	NP_001330708.1//Protein kinase superfamily protein [Arabidopsis thaliana]
AT2G04050	1.29871	2.8088e-49	5.51952e-50	AT2G04050//AT2G04050	XP_002885730.1//protein DETOXIFICATION 3 [Arabidopsis lyrata subsp. lyrata]
AT5G21482	1.08907	3.37638e-49	6.64555e-50	CKX7	NP_850863.1//cytokinin oxidase 7 [Arabidopsis thaliana]
AT1G24320	-2.05299	1.16526e-48	2.30826e-49	AT1G24320//AT1G24320	NP_001321649.1//Six-hairpin glycosidases superfamily protein [Arabidopsis thaliana];NP_173842.2//Six-hairpin glycosidases superfamily protein [Arabidopsis thaliana]
AT2G35770	2.3105	2.03503e-48	4.05048e-49	scpl28	NP_181120.2//serine carboxypeptidase-like 28 [Arabidopsis thaliana]
AT5G40340	-1.18483	2.41217e-48	4.80622e-49	AT5G40340//AT5G40340	NP_198850.1//Tudor/PWWP/MBT superfamily protein [Arabidopsis thaliana]
AT5G62220	-1.07892	6.6009e-48	1.32149e-48	GT18	NP_201028.1//glycosyltransferase 18 [Arabidopsis thaliana]
AT2G43920	1.15715	9.43847e-48	1.89553e-48	HOL2	NP_181920.1//S-adenosyl-L-methionine-dependent methyltransferases superfamily protein [Arabidopsis thaliana];NP_001118521.1//S-adenosyl-L-methionine-dependent methyltransferases superfamily protein [Arabidopsis thaliana]
AT3G45160	-1.58888	1.12623e-47	2.26537e-48	AT3G45160//AT3G45160	NP_190102.1//Putative membrane lipoprotein [Arabidopsis thaliana]
AT1G21250	1.21846	1.15532e-47	2.3251e-48	WAK1	NP_564137.1//cell wall-associated kinase [Arabidopsis thaliana]
AT1G67110	1.05613	1.98583e-47	4.00281e-48	CYP735A2	NP_176882.1//cytochrome P450, family 735, subfamily A, polypeptide 2 [Arabidopsis thaliana];NP_001323156.1//cytochrome P450, family 735, subfamily A, polypeptide 2 [Arabidopsis thaliana]
AT2G04100	1.02155	2.38431e-47	4.81104e-48	AT2G04100//AT2G04100	AAD28683.1//hypothetical protein [Arabidopsis thaliana];NP_178498.2//MATE efflux family protein [Arabidopsis thaliana]
AT4G27150	3.90127	2.56937e-47	5.1953e-48	SESA2	NP_194445.1//seed storage albumin 2 [Arabidopsis thaliana]
AT4G20910	1.14119	3.44164e-47	6.97717e-48	HEN1	NP_567616.1//double-stranded RNA binding protein-related / DsRBD protein-like protein [Arabidopsis thaliana]
AT5G25140	-1.83894	3.54623e-47	7.19295e-48	CYP71B13	OAO89872.1//CYP71B13 [Arabidopsis thaliana]
AT5G26230	-1.2646	4.38512e-47	8.90837e-48	MAKR1	NP_197995.1//membrane-associated kinase regulator [Arabidopsis thaliana]
AT3G50570	-1.49695	4.56807e-47	9.28484e-48	AT3G50570//AT3G50570	NP_001327871.1//hydroxyproline-rich glycoprotein family protein [Arabidopsis thaliana]
AT2G02850	1.21056	5.47923e-47	1.11542e-47	ARPN	NP_178388.1//plantacyanin [Arabidopsis thaliana]
AT2G22795	-1.32756	6.74081e-47	1.37508e-47	AT2G22795//AT2G22795	NP_001325058.1//hypothetical protein AT2G22795 [Arabidopsis thaliana];NP_001325059.1//hypothetical protein AT2G22795 [Arabidopsis thaliana];NP_850032.1//hypothetical protein AT2G22795 [Arabidopsis thaliana]
AT1G20070	-1.28401	8.30172e-47	1.697e-47	AT1G20070//AT1G20070	NP_173435.1//hypothetical protein AT1G20070 [Arabidopsis thaliana]
ATCG00630	1.13687	8.90332e-47	1.82279e-47	PSAJ	NP_051079.1//photosystem I subunit IX [Arabidopsis thaliana]
AT1G15550	-1.02011	2.64691e-46	5.45253e-47	GA3OX1	NP_173008.1//gibberellin 3-oxidase 1 [Arabidopsis thaliana]
AT1G44050	-2.61929	3.0966e-46	6.38868e-47	AT1G44050//AT1G44050	NP_175070.2//Cysteine/Histidine-rich C1 domain family protein [Arabidopsis thaliana]
AT3G55120	-1.55142	5.05629e-46	1.04691e-46	TT5	CAB94981.1//chalcone flavanone isomerase [Arabidopsis thaliana]
AT1G34670	2.38268	6.34776e-46	1.31966e-46	MYB93	NP_174726.1//myb domain protein 93 [Arabidopsis thaliana]
AT5G16600	-1.93887	7.43957e-46	1.54899e-46	MYB43	NP_197163.1//myb domain protein 43 [Arabidopsis thaliana]
AT1G13670	-1.25534	9.06835e-46	1.8929e-46	AT1G13670//AT1G13670	NP_172823.1//hypothetical protein AT1G13670 [Arabidopsis thaliana]
AT2G26695	-1.50435	1.17532e-45	2.45952e-46	AT2G26695//AT2G26695	XP_002878999.2//uncharacterized protein LOC9315066 [Arabidopsis lyrata subsp. lyrata]
AT4G24130	1.07106	1.29373e-45	2.71005e-46	AT4G24130//AT4G24130	NP_194144.1//DUF538 family protein (Protein of unknown function, DUF538) [Arabidopsis thaliana]
AT2G23130	-1.00526	1.32373e-45	2.77428e-46	AGP17	NP_973519.1//arabinogalactan protein 17 [Arabidopsis thaliana];NP_179894.1//arabinogalactan protein 17 [Arabidopsis thaliana]
AT1G77990	-1.23126	4.6585e-45	9.83206e-46	AST56	XP_020891026.1//sulfate transporter 2.2 isoform X1 [Arabidopsis lyrata subsp. lyrata]
AT5G61560	1.21266	7.47428e-45	1.58616e-45	AT5G61560//AT5G61560	OAO89662.1//hypothetical protein AXX17_AT5G61050 [Arabidopsis thaliana];NP_001330716.1//U-box domain-containing protein kinase family protein [Arabidopsis thaliana]
AT4G00870	3.31066	1.62049e-44	3.45773e-45	AT4G00870//AT4G00870	NP_567195.1//basic helix-loop-helix (bHLH) DNA-binding superfamily protein [Arabidopsis thaliana]
AT5G45070	-1.16512	6.01002e-44	1.29126e-44	PP2-A8	NP_199320.1//phloem protein 2-A8 [Arabidopsis thaliana]
AT4G04745	-1.34023	8.25188e-44	1.77902e-44	AT4G04745//AT4G04745	NP_680597.2//hypothetical protein AT4G04745 [Arabidopsis thaliana]
AT4G27160	4.28621	1.26101e-43	2.72525e-44	SESA3	NP_194446.1//seed storage albumin 3 [Arabidopsis thaliana]
AT2G48090	1.37265	1.59316e-43	3.44812e-44	AT2G48090//AT2G48090	NP_566123.2//hypothetical protein AT2G48090 [Arabidopsis thaliana];NP_001324915.1//hypothetical protein AT2G48090 [Arabidopsis thaliana]
AT3G52460	-1.18635	2.69892e-43	5.85843e-44	AT3G52460//AT3G52460	NP_190814.1//hydroxyproline-rich glycoprotein family protein [Arabidopsis thaliana]
AT5G25250	1.06622	2.89094e-43	6.28134e-44	FLOT1	NP_197907.1//SPFH/Band 7/PHB domain-containing membrane-associated protein family [Arabidopsis thaliana]
AT2G38110	1.27634	4.34133e-43	9.45557e-44	GPAT6	NP_181346.1//glycerol-3-phosphate acyltransferase 6 [Arabidopsis thaliana]
AT4G37700	-1.99919	5.26142e-43	1.14817e-43	AT4G37700//AT4G37700	NP_195484.1//hypothetical protein AT4G37700 [Arabidopsis thaliana]
AT1G67148	-1.28699	6.85962e-43	1.49839e-43	AT1G67148//AT1G67148	ABF59186.1//unknown protein [Arabidopsis thaliana]
AT4G22460	-1.25001	1.68165e-42	3.7017e-43	AT4G22460//AT4G22460	NP_193977.1//Bifunctional inhibitor/lipid-transfer protein/seed storage 2S albumin superfamily protein [Arabidopsis thaliana]
AT5G58500	1.39976	1.79902e-42	3.96763e-43	LSH5	NP_001318830.1//LIGHT-DEPENDENT SHORT HYPOCOTYLS-like protein (DUF640) [Arabidopsis thaliana]
ATCG00810	-1.27766	2.00693e-42	4.4304e-43	RPL22	NP_051097.1//ribosomal protein L22 [Arabidopsis thaliana]
AT1G11440	-1.6061	3.57707e-42	7.92673e-43	AT1G11440//AT1G11440	NP_172611.1//hypothetical protein AT1G11440 [Arabidopsis thaliana]
AT2G14560	-3.9208	6.82477e-42	1.52099e-42	LURP1	NP_001324390.1//LURP-one-like protein (DUF567) [Arabidopsis thaliana];NP_001324391.1//LURP-one-like protein (DUF567) [Arabidopsis thaliana]
AT5G49350	2.9222	9.03166e-42	2.01759e-42	AT5G49350//AT5G49350	OSX69866.1//hypothetical protein BU14_1055s0001 [Porphyra umbilicalis];KGN50212.1//hypothetical protein Csa_5G160150 [Cucumis sativus]
AT1G13340	1.06431	1.13918e-41	2.54844e-42	AT1G13340//AT1G13340	NP_172792.1//Regulator of Vps4 activity in the MVB pathway protein [Arabidopsis thaliana]
AT2G23620	-1.06345	1.408e-41	3.15276e-42	MES1	NP_179943.1//methyl esterase 1 [Arabidopsis thaliana]
AT4G36520	-1.39094	7.11036e-41	1.60788e-41	AT4G36520//AT4G36520	NP_195370.5//Chaperone DnaJ-domain superfamily protein [Arabidopsis thaliana]
AT5G54070	1.36928	9.59564e-41	2.17595e-41	HSFA9	NP_200218.1//heat shock transcription factor A9 [Arabidopsis thaliana]
AT1G73300	-1.01205	1.29906e-40	2.94991e-41	scpl2	NP_177473.1//serine carboxypeptidase-like 2 [Arabidopsis thaliana]
ATCG00720	1.06195	1.42865e-40	3.24569e-41	PETB	NP_051088.1//cytochrome b6 [Arabidopsis thaliana]
AT2G19060	-1.21235	1.54247e-40	3.50752e-41	AT2G19060//AT2G19060	NP_179496.1//SGNH hydrolase-type esterase superfamily protein [Arabidopsis thaliana]
AT3G13760	-1.64748	2.03734e-40	4.64145e-41	AT3G13760//AT3G13760	NP_187989.1//Cysteine/Histidine-rich C1 domain family protein [Arabidopsis thaliana]
AT2G47520	3.20375	2.6348e-40	6.00813e-41	ERF71	NP_182274.1//Integrase-type DNA-binding superfamily protein [Arabidopsis thaliana]
AT1G75785	-8.64355	2.7218e-40	6.20939e-41	AT1G75785//AT1G75785	AAD02498.1//beta tubulin 1 [Arabidopsis thaliana]
AT1G69920	1.75855	3.56902e-40	8.15348e-41	GSTU12	NP_177150.2//glutathione S-transferase TAU 12 [Arabidopsis thaliana]
AT2G34610	1.49557	4.2667e-40	9.78331e-41	AT2G34610//AT2G34610	NP_850233.1//cotton fiber protein [Arabidopsis thaliana]
AT3G26230	1.22132	8.50014e-40	1.95889e-40	CYP71B24	NP_189254.1//cytochrome P450, family 71, subfamily B, polypeptide 24 [Arabidopsis thaliana]
AT3G46270	-2.84247	1.05572e-39	2.43963e-40	AT3G46270//AT3G46270	NP_001325612.1//receptor protein kinase-like protein [Arabidopsis thaliana]
AT5G43520	-1.07254	1.05583e-39	2.441e-40	AT5G43520//AT5G43520	NP_199165.1//Cysteine/Histidine-rich C1 domain family protein [Arabidopsis thaliana]
AT3G06070	-1.03342	1.67198e-39	3.87429e-40	AT3G06070//AT3G06070	NP_566269.1//hypothetical protein AT3G06070 [Arabidopsis thaliana]
AT3G21870	-1.67789	3.74054e-39	8.71487e-40	CYCP2%3B1	NP_188825.1//cyclin p2;1 [Arabidopsis thaliana]
AT3G27150	-1.33235	6.06842e-39	1.41897e-39	AT3G27150//AT3G27150	NP_189351.1//Galactose oxidase/kelch repeat superfamily protein [Arabidopsis thaliana]
AT5G06800	-1.20756	6.77171e-39	1.58484e-39	AT5G06800//AT5G06800	NP_001330818.1//myb-like HTH transcriptional regulator family protein [Arabidopsis thaliana];NP_001318494.1//myb-like HTH transcriptional regulator family protein [Arabidopsis thaliana];NP_196298.2//myb-like HTH transcriptional regulator family protein [Arabidopsis thaliana]
ATCG01100	-2.16912	8.37598e-39	1.96737e-39	NDHA	NP_051114.1//NADH dehydrogenase subunit 1 [Arabidopsis thaliana]
AT3G48450	2.73387	1.63112e-38	3.85699e-39	AT3G48450//AT3G48450	NP_566905.1//RPM1-interacting protein 4 (RIN4) family protein [Arabidopsis thaliana]
AT2G25090	1.14586	2.15171e-38	5.09935e-39	CIPK16	NP_180081.1//CBL-interacting protein kinase 16 [Arabidopsis thaliana]
AT1G52000	-1.06056	2.3255e-38	5.51611e-39	AT1G52000//AT1G52000	NP_175612.1//Mannose-binding lectin superfamily protein [Arabidopsis thaliana]
AT2G47190	1.32161	2.50129e-38	5.93572e-39	MYB2	NP_182241.1//myb domain protein 2 [Arabidopsis thaliana]
AT5G15130	-1.04475	2.70841e-38	6.4358e-39	WRKY72	NP_197017.1//WRKY DNA-binding protein 72 [Arabidopsis thaliana]
AT1G45015	-1.11209	4.90622e-38	1.16893e-38	AT1G45015//AT1G45015	NP_683380.1//MD-2-related lipid recognition domain-containing protein [Arabidopsis thaliana];NP_001185155.1//MD-2-related lipid recognition domain-containing protein [Arabidopsis thaliana]
AT1G74450	1.00669	5.0116e-38	1.19457e-38	AT1G74450//AT1G74450	NP_565086.1//BPS1-like protein (DUF793) [Arabidopsis thaliana]
AT5G43180	-1.03838	6.33437e-38	1.51187e-38	AT5G43180//AT5G43180	NP_199132.1//transmembrane protein, putative (Protein of unknown function, DUF599) [Arabidopsis thaliana]
AT5G42590	-1.20778	9.3064e-38	2.22515e-38	CYP71A16	NP_199073.1//cytochrome P450, family 71, subfamily A, polypeptide 16 [Arabidopsis thaliana]
AT3G63255	-2.69117	1.36239e-37	3.26894e-38	AT3G63255//AT3G63255	NP_001325490.1//hypothetical protein AT3G63255 [Arabidopsis thaliana]
AT1G55940	4.17167	1.42312e-37	3.41617e-38	CYP708A1	NP_001319246.1//cytochrome P450 family protein [Arabidopsis thaliana];NP_001323049.1//cytochrome P450 family protein [Arabidopsis thaliana]
AT1G08250	-1.08876	1.88628e-37	4.53593e-38	ADT6	NP_563809.1//arogenate dehydratase 6 [Arabidopsis thaliana]
AT2G42900	-1.04799	3.00484e-37	7.26689e-38	AT2G42900//AT2G42900	NP_181818.1//Plant basic secretory protein (BSP) family protein [Arabidopsis thaliana]
AT3G23550	1.8273	3.823e-37	9.25763e-38	AT3G23550//AT3G23550	XP_020886005.1//protein DETOXIFICATION 18 [Arabidopsis lyrata subsp. lyrata]
ATCG00580	1.71948	7.44737e-37	1.80657e-37	PSBE	NP_051076.1//photosystem II protein V [Arabidopsis thaliana]
AT2G39380	-1.04895	1.02717e-36	2.49602e-37	EXO70H2	NP_181470.1//exocyst subunit exo70 family protein H2 [Arabidopsis thaliana]
AT4G15990	-1.13519	1.34674e-36	3.27825e-37	AT4G15990//AT4G15990	NP_193334.1//hypothetical protein AT4G15990 [Arabidopsis thaliana]
AT5G18010	-1.62311	1.59265e-36	3.88188e-37	SAUR19	NP_197302.1//SAUR-like auxin-responsive protein family [Arabidopsis thaliana]
AT2G42060	-1.02973	2.02331e-36	4.93796e-37	AT2G42060//AT2G42060	NP_181736.1//Cysteine/Histidine-rich C1 domain family protein [Arabidopsis thaliana]
AT1G54540	1.91383	3.57041e-36	8.77018e-37	AT1G54540//AT1G54540	NP_175856.1//Late embryogenesis abundant (LEA) hydroxyproline-rich glycoprotein family [Arabidopsis thaliana]
AT1G66800	-1.22655	3.81689e-36	9.38368e-37	AT1G66800//AT1G66800	NP_176852.2//NAD(P)-binding Rossmann-fold superfamily protein [Arabidopsis thaliana]
AT5G15960	-1.37039	8.08138e-36	1.9987e-36	KIN1	NP_197100.1//stress-responsive protein (KIN1) / stress-induced protein (KIN1) [Arabidopsis thaliana]
AT5G59920	-1.47698	8.88908e-36	2.20409e-36	ULI3	NP_200800.1//Cysteine/Histidine-rich C1 domain family protein [Arabidopsis thaliana]
AT5G47740	-1.17676	1.0036e-35	2.49376e-36	AT5G47740//AT5G47740	NP_001190486.1//Adenine nucleotide alpha hydrolases-like superfamily protein [Arabidopsis thaliana];NP_199585.2//Adenine nucleotide alpha hydrolases-like superfamily protein [Arabidopsis thaliana]
AT2G26370	-2.11154	1.16473e-35	2.89661e-36	AT2G26370//AT2G26370	NP_180205.1//MD-2-related lipid recognition domain-containing protein [Arabidopsis thaliana]
AT4G36110	-1.45649	3.0098e-35	7.54859e-36	SAUR9	NP_195334.1//SAUR-like auxin-responsive protein family [Arabidopsis thaliana]
AT1G30250	-1.70321	3.40878e-35	8.56721e-36	AT1G30250//AT1G30250	NP_174316.2//hypothetical protein AT1G30250 [Arabidopsis thaliana]
AT4G39970	-1.3366	3.93322e-35	9.89357e-36	AT4G39970//AT4G39970	NP_568077.1//Haloacid dehalogenase-like hydrolase (HAD) superfamily protein [Arabidopsis thaliana]
AT1G64065	1.23593	8.02315e-35	2.02659e-35	AT1G64065//AT1G64065	NP_974086.1//Late embryogenesis abundant (LEA) hydroxyproline-rich glycoprotein family [Arabidopsis thaliana]
AT5G05250	-1.04051	8.70545e-35	2.20169e-35	AT5G05250//AT5G05250	NP_568152.1//hypothetical protein AT5G05250 [Arabidopsis thaliana]
AT5G39160	1.06557	1.07356e-34	2.72193e-35	AT5G39160//AT5G39160	NP_001031983.1//RmlC-like cupins superfamily protein [Arabidopsis thaliana];NP_001190438.1//RmlC-like cupins superfamily protein [Arabidopsis thaliana];NP_198732.2//RmlC-like cupins superfamily protein [Arabidopsis thaliana]
AT1G53690	-1.66808	1.87378e-34	4.76663e-35	AT1G53690//AT1G53690	NP_001319215.1//DNA directed RNA polymerase, 7 kDa subunit [Arabidopsis thaliana]
AT3G14810	-1.07338	2.2318e-34	5.68912e-35	MSL5	NP_001189895.1//mechanosensitive channel of small conductance-like 5 [Arabidopsis thaliana];NP_188099.2//mechanosensitive channel of small conductance-like 5 [Arabidopsis thaliana]
AT1G80820	1.17387	2.35034e-34	6.00121e-35	CCR2	NP_178197.1//cinnamoyl coa reductase [Arabidopsis thaliana];XP_013692035.1//PREDICTED: cinnamoyl-CoA reductase 1 [Brassica napus]
ATCG00750	-1.45789	3.14785e-34	8.05081e-35	RPS11	NP_051091.1//ribosomal protein S11 [Arabidopsis thaliana]
AT1G10480	1.15145	4.26277e-34	1.09427e-34	ZFP5	NP_172518.1//zinc finger protein 5 [Arabidopsis thaliana]
AT3G21670	-1.19713	4.73871e-34	1.21895e-34	AT3G21670//AT3G21670	NP_188804.1//Major facilitator superfamily protein [Arabidopsis thaliana]
AT1G48320	-1.26509	5.94561e-34	1.53253e-34	DHNAT1	NP_175266.1//Thioesterase superfamily protein [Arabidopsis thaliana]
AT5G24110	3.25273	1.07906e-33	2.79615e-34	WRKY30	NP_568439.1//WRKY DNA-binding protein 30 [Arabidopsis thaliana]
AT5G42580	-1.99456	1.19161e-33	3.09536e-34	CYP705A12	NP_199072.1//cytochrome P450, family 705, subfamily A, polypeptide 12 [Arabidopsis thaliana]
ATMG00990	-8.31615	1.5346e-33	3.99439e-34	NAD3	NP_085553.2//NADH dehydrogenase subunit 3 [Arabidopsis thaliana]
AT4G29740	1.42653	1.61856e-33	4.21635e-34	CKX4	NP_001328306.1//cytokinin oxidase 4 [Arabidopsis thaliana];NP_194703.1//cytokinin oxidase 4 [Arabidopsis thaliana]
AT3G22740	-1.82743	1.68657e-33	4.39706e-34	HMT3	NP_566715.1//homocysteine S-methyltransferase 3 [Arabidopsis thaliana]
AT4G24972	1.17778	1.99279e-33	5.19961e-34	TPD1	XP_020873719.1//protein TAPETUM DETERMINANT 1 isoform X2 [Arabidopsis lyrata subsp. lyrata]
AT5G47240	-2.08049	2.22812e-33	5.81834e-34	NUDT8	NP_568680.1//nudix hydrolase homolog 8 [Arabidopsis thaliana];NP_001331621.1//nudix hydrolase homolog 8 [Arabidopsis thaliana]
AT4G28890	-1.20443	2.83566e-33	7.42873e-34	AT4G28890//AT4G28890	NP_194618.3//RING/U-box superfamily protein [Arabidopsis thaliana]
AT1G05100	2.03499	3.03069e-33	7.94926e-34	MAPKKK18	NP_172003.1//mitogen-activated protein kinase kinase kinase 18 [Arabidopsis thaliana]
AT4G11530	-1.21775	4.49737e-33	1.18294e-33	CRK34	NP_001319904.1//cysteine-rich RLK (RECEPTOR-like protein kinase) 34 [Arabidopsis thaliana]
AT2G31230	1.08587	4.80553e-33	1.26552e-33	ERF15	NP_850162.1//ethylene-responsive element binding factor 15 [Arabidopsis thaliana]
AT1G10370	-1.53262	5.10464e-33	1.34536e-33	ERD9	NP_172508.4//Glutathione S-transferase family protein [Arabidopsis thaliana]
AT5G15830	-1.25445	8.75998e-33	2.31707e-33	bZIP3	NP_197087.1//basic leucine-zipper 3 [Arabidopsis thaliana]
AT5G46080	1.03724	9.29071e-33	2.45941e-33	AT5G46080//AT5G46080	NP_199420.1//Protein kinase superfamily protein [Arabidopsis thaliana]
AT4G18422	4.7874	9.78651e-33	2.59272e-33	AT4G18422//AT4G18422	NP_001154252.1//transmembrane protein [Arabidopsis thaliana]
AT2G29380	2.94191	1.30602e-32	3.47103e-33	HAI3	NP_180499.1//highly ABA-induced PP2C protein 3 [Arabidopsis thaliana]
AT1G66090	2.90028	1.70275e-32	4.54156e-33	AT1G66090//AT1G66090	NP_176783.1//Disease resistance protein (TIR-NBS class) [Arabidopsis thaliana]
AT4G22610	-1.83262	2.01863e-32	5.39473e-33	AT4G22610//AT4G22610	NP_193992.1//Bifunctional inhibitor/lipid-transfer protein/seed storage 2S albumin superfamily protein [Arabidopsis thaliana]
AT3G28510	-1.61707	2.12636e-32	5.68489e-33	AT3G28510//AT3G28510	NP_189492.1//P-loop containing nucleoside triphosphate hydrolases superfamily protein [Arabidopsis thaliana]
AT1G73270	-1.89736	2.79022e-32	7.48324e-33	scpl6	XP_020890372.1//serine carboxypeptidase-like 6 isoform X1 [Arabidopsis lyrata subsp. lyrata]
AT4G15270	-1.27603	2.84914e-32	7.64728e-33	AT4G15270//AT4G15270	NP_001319947.1//glucosyltransferase-like protein [Arabidopsis thaliana];NP_001329277.1//glucosyltransferase-like protein [Arabidopsis thaliana];NP_001329276.1//glucosyltransferase-like protein [Arabidopsis thaliana]
AT4G37560	1.1617	2.93301e-32	7.87547e-33	AT4G37560//AT4G37560	NP_001327986.1//Acetamidase/Formamidase family protein [Arabidopsis thaliana];OAO99133.1//hypothetical protein AXX17_AT4G42790 [Arabidopsis thaliana]
AT3G25250	1.26233	4.28081e-32	1.15396e-32	AGC2-1	NP_189162.1//AGC (cAMP-dependent, cGMP-dependent and protein kinase C) kinase family protein [Arabidopsis thaliana]
AT5G05270	-2.23866	5.19396e-32	1.40121e-32	CHIL	NP_568154.1//Chalcone-flavanone isomerase family protein [Arabidopsis thaliana]
ATCG01110	-2.02437	5.89588e-32	1.59306e-32	NDHH	NP_051115.1//NADH dehydrogenase subunit 7 [Arabidopsis thaliana]
AT5G24160	1.20151	6.22963e-32	1.68586e-32	SQE6	NP_197804.1//squalene monooxygenase 6 [Arabidopsis thaliana]
ATMG00090	-1.30447	1.02206e-31	2.77345e-32	RPS3	NP_085481.1//ribosomal protein S3 [Arabidopsis thaliana]
AT1G68880	-1.78109	2.08403e-31	5.69254e-32	bZIP	NP_177054.1//basic leucine-zipper 8 [Arabidopsis thaliana]
AT5G22300	1.22732	2.19833e-31	6.00708e-32	NIT4	NP_001330785.1//nitrilase 4 [Arabidopsis thaliana];NP_197622.1//nitrilase 4 [Arabidopsis thaliana]
AT5G39130	2.46933	2.38036e-31	6.5095e-32	AT5G39130//AT5G39130	NP_198729.1//RmlC-like cupins superfamily protein [Arabidopsis thaliana]
AT1G14160	-1.24021	3.21124e-31	8.81214e-32	AT1G14160//AT1G14160	OAP19124.1//hypothetical protein AXX17_AT1G14700 [Arabidopsis thaliana]
AT2G18328	-2.24712	3.45657e-31	9.49267e-32	RL4	NP_001077912.1//RAD-like 4 [Arabidopsis thaliana]
AT2G05370	3.48807	4.31141e-31	1.18948e-31	AT2G05370//AT2G05370	NP_001154496.1//RNA-dependent RNA polymerase-like protein [Arabidopsis thaliana];NP_178605.1//RNA-dependent RNA polymerase-like protein [Arabidopsis thaliana]
AT4G25220	1.13743	4.66196e-31	1.28767e-31	G3Pp2	NP_194252.1//root hair specific 15 [Arabidopsis thaliana]
AT5G41140	-1.32821	6.01258e-31	1.66389e-31	AT5G41140//AT5G41140	NP_198930.1//Myosin heavy chain-related protein [Arabidopsis thaliana];NP_001190446.1//Myosin heavy chain-related protein [Arabidopsis thaliana]
AT1G24575	1.12775	1.18626e-30	3.29906e-31	AT1G24575//AT1G24575	NP_564220.1//DEAD-box ATP-dependent RNA helicase-like protein [Arabidopsis thaliana]
AT5G52020	1.47029	1.30277e-30	3.62582e-31	AT5G52020//AT5G52020	NP_200015.1//Integrase-type DNA-binding superfamily protein [Arabidopsis thaliana]
AT1G11740	-1.21412	1.65056e-30	4.60248e-31	AT1G11740//AT1G11740	NP_172639.2//ankyrin repeat family protein [Arabidopsis thaliana]
AT3G13435	-1.13895	1.8167e-30	5.06958e-31	AT3G13435//AT3G13435	NP_850577.1//transmembrane protein [Arabidopsis thaliana]
AT5G44572	-1.80881	2.04139e-30	5.70735e-31	AT5G44572//AT5G44572	NP_001078711.1//transmembrane protein [Arabidopsis thaliana]
AT2G32190	1.0143	2.42293e-30	6.77917e-31	AT2G32190//AT2G32190	NP_001077990.1//cysteine-rich/transmembrane domain A-like protein [Arabidopsis thaliana];NP_565739.1//cysteine-rich/transmembrane domain A-like protein [Arabidopsis thaliana]
AT3G11260	1.92385	2.74437e-30	7.6901e-31	WOX5	NP_187735.2//WUSCHEL related homeobox 5 [Arabidopsis thaliana]
AT4G19920	-2.28459	3.41279e-30	9.59188e-31	AT4G19920//AT4G19920	NP_193725.3//Toll-Interleukin-Resistance (TIR) domain family protein [Arabidopsis thaliana]
AT1G34040	-1.51505	3.97197e-30	1.11803e-30	AT1G34040//AT1G34040	NP_001321928.1//Pyridoxal phosphate (PLP)-dependent transferases superfamily protein [Arabidopsis thaliana];NP_174666.1//Pyridoxal phosphate (PLP)-dependent transferases superfamily protein [Arabidopsis thaliana]
AT5G08250	4.96659	4.12578e-30	1.16176e-30	AT5G08250//AT5G08250	NP_001330676.1//Cytochrome P450 superfamily protein [Arabidopsis thaliana]
AT1G64330	-1.11841	8.34991e-30	2.36265e-30	AT1G64330//AT1G64330	NP_176615.1//myosin heavy chain-like protein [Arabidopsis thaliana]
AT2G16980	-1.52321	1.8524e-29	5.28637e-30	AT2G16980//AT2G16980	NP_001324579.1//Major facilitator superfamily protein [Arabidopsis thaliana];NP_001324578.1//Major facilitator superfamily protein [Arabidopsis thaliana];NP_001324580.1//Major facilitator superfamily protein [Arabidopsis thaliana];NP_179290.4//Major facilitator superfamily protein [Arabidopsis thaliana]
AT4G38340	-1.10576	2.03269e-29	5.80732e-30	AT4G38340//AT4G38340	NP_195547.1//Plant regulator RWP-RK family protein [Arabidopsis thaliana]
AT4G31940	-5.32112	2.306e-29	6.59302e-30	CYP82C4	NP_194922.1//cytochrome P450, family 82, subfamily C, polypeptide 4 [Arabidopsis thaliana]
AT5G20820	-1.05652	2.59958e-29	7.43786e-30	AT5G20820//AT5G20820	NP_197582.1//SAUR-like auxin-responsive protein family [Arabidopsis thaliana]
AT5G54530	-1.06179	3.93015e-29	1.12697e-29	AT5G54530//AT5G54530	NP_200264.2//serine protease, putative (Protein of unknown function, DUF538) [Arabidopsis thaliana]
AT5G52750	1.30949	4.49125e-29	1.28976e-29	AT5G52750//AT5G52750	NP_200087.1//Heavy metal transport/detoxification superfamily protein [Arabidopsis thaliana]
AT1G79840	-1.09321	4.91548e-29	1.41314e-29	GL2	NP_001320269.1//HD-ZIP IV family of homeobox-leucine zipper protein with lipid-binding START domain-containing protein [Arabidopsis thaliana];NP_001185443.1//HD-ZIP IV family of homeobox-leucine zipper protein with lipid-binding START domain-containing protein [Arabidopsis thaliana];NP_565223.1//HD-ZIP IV family of homeobox-leucine zipper protein with lipid-binding START domain-containing protein…
AT4G33666	-1.34768	5.24611e-29	1.50875e-29	AT4G33666//AT4G33666	NP_567933.1//hypothetical protein AT4G33666 [Arabidopsis thaliana]
AT3G60966	1.55491	1.43209e-28	4.14729e-29	AT3G60966//AT3G60966	NP_001030907.1//RING/U-box superfamily protein [Arabidopsis thaliana]
AT4G18596	-2.02186	1.50613e-28	4.36329e-29	AT4G18596//AT4G18596	NP_001328467.1//SCAR family protein [Arabidopsis thaliana];NP_567562.2//Pollen Ole e 1 allergen and extensin family protein [Arabidopsis thaliana]
AT3G54150	1.46562	1.61335e-28	4.67561e-29	AT3G54150//AT3G54150	NP_190983.1//S-adenosyl-L-methionine-dependent methyltransferases superfamily protein [Arabidopsis thaliana];NP_001325504.1//S-adenosyl-L-methionine-dependent methyltransferases superfamily protein [Arabidopsis thaliana]
AT1G48000	1.80087	3.5588e-28	1.04187e-28	MYB112	NP_564519.1//myb domain protein 112 [Arabidopsis thaliana]
AT1G71530	1.00281	3.85357e-28	1.12926e-28	AT1G71530//AT1G71530	NP_177308.3//Protein kinase superfamily protein [Arabidopsis thaliana];XP_013619364.1//PREDICTED: probable serine/threonine-protein kinase At1g09600 [Brassica oleracea var. oleracea];NP_001322118.1//Protein kinase superfamily protein [Arabidopsis thaliana]
AT3G30210	3.45012	5.09207e-28	1.49773e-28	MYB121	NP_189640.1//myb domain protein 121 [Arabidopsis thaliana]
AT3G45210	-1.01995	5.21047e-28	1.5331e-28	AT3G45210//AT3G45210	NP_190107.1//transcription initiation factor TFIID subunit (Protein of unknown function, DUF584) [Arabidopsis thaliana]
AT3G12720	2.81673	1.06325e-27	3.14975e-28	MYB67	NP_566434.1//myb domain protein 67 [Arabidopsis thaliana]
AT2G36690	-1.05313	1.33468e-27	3.95946e-28	AT2G36690//AT2G36690	NP_181207.2//2-oxoglutarate (2OG) and Fe(II)-dependent oxygenase superfamily protein [Arabidopsis thaliana]
AT4G37340	-1.5088	1.36381e-27	4.04731e-28	CYP81D3	NP_195451.1//cytochrome P450, family 81, subfamily D, polypeptide 3 [Arabidopsis thaliana]
AT1G03700	2.66919	1.40361e-27	4.16689e-28	AT1G03700//AT1G03700	NP_563689.1//Uncharacterized protein family (UPF0497) [Arabidopsis thaliana]
AT3G52790	1.4135	1.5691e-27	4.66152e-28	AT3G52790//AT3G52790	NP_190847.1//peptidoglycan-binding LysM domain-containing protein [Arabidopsis thaliana]
AT5G39180	7.96428	1.76619e-27	5.2582e-28	AT5G39180//AT5G39180	NP_198734.1//RmlC-like cupins superfamily protein [Arabidopsis thaliana]
ATCG00040	-1.44236	1.80641e-27	5.37985e-28	MATK	YP_009258149.1//matK (chloroplast) [Arabidopsis suecica]
AT4G31351	1.30489	2.07653e-27	6.18869e-28	AT4G31351//AT4G31351	OAO97008.1//hypothetical protein AXX17_AT4G35900 [Arabidopsis thaliana]
AT3G55646	2.35131	2.15054e-27	6.41154e-28	AT3G55646//AT3G55646	NP_001030865.1//TPRXL [Arabidopsis thaliana]
AT4G26200	1.26564	2.23207e-27	6.65931e-28	ACS7	NP_194350.1//1-amino-cyclopropane-1-carboxylate synthase 7 [Arabidopsis thaliana]
AT4G11890	1.32598	3.48391e-27	1.04382e-27	ARCK1	NP_974536.1//Protein kinase superfamily protein [Arabidopsis thaliana];NP_192926.1//Protein kinase superfamily protein [Arabidopsis thaliana];NP_849362.1//Protein kinase superfamily protein [Arabidopsis thaliana]
AT1G61550	3.05255	7.83629e-27	2.37098e-27	AT1G61550//AT1G61550	EFH62794.1//predicted protein [Arabidopsis lyrata subsp. lyrata]
AT1G07550	-4.09873	9.63956e-27	2.92064e-27	AT1G07550//AT1G07550	NP_172235.2//Leucine-rich repeat protein kinase family protein [Arabidopsis thaliana]
AT4G30420	-1.07692	1.30193e-26	3.94878e-27	UMAMIT34	NP_001328376.1//nodulin MtN21 /EamA-like transporter family protein [Arabidopsis thaliana]
AT3G48310	1.22619	1.42412e-26	4.32538e-27	CYP71A22	OAP01970.1//CYP71A22 [Arabidopsis thaliana]
AT5G05390	2.09944	1.45695e-26	4.43123e-27	LAC12	NP_196158.1//laccase 12 [Arabidopsis thaliana]
AT4G14780	-1.67632	1.64857e-26	5.02621e-27	AT4G14780//AT4G14780	NP_193214.1//Protein kinase superfamily protein [Arabidopsis thaliana]
AT1G07560	-1.46541	1.75594e-26	5.36282e-27	AT1G07560//AT1G07560	NP_172236.2//Leucine-rich repeat protein kinase family protein [Arabidopsis thaliana]
AT1G61050	-1.88114	3.75298e-26	1.15411e-26	AT1G61050//AT1G61050	NP_001321052.1//alpha 1,4-glycosyltransferase family protein [Arabidopsis thaliana]
AT3G19370	-1.06224	4.18931e-26	1.29182e-26	AT3G19370//AT3G19370	BAB02461.1//unnamed protein product [Arabidopsis thaliana]
AT2G24430	1.7602	4.989e-26	1.54105e-26	NAC038	NP_180019.1//NAC domain containing protein 38 [Arabidopsis thaliana];XP_002880583.2//protein CUP-SHAPED COTYLEDON 3 isoform X1 [Arabidopsis lyrata subsp. lyrata]
AT5G66110	1.41336	5.34462e-26	1.65315e-26	HIPP27	NP_201412.2//Heavy metal transport/detoxification superfamily protein [Arabidopsis thaliana]
AT5G23750	-1.22158	5.83585e-26	1.80693e-26	AT5G23750//AT5G23750	NP_001331907.1//Remorin family protein [Arabidopsis thaliana]
AT1G69080	-1.32623	6.59024e-26	2.04468e-26	AT1G69080//AT1G69080	NP_974108.1//Adenine nucleotide alpha hydrolases-like superfamily protein [Arabidopsis thaliana];NP_564951.1//Adenine nucleotide alpha hydrolases-like superfamily protein [Arabidopsis thaliana]
AT5G13930	-1.57098	9.17238e-26	2.85742e-26	TT4	BAD89857.1//mutant protein of chalcone synthase [Arabidopsis thaliana]
AT4G24110	1.02855	1.07268e-25	3.34392e-26	AT4G24110//AT4G24110	NP_194142.1//NADP-specific glutamate dehydrogenase [Arabidopsis thaliana]
AT5G20480	1.49709	1.67923e-25	5.26131e-26	EFR	NP_197548.1//EF-TU receptor [Arabidopsis thaliana]
AT4G22214	1.05749	1.70702e-25	5.35017e-26	AT4G22214//AT4G22214	NP_567654.1//Defensin-like (DEFL) family protein [Arabidopsis thaliana]
AT1G05450	3.51923	2.09485e-25	6.59223e-26	AT1G05450//AT1G05450	NP_973763.1//Bifunctional inhibitor/lipid-transfer protein/seed storage 2S albumin superfamily protein [Arabidopsis thaliana]
AT5G01100	1.11673	2.1841e-25	6.8777e-26	FRB1	NP_195730.1//O-fucosyltransferase family protein [Arabidopsis thaliana]
AT3G60550	-1.06489	3.15605e-25	9.98493e-26	CYCP3%3B2	NP_191614.1//cyclin p3;2 [Arabidopsis thaliana]
AT1G35625	-3.6421	3.60587e-25	1.14156e-25	AT1G35625//AT1G35625	NP_001319153.1//RING/U-box superfamily protein [Arabidopsis thaliana]
AT1G20990	2.04034	3.98571e-25	1.2635e-25	AT1G20990//AT1G20990	NP_173523.1//Cysteine/Histidine-rich C1 domain family protein [Arabidopsis thaliana]
AT4G15150	-1.50169	4.12858e-25	1.31009e-25	AT4G15150//AT4G15150	OAO97637.1//hypothetical protein AXX17_AT4G17580 [Arabidopsis thaliana]
AT4G28110	3.32274	5.01244e-25	1.59637e-25	MYB41	NP_194540.1//myb domain protein 41 [Arabidopsis thaliana];NP_001328222.1//myb domain protein 41 [Arabidopsis thaliana]
AT2G44110	1.01727	9.06667e-25	2.91051e-25	MLO15	NP_973686.1//Seven transmembrane MLO family protein [Arabidopsis thaliana];NP_181939.1//Seven transmembrane MLO family protein [Arabidopsis thaliana]
ATCG00130	-1.28417	1.0213e-24	3.28389e-25	ATPF	NP_051045.1//ATP synthase CF0 B subunit [Arabidopsis thaliana]
AT2G34390	-1.33016	1.253e-24	4.04079e-25	NIP2%3B1	NP_180986.1//NOD26-like intrinsic protein 2;1 [Arabidopsis thaliana];NP_001324019.1//NOD26-like intrinsic protein 2;1 [Arabidopsis thaliana];NP_001324018.1//NOD26-like intrinsic protein 2;1 [Arabidopsis thaliana];NP_001324020.1//NOD26-like intrinsic protein 2;1 [Arabidopsis thaliana]
AT3G32040	-2.65692	1.77177e-24	5.73058e-25	AT3G32040//AT3G32040	NP_189747.1//Terpenoid synthases superfamily protein [Arabidopsis thaliana]
AT5G67430	-1.76583	1.86622e-24	6.04587e-25	AT5G67430//AT5G67430	NP_201544.1//Acyl-CoA N-acyltransferases (NAT) superfamily protein [Arabidopsis thaliana]
AT1G53060	1.39509	2.13596e-24	6.92649e-25	AT1G53060//AT1G53060	XP_002891725.2//lectin-like protein At1g53060 [Arabidopsis lyrata subsp. lyrata]
AT4G12495	7.75075	2.42802e-24	7.8864e-25	AT4G12495//AT4G12495	NP_001328954.1//transmembrane protein [Arabidopsis thaliana]
AT5G13210	1.17299	2.65501e-24	8.63489e-25	AT5G13210//AT5G13210	NP_196825.1//Uncharacterized conserved protein UCP015417, vWA [Arabidopsis thaliana]
AT1G05020	-1.03955	3.75649e-24	1.22687e-24	AT1G05020//AT1G05020	NP_563726.1//ENTH/ANTH/VHS superfamily protein [Arabidopsis thaliana]
AT4G28790	-1.12705	4.44681e-24	1.45374e-24	AT4G28790//AT4G28790	NP_001320083.1//basic helix-loop-helix (bHLH) DNA-binding superfamily protein [Arabidopsis thaliana];NP_001328854.1//basic helix-loop-helix (bHLH) DNA-binding superfamily protein [Arabidopsis thaliana];NP_974634.1//basic helix-loop-helix (bHLH) DNA-binding superfamily protein [Arabidopsis thaliana]
AT2G04380	7.73145	4.48168e-24	1.46608e-24	AT2G04380//AT2G04380	NP_178519.1//hypothetical protein AT2G04380 [Arabidopsis thaliana]
AT4G29340	-2.64074	4.52579e-24	1.48146e-24	PRF4	NP_194663.1//profilin 4 [Arabidopsis thaliana]
AT5G38010	-1.01637	4.54666e-24	1.48877e-24	AT5G38010//AT5G38010	NP_198617.1//UDP-Glycosyltransferase superfamily protein [Arabidopsis thaliana]
AT3G13404	-1.44096	5.02021e-24	1.64595e-24	AT3G13404//AT3G13404	NA
AT4G01970	-2.41704	6.74145e-24	2.22024e-24	STS	NP_001328930.1//stachyose synthase [Arabidopsis thaliana]
AT3G53232	1.10473	7.55544e-24	2.4915e-24	RTFL1	NP_974421.1//ROTUNDIFOLIA like 1 [Arabidopsis thaliana]
AT1G17950	2.43893	9.52417e-24	3.14975e-24	MYB52	NP_173237.1//myb domain protein 52 [Arabidopsis thaliana]
AT1G52120	-7.69963	1.17835e-23	3.90314e-24	AT1G52120//AT1G52120	NP_175624.2//Mannose-binding lectin superfamily protein [Arabidopsis thaliana]
AT2G05400	-1.7306	1.46719e-23	4.86608e-24	AT2G05400//AT2G05400	OAP08919.1//hypothetical protein AXX17_AT2G04530 [Arabidopsis thaliana];NP_001323545.1//Ubiquitin-specific protease family C19-related protein [Arabidopsis thaliana]
AT5G38930	-1.06563	1.71841e-23	5.71379e-24	AT5G38930//AT5G38930	NP_198709.1//RmlC-like cupins superfamily protein [Arabidopsis thaliana]
AT4G10530	3.24347	2.638e-23	8.84654e-24	AT4G10530//AT4G10530	NP_567360.1//Subtilase family protein [Arabidopsis thaliana]
AT5G48400	2.3618	3.56416e-23	1.20163e-23	ATGLR1.2	NP_199651.1//Glutamate receptor family protein [Arabidopsis thaliana]
AT1G02820	1.07728	3.68138e-23	1.24192e-23	LEA3	NP_171781.1//Late embryogenesis abundant 3 (LEA3) family protein [Arabidopsis thaliana]
AT4G28850	1.18611	3.68431e-23	1.24345e-23	XTH26	NP_194614.1//xyloglucan endotransglucosylase/hydrolase 26 [Arabidopsis thaliana]
AT1G08090	-1.46413	4.27624e-23	1.4444e-23	NRT2:1	XP_013646468.1//PREDICTED: high-affinity nitrate transporter 2.1-like [Brassica napus]
AT3G16150	1.06197	6.08014e-23	2.05885e-23	ASPGB1	NP_566536.1//N-terminal nucleophile aminohydrolases (Ntn hydrolases) superfamily protein [Arabidopsis thaliana]
AT1G18860	-1.42437	7.30044e-23	2.47668e-23	WRKY61	NP_001319038.1//WRKY DNA-binding protein 61 [Arabidopsis thaliana]
AT3G04370	3.01204	7.3884e-23	2.5073e-23	PDLP4	NP_187087.2//plasmodesmata-located protein 4 [Arabidopsis thaliana];NP_001030631.1//plasmodesmata-located protein 4 [Arabidopsis thaliana]
AT1G59860	2.02229	7.51722e-23	2.5526e-23	AT1G59860//AT1G59860	NP_176195.1//HSP20-like chaperones superfamily protein [Arabidopsis thaliana]
ATCG00520	-1.74393	7.52954e-23	2.55758e-23	YCF4	NP_051070.1//photosystem I assembly protein Ycf4 [Arabidopsis thaliana]
AT4G39795	-1.327	9.43032e-23	3.21416e-23	AT4G39795//AT4G39795	AAY17404.1//At4g39795 [Arabidopsis thaliana]
AT2G01580	2.58577	1.02206e-22	3.4889e-23	AT2G01580//AT2G01580	NP_178267.1//transmembrane protein [Arabidopsis thaliana]
AT1G61750	-1.09211	1.56704e-22	5.38226e-23	AT1G61750//AT1G61750	XP_020890099.1//LOW QUALITY PROTEIN: cysteine-rich repeat secretory protein 1 [Arabidopsis lyrata subsp. lyrata]
AT1G04560	3.87995	1.90885e-22	6.5744e-23	AT1G04560//AT1G04560	NP_563710.1//AWPM-19-like family protein [Arabidopsis thaliana]
AT4G24180	-1.21124	2.51079e-22	8.6661e-23	TLP1	NP_001328601.1//THAUMATIN-LIKE PROTEIN 1 [Arabidopsis thaliana];NP_001328599.1//THAUMATIN-LIKE PROTEIN 1 [Arabidopsis thaliana];NP_001328600.1//THAUMATIN-LIKE PROTEIN 1 [Arabidopsis thaliana];NP_001320053.1//THAUMATIN-LIKE PROTEIN 1 [Arabidopsis thaliana];NP_001328598.1//THAUMATIN-LIKE PROTEIN 1 [Arabidopsis thaliana];NP_194149.2//THAUMATIN-LIKE PROTEIN 1 [Arabidopsis thaliana]
AT3G56710	2.56641	2.93651e-22	1.01572e-22	SIB1	NP_191230.1//sigma factor binding protein 1 [Arabidopsis thaliana]
AT2G47200	3.24218	4.21628e-22	1.46727e-22	AT2G47200//AT2G47200	NP_182242.1//hypothetical protein AT2G47200 [Arabidopsis thaliana]
AT5G09978	-1.01234	4.27908e-22	1.49002e-22	PEP7	NP_001078561.1//elicitor peptide 7 precursor [Arabidopsis thaliana]
AT3G13730	1.01675	4.57108e-22	1.59363e-22	CYP90D1	NP_566462.1//cytochrome P450, family 90, subfamily D, polypeptide 1 [Arabidopsis thaliana]
AT5G18080	-1.24873	4.98827e-22	1.7396e-22	SAUR24	XP_010492793.1//PREDICTED: auxin-responsive protein SAUR21-like [Camelina sativa]
AT1G53270	1.54555	5.2465e-22	1.83242e-22	ABCG10	NP_175734.1//ABC-2 type transporter family protein [Arabidopsis thaliana]
AT5G58150	-1.66034	7.07456e-22	2.47985e-22	AT5G58150//AT5G58150	NP_200623.1//Leucine-rich repeat protein kinase family protein [Arabidopsis thaliana]
AT3G05155	-1.66695	8.98234e-22	3.15806e-22	AT3G05155//AT3G05155	NP_683530.2//Major facilitator superfamily protein [Arabidopsis thaliana];NP_001319476.1//Major facilitator superfamily protein [Arabidopsis thaliana]
AT3G48850	2.30514	1.08325e-21	3.82339e-22	PHT3%3B2	XP_010550753.1//PREDICTED: mitochondrial phosphate carrier protein 2, mitochondrial [Tarenaya hassleriana]
AT3G48580	1.47366	1.473e-21	5.22697e-22	XTH11	NP_001326333.1//xyloglucan endotransglucosylase/hydrolase 11 [Arabidopsis thaliana];NP_001190033.1//xyloglucan endotransglucosylase/hydrolase 11 [Arabidopsis thaliana];NP_566910.1//xyloglucan endotransglucosylase/hydrolase 11 [Arabidopsis thaliana]
AT1G66570	6.44309	1.47548e-21	5.23734e-22	SUC7	NP_176830.1//sucrose-proton symporter 7 [Arabidopsis thaliana];NP_001031241.1//sucrose-proton symporter 7 [Arabidopsis thaliana];NP_001031242.1//sucrose-proton symporter 7 [Arabidopsis thaliana]
AT5G65690	-1.05166	1.48745e-21	5.28139e-22	PCK2	NP_001331431.1//phosphoenolpyruvate carboxykinase 2 [Arabidopsis thaliana];NP_680468.1//phosphoenolpyruvate carboxykinase 2 [Arabidopsis thaliana];NP_001331432.1//phosphoenolpyruvate carboxykinase 2 [Arabidopsis thaliana]
AT2G14510	-2.29874	1.51267e-21	5.37413e-22	AT2G14510//AT2G14510	NP_001325310.1//Leucine-rich repeat protein kinase family protein [Arabidopsis thaliana]
AT5G61610	2.83088	1.97528e-21	7.05515e-22	AT5G61610//AT5G61610	NP_200969.4//Oleosin family protein [Arabidopsis thaliana]
AT4G39670	1.10578	3.38011e-21	1.21655e-21	AT4G39670//AT4G39670	NP_195677.2//Glycolipid transfer protein (GLTP) family protein [Arabidopsis thaliana]
AT4G28703	1.23328	3.43952e-21	1.23866e-21	AT4G28703//AT4G28703	NP_567815.1//RmlC-like cupins superfamily protein [Arabidopsis thaliana]
AT2G42990	-2.02252	3.70846e-21	1.33863e-21	AT2G42990//AT2G42990	XP_010508487.1//PREDICTED: GDSL esterase/lipase At2g42990 [Camelina sativa]
AT1G72930	1.08074	4.08665e-21	1.47687e-21	TIR	NP_001077816.1//toll/interleukin-1 receptor-like protein [Arabidopsis thaliana];NP_177436.1//toll/interleukin-1 receptor-like protein [Arabidopsis thaliana]
AT5G42930	-1.4384	4.28557e-21	1.55011e-21	AT5G42930//AT5G42930	NP_001331139.1//alpha/beta-Hydrolases superfamily protein [Arabidopsis thaliana];NP_199107.5//alpha/beta-Hydrolases superfamily protein [Arabidopsis thaliana]
AT3G22231	-4.92101	5.58649e-21	2.02538e-21	PCC1	NP_566702.1//pathogen and circadian controlled 1 [Arabidopsis thaliana]
AT4G21903	-1.48138	6.97045e-21	2.53448e-21	AT4G21903//AT4G21903	XP_002867814.1//protein DETOXIFICATION 38 isoform X2 [Arabidopsis lyrata subsp. lyrata];NP_001190792.1//MATE efflux family protein [Arabidopsis thaliana]
AT2G37770	1.47029	6.97192e-21	2.53575e-21	ChlAKR	NP_001031505.1//NAD(P)-linked oxidoreductase superfamily protein [Arabidopsis thaliana];NP_181313.3//NAD(P)-linked oxidoreductase superfamily protein [Arabidopsis thaliana]
AT3G26610	-1.17177	7.85428e-21	2.86412e-21	AT3G26610//AT3G26610	NP_189293.1//Pectin lyase-like superfamily protein [Arabidopsis thaliana]
AT3G62950	-3.11893	8.12802e-21	2.96566e-21	AT3G62950//AT3G62950	NP_191854.1//Thioredoxin superfamily protein [Arabidopsis thaliana]
AT5G44568	-1.37954	9.49445e-21	3.46923e-21	AT5G44568//AT5G44568	NP_001078710.1//transmembrane protein [Arabidopsis thaliana]
AT2G28690	-1.27871	1.22912e-20	4.50024e-21	AT2G28690//AT2G28690	NP_180437.2//TOX high mobility group box protein, putative (DUF1635) [Arabidopsis thaliana]
AT5G44990	4.44375	1.39114e-20	5.10077e-21	AT5G44990//AT5G44990	NP_001331899.1//Glutathione S-transferase family protein [Arabidopsis thaliana];NP_199312.1//Glutathione S-transferase family protein [Arabidopsis thaliana]
AT2G35585	-1.06528	1.48591e-20	5.45295e-21	AT2G35585//AT2G35585	NP_001325105.1//cystic fibrosis transmembrane conductance regulator [Arabidopsis thaliana];NP_565808.1//cystic fibrosis transmembrane conductance regulator [Arabidopsis thaliana]
AT3G47220	-1.06516	1.54177e-20	5.6612e-21	PLC9	NP_190306.2//phosphatidylinositol-speciwc phospholipase C9 [Arabidopsis thaliana]
AT3G21520	1.05916	1.54515e-20	5.67521e-21	DMP1	NP_188789.2//transmembrane protein, putative (DUF679 domain membrane protein 1) [Arabidopsis thaliana]
AT5G18060	-1.30075	2.09294e-20	7.7181e-21	SAUR23	NP_197307.1//SAUR-like auxin-responsive protein family [Arabidopsis thaliana]
AT5G16770	3.0193	2.18481e-20	8.06611e-21	MYB9	NP_197179.2//myb domain protein 9 [Arabidopsis thaliana]
AT2G29350	3.09589	2.36188e-20	8.7323e-21	SAG13	NP_973558.1//senescence-associated gene 13 [Arabidopsis thaliana];NP_180496.1//senescence-associated gene 13 [Arabidopsis thaliana]
AT3G03530	2.13659	2.44553e-20	9.04672e-21	NPC4	NP_566206.1//non-specific phospholipase C4 [Arabidopsis thaliana]
AT5G25160	-1.19559	2.47936e-20	9.17711e-21	ZFP3	NP_197898.1//zinc finger protein 3 [Arabidopsis thaliana]
AT2G32510	1.55787	2.91281e-20	1.0806e-20	MAPKKK17	NP_180810.1//mitogen-activated protein kinase kinase kinase 17 [Arabidopsis thaliana]
AT3G19500	2.03398	3.83293e-20	1.42761e-20	AT3G19500//AT3G19500	NP_001327697.1//basic helix-loop-helix (bHLH) DNA-binding superfamily protein [Arabidopsis thaliana];NP_001327696.1//basic helix-loop-helix (bHLH) DNA-binding superfamily protein [Arabidopsis thaliana];NP_566639.1//basic helix-loop-helix (bHLH) DNA-binding superfamily protein [Arabidopsis thaliana]
AT4G34790	-1.42421	4.28271e-20	1.59784e-20	AT4G34790//AT4G34790	NP_195205.1//SAUR-like auxin-responsive protein family [Arabidopsis thaliana]
AT3G03190	-2.64572	4.32009e-20	1.61224e-20	GSTF11	NP_186969.1//glutathione S-transferase F11 [Arabidopsis thaliana]
AT2G37580	-1.0021	9.25448e-20	3.48496e-20	AT2G37580//AT2G37580	NP_565865.1//RING/U-box superfamily protein [Arabidopsis thaliana]
AT3G14340	-1.51889	1.20736e-19	4.5631e-20	AT3G14340//AT3G14340	NP_188051.1//hypothetical protein AT3G14340 [Arabidopsis thaliana]
AT4G25010	3.89158	1.26117e-19	4.77446e-20	SWEET14	NP_194231.1//Nodulin MtN3 family protein [Arabidopsis thaliana]
AT2G13810	-2.79437	1.29585e-19	4.9112e-20	ALD1	XP_010547905.1//PREDICTED: aminotransferase ALD1 isoform X2 [Tarenaya hassleriana]
AT5G14360	-1.18962	1.50586e-19	5.71349e-20	AT5G14360//AT5G14360	NP_196940.1//Ubiquitin-like superfamily protein [Arabidopsis thaliana]
AT4G01140	-1.40093	1.64752e-19	6.26138e-20	AT4G01140//AT4G01140	NP_192023.1//transmembrane protein, putative (DUF1191) [Arabidopsis thaliana]
AT1G21550	2.40889	1.67574e-19	6.37393e-20	AT1G21550//AT1G21550	NP_564143.1//Calcium-binding EF-hand family protein [Arabidopsis thaliana]
AT5G52720	1.63056	1.99949e-19	7.63066e-20	AT5G52720//AT5G52720	NP_001330493.1//Copper transport protein family [Arabidopsis thaliana]
AT5G41570	2.90127	2.277e-19	8.71612e-20	WRKY24	NP_198972.1//WRKY DNA-binding protein 24 [Arabidopsis thaliana]
AT1G03650	1.0225	2.52808e-19	9.69858e-20	AT1G03650//AT1G03650	NP_171861.1//Acyl-CoA N-acyltransferases (NAT) superfamily protein [Arabidopsis thaliana]
AT1G48130	2.13466	2.67374e-19	1.02602e-19	PER1	NP_175247.1//1-cysteine peroxiredoxin 1 [Arabidopsis thaliana]
AT1G53870	1.62447	2.86825e-19	1.10247e-19	AT1G53870//AT1G53870	NP_001185218.2//LURP-one-like protein (DUF567) [Arabidopsis thaliana];NP_564642.1//LURP-one-like protein (DUF567) [Arabidopsis thaliana]
AT1G66190	-1.1759	2.88178e-19	1.10798e-19	AT1G66190//AT1G66190	NP_176793.1//hypothetical protein AT1G66190 [Arabidopsis thaliana]
AT1G21140	-1.09139	3.02617e-19	1.16509e-19	AT1G21140//AT1G21140	NP_173538.2//Vacuolar iron transporter (VIT) family protein [Arabidopsis thaliana]
ATCG00770	-1.11949	4.14219e-19	1.60262e-19	RPS8	NP_051093.1//ribosomal protein S8 [Arabidopsis thaliana]
AT1G65500	1.00081	4.92655e-19	1.91232e-19	AT1G65500//AT1G65500	NP_564855.1//transmembrane protein [Arabidopsis thaliana]
AT5G26620	2.75884	6.26964e-19	2.44292e-19	AT5G26620//AT5G26620	NP_850883.1//hypothetical protein AT5G26620 [Arabidopsis thaliana]
AT1G79180	-1.83351	6.3165e-19	2.46318e-19	MYB63	NP_001321204.1//myb domain protein 63 [Arabidopsis thaliana];NP_178039.1//myb domain protein 63 [Arabidopsis thaliana]
AT1G05650	-1.35612	6.41747e-19	2.50323e-19	AT1G05650//AT1G05650	NP_172056.1//Pectin lyase-like superfamily protein [Arabidopsis thaliana]
AT4G25470	1.03296	8.32977e-19	3.26144e-19	CBF2	NP_567719.1//C-repeat/DRE binding factor 2 [Arabidopsis thaliana]
AT1G76430	-1.92684	9.43479e-19	3.70206e-19	PHT1%3B9	NP_177769.1//phosphate transporter 1;9 [Arabidopsis thaliana]
AT4G29930	1.63971	1.05986e-18	4.16991e-19	AT4G29930//AT4G29930	NP_001031752.1//basic helix-loop-helix (bHLH) DNA-binding superfamily protein [Arabidopsis thaliana];NP_001329071.1//basic helix-loop-helix (bHLH) DNA-binding superfamily protein [Arabidopsis thaliana];NP_001119080.1//basic helix-loop-helix (bHLH) DNA-binding superfamily protein [Arabidopsis thaliana];NP_001329070.1//basic helix-loop-helix (bHLH) DNA-binding superfamily protein [Arabidopsis thali…
AT4G09250	1.29733	1.21803e-18	4.80247e-19	AT4G09250//AT4G09250	CAB55688.1//putative protein [Arabidopsis thaliana]
AT2G41810	-1.08665	1.28992e-18	5.08865e-19	AT2G41810//AT2G41810	EFH58059.1//hypothetical protein ARALYDRAFT_483262 [Arabidopsis lyrata subsp. lyrata]
AT5G37950	-1.00508	1.57498e-18	6.22146e-19	AT5G37950//AT5G37950	NP_198611.1//UDP-Glycosyltransferase superfamily protein [Arabidopsis thaliana];NP_001119327.1//UDP-Glycosyltransferase superfamily protein [Arabidopsis thaliana]
AT1G73040	1.54945	1.60811e-18	6.35574e-19	AT1G73040//AT1G73040	NP_001319369.1//Mannose-binding lectin superfamily protein [Arabidopsis thaliana]
ATCG00500	-1.83013	1.63701e-18	6.47512e-19	ACCD	NP_051068.1//acetyl-CoA carboxylase beta subunit [Arabidopsis thaliana]
AT1G05420	-1.30686	1.77482e-18	7.04081e-19	OFP12	NP_001323411.1//ovate family protein 12 [Arabidopsis thaliana]
AT5G18030	-1.07307	2.07027e-18	8.2347e-19	AT5G18030//AT5G18030	XP_010492793.1//PREDICTED: auxin-responsive protein SAUR21-like [Camelina sativa]
AT1G21890	3.63017	2.11337e-18	8.41284e-19	UMAMIT19	NP_001321371.1//nodulin MtN21 /EamA-like transporter family protein [Arabidopsis thaliana];NP_173607.1//nodulin MtN21 /EamA-like transporter family protein [Arabidopsis thaliana]
AT1G48510	1.59226	2.29149e-18	9.13636e-19	AT1G48510//AT1G48510	NP_001321913.1//Surfeit locus 1 cytochrome c oxidase biogenesis protein [Arabidopsis thaliana];NP_001319175.1//Surfeit locus 1 cytochrome c oxidase biogenesis protein [Arabidopsis thaliana];NP_175284.2//Surfeit locus 1 cytochrome c oxidase biogenesis protein [Arabidopsis thaliana];OAP19571.1//hypothetical protein AXX17_AT1G42610 [Arabidopsis thaliana]
AT2G16760	1.10404	2.44111e-18	9.73809e-19	AT2G16760//AT2G16760	NP_565392.1//Calcium-dependent phosphotriesterase superfamily protein [Arabidopsis thaliana]
AT3G29970	2.0475	2.86981e-18	1.14725e-18	AT3G29970//AT3G29970	NP_189632.1//B12D protein [Arabidopsis thaliana]
AT5G06330	-1.27729	3.29117e-18	1.31777e-18	AT5G06330//AT5G06330	NP_196251.1//Late embryogenesis abundant (LEA) hydroxyproline-rich glycoprotein family [Arabidopsis thaliana]
AT1G26420	1.32032	3.47384e-18	1.39237e-18	AT1G26420//AT1G26420	NP_173966.1//FAD-binding Berberine family protein [Arabidopsis thaliana]
AT3G51642	2.00081	4.39463e-18	1.767e-18	AT3G51642//AT3G51642	OAP06078.1//hypothetical protein AXX17_AT3G45990 [Arabidopsis thaliana]
AT1G48690	-1.04061	4.51328e-18	1.81614e-18	AT1G48690//AT1G48690	NP_175301.1//Auxin-responsive GH3 family protein [Arabidopsis thaliana]
AT2G31865	1.2046	4.90563e-18	1.97712e-18	PARG2	NP_850175.1//poly(ADP-ribose) glycohydrolase 2 [Arabidopsis thaliana];NP_973578.1//poly(ADP-ribose) glycohydrolase 2 [Arabidopsis thaliana]
AT5G24420	-3.33706	5.29845e-18	2.13824e-18	PGL5	NP_197830.1//6-phosphogluconolactonase 5 [Arabidopsis thaliana]
AT3G14380	-3.45862	6.1978e-18	2.50509e-18	AT3G14380//AT3G14380	NP_188055.1//Uncharacterized protein family (UPF0497) [Arabidopsis thaliana]
AT4G28800	-2.33173	6.29363e-18	2.54516e-18	AT4G28800//AT4G28800	NP_001329392.1//basic helix-loop-helix (bHLH) DNA-binding superfamily protein [Arabidopsis thaliana];NP_001320084.1//basic helix-loop-helix (bHLH) DNA-binding superfamily protein [Arabidopsis thaliana]
AT3G50280	-1.34995	6.31467e-18	2.555e-18	AT3G50280//AT3G50280	NP_190597.1//HXXXD-type acyl-transferase family protein [Arabidopsis thaliana]
AT5G38900	1.33038	6.43382e-18	2.60592e-18	AT5G38900//AT5G38900	NP_001331080.1//Thioredoxin superfamily protein [Arabidopsis thaliana]
AT1G73280	-1.32173	8.78762e-18	3.57782e-18	scpl3	NP_001323311.1//serine carboxypeptidase-like 3 [Arabidopsis thaliana];NP_177471.1//serine carboxypeptidase-like 3 [Arabidopsis thaliana];NP_001323312.1//serine carboxypeptidase-like 3 [Arabidopsis thaliana]
AT1G54870	4.60567	9.38381e-18	3.82451e-18	AT1G54870//AT1G54870	NP_001322466.1//NAD(P)-binding Rossmann-fold superfamily protein [Arabidopsis thaliana];OAP13163.1//hypothetical protein AXX17_AT1G49360 [Arabidopsis thaliana]
AT3G10113	-1.52032	1.04297e-17	4.25738e-18	AT3G10113//AT3G10113	NP_683543.1//Homeodomain-like superfamily protein [Arabidopsis thaliana]
AT5G20860	2.1759	1.1931e-17	4.88278e-18	AT5G20860//AT5G20860	NP_197586.1//Plant invertase/pectin methylesterase inhibitor superfamily [Arabidopsis thaliana];NP_001331066.1//Plant invertase/pectin methylesterase inhibitor superfamily [Arabidopsis thaliana]
AT5G50790	2.41976	1.26285e-17	5.17221e-18	SWEET10	NP_199892.1//Nodulin MtN3 family protein [Arabidopsis thaliana]
AT1G64160	1.19159	1.31834e-17	5.40785e-18	DIR5	NP_176598.1//Disease resistance-responsive (dirigent-like protein) family protein [Arabidopsis thaliana]
AT2G44990	-4.22801	1.56681e-17	6.44522e-18	CCD7	NP_001324720.1//carotenoid cleavage dioxygenase 7 [Arabidopsis thaliana];NP_001318427.1//carotenoid cleavage dioxygenase 7 [Arabidopsis thaliana];NP_182026.5//carotenoid cleavage dioxygenase 7 [Arabidopsis thaliana]
AT4G12870	1.11563	1.58069e-17	6.50566e-18	AT4G12870//AT4G12870	NP_193023.2//Gamma interferon responsive lysosomal thiol (GILT) reductase family protein [Arabidopsis thaliana]
AT2G22000	-1.07103	1.59761e-17	6.58204e-18	PROPEP6	NP_179791.1//elicitor peptide 6 precursor [Arabidopsis thaliana]
AT1G68250	4.58577	1.67227e-17	6.89668e-18	AT1G68250//AT1G68250	NP_001117570.1//hypothetical protein AT1G68250 [Arabidopsis thaliana];NP_176992.1//hypothetical protein AT1G68250 [Arabidopsis thaliana]
AT3G17130	1.73261	2.31074e-17	9.56878e-18	AT3G17130//AT3G17130	NP_188338.1//Plant invertase/pectin methylesterase inhibitor superfamily protein [Arabidopsis thaliana]
AT5G04120	1.17731	2.98357e-17	1.24116e-17	AT5G04120//AT5G04120	NP_196032.1//Phosphoglycerate mutase family protein [Arabidopsis thaliana]
AT4G02360	1.05724	3.43658e-17	1.4336e-17	AT4G02360//AT4G02360	NP_192145.1//transmembrane protein, putative (Protein of unknown function, DUF538) [Arabidopsis thaliana]
AT5G47330	-1.00951	3.76367e-17	1.57163e-17	AT5G47330//AT5G47330	NP_199544.1//alpha/beta-Hydrolases superfamily protein [Arabidopsis thaliana]
AT2G43670	1.66253	5.01972e-17	2.10354e-17	AT2G43670//AT2G43670	NP_181895.2//Carbohydrate-binding X8 domain superfamily protein [Arabidopsis thaliana]
AT3G46070	4.54513	5.35161e-17	2.24601e-17	AT3G46070//AT3G46070	ABK28589.1//unknown, partial [Arabidopsis thaliana]
AT5G38020	1.11086	6.8187e-17	2.8761e-17	AT5G38020//AT5G38020	NP_198618.1//S-adenosyl-L-methionine-dependent methyltransferases superfamily protein [Arabidopsis thaliana];BAA97534.1//S-adenosyl-L-methionine:salicylic acid carboxyl methyltransferase-like [Arabidopsis thaliana]
AT4G02830	1.41585	9.4231e-17	4.00344e-17	AT4G02830//AT4G02830	NP_192192.1//hypothetical protein AT4G02830 [Arabidopsis thaliana];NP_001190663.1//hypothetical protein AT4G02830 [Arabidopsis thaliana];NP_001328030.1//hypothetical protein AT4G02830 [Arabidopsis thaliana]
AT1G09932	1.03025	9.9051e-17	4.21449e-17	AT1G09932//AT1G09932	NP_001077500.1//Phosphoglycerate mutase family protein [Arabidopsis thaliana];NP_001321470.1//Phosphoglycerate mutase family protein [Arabidopsis thaliana];NP_849628.1//Phosphoglycerate mutase family protein [Arabidopsis thaliana];NP_001321471.1//Phosphoglycerate mutase family protein [Arabidopsis thaliana]
AT5G60780	-1.80655	1.13253e-16	4.83309e-17	NRT2.3	XP_009126582.1//PREDICTED: LOW QUALITY PROTEIN: high affinity nitrate transporter 2.3 [Brassica rapa]
AT5G49780	-1.57685	1.27042e-16	5.4309e-17	AT5G49780//AT5G49780	NP_001332720.1//Leucine-rich repeat protein kinase family protein [Arabidopsis thaliana];BAA98166.1//receptor protein kinase-like [Arabidopsis thaliana]
AT1G75830	2.0314	1.2975e-16	5.54803e-17	LCR67	NP_565119.1//low-molecular-weight cysteine-rich 67 [Arabidopsis thaliana]
AT4G00670	-1.30473	2.29817e-16	9.91164e-17	AT4G00670//AT4G00670	NP_191976.2//Remorin family protein [Arabidopsis thaliana]
AT5G64770	-1.556	2.47806e-16	1.07006e-16	RGF9	NP_201282.1//root meristem growth factor [Arabidopsis thaliana]
AT3G25770	-1.65019	2.72877e-16	1.1809e-16	AOC2	NP_566776.1//allene oxide cyclase 2 [Arabidopsis thaliana]
AT1G44180	1.52763	3.42886e-16	1.48894e-16	AT1G44180//AT1G44180	XP_020869500.1//aminoacylase-1 [Arabidopsis lyrata subsp. lyrata]
AT4G27560	-1.13317	3.59128e-16	1.56249e-16	AT4G27560//AT4G27560	NP_194486.1//UDP-Glycosyltransferase superfamily protein [Arabidopsis thaliana]
AT2G43390	2.77842	3.77942e-16	1.64714e-16	AT2G43390//AT2G43390	NP_181867.2//hypothetical protein AT2G43390 [Arabidopsis thaliana]
AT4G23290	1.05739	4.16738e-16	1.81885e-16	CRK21	NP_194060.3//cysteine-rich RLK (RECEPTOR-like protein kinase) 21 [Arabidopsis thaliana];NP_849550.2//cysteine-rich RLK (RECEPTOR-like protein kinase) 21 [Arabidopsis thaliana]
AT1G03880	3.64466	4.37229e-16	1.91059e-16	CRU2	NP_171884.1//cruciferin 2 [Arabidopsis thaliana]
AT3G51680	1.73777	4.69673e-16	2.05534e-16	SDR2	NP_190736.1//NAD(P)-binding Rossmann-fold superfamily protein [Arabidopsis thaliana]
AT1G14550	2.58577	6.54064e-16	2.8788e-16	AT1G14550//AT1G14550	NP_172907.1//Peroxidase superfamily protein [Arabidopsis thaliana]
AT3G47200	-1.03894	7.73323e-16	3.41023e-16	AT3G47200//AT3G47200	NP_190304.1//transmembrane protein, putative (DUF247) [Arabidopsis thaliana]
AT2G01200	-1.04496	8.03626e-16	3.54556e-16	IAA32	XP_020880178.1//auxin-responsive protein IAA32 isoform X1 [Arabidopsis lyrata subsp. lyrata];NP_973390.1//indole-3-acetic acid inducible 32 [Arabidopsis thaliana]
AT3G50980	1.25745	8.5563e-16	3.78131e-16	XERO1	NP_190667.2//dehydrin xero 1 [Arabidopsis thaliana]
AT5G18020	-1.22694	9.60233e-16	4.24662e-16	SAUR20	NP_197303.1//SAUR-like auxin-responsive protein family [Arabidopsis thaliana]
AT5G47250	-1.65012	9.8251e-16	4.34824e-16	AT5G47250//AT5G47250	NP_199536.1//LRR and NB-ARC domains-containing disease resistance protein [Arabidopsis thaliana]
AT1G26410	3.07343	1.11601e-15	4.94612e-16	AT1G26410//AT1G26410	NP_173965.1//FAD-binding Berberine family protein [Arabidopsis thaliana]
AT5G40380	-1.05994	1.12442e-15	4.9846e-16	CRK42	NP_198854.3//cysteine-rich RLK (RECEPTOR-like protein kinase) 42 [Arabidopsis thaliana]
AT1G01200	-1.04384	1.13106e-15	5.01642e-16	RABA3	NP_171628.2//RAB GTPase homolog A3 [Arabidopsis thaliana]
AT1G66920	1.0381	1.17183e-15	5.19968e-16	AT1G66920//AT1G66920	NP_001185332.1//Protein kinase superfamily protein [Arabidopsis thaliana];NP_176864.1//Protein kinase superfamily protein [Arabidopsis thaliana];NP_001322832.1//Protein kinase superfamily protein [Arabidopsis thaliana]
AT4G11470	3.44138	1.23027e-15	5.46549e-16	CRK31	NP_001329009.1//cysteine-rich RLK (RECEPTOR-like protein kinase) 31 [Arabidopsis thaliana]
AT5G67310	1.45618	1.26818e-15	5.63526e-16	CYP81G1	NP_201532.2//cytochrome P450, family 81, subfamily G, polypeptide 1 [Arabidopsis thaliana]
AT5G57670	-1.14704	1.37614e-15	6.12222e-16	AT5G57670//AT5G57670	NP_001078762.1//Protein kinase superfamily protein [Arabidopsis thaliana]
AT1G28610	-1.86081	1.66653e-15	7.43522e-16	AT1G28610//AT1G28610	NP_973932.1//GDSL-like Lipase/Acylhydrolase superfamily protein [Arabidopsis thaliana];NP_564313.1//GDSL-like Lipase/Acylhydrolase superfamily protein [Arabidopsis thaliana]
AT3G45610	-1.08343	1.78711e-15	7.9826e-16	DOF6	NP_190147.1//Dof-type zinc finger DNA-binding family protein [Arabidopsis thaliana]
AT4G15248	3.28621	1.85006e-15	8.27158e-16	BBX30	NP_001031645.1//B-box type zinc finger family protein [Arabidopsis thaliana]
AT1G65860	-1.11526	1.9825e-15	8.87417e-16	AT1G65860//AT1G65860	NP_176761.1//flavin-monooxygenase glucosinolate S-oxygenase 1 [Arabidopsis thaliana]
AT3G49950	-1.41643	2.06241e-15	9.24057e-16	AT3G49950//AT3G49950	NP_190564.1//GRAS family transcription factor [Arabidopsis thaliana]
AT1G03010	-1.01084	2.17424e-15	9.74848e-16	AT1G03010//AT1G03010	NP_171800.1//Phototropic-responsive NPH3 family protein [Arabidopsis thaliana];NP_001320178.1//Phototropic-responsive NPH3 family protein [Arabidopsis thaliana];NP_001320177.1//Phototropic-responsive NPH3 family protein [Arabidopsis thaliana]
AT5G23700	-1.72684	2.24769e-15	1.00849e-15	AT5G23700//AT5G23700	NP_197759.3//coiled-coil protein [Arabidopsis thaliana];NP_001330555.1//coiled-coil protein [Arabidopsis thaliana];NP_001330556.1//coiled-coil protein [Arabidopsis thaliana]
AT1G64000	3.7874	2.75493e-15	1.24102e-15	WRKY56	NP_176583.1//WRKY DNA-binding protein 56 [Arabidopsis thaliana]
AT1G19250	1.49492	2.79799e-15	1.26101e-15	FMO1	NP_173359.3//flavin-dependent monooxygenase 1 [Arabidopsis thaliana]
AT1G52040	-1.61081	2.9083e-15	1.31164e-15	MBP1	NP_175616.1//myrosinase-binding protein 1 [Arabidopsis thaliana]
AT4G17680	-1.12009	3.43801e-15	1.55634e-15	AT4G17680//AT4G17680	NP_193503.2//SBP (S-ribonuclease binding protein) family protein [Arabidopsis thaliana]
AT5G39860	-1.29785	3.60077e-15	1.63191e-15	PRE1	NP_198802.1//basic helix-loop-helix (bHLH) DNA-binding family protein [Arabidopsis thaliana]
AT1G14540	1.0385	4.30601e-15	1.95835e-15	PER4	NP_172906.1//Peroxidase superfamily protein [Arabidopsis thaliana]
AT5G55680	-1.51806	5.04479e-15	2.29966e-15	AT5G55680//AT5G55680	OAO93057.1//hypothetical protein AXX17_AT5G54840 [Arabidopsis thaliana]
AT1G52343	1.00479	6.86552e-15	3.15425e-15	AT1G52343//AT1G52343	NP_001117472.2//transmembrane protein [Arabidopsis thaliana]
AT1G24851	-2.74376	7.33381e-15	3.37635e-15	AT1G24851//AT1G24851	NP_173877.1//hypothetical protein AT1G24851 [Arabidopsis thaliana]
AT5G10150	-1.02414	8.14126e-15	3.76096e-15	AT5G10150//AT5G10150	NP_001330906.1//UPSTREAM OF FLC protein (DUF966) [Arabidopsis thaliana];NP_196577.1//UPSTREAM OF FLC protein (DUF966) [Arabidopsis thaliana]
AT1G43650	-1.21615	8.41614e-15	3.88972e-15	UMAMIT22	NP_001319162.1//nodulin MtN21 /EamA-like transporter family protein [Arabidopsis thaliana];NP_175030.2//nodulin MtN21 /EamA-like transporter family protein [Arabidopsis thaliana]
AT3G48350	-1.64631	1.18318e-14	5.50453e-15	CEP3	NP_566901.1//Cysteine proteinases superfamily protein [Arabidopsis thaliana];NP_001327487.1//Cysteine proteinases superfamily protein [Arabidopsis thaliana]
AT2G01900	-1.01587	1.45891e-14	6.80732e-15	AT2G01900//AT2G01900	NP_001323556.1//DNAse I-like superfamily protein [Arabidopsis thaliana];NP_001323555.1//DNAse I-like superfamily protein [Arabidopsis thaliana]
AT1G76650	1.53132	1.71896e-14	8.06235e-15	CML38	NP_177791.1//calmodulin-like 38 [Arabidopsis thaliana];NP_001077834.1//calmodulin-like 38 [Arabidopsis thaliana]
AT1G15760	1.0452	1.73329e-14	8.13141e-15	AT1G15760//AT1G15760	NP_173028.1//Sterile alpha motif (SAM) domain-containing protein [Arabidopsis thaliana]
ATCG00170	-1.05846	1.80789e-14	8.4852e-15	RPOC2	CZF92071.1//RNA polymerase beta' subunit-2 (chloroplast) [Arabidopsis lyrata subsp. petraea]
AT3G03820	-1.39585	2.0174e-14	9.49003e-15	SAUR29	NP_001319462.1//SAUR-like auxin-responsive protein family [Arabidopsis thaliana]
AT5G63350	1.22891	2.0447e-14	9.62899e-15	AT5G63350//AT5G63350	NP_201140.1//von willebrand factor A domain protein [Arabidopsis thaliana]
AT4G28530	-2.87961	2.63915e-14	1.24785e-14	NAC074	NP_001119074.1//NAC domain containing protein 74 [Arabidopsis thaliana];NP_567811.1//NAC domain containing protein 74 [Arabidopsis thaliana]
AT5G04390	1.14765	2.82694e-14	1.33753e-14	AT5G04390//AT5G04390	NP_196059.1//C2H2-type zinc finger family protein [Arabidopsis thaliana]
AT2G24710	-2.65127	2.90284e-14	1.37466e-14	GLR2.3	NP_001325281.1//glutamate receptor 2.3 [Arabidopsis thaliana];NP_180047.1//glutamate receptor 2.3 [Arabidopsis thaliana];NP_001325282.1//glutamate receptor 2.3 [Arabidopsis thaliana]
AT1G44608	-1.35886	3.35613e-14	1.59322e-14	AT1G44608//AT1G44608	NP_175093.2//hypothetical protein AT1G44608 [Arabidopsis thaliana]
AT4G34419	1.33265	3.51028e-14	1.66788e-14	AT4G34419//AT4G34419	NP_001190912.1//hypothetical protein AT4G34419 [Arabidopsis thaliana]
AT3G20935	-1.17838	4.32011e-14	2.05995e-14	CYP705A28	NP_001154631.1//cytochrome P450, family 705, subfamily A, polypeptide 28 [Arabidopsis thaliana]
AT5G19810	-1.75284	4.76172e-14	2.27303e-14	AT5G19810//AT5G19810	NP_197482.1//Proline-rich extensin-like family protein [Arabidopsis thaliana]
AT3G11110	2.36759	5.19262e-14	2.4831e-14	AT3G11110//AT3G11110	NP_187722.1//RING/U-box superfamily protein [Arabidopsis thaliana]
AT4G39580	1.0421	5.44511e-14	2.60843e-14	AT4G39580//AT4G39580	NP_195668.1//Galactose oxidase/kelch repeat superfamily protein [Arabidopsis thaliana]
AT5G56960	3.93155	5.46507e-14	2.61857e-14	AT5G56960//AT5G56960	NP_200506.1//basic helix-loop-helix (bHLH) DNA-binding family protein [Arabidopsis thaliana];NP_001330357.1//basic helix-loop-helix (bHLH) DNA-binding family protein [Arabidopsis thaliana]
AT4G17220	-1.11552	6.48548e-14	3.11707e-14	MAP70-5	NP_193455.2//microtubule-associated proteins 70-5 [Arabidopsis thaliana]
AT4G17785	1.8297	6.66763e-14	3.20883e-14	MYB39	NP_567540.2//myb domain protein 39 [Arabidopsis thaliana]
AT1G13480	1.8297	6.66763e-14	3.20883e-14	AT1G13480//AT1G13480	NP_172805.1//hypothetical protein (DUF1262) [Arabidopsis thaliana]
AT5G36110	2.17255	7.92171e-14	3.82238e-14	CYP716A1	NP_001332668.1//cytochrome P450, family 716, subfamily A, polypeptide 1 [Arabidopsis thaliana];NP_198460.1//cytochrome P450, family 716, subfamily A, polypeptide 1 [Arabidopsis thaliana]
AT5G46871	-2.89225	8.93818e-14	4.32416e-14	AT5G46871//AT5G46871	NP_001032020.1//Putative membrane lipoprotein [Arabidopsis thaliana]
AT4G10510	-2.35118	8.95868e-14	4.33502e-14	AT4G10510//AT4G10510	NP_567358.1//Subtilase family protein [Arabidopsis thaliana];NP_001328158.1//Subtilase family protein [Arabidopsis thaliana]
AT4G22755	-1.65127	9.45998e-14	4.58458e-14	AT4G22755//AT4G22755	NP_567669.1//methylsterol monooxygenase 1-3 [Arabidopsis thaliana]
AT5G19100	-1.372	1.01326e-13	4.92018e-14	AT5G19100//AT5G19100	NP_197411.1//Eukaryotic aspartyl protease family protein [Arabidopsis thaliana]
AT1G13230	2.01319	1.03756e-13	5.04251e-14	AT1G13230//AT1G13230	NP_172782.2//Leucine-rich repeat (LRR) family protein [Arabidopsis thaliana]
AT4G25000	1.2212	1.25651e-13	6.13578e-14	AMY1	NP_567714.1//alpha-amylase-like protein [Arabidopsis thaliana]
AT4G23150	3.35483	1.40141e-13	6.8537e-14	CRK7	NP_194046.2//cysteine-rich RLK (RECEPTOR-like protein kinase) 7 [Arabidopsis thaliana]
AT3G22570	-1.18237	1.4272e-13	6.98433e-14	AT3G22570//AT3G22570	NP_001319619.1//Bifunctional inhibitor/lipid-transfer protein/seed storage 2S albumin superfamily protein [Arabidopsis thaliana];BAC42080.1//unknown protein [Arabidopsis thaliana]
AT2G02630	-1.39494	1.6777e-13	8.24206e-14	AT2G02630//AT2G02630	AAC18924.1//hypothetical protein [Arabidopsis thaliana]
AT3G32030	-1.80655	1.68666e-13	8.28784e-14	AT3G32030//AT3G32030	NP_189746.1//Terpenoid cyclases/Protein prenyltransferases superfamily protein [Arabidopsis thaliana]
AT1G34580	-2.41952	2.0826e-13	1.02795e-13	AT1G34580//AT1G34580	NP_174718.1//Major facilitator superfamily protein [Arabidopsis thaliana]
AT5G65800	-1.68725	2.15719e-13	1.06568e-13	ACS5	XP_013646853.1//PREDICTED: 1-aminocyclopropane-1-carboxylate synthase 9-like [Brassica napus]
AT1G79360	-1.00366	2.22021e-13	1.09751e-13	2018-10-02	NP_178054.1//organic cation/carnitine transporter 2 [Arabidopsis thaliana]
AT2G43000	1.91967	2.33211e-13	1.15356e-13	NAC042	NP_181828.1//NAC domain containing protein 42 [Arabidopsis thaliana]
AT1G70720	-2.51857	2.78773e-13	1.38305e-13	AT1G70720//AT1G70720	NP_001320878.1//Plant invertase/pectin methylesterase inhibitor superfamily protein [Arabidopsis thaliana]
AT5G53190	-3.608	2.9535e-13	1.46685e-13	SWEET3	NP_200131.2//Nodulin MtN3 family protein [Arabidopsis thaliana]
AT4G01335	-1.14683	3.04583e-13	1.51302e-13	AT4G01335//AT4G01335	NP_001154197.1//TATA box-binding protein associated factor RNA polymerase I subunit B-like protein [Arabidopsis thaliana]
AT1G49490	-1.21952	3.0701e-13	1.5267e-13	AT1G49490//AT1G49490	NP_175372.1//Leucine-rich repeat (LRR) family protein [Arabidopsis thaliana]
AT2G02610	-1.34255	3.15423e-13	1.5692e-13	AT2G02610//AT2G02610	NP_178364.1//Cysteine/Histidine-rich C1 domain family protein [Arabidopsis thaliana]
AT2G03360	1.18236	3.30822e-13	1.64685e-13	AT2G03360//AT2G03360	NP_001118256.1//Glycosyltransferase family 61 protein [Arabidopsis thaliana];NP_178435.2//Glycosyltransferase family 61 protein [Arabidopsis thaliana]
AT3G29635	-1.26618	3.33504e-13	1.66091e-13	AT3G29635//AT3G29635	NP_189605.1//HXXXD-type acyl-transferase family protein [Arabidopsis thaliana]
AT1G74000	1.2232	3.35928e-13	1.67333e-13	SS3	NP_177540.3//strictosidine synthase 3 [Arabidopsis thaliana]
AT1G30260	-1.05478	4.11602e-13	2.0607e-13	AT1G30260//AT1G30260	NP_564352.1//galactosyltransferase family protein [Arabidopsis thaliana]
AT5G67090	-1.28417	4.42589e-13	2.21817e-13	AT5G67090//AT5G67090	NP_569044.1//Subtilisin-like serine endopeptidase family protein [Arabidopsis thaliana]
AT4G13420	3.39313	4.48858e-13	2.25006e-13	HAK5	NP_567404.1//high affinity K+ transporter 5 [Arabidopsis thaliana]
AT5G39670	1.11816	5.38854e-13	2.71312e-13	AT5G39670//AT5G39670	NP_568568.1//Calcium-binding EF-hand family protein [Arabidopsis thaliana]
AT3G21460	-3.08665	5.451e-13	2.74572e-13	AT3G21460//AT3G21460	XP_002885441.2//monothiol glutaredoxin-S10 [Arabidopsis lyrata subsp. lyrata]
AT2G28990	-1.02874	7.77316e-13	3.94656e-13	AT2G28990//AT2G28990	NP_180465.1//Leucine-rich repeat protein kinase family protein [Arabidopsis thaliana]
ATCG00550	1.36557	8.54954e-13	4.34705e-13	PSBJ	NP_051073.1//photosystem II protein J [Arabidopsis thaliana]
AT2G30670	-2.67981	8.62237e-13	4.3859e-13	AT2G30670//AT2G30670	XP_002881123.1//tropinone reductase homolog At2g30670 isoform X1 [Arabidopsis lyrata subsp. lyrata]
AT4G14390	-1.56745	8.92146e-13	4.53992e-13	AT4G14390//AT4G14390	NP_001329543.1//Ankyrin repeat family protein [Arabidopsis thaliana];NP_001329542.1//Ankyrin repeat family protein [Arabidopsis thaliana];NP_001329544.1//Ankyrin repeat family protein [Arabidopsis thaliana];NP_193175.2//Ankyrin repeat family protein [Arabidopsis thaliana]
ATMG00980	-1.40188	9.13216e-13	4.65195e-13	RPSL2	NP_178773.1//Ribosomal protein S12/S23 family protein [Arabidopsis thaliana]
AT2G07675	-1.40188	9.13216e-13	4.65195e-13	AT2G07675//AT2G07675	NP_178773.1//Ribosomal protein S12/S23 family protein [Arabidopsis thaliana]
AT5G66815	1.92681	1.00367e-12	5.124e-13	AT5G66815//AT5G66815	NP_569039.1//transmembrane protein [Arabidopsis thaliana]
AT5G04020	-1.03983	1.00367e-12	5.12436e-13	AT5G04020//AT5G04020	NP_001318476.1//calmodulin binding protein [Arabidopsis thaliana]
AT4G30120	-1.9732	1.13571e-12	5.81525e-13	HMA3	XP_002867366.1//cadmium/zinc-transporting ATPase HMA3 [Arabidopsis lyrata subsp. lyrata];OAP01101.1//HMA3 [Arabidopsis thaliana]
AT1G02620	1.53132	1.25894e-12	6.45688e-13	AT1G02620//AT1G02620	NP_001318907.1//Ras-related small GTP-binding family protein [Arabidopsis thaliana]
AT2G14580	-1.34023	1.38586e-12	7.12537e-13	PRB1	NP_179064.1//basic pathogenesis-related protein 1 [Arabidopsis thaliana]
AT3G44435	1.6388	1.81631e-12	9.38636e-13	AT3G44435//AT3G44435	NP_001327845.1//hypothetical protein AT3G44435 [Arabidopsis thaliana]
AT4G38825	-1.80655	2.18178e-12	1.13096e-12	AT4G38825//AT4G38825	NP_001119142.1//SAUR-like auxin-responsive protein family [Arabidopsis thaliana]
AT4G18250	1.57592	2.33787e-12	1.21483e-12	AT4G18250//AT4G18250	NP_001319982.1//receptor Serine/Threonine kinase-like protein [Arabidopsis thaliana]
AT2G25297	6.5554	2.8813e-12	1.50328e-12	AT2G25297//AT2G25297	NP_001323651.1//transmembrane protein [Arabidopsis thaliana]
ATCG00140	-1.17719	3.64171e-12	1.91e-12	ATPH	CDY21188.1//BnaA01g34190D [Brassica napus]
AT5G41750	1.02581	4.63695e-12	2.44078e-12	AT5G41750//AT5G41750	NP_198990.3//Disease resistance protein (TIR-NBS-LRR class) family [Arabidopsis thaliana]
AT3G04210	2.0452	4.90417e-12	2.58609e-12	AT3G04210//AT3G04210	NP_566223.1//Disease resistance protein (TIR-NBS class) [Arabidopsis thaliana]
AT5G16170	1.00588	5.10892e-12	2.69783e-12	AT5G16170//AT5G16170	NP_197121.2//Core-2/I-branching beta-1,6-N-acetylglucosaminyltransferase family protein [Arabidopsis thaliana]
AT1G74490	1.14856	7.52984e-12	4.0183e-12	AT1G74490//AT1G74490	NP_177589.2//Protein kinase superfamily protein [Arabidopsis thaliana]
AT1G23550	1.22205	7.75236e-12	4.13868e-12	SRO2	NP_173769.1//similar to RCD one 2 [Arabidopsis thaliana]
AT5G33355	-1.43562	8.03748e-12	4.29767e-12	AT5G33355//AT5G33355	NP_680294.1//Defensin-like (DEFL) family protein [Arabidopsis thaliana]
AT3G09960	-1.21924	8.11421e-12	4.34041e-12	AT3G09960//AT3G09960	NP_566363.1//Calcineurin-like metallo-phosphoesterase superfamily protein [Arabidopsis thaliana]
AT1G52290	-1.28699	8.48884e-12	4.54529e-12	PERK15	NP_175639.1//Protein kinase superfamily protein [Arabidopsis thaliana];NP_001323214.1//Protein kinase superfamily protein [Arabidopsis thaliana]
AT4G23200	1.72209	8.52725e-12	4.56675e-12	CRK12	NP_001328465.1//cysteine-rich RLK (RECEPTOR-like protein kinase) 12 [Arabidopsis thaliana];NP_001320040.1//cysteine-rich RLK (RECEPTOR-like protein kinase) 12 [Arabidopsis thaliana]
AT1G17065	-3.90207	1.00713e-11	5.40961e-12	AT1G17065//AT1G17065	NP_001321156.1//hypothetical protein AT1G17065 [Arabidopsis thaliana]
AT1G72540	1.15611	1.01468e-11	5.45337e-12	AT1G72540//AT1G72540	NP_177398.1//Protein kinase superfamily protein [Arabidopsis thaliana]
AT1G09155	-1.75255	1.06642e-11	5.73704e-12	PP2-B15	NP_563837.1//phloem protein 2-B15 [Arabidopsis thaliana]
AT2G16970	-1.39372	1.373e-11	7.43267e-12	MEE15	NP_001323497.1//Major facilitator superfamily protein [Arabidopsis thaliana];NP_001323499.1//Major facilitator superfamily protein [Arabidopsis thaliana];NP_001318235.1//Major facilitator superfamily protein [Arabidopsis thaliana];NP_001323502.1//Major facilitator superfamily protein [Arabidopsis thaliana];NP_001323498.1//Major facilitator superfamily protein [Arabidopsis thaliana];NP_001323500.1…
AT3G19550	1.58556	1.62273e-11	8.81198e-12	AT3G19550//AT3G19550	NP_566643.1//glutamate racemase [Arabidopsis thaliana]
AT1G50750	3.0761	1.96245e-11	1.07043e-11	AT1G50750//AT1G50750	NP_001319190.1//aminotransferase-like, mobile domain protein [Arabidopsis thaliana]
AT1G14185	-1.36798	2.42222e-11	1.32684e-11	AT1G14185//AT1G14185	NP_563939.1//Glucose-methanol-choline (GMC) oxidoreductase family protein [Arabidopsis thaliana]
AT5G46590	-1.83377	2.42918e-11	1.33116e-11	NAC096	NP_001332638.1//NAC domain containing protein 96 [Arabidopsis thaliana];NP_199471.1//NAC domain containing protein 96 [Arabidopsis thaliana]
AT5G46040	-1.59563	2.48292e-11	1.36166e-11	AT5G46040//AT5G46040	NP_199416.1//Major facilitator superfamily protein [Arabidopsis thaliana]
AT1G29440	-1.29319	3.09727e-11	1.70608e-11	SAUR63	NP_174237.2//SAUR-like auxin-responsive protein family [Arabidopsis thaliana]
ATCG00570	1.40961	3.3703e-11	1.86039e-11	PSBF	YP_002456445.1//photosystem II cytochrome b559 beta subunit (chloroplast) [Trifolium subterraneum]
AT5G22570	-3.64305	3.41048e-11	1.88329e-11	WRKY38	NP_197649.2//WRKY DNA-binding protein 38 [Arabidopsis thaliana]
AT2G28850	-3.96851	3.71273e-11	2.05253e-11	CYP710A3	NP_180451.1//cytochrome P450, family 710, subfamily A, polypeptide 3 [Arabidopsis thaliana]
AT3G47480	1.24679	3.82844e-11	2.11852e-11	AT3G47480//AT3G47480	NP_190332.1//Calcium-binding EF-hand family protein [Arabidopsis thaliana]
AT1G40104	-4.45731	4.03719e-11	2.23659e-11	AT1G40104//AT1G40104	NP_001154396.1//hypothetical protein AT1G40104 [Arabidopsis thaliana]
AT4G26460	2.70125	4.16113e-11	2.30876e-11	AT4G26460//AT4G26460	NP_001329826.1//S-adenosyl-L-methionine-dependent methyltransferases superfamily protein [Arabidopsis thaliana]
AT3G28007	1.88978	4.39854e-11	2.44374e-11	SWEET4	NP_566829.1//Nodulin MtN3 family protein [Arabidopsis thaliana]
AT4G20235	-1.9403	5.03766e-11	2.80838e-11	CYP71A28	NP_001328622.1//cytochrome P450, family 71, subfamily A, polypeptide 28 [Arabidopsis thaliana];NP_001031675.2//cytochrome P450, family 71, subfamily A, polypeptide 28 [Arabidopsis thaliana]
AT1G11080	1.20095	5.53687e-11	3.09601e-11	scpl31	NP_001184957.1//serine carboxypeptidase-like 31 [Arabidopsis thaliana];NP_172575.2//serine carboxypeptidase-like 31 [Arabidopsis thaliana]
AT5G56620	2.26947	5.70835e-11	3.1943e-11	NAC099	NP_001330095.1//NAC domain containing protein 99 [Arabidopsis thaliana];NP_200473.1//NAC domain containing protein 99 [Arabidopsis thaliana];NP_001330096.1//NAC domain containing protein 99 [Arabidopsis thaliana]
AT5G40990	4.42707	6.94691e-11	3.90276e-11	GLIP1	NP_198915.1//GDSL lipase 1 [Arabidopsis thaliana]
AT5G55590	2.38328	7.08983e-11	3.9853e-11	QRT1	NP_001331632.1//Pectin lyase-like superfamily protein [Arabidopsis thaliana];NP_200370.1//Pectin lyase-like superfamily protein [Arabidopsis thaliana]
AT3G57700	4.5041	7.91131e-11	4.46124e-11	AT3G57700//AT3G57700	NP_191329.1//Protein kinase superfamily protein [Arabidopsis thaliana]
AT5G41300	-2.1263	9.05917e-11	5.11999e-11	AT5G41300//AT5G41300	NP_198946.1//Receptor-like protein kinase-related family protein [Arabidopsis thaliana]
AT2G34350	-1.14961	9.45871e-11	5.35078e-11	AT2G34350//AT2G34350	NP_850228.1//Nodulin-like / Major Facilitator Superfamily protein [Arabidopsis thaliana]
AT2G34360	1.40291	9.46357e-11	5.35453e-11	AT2G34360//AT2G34360	NP_001324516.1//MATE efflux family protein [Arabidopsis thaliana];NP_180983.4//MATE efflux family protein [Arabidopsis thaliana]
AT2G34317	-3.34969	9.46381e-11	5.35566e-11	AT2G34317//AT2G34317	NP_001323697.1//avirulence induced family protein [Arabidopsis thaliana]
AT2G18590	6.32274	9.92259e-11	5.62052e-11	AT2G18590//AT2G18590	NP_179449.5//Major facilitator superfamily protein [Arabidopsis thaliana]
AT1G24140	1.16343	1.06153e-10	6.02298e-11	AT1G24140//AT1G24140	NP_173824.2//Matrixin family protein [Arabidopsis thaliana]
AT1G66930	-1.57476	1.07636e-10	6.11034e-11	AT1G66930//AT1G66930	NP_001321228.1//Protein kinase superfamily protein [Arabidopsis thaliana];NP_176865.1//Protein kinase superfamily protein [Arabidopsis thaliana];NP_001321229.1//Protein kinase superfamily protein [Arabidopsis thaliana]
AT2G14247	-1.30353	1.34609e-10	7.68008e-11	AT2G14247//AT2G14247	NP_973452.1//Expressed protein [Arabidopsis thaliana]
AT3G17640	-1.0968	1.38847e-10	7.92923e-11	AT3G17640//AT3G17640	NP_188391.1//Leucine-rich repeat (LRR) family protein [Arabidopsis thaliana]
AT5G60520	1.00778	1.50097e-10	8.58118e-11	AT5G60520//AT5G60520	NP_200860.1//Late embryogenesis abundant (LEA) protein-like protein [Arabidopsis thaliana]
AT4G12270	-1.14396	1.53734e-10	8.79719e-11	AT4G12270//AT4G12270	NP_192964.1//Copper amine oxidase family protein [Arabidopsis thaliana]
AT1G29430	-1.38332	1.58871e-10	9.09953e-11	AT1G29430//AT1G29430	NP_174236.1//SAUR-like auxin-responsive protein family [Arabidopsis thaliana]
AT3G53160	1.23142	1.71489e-10	9.84212e-11	UGT73C7	NP_190884.1//UDP-glucosyl transferase 73C7 [Arabidopsis thaliana]
AT5G44574	-1.42803	1.76197e-10	1.01161e-10	AT5G44574//AT5G44574	NP_001078712.1//transmembrane protein [Arabidopsis thaliana]
AT2G36780	1.06433	1.86469e-10	1.07137e-10	AT2G36780//AT2G36780	NP_181216.1//UDP-Glycosyltransferase superfamily protein [Arabidopsis thaliana]
AT2G28490	3.5554	1.91157e-10	1.09911e-10	AT2G28490//AT2G28490	XP_010510617.1//PREDICTED: vicilin-like seed storage protein At2g28490 [Camelina sativa]
AT1G26200	-2.34158	2.01899e-10	1.16236e-10	AT1G26200//AT1G26200	NP_001154368.1//TRAM, LAG1 and CLN8 (TLC) lipid-sensing domain containing protein [Arabidopsis thaliana];NP_001323183.1//TRAM, LAG1 and CLN8 (TLC) lipid-sensing domain containing protein [Arabidopsis thaliana]
AT5G52670	1.31815	2.034e-10	1.17165e-10	AT5G52670//AT5G52670	NP_200079.1//Copper transport protein family [Arabidopsis thaliana]
AT5G01900	-2.63146	2.12587e-10	1.22793e-10	WRKY62	AAK28310.1//WRKY DNA-binding protein 62, partial [Arabidopsis thaliana]
AT5G59170	2.05392	2.27031e-10	1.31255e-10	AT5G59170//AT5G59170	NP_200725.1//Proline-rich extensin-like family protein [Arabidopsis thaliana]
AT1G66600	1.19687	2.43352e-10	1.40974e-10	ABO3	NP_176833.1//ABA overly sensitive mutant 3 [Arabidopsis thaliana]
AT5G26150	-1.23563	2.49601e-10	1.44751e-10	AT5G26150//AT5G26150	NP_001331153.1//protein kinase family protein [Arabidopsis thaliana];NP_197987.2//protein kinase family protein [Arabidopsis thaliana]
AT5G11540	-1.04479	2.53724e-10	1.47169e-10	GulLO3	NP_196715.1//D-arabinono-1,4-lactone oxidase family protein [Arabidopsis thaliana]
AT2G14610	-2.71191	3.0247e-10	1.76432e-10	PR1	NP_179068.1//pathogenesis-related protein 1 [Arabidopsis thaliana]
AT5G52260	-1.90608	3.25828e-10	1.90366e-10	MYB19	NP_200039.1//myb domain protein 19 [Arabidopsis thaliana]
AT2G24800	-2.32112	3.33558e-10	1.94988e-10	AT2G24800//AT2G24800	NP_001325148.1//Peroxidase superfamily protein [Arabidopsis thaliana];NP_180053.1//Peroxidase superfamily protein [Arabidopsis thaliana]
AT2G35290	1.16493	3.35193e-10	1.9605e-10	AT2G35290//AT2G35290	NP_181072.2//hypothetical protein AT2G35290 [Arabidopsis thaliana]
AT1G18280	-1.33071	3.37795e-10	1.97607e-10	AT1G18280//AT1G18280	NP_173264.1//Bifunctional inhibitor/lipid-transfer protein/seed storage 2S albumin superfamily protein [Arabidopsis thaliana]
AT5G39000	-1.61916	3.43362e-10	2.01045e-10	AT5G39000//AT5G39000	NP_198716.1//Malectin/receptor-like protein kinase family protein [Arabidopsis thaliana]
AT1G21528	2.16127	3.6491e-10	2.14046e-10	AT1G21528//AT1G21528	OAP16692.1//hypothetical protein AXX17_AT1G22600 [Arabidopsis thaliana]
AT2G18550	-2.11467	3.79775e-10	2.23206e-10	HB21	NP_179445.1//homeobox protein 21 [Arabidopsis thaliana]
AT4G38775	-3.71413	3.841e-10	2.2591e-10	AT4G38775//AT4G38775	NP_195588.1//proline-rich protein 4 [Arabidopsis thaliana]
AT2G23270	4.32274	3.9956e-10	2.35214e-10	AT2G23270//AT2G23270	NP_565549.1//transmembrane protein [Arabidopsis thaliana]
AT3G50610	3.08827	4.14096e-10	2.43945e-10	AT3G50610//AT3G50610	NP_001325993.1//DNA-directed RNA polymerase II subunit RPB1-like protein [Arabidopsis thaliana]
AT5G50600	1.44927	4.27529e-10	2.5258e-10	HSD1	NP_568742.1//hydroxysteroid dehydrogenase 1 [Arabidopsis thaliana]
AT5G45440	-1.05102	4.38886e-10	2.59474e-10	AT5G45440//AT5G45440	NP_199357.1//P-loop containing nucleoside triphosphate hydrolases superfamily protein [Arabidopsis thaliana]
AT3G12060	1.85905	4.40912e-10	2.60765e-10	TBL1	NP_187813.1//trichome birefringence-like protein (DUF828) [Arabidopsis thaliana]
AT5G20470	-1.61161	4.42219e-10	2.61585e-10	HDK	NP_197547.1//myosin [Arabidopsis thaliana]
ATMG00590	3.02304	4.75727e-10	2.81706e-10	ORF313	NP_085519.1//hypothetical protein ArthMp052 [Arabidopsis thaliana]
AT5G49340	5.21026	5.076e-10	3.01008e-10	TBL4	NP_199745.1//TRICHOME BIREFRINGENCE-LIKE 4 [Arabidopsis thaliana]
AT4G13790	-2.36484	5.12442e-10	3.03934e-10	AT4G13790//AT4G13790	NP_193115.1//SAUR-like auxin-responsive protein family [Arabidopsis thaliana]
AT1G54950	-3.26223	5.2377e-10	3.10818e-10	AT1G54950//AT1G54950	NP_001319235.1//transmembrane protein [Arabidopsis thaliana]
AT5G64190	-2.30036	5.49418e-10	3.26465e-10	AT5G64190//AT5G64190	NP_001330817.1//neuronal PAS domain protein [Arabidopsis thaliana]
AT1G15050	-1.94915	5.61081e-10	3.33669e-10	IAA34	NP_172959.2//indole-3-acetic acid inducible 34 [Arabidopsis thaliana];OAP12479.1//IAA34 [Arabidopsis thaliana]
ATCG00760	-2.18902	5.97734e-10	3.55971e-10	RPL36	ASW20474.1//ribosomal protein L36 (chloroplast) [Alpinia oxyphylla]
AT1G03620	-1.1261	6.51615e-10	3.89158e-10	AT1G03620//AT1G03620	NP_171859.1//ELMO/CED-12 family protein [Arabidopsis thaliana];NP_001321012.1//ELMO/CED-12 family protein [Arabidopsis thaliana]
AT3G27250	-1.35738	7.16103e-10	4.28652e-10	AT3G27250//AT3G27250	NP_189361.1//hypothetical protein AT3G27250 [Arabidopsis thaliana]
AT3G45920	-1.6816	7.46574e-10	4.4705e-10	AT3G45920//AT3G45920	NP_190178.1//Protein kinase superfamily protein [Arabidopsis thaliana]
AT1G06830	-1.05577	8.57616e-10	5.1526e-10	AT1G06830//AT1G06830	NP_172168.1//Glutaredoxin family protein [Arabidopsis thaliana]
AT5G36150	1.93369	8.5921e-10	5.16398e-10	PEN3	XP_010495860.1//PREDICTED: tirucalladienol synthase [Camelina sativa]
AT2G20030	-1.65524	8.83998e-10	5.31483e-10	AT2G20030//AT2G20030	NP_179593.1//RING/U-box superfamily protein [Arabidopsis thaliana]
ATCG00690	1.30799	1.08843e-09	6.56917e-10	PSBT	NP_051085.1//photosystem II protein T [Arabidopsis thaliana]
AT1G55240	1.27146	1.16798e-09	7.06404e-10	AT1G55240//AT1G55240	NP_175920.2//proteinase inhibitor I4, serpin (DUF716) [Arabidopsis thaliana]
AT5G61890	-1.83107	1.17392e-09	7.10245e-10	AT5G61890//AT5G61890	NP_200995.1//Integrase-type DNA-binding superfamily protein [Arabidopsis thaliana]
AT3G60120	3.03056	1.27203e-09	7.71753e-10	BGLU27	NP_191571.4//beta glucosidase 27 [Arabidopsis thaliana]
AT1G73410	1.88664	1.28666e-09	7.81033e-10	MYB54	NP_177484.1//myb domain protein 54 [Arabidopsis thaliana];NP_001323143.1//myb domain protein 54 [Arabidopsis thaliana]
AT4G22110	-1.98104	1.51689e-09	9.26069e-10	AT4G22110//AT4G22110	NP_567645.1//GroES-like zinc-binding dehydrogenase family protein [Arabidopsis thaliana];OAP00979.1//hypothetical protein AXX17_AT4G25640 [Arabidopsis thaliana]
AT1G26390	2.63489	1.57617e-09	9.62919e-10	AT1G26390//AT1G26390	NP_564245.1//FAD-binding Berberine family protein [Arabidopsis thaliana]
AT2G25410	-4.23339	1.61098e-09	9.85209e-10	AT2G25410//AT2G25410	NP_565593.1//RING/U-box superfamily protein [Arabidopsis thaliana]
AT3G20865	-1.26032	1.72565e-09	1.05697e-09	AGP40	NP_566668.1//arabinogalactan protein 40 [Arabidopsis thaliana]
AT1G51090	1.55954	1.82439e-09	1.11957e-09	AT1G51090//AT1G51090	NP_175520.1//Heavy metal transport/detoxification superfamily protein [Arabidopsis thaliana]
AT3G29670	-1.02721	2.00087e-09	1.2304e-09	PMAT2	NP_189609.1//HXXXD-type acyl-transferase family protein [Arabidopsis thaliana]
AT1G66960	3.73777	2.16271e-09	1.33243e-09	LUP5	KFK40207.1//hypothetical protein AALP_AA3G344300 [Arabis alpina]
AT1G10540	1.06093	2.23089e-09	1.37655e-09	NAT8	NP_172524.1//nucleobase-ascorbate transporter 8 [Arabidopsis thaliana]
AT5G35110	1.58577	2.3228e-09	1.43473e-09	AT5G35110//AT5G35110	NP_001318673.1//hypothetical protein AT5G35110 [Arabidopsis thaliana]
AT5G59270	-2.03872	2.54087e-09	1.57371e-09	AT5G59270//AT5G59270	NP_001330781.1//Concanavalin A-like lectin protein kinase family protein [Arabidopsis thaliana];NP_001330782.1//Concanavalin A-like lectin protein kinase family protein [Arabidopsis thaliana]
AT4G12555	6.07334	2.66331e-09	1.65235e-09	AT4G12555//AT4G12555	NP_001329315.1//hypothetical protein AT4G12555 [Arabidopsis thaliana]
AT1G66450	-1.05139	2.68716e-09	1.66743e-09	AT1G66450//AT1G66450	NP_001320388.1//Cysteine/Histidine-rich C1 domain family protein [Arabidopsis thaliana]
AT1G72240	-1.67726	2.77031e-09	1.7199e-09	AT1G72240//AT1G72240	NP_177369.3//hypothetical protein AT1G72240 [Arabidopsis thaliana]
AT1G04180	-1.31586	3.00721e-09	1.86825e-09	YUC9	NP_171914.1//YUCCA 9 [Arabidopsis thaliana]
AT3G50130	-1.4262	3.08342e-09	1.91689e-09	AT3G50130//AT3G50130	NP_190582.1//transmembrane protein, putative (DUF247) [Arabidopsis thaliana]
AT5G04370	-1.0976	3.17548e-09	1.97748e-09	NAMT1	NP_196057.1//S-adenosyl-L-methionine-dependent methyltransferases superfamily protein [Arabidopsis thaliana];NP_001331549.1//S-adenosyl-L-methionine-dependent methyltransferases superfamily protein [Arabidopsis thaliana];NP_001031831.1//S-adenosyl-L-methionine-dependent methyltransferases superfamily protein [Arabidopsis thaliana]
AT4G14450	1.88123	3.34921e-09	2.08919e-09	AT4G14450//AT4G14450	NP_193181.3//hypothetical protein AT4G14450 [Arabidopsis thaliana]
AT3G06545	3.39313	3.41716e-09	2.1323e-09	AT3G06545//AT3G06545	NP_683535.1//transmembrane protein [Arabidopsis thaliana]
AT3G45840	-1.19445	3.5251e-09	2.20263e-09	AT3G45840//AT3G45840	NP_190170.2//Cysteine/Histidine-rich C1 domain family protein [Arabidopsis thaliana]
AT5G45830	-1.19445	3.5251e-09	2.20263e-09	DOG1	NP_001330540.1//delay of germination 1 [Arabidopsis thaliana];NP_001318745.1//delay of germination 1 [Arabidopsis thaliana]
AT2G40750	-1.47453	3.66351e-09	2.29152e-09	WRKY54	NP_181607.1//WRKY DNA-binding protein 54 [Arabidopsis thaliana]
AT4G22495	-2.09175	3.66351e-09	2.29182e-09	AT4G22495//AT4G22495	NP_001329224.1//hypothetical protein AT4G22495 [Arabidopsis thaliana]
AT2G24850	-2.2142	4.00224e-09	2.51342e-09	TAT3	NP_180058.1//tyrosine aminotransferase 3 [Arabidopsis thaliana]
AT1G07500	6.0307	4.46419e-09	2.80965e-09	AT1G07500//AT1G07500	NP_001318942.1//hypothetical protein AT1G07500 [Arabidopsis thaliana]
AT4G22050	-1.80655	4.71505e-09	2.9725e-09	AT4G22050//AT4G22050	NP_193936.2//Eukaryotic aspartyl protease family protein [Arabidopsis thaliana]
AT2G44993	6.00531	6.03678e-09	3.83058e-09	AT2G44993//AT2G44993	NP_850429.1//structural constituent of nuclear pore [Arabidopsis thaliana]
AT1G11300	1.01092	6.08774e-09	3.8642e-09	AT1G11300//AT1G11300	NP_001321939.1//G-type lectin S-receptor-like Serine/Threonine-kinase [Arabidopsis thaliana];NP_172597.3//G-type lectin S-receptor-like Serine/Threonine-kinase [Arabidopsis thaliana]
AT2G41750	1.28729	6.27397e-09	3.98572e-09	AT2G41750//AT2G41750	NP_181706.2//DTW domain-containing protein [Arabidopsis thaliana]
AT1G55365	5.99946	6.46154e-09	4.11168e-09	AT1G55365//AT1G55365	NP_001319241.1//hypothetical protein AT1G55365 [Arabidopsis thaliana]
AT5G59260	-1.02925	6.53046e-09	4.1583e-09	AT5G59260//AT5G59260	NP_200734.1//Concanavalin A-like lectin protein kinase family protein [Arabidopsis thaliana]
AT1G67150	-1.16233	6.74581e-09	4.29969e-09	AT1G67150//AT1G67150	NP_001031245.1//transmembrane protein, putative (DUF247) [Arabidopsis thaliana];NP_001117562.1//transmembrane protein, putative (DUF247) [Arabidopsis thaliana];NP_176886.1//transmembrane protein, putative (DUF247) [Arabidopsis thaliana]
AT4G31405	1.02471	6.84123e-09	4.36195e-09	AT4G31405//AT4G31405	NP_001328056.1//hypothetical protein AT4G31405 [Arabidopsis thaliana];NP_001328057.1//hypothetical protein AT4G31405 [Arabidopsis thaliana]
AT2G46130	3.66377	6.92728e-09	4.41974e-09	WRKY43	NP_182136.2//WRKY DNA-binding protein 43 [Arabidopsis thaliana];NP_850446.2//WRKY DNA-binding protein 43 [Arabidopsis thaliana]
AT1G07160	1.79089	7.0711e-09	4.51597e-09	AT1G07160//AT1G07160	NP_172196.1//Protein phosphatase 2C family protein [Arabidopsis thaliana]
AT2G07687	1.25177	7.08188e-09	4.52434e-09	AT2G07687//AT2G07687	AMC32842.1//cytochrome c oxidase subunit 3 (mitochondrion) [Lepidium densiflorum]
AT3G28580	1.32838	7.57099e-09	4.84719e-09	AT3G28580//AT3G28580	NP_189499.1//P-loop containing nucleoside triphosphate hydrolases superfamily protein [Arabidopsis thaliana];NP_001327861.1//P-loop containing nucleoside triphosphate hydrolases superfamily protein [Arabidopsis thaliana]
AT4G12735	1.32838	7.57099e-09	4.84719e-09	AT4G12735//AT4G12735	NP_974539.1//hypothetical protein AT4G12735 [Arabidopsis thaliana]
ATCG00660	-1.5991	7.66552e-09	4.91095e-09	RPL20	NP_051082.1//ribosomal protein L20 [Arabidopsis thaliana]
ATCG01090	-1.5991	7.66552e-09	4.91095e-09	NDHI	NP_051113.1//NADH dehydrogenase subunit I [Arabidopsis thaliana]
AT5G47635	1.3916	9.01279e-09	5.80259e-09	AT5G47635//AT5G47635	NP_568686.1//Pollen Ole e 1 allergen and extensin family protein [Arabidopsis thaliana]
AT3G22565	-1.08438	9.37122e-09	6.04027e-09	AT3G22565//AT3G22565	BAB01472.1//unnamed protein product [Arabidopsis thaliana]
AT1G54020	-1.90608	9.46041e-09	6.09975e-09	AT1G54020//AT1G54020	NP_175804.1//GDSL-like Lipase/Acylhydrolase superfamily protein [Arabidopsis thaliana];NP_849805.1//GDSL-like Lipase/Acylhydrolase superfamily protein [Arabidopsis thaliana]
AT2G37900	-2.29687	9.85329e-09	6.35826e-09	AT2G37900//AT2G37900	NP_181326.1//Major facilitator superfamily protein [Arabidopsis thaliana]
AT4G10860	2.11629	1.05011e-08	6.78738e-09	AT4G10860//AT4G10860	NP_192824.1//hypothetical protein AT4G10860 [Arabidopsis thaliana]
AT1G36622	1.58577	1.11039e-08	7.19222e-09	AT1G36622//AT1G36622	ABK28353.1//unknown, partial [Arabidopsis thaliana]
AT4G18650	-2.90608	1.19414e-08	7.75181e-09	AT4G18650//AT4G18650	NP_193600.2//transcription factor-like protein [Arabidopsis thaliana]
AT1G52270	1.24657	1.19414e-08	7.75227e-09	AT1G52270//AT1G52270	NP_175637.1//hypothetical protein AT1G52270 [Arabidopsis thaliana]
AT1G29460	-1.34497	1.24389e-08	8.08703e-09	AT1G29460//AT1G29460	NP_001320397.1//SAUR-like auxin-responsive protein family [Arabidopsis thaliana]
AT1G11460	-3.19214	1.25469e-08	8.15991e-09	UMAMIT26	NP_172613.1//nodulin MtN21 /EamA-like transporter family protein [Arabidopsis thaliana]
ATCG00600	2.43377	1.36584e-08	8.91016e-09	PETG	NP_051078.1//cytochrome b6/f complex subunit V [Arabidopsis thaliana]
AT2G31081	-2.43215	1.39637e-08	9.11375e-09	CLE4	NP_850157.1//CLAVATA3/ESR-RELATED 4 [Arabidopsis thaliana]
AT4G13300	-1.40705	1.44827e-08	9.46317e-09	TPS13	NP_193066.4//terpenoid synthase 13 [Arabidopsis thaliana]
AT1G35330	-1.13305	1.48851e-08	9.73392e-09	AT1G35330//AT1G35330	NP_174766.2//RING/U-box superfamily protein [Arabidopsis thaliana]
AT3G53550	4.955	1.52973e-08	1.00116e-08	AT3G53550//AT3G53550	NP_190923.1//FBD-like domain family protein [Arabidopsis thaliana]
AT1G68320	1.96017	1.5884e-08	1.04072e-08	MYB62	NP_176999.1//myb domain protein 62 [Arabidopsis thaliana]
AT1G55980	1.0911	1.5922e-08	1.04338e-08	AT1G55980//AT1G55980	NP_001319248.1//FAD/NAD(P)-binding oxidoreductase family protein [Arabidopsis thaliana];NP_001323306.1//FAD/NAD(P)-binding oxidoreductase family protein [Arabidopsis thaliana]
AT4G11170	2.20726	1.65069e-08	1.08258e-08	AT4G11170//AT4G11170	NP_192855.1//Disease resistance protein (TIR-NBS-LRR class) family [Arabidopsis thaliana]
AT5G24220	-1.92402	1.80411e-08	1.18719e-08	AT5G24220//AT5G24220	NP_197810.1//Lipase class 3-related protein [Arabidopsis thaliana]
AT4G20835	5.9077	1.83681e-08	1.20949e-08	AT4G20835//AT4G20835	OAO96679.1//hypothetical protein AXX17_AT4G24160 [Arabidopsis thaliana]
AT2G20880	-1.12389	2.04009e-08	1.34764e-08	ERF53	NP_179685.1//Integrase-type DNA-binding superfamily protein [Arabidopsis thaliana]
AT1G63245	-1.05042	2.73595e-08	1.82721e-08	CLE14	NP_001319300.1//CLAVATA3/ESR-RELATED 14 [Arabidopsis thaliana]
AT2G36590	-2.18139	2.75166e-08	1.83829e-08	ProT3	XP_010508951.1//PREDICTED: proline transporter 1-like [Camelina sativa];AAM63275.1//putative proline transporter [Arabidopsis thaliana]
AT3G07970	1.46378	2.80337e-08	1.87402e-08	QRT2	NP_187454.2//Pectin lyase-like superfamily protein [Arabidopsis thaliana]
AT4G09300	-1.76103	2.89527e-08	1.93881e-08	AT4G09300//AT4G09300	NP_192668.2//LisH and RanBPM domains containing protein [Arabidopsis thaliana];NP_001328623.1//LisH and RanBPM domains containing protein [Arabidopsis thaliana];NP_001328625.1//LisH and RanBPM domains containing protein [Arabidopsis thaliana]
AT4G33450	1.65531	2.92641e-08	1.96028e-08	MYB69	NP_195071.1//myb domain protein 69 [Arabidopsis thaliana]
AT3G32047	-1.7654	3.08329e-08	2.06959e-08	AT3G32047//AT3G32047	NP_001030796.1//Cytochrome P450 superfamily protein [Arabidopsis thaliana]
AT1G78410	1.67541	3.2445e-08	2.18274e-08	AT1G78410//AT1G78410	NP_565179.1//VQ motif-containing protein [Arabidopsis thaliana]
AT2G04500	-1.14256	3.40575e-08	2.29429e-08	AT2G04500//AT2G04500	NP_178530.2//Cysteine/Histidine-rich C1 domain family protein [Arabidopsis thaliana]
AT5G40900	2.84211	3.50836e-08	2.366e-08	AT5G40900//AT5G40900	NP_198906.2//Nucleotide-diphospho-sugar transferase family protein [Arabidopsis thaliana]
AT3G24230	-2.84049	3.57136e-08	2.40962e-08	AT3G24230//AT3G24230	XP_006297643.1//hypothetical protein CARUB_v10013661mg [Capsella rubella]
AT2G33205	1.36896	3.62397e-08	2.44728e-08	AT2G33205//AT2G33205	NP_001324781.1//Serinc-domain containing serine and sphingolipid biosynthesis protein [Arabidopsis thaliana];NP_850202.4//Serinc-domain containing serine and sphingolipid biosynthesis protein [Arabidopsis thaliana];NP_001324786.1//Serinc-domain containing serine and sphingolipid biosynthesis protein [Arabidopsis thaliana];NP_001324782.1//Serinc-domain containing serine and sphingolipid biosynthes…
AT3G48510	1.05328	3.64825e-08	2.46496e-08	AT3G48510//AT3G48510	NP_566907.1//AtIII18x5-like protein [Arabidopsis thaliana]
AT2G18660	-1.44795	4.24191e-08	2.87725e-08	PNP-A	NP_849979.1//plant natriuretic peptide A [Arabidopsis thaliana]
AT1G43605	-1.99225	4.38303e-08	2.97574e-08	AT1G43605//AT1G43605	OAP15252.1//hypothetical protein AXX17_AT1G39470 [Arabidopsis thaliana];NP_001321008.1//hypothetical protein AT1G43605 [Arabidopsis thaliana]
AT5G47000	-2.68369	4.41801e-08	3.00042e-08	AT5G47000//AT5G47000	NP_568674.1//Peroxidase superfamily protein [Arabidopsis thaliana]
AT2G34940	-1.19336	4.82278e-08	3.28344e-08	VSR5	NP_181040.1//VACUOLAR SORTING RECEPTOR 5 [Arabidopsis thaliana]
AT1G50745	2.02347	5.22137e-08	3.56142e-08	AT1G50745//AT1G50745	NP_001320844.1//plant mobile domain protein [Arabidopsis thaliana]
ATMG01000	-1.25269	5.33546e-08	3.64093e-08	ORF114	NP_085554.1//hypothetical protein ArthMp087 [Arabidopsis thaliana]
AT5G55010	1.47144	5.4044e-08	3.69025e-08	AT5G55010//AT5G55010	NP_200312.1//hypothetical protein AT5G55010 [Arabidopsis thaliana]
AT3G56970	-1.65488	5.44097e-08	3.71637e-08	bHLH38	NP_191256.1//basic helix-loop-helix (bHLH) DNA-binding superfamily protein [Arabidopsis thaliana]
AT5G52320	-1.46982	5.58623e-08	3.81912e-08	CYP96A4	NP_200045.1//cytochrome P450, family 96, subfamily A, polypeptide 4 [Arabidopsis thaliana];NP_001330249.1//cytochrome P450, family 96, subfamily A, polypeptide 4 [Arabidopsis thaliana]
AT1G15825	-1.11368	5.75936e-08	3.94416e-08	AT1G15825//AT1G15825	AAF82153.1//Contains similarity to extensin (atExt1) from Arabidopsis thaliana gb|U43627 and is rich in proline and glycine. EST gb|Z37262 comes from this gene [Arabidopsis thaliana]
ATMG00110	-1.39151	5.85015e-08	4.00881e-08	ABCI2	NP_085482.1//cytochrome c biogenesis orf206 [Arabidopsis thaliana]
AT2G28270	-3.20864	6.01558e-08	4.12851e-08	AT2G28270//AT2G28270	NP_180394.1//Cysteine/Histidine-rich C1 domain family protein [Arabidopsis thaliana]
AT5G26970	1.02665	6.32749e-08	4.34724e-08	AT5G26970//AT5G26970	NP_198049.1//hypothetical protein AT5G26970 [Arabidopsis thaliana]
AT3G29680	-1.12293	6.41938e-08	4.41105e-08	AT3G29680//AT3G29680	NP_189610.1//HXXXD-type acyl-transferase family protein [Arabidopsis thaliana]
AT4G11020	-2.34969	6.44293e-08	4.42859e-08	AT4G11020//AT4G11020	NP_192840.1//hypothetical protein AT4G11020 [Arabidopsis thaliana]
AT1G62630	1.26229	6.80765e-08	4.69005e-08	AT1G62630//AT1G62630	NP_176451.1//Disease resistance protein (CC-NBS-LRR class) family [Arabidopsis thaliana]
AT1G33320	-3.50169	7.12588e-08	4.91681e-08	AT1G33320//AT1G33320	XP_010461152.1//PREDICTED: probable cystathionine gamma-synthase 2 isoform X2 [Camelina sativa];XP_010461154.1//PREDICTED: cystathionine gamma-synthase 1, chloroplastic-like isoform X3 [Camelina sativa]
AT3G15170	-1.04414	7.23085e-08	4.99228e-08	CUC1	NP_188135.1//NAC (No Apical Meristem) domain transcriptional regulator superfamily protein [Arabidopsis thaliana]
AT5G14870	-2.07448	7.25944e-08	5.01278e-08	CNGC18	NP_196991.1//cyclic nucleotide-gated channel 18 [Arabidopsis thaliana]
AT4G21970	-2.9623	8.34423e-08	5.78736e-08	AT4G21970//AT4G21970	NP_193928.2//senescence regulator (Protein of unknown function, DUF584) [Arabidopsis thaliana]
AT4G26560	-4.80655	8.62228e-08	5.98749e-08	CBL7	NP_194386.1//calcineurin B-like protein 7 [Arabidopsis thaliana]
AT5G50800	1.24725	8.66734e-08	6.02152e-08	SWEET13	NP_199893.1//Nodulin MtN3 family protein [Arabidopsis thaliana]
AT4G16230	1.52652	8.68642e-08	6.03752e-08	AT4G16230//AT4G16230	NP_193358.4//GDSL-like Lipase/Acylhydrolase superfamily protein [Arabidopsis thaliana]
AT5G39220	1.68263	9.19462e-08	6.40044e-08	AT5G39220//AT5G39220	NP_001330570.1//alpha/beta-Hydrolases superfamily protein [Arabidopsis thaliana];NP_198738.2//alpha/beta-Hydrolases superfamily protein [Arabidopsis thaliana]
AT3G46880	2.41585	9.64971e-08	6.73046e-08	AT3G46880//AT3G46880	NP_001326948.1//hypothetical protein AT3G46880 [Arabidopsis thaliana];NP_190272.1//hypothetical protein AT3G46880 [Arabidopsis thaliana]
AT3G45280	-1.35588	1.04662e-07	7.32422e-08	SYP72	XP_002877397.2//syntaxin-72 [Arabidopsis lyrata subsp. lyrata];NP_001326893.1//syntaxin of plants 72 [Arabidopsis thaliana]
AT3G50120	-1.06675	1.09333e-07	7.65799e-08	AT3G50120//AT3G50120	NP_190581.1//transmembrane protein, putative (DUF247) [Arabidopsis thaliana]
AT1G66020	-1.95339	1.10414e-07	7.73836e-08	AT1G66020//AT1G66020	NP_001321005.1//Terpenoid cyclases/Protein prenyltransferases superfamily protein [Arabidopsis thaliana];NP_176776.1//Terpenoid cyclases/Protein prenyltransferases superfamily protein [Arabidopsis thaliana]
AT4G24000	1.7312	1.11354e-07	7.80895e-08	CSLG2	NP_567692.2//cellulose synthase like G2 [Arabidopsis thaliana];AAB63623.1//cellulose synthase isolog [Arabidopsis thaliana]
AT5G43890	-1.23366	1.26364e-07	8.89223e-08	YUC5	NP_199202.1//Flavin-binding monooxygenase family protein [Arabidopsis thaliana]
AT2G07739	-1.11317	1.29411e-07	9.11345e-08	AT2G07739//AT2G07739	NP_178809.1//Ycf1 protein [Arabidopsis thaliana]
AT2G33280	1.7874	1.32225e-07	9.3186e-08	AT2G33280//AT2G33280	NP_001318340.1//Major facilitator superfamily protein [Arabidopsis thaliana];NP_180886.2//Major facilitator superfamily protein [Arabidopsis thaliana]
AT1G66950	1.78543	1.36787e-07	9.65307e-08	ABCG39	XP_002887089.1//ABC transporter G family member 39 [Arabidopsis lyrata subsp. lyrata]
AT1G24470	-1.50443	1.398e-07	9.87745e-08	KCR2	NP_173856.1//beta-ketoacyl reductase 2 [Arabidopsis thaliana]
AT2G35150	-1.0465	1.42074e-07	1.00426e-07	EXL7	NP_565797.1//EXORDIUM like 7 [Arabidopsis thaliana]
AT3G02242	-1.81735	1.46221e-07	1.03451e-07	AT3G02242//AT3G02242	NP_001118555.1//root meristem growth factor-like protein [Arabidopsis thaliana]
AT5G03000	4.7557	1.52042e-07	1.07649e-07	AT5G03000//AT5G03000	NP_195920.1//Galactose oxidase/kelch repeat superfamily protein [Arabidopsis thaliana]
AT1G62940	5.70125	1.58067e-07	1.12064e-07	ACOS5	NP_176482.1//acyl-CoA synthetase 5 [Arabidopsis thaliana]
AT1G34060	1.08279	1.67765e-07	1.19205e-07	AT1G34060//AT1G34060	NP_564435.1//Pyridoxal phosphate (PLP)-dependent transferases superfamily protein [Arabidopsis thaliana]
AT1G27565	-2.7198	1.77426e-07	1.2634e-07	AT1G27565//AT1G27565	NP_001077608.3//hypothetical protein AT1G27565, partial [Arabidopsis thaliana]
AT5G06080	2.02634	1.82646e-07	1.30126e-07	LBD33	NP_196226.1//LOB domain-containing protein 33 [Arabidopsis thaliana]
AT5G50120	-1.02703	1.83039e-07	1.30425e-07	AT5G50120//AT5G50120	NP_199823.1//Transducin/WD40 repeat-like superfamily protein [Arabidopsis thaliana]
AT2G08986	-4.72275	2.1459e-07	1.53811e-07	AT2G08986//AT2G08986	NP_849946.2//hypothetical protein AT2G08986 [Arabidopsis thaliana]
AT5G04660	2.59583	2.19547e-07	1.57573e-07	CYP77A4	NP_196086.1//cytochrome P450, family 77, subfamily A, polypeptide 4 [Arabidopsis thaliana]
AT4G04710	-1.79566	2.26678e-07	1.6293e-07	CPK22	NP_001329213.1//calcium-dependent kinase-like protein [Arabidopsis thaliana];NP_001329214.1//calcium-dependent kinase-like protein [Arabidopsis thaliana];NP_001319866.1//calcium-dependent kinase-like protein [Arabidopsis thaliana];NP_001329212.1//calcium-dependent kinase-like protein [Arabidopsis thaliana]
AT3G44753	-1.46903	2.55797e-07	1.84669e-07	AT3G44753//AT3G44753	NP_680094.1//hypothetical protein AT3G44755 [Arabidopsis thaliana];NP_001327689.1//transmembrane protein [Arabidopsis thaliana]
AT4G13890	-1.45862	2.64141e-07	1.90999e-07	EDA36	XP_006285986.1//hypothetical protein CARUB_v10007514mg [Capsella rubella];XP_004138967.1//PREDICTED: serine hydroxymethyltransferase 4 [Cucumis sativus]
AT3G12910	4.70125	2.70802e-07	1.9593e-07	AT3G12910//AT3G12910	NP_187897.2//NAC (No Apical Meristem) domain transcriptional regulator superfamily protein [Arabidopsis thaliana]
AT5G66816	5.64466	2.72275e-07	1.97082e-07	AT5G66816//AT5G66816	NP_001119514.1//DNA-directed RNA polymerase II subunit RPB1-like protein [Arabidopsis thaliana]
AT4G08570	-4.69963	2.73185e-07	1.97827e-07	AT4G08570//AT4G08570	NP_192597.1//Heavy metal transport/detoxification superfamily protein [Arabidopsis thaliana]
AT1G67100	1.31568	2.96488e-07	2.15202e-07	LBD40	NP_176881.1//LOB domain-containing protein 40 [Arabidopsis thaliana]
AT2G29130	-1.09873	3.18864e-07	2.32183e-07	LAC2	NP_180477.1//laccase 2 [Arabidopsis thaliana]
AT2G47530	1.17978	3.31621e-07	2.41891e-07	AT2G47530//AT2G47530	NP_182275.1//Pollen Ole e 1 allergen and extensin family protein [Arabidopsis thaliana]
AT1G23010	-1.0183	3.42936e-07	2.50687e-07	LPR1	NP_173714.2//Cupredoxin superfamily protein [Arabidopsis thaliana]
AT5G24770	-2.41278	4.22681e-07	3.1112e-07	VSP2	NP_568454.1//vegetative storage protein 2 [Arabidopsis thaliana]
AT3G63088	-1.29985	4.35619e-07	3.20964e-07	RTFL14	NP_001319824.1//ROTUNDIFOLIA like 14 [Arabidopsis thaliana]
AT4G28420	2.32274	4.4375e-07	3.27142e-07	AT4G28420//AT4G28420	NP_194571.1//Tyrosine transaminase family protein [Arabidopsis thaliana];XP_010438458.1//PREDICTED: probable aminotransferase TAT1 [Camelina sativa]
AT2G15680	-5.56418	5.6886e-07	4.23034e-07	CML30	NP_179170.1//Calcium-binding EF-hand family protein [Arabidopsis thaliana]
AT5G61290	-1.92939	5.92607e-07	4.41069e-07	AT5G61290//AT5G61290	NP_200937.1//Flavin-binding monooxygenase family protein [Arabidopsis thaliana]
AT5G58360	-1.64828	6.15843e-07	4.59077e-07	OFP3	NP_200644.1//ovate family protein 3 [Arabidopsis thaliana]
AT5G36870	-2.51207	6.28517e-07	4.68856e-07	GSL09	NP_198503.3//glucan synthase-like 9 [Arabidopsis thaliana];NP_001329980.1//glucan synthase-like 9 [Arabidopsis thaliana];NP_001329979.1//glucan synthase-like 9 [Arabidopsis thaliana];NP_001329982.1//glucan synthase-like 9 [Arabidopsis thaliana]
AT1G79480	-1.2681	7.16257e-07	5.3695e-07	AT1G79480//AT1G79480	NP_001117621.1//Carbohydrate-binding X8 domain superfamily protein [Arabidopsis thaliana];NP_178066.2//Carbohydrate-binding X8 domain superfamily protein [Arabidopsis thaliana]
AT5G15770	-1.26701	7.26711e-07	5.45017e-07	GNA1	NP_197081.1//glucose-6-phosphate acetyltransferase 1 [Arabidopsis thaliana]
AT1G22810	-3.01835	7.43829e-07	5.58483e-07	AT1G22810//AT1G22810	NP_173695.1//Integrase-type DNA-binding superfamily protein [Arabidopsis thaliana]
AT2G33070	2.20244	7.66019e-07	5.75547e-07	NSP2	NP_180866.1//nitrile specifier protein 2 [Arabidopsis thaliana];NP_001189663.1//nitrile specifier protein 2 [Arabidopsis thaliana]
AT4G18220	1.51065	7.71125e-07	5.7979e-07	AT4G18220//AT4G18220	NP_001319981.1//Drug/metabolite transporter superfamily protein [Arabidopsis thaliana]
AT3G46710	-2.20083	7.79641e-07	5.86604e-07	AT3G46710//AT3G46710	NP_190255.1//NB-ARC domain-containing disease resistance protein [Arabidopsis thaliana]
AT1G29860	1.46476	8.32226e-07	6.27661e-07	WRKY71	NP_174279.1//WRKY DNA-binding protein 71 [Arabidopsis thaliana]
AT2G44460	1.14325	8.7437e-07	6.61197e-07	BGLU28	NP_850416.1//beta glucosidase 28 [Arabidopsis thaliana]
AT3G27440	-1.37116	8.83303e-07	6.68231e-07	UKL5	NP_189380.1//uridine kinase-like 5 [Arabidopsis thaliana];OAP04811.1//UKL5 [Arabidopsis thaliana]
AT5G03995	-1.48473	9.64416e-07	7.32035e-07	AT5G03995//AT5G03995	NP_001119165.1//hypothetical protein AT5G03995 [Arabidopsis thaliana]
AT1G52830	-1.54516	9.77628e-07	7.42372e-07	IAA6	NP_175692.1//indole-3-acetic acid 6 [Arabidopsis thaliana]
AT3G20210	1.16431	1.04342e-06	7.95082e-07	DELTA-VPE	NP_188656.1//delta vacuolar processing enzyme [Arabidopsis thaliana]
AT3G02940	1.67888	1.12152e-06	8.57076e-07	MYB107	NP_186944.1//myb domain protein 107 [Arabidopsis thaliana];NP_001326400.1//myb domain protein 107 [Arabidopsis thaliana]
AT2G31082	-1.67726	1.14775e-06	8.78088e-07	CLE7	NP_850158.1//CLAVATA3/ESR-RELATED 7 [Arabidopsis thaliana]
AT1G47395	-1.17323	1.17276e-06	8.98087e-07	AT1G47395//AT1G47395	NP_849780.1//hypothetical protein AT1G47395 [Arabidopsis thaliana]
AT3G62730	1.97279	1.20888e-06	9.27218e-07	AT3G62730//AT3G62730	NP_001327071.1//desiccation-like protein [Arabidopsis thaliana];NP_191832.1//desiccation-like protein [Arabidopsis thaliana]
AT2G22750	-2.25553	1.22784e-06	9.42472e-07	AT2G22750//AT2G22750	NP_001324635.1//basic helix-loop-helix (bHLH) DNA-binding superfamily protein [Arabidopsis thaliana];NP_001324634.1//basic helix-loop-helix (bHLH) DNA-binding superfamily protein [Arabidopsis thaliana];NP_001324633.1//basic helix-loop-helix (bHLH) DNA-binding superfamily protein [Arabidopsis thaliana]
AT4G22560	-1.06958	1.3224e-06	1.01728e-06	AT4G22560//AT4G22560	NP_193987.1//sulfated surface-like glycoprotein [Arabidopsis thaliana]
AT1G18835	-1.40255	1.36897e-06	1.0547e-06	MIF3	NP_001077560.1//mini zinc finger [Arabidopsis thaliana]
AT5G25130	-2.29862	1.49019e-06	1.15217e-06	CYP71B12	OAO91974.1//CYP71B12 [Arabidopsis thaliana]
AT4G21840	-1.56046	1.49745e-06	1.15842e-06	MSRB8	NP_193915.1//methionine sulfoxide reductase B8 [Arabidopsis thaliana]
AT1G05065	-1.80655	1.6368e-06	1.27018e-06	CLE20	NP_001318924.1//CLAVATA3/ESR-RELATED 20 [Arabidopsis thaliana]
AT5G59895	-2.51031	1.67377e-06	1.30128e-06	AT5G59895//AT5G59895	NP_001332495.1//hypothetical protein AT5G59895, partial [Arabidopsis thaliana]
AT5G33340	1.84881	1.71792e-06	1.33694e-06	CDR1	NP_198319.1//Eukaryotic aspartyl protease family protein [Arabidopsis thaliana]
AT1G29041	5.43644	1.73109e-06	1.34755e-06	AT1G29041//AT1G29041	AAF88131.1//Hypothetical protein [Arabidopsis thaliana]
AT5G21150	-1.84719	1.75362e-06	1.36565e-06	AGO9	NP_197613.2//Argonaute family protein [Arabidopsis thaliana]
AT1G73290	-1.10555	1.87039e-06	1.45993e-06	scpl5	NP_001323093.1//serine carboxypeptidase-like 5 [Arabidopsis thaliana];NP_001319372.1//serine carboxypeptidase-like 5 [Arabidopsis thaliana]
AT1G53950	-1.13669	2.04929e-06	1.6039e-06	AT1G53950//AT1G53950	NP_001319219.1//ubiquitin-40S ribosomal S27a-like protein [Arabidopsis thaliana]
AT1G54330	-1.58415	2.09825e-06	1.64376e-06	NAC020	NP_175835.2//NAC domain containing protein 20 [Arabidopsis thaliana]
AT1G53625	1.07481	2.11956e-06	1.66135e-06	AT1G53625//AT1G53625	OTG33586.1//hypothetical protein HannXRQ_Chr02g0036351 [Helianthus annuus]
AT1G34460	-2.29964	2.17973e-06	1.71058e-06	CYCB1%3B5	NP_001320187.1//CYCLIN B1;5 [Arabidopsis thaliana];NP_001320189.1//CYCLIN B1;5 [Arabidopsis thaliana];NP_001320191.1//CYCLIN B1;5 [Arabidopsis thaliana];NP_001319146.1//CYCLIN B1;5 [Arabidopsis thaliana];NP_564446.3//CYCLIN B1;5 [Arabidopsis thaliana]
AT5G39100	2.19901	2.32104e-06	1.82613e-06	GLP6	NP_001318702.1//germin-like protein 6 [Arabidopsis thaliana]
AT4G25380	1.45537	2.35074e-06	1.85073e-06	SAP10	NP_194268.1//stress-associated protein 10 [Arabidopsis thaliana]
AT3G12880	2.54513	2.59166e-06	2.04724e-06	AT3G12880//AT3G12880	NP_187894.2//Plant invertase/pectin methylesterase inhibitor superfamily protein [Arabidopsis thaliana]
AT1G24070	-1.46868	2.76743e-06	2.19134e-06	CSLA10	XP_002893324.1//probable mannan synthase 10 [Arabidopsis lyrata subsp. lyrata];NP_173818.1//cellulose synthase-like A10 [Arabidopsis thaliana]
AT2G26750	-1.78508	2.77095e-06	2.19442e-06	AT2G26750//AT2G26750	NP_180243.1//alpha/beta-Hydrolases superfamily protein [Arabidopsis thaliana]
AT1G52857	4.46024	2.77249e-06	2.19592e-06	AT1G52857//AT1G52857	NP_001077706.2//transmembrane protein [Arabidopsis thaliana];NP_001319210.1//transmembrane protein [Arabidopsis thaliana]
AT4G29850	1.60536	2.82111e-06	2.23622e-06	AT4G29850//AT4G29850	NP_194714.1//transmembrane protein (DUF872) [Arabidopsis thaliana]
AT4G00890	-1.79279	2.94076e-06	2.33499e-06	AT4G00890//AT4G00890	NP_567197.1//proline-rich family protein [Arabidopsis thaliana]
AT5G41280	-1.42534	2.9997e-06	2.38474e-06	AT5G41280//AT5G41280	NP_198944.1//Receptor-like protein kinase-related family protein [Arabidopsis thaliana]
AT1G26700	-1.32984	3.0347e-06	2.41385e-06	MLO14	NP_564257.1//Seven transmembrane MLO family protein [Arabidopsis thaliana]
AT4G26050	-2.90608	3.04862e-06	2.42589e-06	PIRL8	NP_194335.2//plant intracellular ras group-related LRR 8 [Arabidopsis thaliana]
AT5G41761	1.03643	3.13387e-06	2.49768e-06	AT5G41761//AT5G41761	NP_001119353.1//hypothetical protein AT5G41761 [Arabidopsis thaliana]
AT5G02070	-5.36166	3.16735e-06	2.52504e-06	AT5G02070//AT5G02070	NP_195827.1//Protein kinase family protein [Arabidopsis thaliana]
AT5G58910	1.68886	3.18007e-06	2.53584e-06	LAC16	NP_001330402.1//laccase 16 [Arabidopsis thaliana];NP_001330401.1//laccase 16 [Arabidopsis thaliana];NP_200699.1//laccase 16 [Arabidopsis thaliana]
AT5G24313	1.02427	3.55216e-06	2.84379e-06	AT5G24313//AT5G24313	NP_568442.1//transmembrane protein [Arabidopsis thaliana]
AT3G44290	1.30566	3.61206e-06	2.89365e-06	NAC060	NP_001326748.1//NAC domain containing protein 60 [Arabidopsis thaliana];NP_190015.1//NAC domain containing protein 60 [Arabidopsis thaliana]
AT3G45390	-1.07719	3.63958e-06	2.91684e-06	AT3G45390//AT3G45390	NP_001319689.1//LOW protein: L-type lectin-domain receptor kinase-like protein [Arabidopsis thaliana]
AT1G61390	1.25699	3.66399e-06	2.93679e-06	AT1G61390//AT1G61390	NP_176334.1//S-locus lectin protein kinase family protein [Arabidopsis thaliana]
AT3G11385	-1.608	3.97472e-06	3.19508e-06	AT3G11385//AT3G11385	NP_974281.1//Cysteine/Histidine-rich C1 domain family protein [Arabidopsis thaliana]
AT4G30730	-2.23839	4.00409e-06	3.21953e-06	AT4G30730//AT4G30730	NP_194802.1//hypothetical protein AT4G30730 [Arabidopsis thaliana]
AT4G16220	1.52164	4.0228e-06	3.23627e-06	AT4G16220//AT4G16220	NP_001319955.1//GDSL-like Lipase/Acylhydrolase superfamily protein [Arabidopsis thaliana]
AT1G02230	-1.52002	4.11782e-06	3.31488e-06	NAC004	NP_171726.2//NAC domain containing protein 4 [Arabidopsis thaliana]
AT2G39330	-2.11066	4.16579e-06	3.35569e-06	JAL23	NP_001323546.1//jacalin-related lectin 23 [Arabidopsis thaliana]
AT1G61810	-1.79274	4.2456e-06	3.42446e-06	BGLU45	NP_001185287.1//beta-glucosidase 45 [Arabidopsis thaliana];NP_001322277.1//beta-glucosidase 45 [Arabidopsis thaliana];NP_176374.1//beta-glucosidase 45 [Arabidopsis thaliana]
AT5G49040	5.3249	4.25925e-06	3.43637e-06	AT5G49040//AT5G49040	NP_199715.1//Disease resistance-responsive (dirigent-like protein) family protein [Arabidopsis thaliana]
AT4G05220	-1.28005	4.26134e-06	3.43895e-06	AT4G05220//AT4G05220	NP_192431.1//Late embryogenesis abundant (LEA) hydroxyproline-rich glycoprotein family [Arabidopsis thaliana]
AT4G39000	-5.32112	4.36029e-06	3.5211e-06	GH9B17	ABK28672.1//unknown, partial [Arabidopsis thaliana]
AT1G04500	1.28092	4.38405e-06	3.54121e-06	AT1G04500//AT1G04500	NP_171944.2//CCT motif family protein [Arabidopsis thaliana];NP_001322236.1//CCT motif family protein [Arabidopsis thaliana];NP_001322235.1//CCT motif family protein [Arabidopsis thaliana]
AT3G46400	-1.40129	4.44258e-06	3.59037e-06	AT3G46400//AT3G46400	NP_190224.2//Leucine-rich repeat protein kinase family protein [Arabidopsis thaliana]
AT2G21200	-1.1311	4.63795e-06	3.75852e-06	AT2G21200//AT2G21200	NP_179716.1//SAUR-like auxin-responsive protein family [Arabidopsis thaliana]
AT1G52130	-4.39151	5.01174e-06	4.07254e-06	AT1G52130//AT1G52130	NP_175625.1//Mannose-binding lectin superfamily protein [Arabidopsis thaliana]
AT3G28270	1.93941	5.01482e-06	4.07557e-06	AT3G28270//AT3G28270	NP_566836.1//transmembrane protein, putative (DUF677) [Arabidopsis thaliana]
AT2G23590	4.389	5.14785e-06	4.19019e-06	MES8	NP_179940.1//methyl esterase 8 [Arabidopsis thaliana]
AT1G65390	1.25715	5.28026e-06	4.30298e-06	PP2-A5	NP_176718.2//phloem protein 2 A5 [Arabidopsis thaliana];NP_001322028.1//phloem protein 2 A5 [Arabidopsis thaliana];NP_001319325.1//phloem protein 2 A5 [Arabidopsis thaliana]
AT5G47440	1.2737	6.07472e-06	4.97678e-06	AT5G47440//AT5G47440	NP_199555.1//auxin canalization protein (DUF828) [Arabidopsis thaliana]
AT1G58420	-1.38166	6.43029e-06	5.27948e-06	AT1G58420//AT1G58420	NP_564733.1//Uncharacterized conserved protein UCP031279 [Arabidopsis thaliana]
AT1G47603	-1.30297	7.1997e-06	5.94458e-06	PUP19	NP_001031153.1//purine permease 19 [Arabidopsis thaliana]
AT2G29110	1.85496	7.47117e-06	6.17897e-06	GLR2.8	NP_001324459.1//glutamate receptor 2.8 [Arabidopsis thaliana];NP_180475.2//glutamate receptor 2.8 [Arabidopsis thaliana]
AT2G44340	-1.63662	7.47968e-06	6.18837e-06	AT2G44340//AT2G44340	NP_181962.1//VQ motif-containing protein [Arabidopsis thaliana]
AT3G22500	5.24874	7.59626e-06	6.28883e-06	ATECP31	NP_188889.1//Seed maturation protein [Arabidopsis thaliana]
AT2G43890	-2.25176	7.61095e-06	6.3018e-06	AT2G43890//AT2G43890	KDO51599.1//hypothetical protein CISIN_1g037377mg [Citrus sinensis]
AT4G17480	1.46024	7.63911e-06	6.32673e-06	AT4G17480//AT4G17480	NP_001328702.1//alpha/beta-Hydrolases superfamily protein [Arabidopsis thaliana];NP_001328703.1//alpha/beta-Hydrolases superfamily protein [Arabidopsis thaliana];NP_001328704.1//alpha/beta-Hydrolases superfamily protein [Arabidopsis thaliana];NP_193478.1//alpha/beta-Hydrolases superfamily protein [Arabidopsis thaliana]
AT5G06043	1.19724	7.83921e-06	6.50072e-06	AT5G06043//AT5G06043	NP_001031841.1//hypothetical protein AT5G06043 [Arabidopsis thaliana]
AT3G43110	1.3134	8.19054e-06	6.80932e-06	AT3G43110//AT3G43110	NP_189897.1//transmembrane protein [Arabidopsis thaliana]
AT1G58320	1.08654	8.19237e-06	6.81171e-06	AT1G58320//AT1G58320	NP_176128.1//PLAC8 family protein [Arabidopsis thaliana]
AT4G04490	1.24656	8.72498e-06	7.27387e-06	CRK36	NP_192358.1//cysteine-rich RLK (RECEPTOR-like protein kinase) 36 [Arabidopsis thaliana]
AT2G17850	1.21762	8.84994e-06	7.38552e-06	AT2G17850//AT2G17850	NP_001324888.1//Rhodanese/Cell cycle control phosphatase superfamily protein [Arabidopsis thaliana];NP_001324889.1//Rhodanese/Cell cycle control phosphatase superfamily protein [Arabidopsis thaliana];NP_565426.2//Rhodanese/Cell cycle control phosphatase superfamily protein [Arabidopsis thaliana]
AT5G37550	-1.58415	1.00507e-05	8.42252e-06	AT5G37550//AT5G37550	NP_198571.1//hypothetical protein AT5G37550 [Arabidopsis thaliana]
AT5G18661	-1.28459	1.02245e-05	8.57575e-06	AT5G18661//AT5G18661	NP_001318595.1//transmembrane protein [Arabidopsis thaliana]
AT4G09770	-1.00928	1.02761e-05	8.62121e-06	AT4G09770//AT4G09770	NP_001328032.1//TRAF-like family protein [Arabidopsis thaliana];NP_001328033.1//TRAF-like family protein [Arabidopsis thaliana]
AT4G10500	1.04107	1.03027e-05	8.64569e-06	AT4G10500//AT4G10500	OAO96925.1//hypothetical protein AXX17_AT4G11790 [Arabidopsis thaliana]
AT3G06895	2.12498	1.13814e-05	9.58929e-06	AT3G06895//AT3G06895	NP_187346.1//syntaxin KNOLLE-like protein [Arabidopsis thaliana]
AT1G22240	2.41585	1.23545e-05	1.04508e-05	PUM8	NP_173643.1//pumilio 8 [Arabidopsis thaliana]
AT4G25860	1.93373	1.24402e-05	1.05273e-05	ORP4A	NP_194316.2//OSBP(oxysterol binding protein)-related protein 4A [Arabidopsis thaliana]
AT3G22961	-1.22746	1.25866e-05	1.06565e-05	AT3G22961//AT3G22961	NP_001118679.1//Paired amphipathic helix (PAH2) superfamily protein [Arabidopsis thaliana]
AT5G22560	-1.93208	1.3334e-05	1.13187e-05	AT5G22560//AT5G22560	NP_197648.1//transmembrane protein, putative (DUF247) [Arabidopsis thaliana]
AT3G09520	-1.99919	1.38226e-05	1.17554e-05	EXO70H4	NP_187563.1//exocyst subunit exo70 family protein H4 [Arabidopsis thaliana]
AT5G38820	-1.99919	1.38226e-05	1.17554e-05	AT5G38820//AT5G38820	XP_018484726.1//PREDICTED: probable sodium-coupled neutral amino acid transporter 6 [Raphanus sativus]
AT3G42850	-1.99919	1.38226e-05	1.17554e-05	AT3G42850//AT3G42850	NP_001327277.1//Mevalonate/galactokinase family protein [Arabidopsis thaliana]
AT5G36920	-1.23366	1.48013e-05	1.26174e-05	AT5G36920//AT5G36920	NP_198508.1//transmembrane protein [Arabidopsis thaliana]
AT1G58300	-1.35283	1.54968e-05	1.32348e-05	HO4	NP_176126.1//heme oxygenase 4 [Arabidopsis thaliana]
AT4G10720	-1.07158	1.58664e-05	1.35671e-05	AT4G10720//AT4G10720	NP_192810.2//Ankyrin repeat family protein [Arabidopsis thaliana];NP_001078371.1//Ankyrin repeat family protein [Arabidopsis thaliana]
AT5G11210	1.1137	1.65835e-05	1.41978e-05	GLR2.5	NP_001332214.1//glutamate receptor 2.5 [Arabidopsis thaliana];NP_001332215.1//glutamate receptor 2.5 [Arabidopsis thaliana];NP_001332218.1//glutamate receptor 2.5 [Arabidopsis thaliana];NP_001332219.1//glutamate receptor 2.5 [Arabidopsis thaliana];NP_001332220.1//glutamate receptor 2.5 [Arabidopsis thaliana];NP_001332221.1//glutamate receptor 2.5 [Arabidopsis thaliana];NP_001332213.1//glutamate r…
AT5G01015	-1.4764	1.71429e-05	1.47002e-05	AT5G01015//AT5G01015	NP_568082.1//transmembrane protein [Arabidopsis thaliana]
AT1G76780	-1.19329	1.82736e-05	1.57237e-05	AT1G76780//AT1G76780	NP_001321288.1//HSP20-like chaperones superfamily protein [Arabidopsis thaliana]
AT1G04370	2.53686	1.85635e-05	1.59829e-05	ERF14	NP_171932.1//Ethylene-responsive element binding factor 14 [Arabidopsis thaliana]
AT5G67411	-1.32112	1.9075e-05	1.64434e-05	AT5G67411//AT5G67411	XP_002865003.2//scarecrow-like protein 32 [Arabidopsis lyrata subsp. lyrata]
AT2G47810	1.51177	1.93162e-05	1.66616e-05	NF-YB5	NP_182302.1//nuclear factor Y, subunit B5 [Arabidopsis thaliana]
AT4G01985	-1.11467	2.01636e-05	1.7418e-05	AT4G01985//AT4G01985	NP_974499.1//hypothetical protein AT4G01985 [Arabidopsis thaliana];NP_001328121.1//hypothetical protein AT4G01985 [Arabidopsis thaliana];NP_001328122.1//hypothetical protein AT4G01985 [Arabidopsis thaliana]
AT3G15440	-1.24712	2.04479e-05	1.7668e-05	AT3G15440//AT3G15440	NP_188163.1//RING/U-box protein [Arabidopsis thaliana]
AT1G05510	2.37004	2.06589e-05	1.78772e-05	AT1G05510//AT1G05510	NP_172042.1//naphthalene 1,2-dioxygenase subunit alpha (DUF1264) [Arabidopsis thaliana]
AT2G32370	2.37004	2.06589e-05	1.78772e-05	HDG3	NP_180796.2//homeodomain GLABROUS 3 [Arabidopsis thaliana]
AT1G04660	-1.21551	2.07438e-05	1.79564e-05	AT1G04660//AT1G04660	NP_563714.1//glycine-rich protein [Arabidopsis thaliana]
AT3G18485	-1.64305	2.12895e-05	1.84512e-05	ILR2	NP_683573.1//iaa-leucine resistant 2 [Arabidopsis thaliana]
AT3G62740	-2.52552	2.15862e-05	1.87243e-05	BGLU7	NP_001327167.1//beta glucosidase 7 [Arabidopsis thaliana];NP_191833.2//beta glucosidase 7 [Arabidopsis thaliana]
AT3G19552	1.20515	2.22296e-05	1.93067e-05	AT3G19552//AT3G19552	NP_566643.1//glutamate racemase [Arabidopsis thaliana]
AT2G27035	-1.33177	2.22296e-05	1.93081e-05	ENODL20	NP_973539.1//early nodulin-like protein 20 [Arabidopsis thaliana]
AT1G51440	-2.03872	2.26392e-05	1.96758e-05	AT1G51440//AT1G51440	NP_564590.1//alpha/beta-Hydrolases superfamily protein [Arabidopsis thaliana]
AT1G26600	1.09811	2.26466e-05	1.96847e-05	CLE9	NP_001323415.1//CLAVATA3/ESR-RELATED 9 [Arabidopsis thaliana]
AT1G73340	-1.013	2.26928e-05	1.97296e-05	AT1G73340//AT1G73340	NP_001319373.1//Cytochrome P450 superfamily protein [Arabidopsis thaliana]
AT3G24650	-2.12847	2.2736e-05	1.9772e-05	ABI3	NP_189108.1//AP2/B3-like transcriptional factor family protein [Arabidopsis thaliana]
AT4G04930	4.13009	2.32046e-05	2.01991e-05	DES-1-LIKE	NP_192402.1//fatty acid desaturase family protein [Arabidopsis thaliana]
AT2G31420	1.67888	2.32185e-05	2.02161e-05	AT2G31420//AT2G31420	NP_180700.1//B3 domain protein (DUF313) [Arabidopsis thaliana]
AT2G04790	-1.29096	2.32402e-05	2.02399e-05	AT2G04790//AT2G04790	NP_001324528.1//PTB domain engulfment adapter [Arabidopsis thaliana];NP_001324522.1//PTB domain engulfment adapter [Arabidopsis thaliana];NP_001324531.1//PTB domain engulfment adapter [Arabidopsis thaliana];NP_001324529.1//PTB domain engulfment adapter [Arabidopsis thaliana];NP_001324523.1//PTB domain engulfment adapter [Arabidopsis thaliana]
AT1G06475	1.16965	2.3323e-05	2.03193e-05	AT1G06475//AT1G06475	NP_973773.1//transmembrane protein [Arabidopsis thaliana]
AT1G65880	-2.89817	2.36711e-05	2.06301e-05	BZO1	NP_176763.1//benzoyloxyglucosinolate 1 [Arabidopsis thaliana]
AT1G62540	-1.81886	2.63297e-05	2.30637e-05	AT1G62540//AT1G62540	NP_564796.1//flavin-monooxygenase glucosinolate S-oxygenase 2 [Arabidopsis thaliana];NP_001320894.1//flavin-monooxygenase glucosinolate S-oxygenase 2 [Arabidopsis thaliana];NP_001320895.1//flavin-monooxygenase glucosinolate S-oxygenase 2 [Arabidopsis thaliana]
AT1G64360	2.70125	2.68732e-05	2.35794e-05	AT1G64360//AT1G64360	NP_564832.1//hypothetical protein AT1G64360 [Arabidopsis thaliana]
AT3G58190	-2.69963	2.71575e-05	2.38461e-05	LBD29	NP_191378.1//lateral organ boundaries-domain 29 [Arabidopsis thaliana]
AT2G34010	-1.19713	2.8945e-05	2.54675e-05	AT2G34010//AT2G34010	NP_180948.2//verprolin [Arabidopsis thaliana];NP_001325210.1//verprolin [Arabidopsis thaliana]
AT3G11640	-1.19713	2.8945e-05	2.54675e-05	AT3G11640//AT3G11640	NP_187770.1//transmembrane protein [Arabidopsis thaliana]
AT5G07200	1.35695	2.9465e-05	2.5953e-05	GA20OX3	NP_196337.1//gibberellin 20-oxidase 3 [Arabidopsis thaliana]
AT1G24420	2.48624	3.13436e-05	2.76936e-05	AT1G24420//AT1G24420	NP_173851.1//HXXXD-type acyl-transferase family protein [Arabidopsis thaliana]
AT5G44575	-1.6139	3.21587e-05	2.84307e-05	AT5G44575//AT5G44575	NP_850920.1//hypothetical protein AT5G44575 [Arabidopsis thaliana]
AT2G36750	2.32418	3.38431e-05	2.99877e-05	UGT73C1	EFH57726.1//UDP-glucosyl transferase 72C1 [Arabidopsis lyrata subsp. lyrata]
AT2G44220	-1.92519	3.49061e-05	3.09848e-05	AT2G44220//AT2G44220	NP_181951.3//NEP-interacting protein (DUF239) [Arabidopsis thaliana]
AT1G66540	1.64851	3.53039e-05	3.13537e-05	AT1G66540//AT1G66540	AAG51161.1//cytochrome P450, putative [Arabidopsis thaliana]
AT1G73010	1.08422	3.65344e-05	3.25033e-05	PS2	NP_565052.1//inorganic pyrophosphatase 1 [Arabidopsis thaliana]
AT3G03240	-2.08665	3.6803e-05	3.27578e-05	AT3G03240//AT3G03240	NP_186974.2//alpha/beta-Hydrolases superfamily protein [Arabidopsis thaliana]
AT3G27970	-1.38252	4.05513e-05	3.62737e-05	AT3G27970//AT3G27970	NP_189436.2//Exonuclease family protein [Arabidopsis thaliana]
AT1G16530	1.33423	4.22966e-05	3.79419e-05	ASL9	NP_173102.1//ASYMMETRIC LEAVES 2-like 9 [Arabidopsis thaliana]
AT4G21380	1.0862	4.32466e-05	3.88351e-05	RK3	NP_193869.1//receptor kinase 3 [Arabidopsis thaliana];NP_001328871.1//receptor kinase 3 [Arabidopsis thaliana]
AT2G46860	1.03184	4.5692e-05	4.11322e-05	PPa3	XP_010506700.1//PREDICTED: soluble inorganic pyrophosphatase 3-like [Camelina sativa]
AT3G57240	1.7734	4.71098e-05	4.24681e-05	BG3	NP_191283.2//beta-1,3-glucanase 3 [Arabidopsis thaliana]
AT2G34320	-1.47918	4.90104e-05	4.42589e-05	AT2G34320//AT2G34320	ABK28206.1//unknown, partial [Arabidopsis thaliana]
AT5G54030	-1.13575	5.2403e-05	4.74994e-05	AT5G54030//AT5G54030	NP_001318797.1//Cysteine/Histidine-rich C1 domain family protein [Arabidopsis thaliana]
AT4G15440	-2.43215	5.33182e-05	4.8373e-05	HPL1	CAB45989.1//hydroperoxide lyase (HPOL) like protein, partial [Arabidopsis thaliana]
AT2G18970	-1.21482	5.3908e-05	4.89318e-05	AT2G18970//AT2G18970	NP_001118345.1//transcription factor/transcription regulator [Arabidopsis thaliana]
AT3G15830	1.88833	5.42251e-05	4.92425e-05	AT3G15830//AT3G15830	NP_188204.1//phosphatidic acid phosphatase-related / PAP2-like protein [Arabidopsis thaliana]
AT5G56970	1.19063	5.47074e-05	4.97035e-05	CKX3	NP_200507.1//cytokinin oxidase 3 [Arabidopsis thaliana]
AT2G31930	-1.88672	5.49997e-05	4.99807e-05	AT2G31930//AT2G31930	NP_180752.2//hypothetical protein AT2G31930 [Arabidopsis thaliana]
AT3G49630	1.36548	5.50865e-05	5.00654e-05	AT3G49630//AT3G49630	NP_001325902.1//2-oxoglutarate (2OG) and Fe(II)-dependent oxygenase superfamily protein [Arabidopsis thaliana];NP_001325901.1//2-oxoglutarate (2OG) and Fe(II)-dependent oxygenase superfamily protein [Arabidopsis thaliana];NP_190532.2//2-oxoglutarate (2OG) and Fe(II)-dependent oxygenase superfamily protein [Arabidopsis thaliana]
AT1G53100	1.96017	5.68932e-05	5.17793e-05	AT1G53100//AT1G53100	NP_175718.2//Core-2/I-branching beta-1,6-N-acetylglucosaminyltransferase family protein [Arabidopsis thaliana];NP_001185208.1//Core-2/I-branching beta-1,6-N-acetylglucosaminyltransferase family protein [Arabidopsis thaliana]
AT4G37850	-1.04866	5.80505e-05	5.28633e-05	AT4G37850//AT4G37850	NP_195498.3//basic helix-loop-helix (bHLH) DNA-binding superfamily protein [Arabidopsis thaliana]
AT4G36570	-1.35827	5.85269e-05	5.33218e-05	RL3	NP_195375.4//RAD-like 3 [Arabidopsis thaliana]
AT1G53163	-1.0679	6.02839e-05	5.49924e-05	AT1G53163//AT1G53163	NP_001077707.1//membrane-associated kinase regulator [Arabidopsis thaliana]
AT1G79130	-1.65127	6.06049e-05	5.5298e-05	AT1G79130//AT1G79130	NP_178034.1//SAUR-like auxin-responsive protein family [Arabidopsis thaliana]
AT2G29150	4.06604	6.08444e-05	5.5523e-05	AT2G29150//AT2G29150	NP_180479.1//NAD(P)-binding Rossmann-fold superfamily protein [Arabidopsis thaliana]
AT3G55700	-1.43215	6.26722e-05	5.7224e-05	AT3G55700//AT3G55700	NP_191129.1//UDP-Glycosyltransferase superfamily protein [Arabidopsis thaliana]
AT3G15250	-1.01479	6.30436e-05	5.7583e-05	AT3G15250//AT3G15250	NP_188143.2//TPRXL [Arabidopsis thaliana]
AT1G16360	-1.69107	6.7293e-05	6.16133e-05	AT1G16360//AT1G16360	NP_001320565.1//LEM3 (ligand-effect modulator 3) family protein / CDC50 family protein [Arabidopsis thaliana];NP_001320564.1//LEM3 (ligand-effect modulator 3) family protein / CDC50 family protein [Arabidopsis thaliana];NP_001320562.1//LEM3 (ligand-effect modulator 3) family protein / CDC50 family protein [Arabidopsis thaliana];NP_173086.2//LEM3 (ligand-effect modulator 3) family protein / CDC50 …
AT2G46300	-1.37265	6.81133e-05	6.24003e-05	AT2G46300//AT2G46300	NP_182153.2//Late embryogenesis abundant (LEA) hydroxyproline-rich glycoprotein family [Arabidopsis thaliana]
AT5G04150	1.32418	6.93335e-05	6.35985e-05	BHLH101	NP_001330787.1//basic helix-loop-helix (bHLH) DNA-binding superfamily protein [Arabidopsis thaliana];NP_196035.2//basic helix-loop-helix (bHLH) DNA-binding superfamily protein [Arabidopsis thaliana]
AT4G14400	1.58768	7.33728e-05	6.75126e-05	ACD6	NP_567430.1//ankyrin repeat family protein [Arabidopsis thaliana]
ATCG00700	1.05265	7.98314e-05	7.36741e-05	PSBN	NP_051086.1//photosystem II protein N [Arabidopsis thaliana]
AT4G39340	-1.78769	8.05557e-05	7.43765e-05	EC1.4	NP_195644.1//Egg cell-secreted-like protein (DUF1278) [Arabidopsis thaliana]
AT4G13280	1.12506	8.35615e-05	7.73015e-05	TPS12	NP_193064.2//terpenoid synthase 12 [Arabidopsis thaliana];NP_001328007.1//terpenoid synthase 12 [Arabidopsis thaliana]
AT2G02310	-3.24712	8.39279e-05	7.76847e-05	PP2-B6	NP_178337.1//phloem protein 2-B6 [Arabidopsis thaliana]
AT3G63360	-3.24712	8.39279e-05	7.76847e-05	AT3G63360//AT3G63360	NP_191895.1//defensin-like protein [Arabidopsis thaliana]
AT2G14290	-3.24712	8.39279e-05	7.76847e-05	AT2G14290//AT2G14290	NP_179039.1//LL-diaminopimelate protein (DUF295) [Arabidopsis thaliana]
AT1G80340	-3.24712	8.39279e-05	7.76847e-05	GA3OX2	NP_178150.1//gibberellin 3-oxidase 2 [Arabidopsis thaliana]
AT4G23560	-2.82134	8.85043e-05	8.20793e-05	GH9B15	NP_194087.1//glycosyl hydrolase 9B15 [Arabidopsis thaliana]
AT2G17050	-1.2443	9.0711e-05	8.42119e-05	AT2G17050//AT2G17050	NP_001324492.1//disease resistance protein (TIR-NBS-LRR class) [Arabidopsis thaliana];NP_001324491.1//disease resistance protein (TIR-NBS-LRR class) [Arabidopsis thaliana];NP_179297.2//disease resistance protein (TIR-NBS-LRR class) [Arabidopsis thaliana]
AT1G23985	-4.86906	9.36413e-05	8.70705e-05	AT1G23985//AT1G23985	OAP18066.1//hypothetical protein AXX17_AT1G25130 [Arabidopsis thaliana]
AT1G03020	2.00081	9.41594e-05	8.75918e-05	AT1G03020//AT1G03020	NP_171801.1//Thioredoxin superfamily protein [Arabidopsis thaliana]
AT3G17180	4.00081	9.44591e-05	8.78807e-05	scpl33	NP_188343.1//serine carboxypeptidase-like 33 [Arabidopsis thaliana];NP_001326250.1//serine carboxypeptidase-like 33 [Arabidopsis thaliana]
AT1G44030	-2.82633	9.66374e-05	8.99785e-05	AT1G44030//AT1G44030	NP_001320396.1//Cysteine/Histidine-rich C1 domain family protein [Arabidopsis thaliana]
AT4G24890	1.52152	0.000106854	9.99084e-05	PAP24	XP_013739537.1//PREDICTED: probable inactive purple acid phosphatase 24 [Brassica napus]
AT1G53635	-1.14894	0.000108119	0.000101136	AT1G53635//AT1G53635	OAP12088.1//hypothetical protein AXX17_AT1G48050 [Arabidopsis thaliana]
AT2G04495	2.80816	0.000112476	0.000105473	AT2G04495//AT2G04495	NP_671776.1//transmembrane protein [Arabidopsis thaliana]
AT5G62420	-1.74921	0.000125054	0.000117729	AT5G62420//AT5G62420	NP_201048.1//NAD(P)-linked oxidoreductase superfamily protein [Arabidopsis thaliana]
AT1G68723	-2.38108	0.000126889	0.000119484	AT1G68723//AT1G68723	NP_177041.3//arabinogalactan protein 19 [Arabidopsis thaliana]
AT3G09290	-1.15352	0.000127976	0.000120587	TAC1	NP_187540.1//telomerase activator1 [Arabidopsis thaliana]
AT1G21240	2.71692	0.000131612	0.000124209	WAK3	NP_001321424.1//wall associated kinase 3 [Arabidopsis thaliana];NP_173547.1//wall associated kinase 3 [Arabidopsis thaliana]
AT4G28460	1.80816	0.000133919	0.00012647	AT4G28460//AT4G28460	NP_194575.2//transmembrane protein [Arabidopsis thaliana]
AT3G05858	1.10317	0.000142927	0.000135414	AT3G05858//AT3G05858	NP_001118584.1//hypothetical protein AT3G05858 [Arabidopsis thaliana]
AT1G12940	1.87528	0.00014333	0.000135841	NRT2.5	KFK43563.1//hypothetical protein AALP_AA1G142500 [Arabis alpina]
AT5G57520	2.17073	0.000154686	0.000147207	ZFP2	XP_020871230.1//zinc finger protein 2 [Arabidopsis lyrata subsp. lyrata]
AT1G07485	2.52197	0.000156289	0.000148832	AT1G07485//AT1G07485	NP_001077475.1//hypothetical protein AT1G07485 [Arabidopsis thaliana]
AT4G31710	-2.16912	0.000156337	0.000148894	GLR2.4	NP_001320108.1//glutamate receptor 2.4 [Arabidopsis thaliana];NP_001328410.1//glutamate receptor 2.4 [Arabidopsis thaliana]
AT5G07040	1.10616	0.000169324	0.000161941	AT5G07040//AT5G07040	NP_196321.1//RING/U-box superfamily protein [Arabidopsis thaliana]
AT5G24200	-1.1985	0.000178903	0.000171687	AT5G24200//AT5G24200	NP_197808.2//alpha/beta-Hydrolases superfamily protein [Arabidopsis thaliana]
AT1G18010	4.74281	0.000191748	0.000185085	AT1G18010//AT1G18010	NP_564043.1//Major facilitator superfamily protein [Arabidopsis thaliana]
AT5G40153	-1.00561	0.000198275	0.00019174	AT5G40153//AT5G40153	OAO91891.1//hypothetical protein AXX17_AT5G37780 [Arabidopsis thaliana]
AT4G19095	-3.06958	0.000212014	0.000205899	AT4G19095//AT4G19095	NP_567573.1//hypothetical protein AT4G19095 [Arabidopsis thaliana]
AT5G36130	3.01138	0.000224107	0.000218233	AT5G36130//AT5G36130	BAU61505.1//cytochrome P450 716A2 [Arabidopsis thaliana]
AT2G41850	1.83088	0.000224193	0.000218382	PGAZAT	NP_850359.1//polygalacturonase ADPG2-like protein [Arabidopsis thaliana]
AT1G08860	1.83088	0.000224193	0.000218382	BON3	NP_172362.3//Calcium-dependent phospholipid-binding Copine family protein [Arabidopsis thaliana]
AT2G03600	-2.22333	0.000228369	0.000222624	UPS3	NP_001189505.1//ureide permease 3 [Arabidopsis thaliana];NP_001189506.1//ureide permease 3 [Arabidopsis thaliana];NP_001118257.1//ureide permease 3 [Arabidopsis thaliana];NP_178458.2//ureide permease 3 [Arabidopsis thaliana]
AT2G35990	1.1127	0.000237354	0.000231684	LOG2	NP_181143.3//Putative lysine decarboxylase family protein [Arabidopsis thaliana]
AT2G37720	4.70125	0.000239549	0.000233978	TBL15	NP_181308.1//TRICHOME BIREFRINGENCE-LIKE 15 [Arabidopsis thaliana]
AT2G35070	2.26384	0.000245802	0.000240266	AT2G35070//AT2G35070	NP_565795.1//transmembrane protein [Arabidopsis thaliana]
AT2G12190	1.18668	0.000247811	0.000242361	AT2G12190//AT2G12190	NP_178922.1//Cytochrome P450 superfamily protein [Arabidopsis thaliana]
AT1G68480	-1.01805	0.000248095	0.000242691	JAG	OAP15061.1//JAG [Arabidopsis thaliana];NP_001323150.1//C2H2 and C2HC zinc fingers superfamily protein [Arabidopsis thaliana]
AT5G50570	1.74727	0.000254009	0.000248852	SPL13A	NP_568731.1//Squamosa promoter-binding protein-like (SBP domain) transcription factor family protein [Arabidopsis thaliana]
AT2G28085	-2.11467	0.000254415	0.000249303	AT2G28085//AT2G28085	NP_565665.1//SAUR-like auxin-responsive protein family [Arabidopsis thaliana]
AT1G70175	1.74049	0.000257721	0.000252705	AT1G70175//AT1G70175	NP_001320591.1//hypothetical protein AT1G70175 [Arabidopsis thaliana]
AT4G02810	-1.03872	0.000259588	0.000254618	FAF1	XP_006396506.1//hypothetical protein EUTSA_v10029267mg [Eutrema salsugineum]
AT2G38920	1.6253	0.000260411	0.00025548	AT2G38920//AT2G38920	NP_001318380.1//SPX (SYG1/Pho81/XPR1) domain-containing protein / zinc finger (C3HC4-type RING finger) protein-like protein [Arabidopsis thaliana];NP_001118474.1//SPX (SYG1/Pho81/XPR1) domain-containing protein / zinc finger (C3HC4-type RING finger) protein-like protein [Arabidopsis thaliana];NP_181426.2//SPX (SYG1/Pho81/XPR1) domain-containing protein / zinc finger (C3HC4-type RING finger) prote…
AT5G01895	-1.00402	0.000268663	0.000264	AT5G01895//AT5G01895	NP_195809.1//Leucine-rich receptor-like protein kinase family protein [Arabidopsis thaliana]
AT1G22600	-1.48462	0.000271177	0.000266843	AT1G22600//AT1G22600	NP_173674.1//Late embryogenesis abundant protein (LEA) family protein [Arabidopsis thaliana]
AT3G19920	1.11629	0.000281097	0.000277167	AT3G19920//AT3G19920	NP_188626.2//BTB/POZ domain protein [Arabidopsis thaliana];NP_001325482.1//BTB/POZ domain protein [Arabidopsis thaliana]
AT2G17070	1.2693	0.000281488	0.000277582	AT2G17070//AT2G17070	XP_002886093.2//uncharacterized protein LOC9320107 [Arabidopsis lyrata subsp. lyrata]
AT2G21610	1.67066	0.000290057	0.000286583	PE11	NP_001324138.1//pectinesterase 11 [Arabidopsis thaliana]
AT3G29430	-1.34342	0.000294627	0.000291254	AT3G29430//AT3G29430	NP_189589.1//Terpenoid synthases superfamily protein [Arabidopsis thaliana]
AT5G37820	3.80816	0.000308187	0.000305698	NIP4%3B2	NP_001330234.1//NOD26-like intrinsic protein 4;2 [Arabidopsis thaliana]
AT3G50160	3.80816	0.000308187	0.000305698	AT3G50160//AT3G50160	NP_190585.2//transmembrane protein, putative (DUF247) [Arabidopsis thaliana]
AT4G22620	-1.33623	0.000321182	0.000319367	AT4G22620//AT4G22620	NP_193993.1//SAUR-like auxin-responsive protein family [Arabidopsis thaliana]
AT3G28310	-1.33623	0.000321182	0.000319367	AT3G28310//AT3G28310	NP_189471.1//hypothetical protein (DUF677) [Arabidopsis thaliana]
AT2G13900	-4.64305	0.000322232	0.000320444	AT2G13900//AT2G13900	NP_179007.1//Cysteine/Histidine-rich C1 domain family protein [Arabidopsis thaliana]
AT1G20350	1.00081	0.000324834	0.000323237	TIM17-1	NP_173460.1//translocase inner membrane subunit 17-1 [Arabidopsis thaliana]
AT1G70440	1.28092	0.000329954	0.00032875	SRO3	NP_177201.1//similar to RCD one 3 [Arabidopsis thaliana]
AT2G32487	-1.08939	0.000330534	0.000329362	AT2G32487//AT2G32487	NP_001324541.1//hypothetical protein AT2G32487 [Arabidopsis thaliana];NP_001077994.2//hypothetical protein AT2G32487 [Arabidopsis thaliana];NP_001318336.1//hypothetical protein AT2G32487 [Arabidopsis thaliana]
AT5G65500	-2.66216	0.000337489	0.000336826	AT5G65500//AT5G65500	NP_001331744.1//U-box domain-containing protein kinase family protein [Arabidopsis thaliana];NP_201353.4//U-box domain-containing protein kinase family protein [Arabidopsis thaliana]
AT2G40250	-2.66216	0.000337489	0.000336826	AT2G40250//AT2G40250	NP_181554.1//SGNH hydrolase-type esterase superfamily protein [Arabidopsis thaliana]
AT1G74675	-1.75606	0.000339371	0.000338848	AT1G74675//AT1G74675	NP_001322997.1//transmembrane protein [Arabidopsis thaliana];NP_001322996.1//transmembrane protein [Arabidopsis thaliana]
ATCG00210	1.18984	0.000340012	0.000339596	YCF6	EFH64612.1//hypothetical protein ARALYDRAFT_893970 [Arabidopsis lyrata subsp. lyrata]
AT5G37450	-1.54668	0.000351539	0.000351702	AT5G37450//AT5G37450	NP_198561.1//Leucine-rich repeat protein kinase family protein [Arabidopsis thaliana];NP_001332712.1//Leucine-rich repeat protein kinase family protein [Arabidopsis thaliana];NP_001332713.1//Leucine-rich repeat protein kinase family protein [Arabidopsis thaliana]
AT2G03020	1.33467	0.000353941	0.000354217	AT2G03020//AT2G03020	NP_178402.2//Heat shock protein HSP20/alpha crystallin family [Arabidopsis thaliana];NP_973408.1//Heat shock protein HSP20/alpha crystallin family [Arabidopsis thaliana]
AT1G67856	-2.3244	0.000354633	0.000355022	AT1G67856//AT1G67856	NP_001117565.1//RING/U-box superfamily protein [Arabidopsis thaliana]
AT1G47400	-1.00985	0.000371698	0.00037332	AT1G47400//AT1G47400	NP_175173.2//hypothetical protein AT1G47400 [Arabidopsis thaliana]
AT4G37060	-2.36494	0.00037214	0.000373803	PLP5	NP_001190942.2//PATATIN-like protein 5 [Arabidopsis thaliana];NP_195423.1//PATATIN-like protein 5 [Arabidopsis thaliana]
AT2G42540	-1.85717	0.000379644	0.000381581	COR15A	NP_181782.1//cold-regulated 15a [Arabidopsis thaliana];NP_001189733.1//cold-regulated 15a [Arabidopsis thaliana]
AT2G36295	1.45147	0.000393058	0.000396016	AT2G36295//AT2G36295	NP_850261.2//hypothetical protein AT2G36295 [Arabidopsis thaliana]
AT5G11140	1.94834	0.000395898	0.000399044	AT5G11140//AT5G11140	NP_196675.1//phospholipase-like protein (PEARLI 4) family protein [Arabidopsis thaliana]
AT2G33130	1.94834	0.000395898	0.000399044	RALFL18	NP_180872.1//ralf-like 18 [Arabidopsis thaliana]
AT2G28815	-1.28932	0.000405012	0.00040917	AT2G28815//AT2G28815	NP_001325273.1//50S ribosomal protein L16 [Arabidopsis thaliana]
AT1G51402	1.57459	0.000418808	0.000423858	AT1G51402//AT1G51402	BAD94339.1//hypothetical protein, partial [Arabidopsis thaliana]
AT4G12950	4.58577	0.000429422	0.000435279	AT4G12950//AT4G12950	NP_193031.1//Fasciclin-like arabinogalactan family protein [Arabidopsis thaliana]
AT5G60470	-4.58415	0.000431209	0.000437318	AT5G60470//AT5G60470	NP_001331894.1//C2H2 and C2HC zinc fingers superfamily protein [Arabidopsis thaliana];NP_001331895.1//C2H2 and C2HC zinc fingers superfamily protein [Arabidopsis thaliana];NP_200855.4//C2H2 and C2HC zinc fingers superfamily protein [Arabidopsis thaliana]
AT5G14400	-4.58415	0.000431209	0.000437318	CYP724A1	NP_001331288.1//cytochrome P450, family 724, subfamily A, polypeptide 1 [Arabidopsis thaliana];NP_001331287.1//cytochrome P450, family 724, subfamily A, polypeptide 1 [Arabidopsis thaliana];NP_001331289.1//cytochrome P450, family 724, subfamily A, polypeptide 1 [Arabidopsis thaliana]
AT2G47150	-4.58415	0.000431209	0.000437318	AT2G47150//AT2G47150	NP_182237.1//NAD(P)-binding Rossmann-fold superfamily protein [Arabidopsis thaliana]
AT1G57943	-1.93013	0.000437475	0.000443903	PUP17	OAP18070.1//PUP17 [Arabidopsis thaliana];NP_001077737.1//purine permease 17 [Arabidopsis thaliana]
AT5G44306	1.30747	0.000452476	0.000459841	AT5G44306//AT5G44306	NP_001119370.1//hypothetical protein AT5G44306 [Arabidopsis thaliana]
AT4G31540	1.16777	0.000458956	0.000467055	EXO70G1	NP_194882.2//exocyst subunit exo70 family protein G1 [Arabidopsis thaliana]
AT3G24510	3.00081	0.000460308	0.000468528	AT3G24510//AT3G24510	NP_189094.1//Defensin-like (DEFL) family protein [Arabidopsis thaliana]
AT5G12270	-1.09541	0.000463546	0.000472117	AT5G12270//AT5G12270	NP_568260.1//2-oxoglutarate (2OG) and Fe(II)-dependent oxygenase superfamily protein [Arabidopsis thaliana]
AT3G46520	4.56762	0.000468882	0.000477996	ACT12	XP_006418890.1//hypothetical protein EUTSA_v10002572mg [Eutrema salsugineum]
AT5G25180	1.08963	0.000472701	0.000482047	CYP71B14	NP_197900.1//cytochrome P450, family 71, subfamily B, polypeptide 14 [Arabidopsis thaliana]
AT5G65980	-1.12695	0.000474334	0.000483855	AT5G65980//AT5G65980	NP_201399.1//Auxin efflux carrier family protein [Arabidopsis thaliana]
AT5G46500	1.04479	0.00049239	0.000503622	AT5G46500//AT5G46500	NP_001318749.1//protein VARIATION IN COMPOUND TRIGGERED ROOT growth protein [Arabidopsis thaliana];NP_001330779.1//protein VARIATION IN COMPOUND TRIGGERED ROOT growth protein [Arabidopsis thaliana]
AT1G15385	1.39313	0.000496301	0.000507988	AT1G15385//AT1G15385	NP_849669.1//cotton fiber protein [Arabidopsis thaliana]
AT4G19050	-1.39151	0.000503615	0.000515687	AT4G19050//AT4G19050	NP_193640.4//NB-ARC domain-containing disease resistance protein [Arabidopsis thaliana]
AT1G65486	1.00081	0.000543181	0.000558378	AT1G65486//AT1G65486	NP_001321237.1//transmembrane protein [Arabidopsis thaliana];NP_001154450.1//transmembrane protein [Arabidopsis thaliana]
AT3G53235	-1.08238	0.000544533	0.00055994	AT3G53235//AT3G53235	NP_680126.1//hypothetical protein AT3G53235 [Arabidopsis thaliana]
AT5G37940	-2.22985	0.000544794	0.000560265	AT5G37940//AT5G37940	NP_198610.1//Zinc-binding dehydrogenase family protein [Arabidopsis thaliana]
AT5G57400	1.2138	0.000558435	0.000574967	AT5G57400//AT5G57400	NP_001318819.1//transmembrane protein [Arabidopsis thaliana];NP_200550.5//transmembrane protein [Arabidopsis thaliana]
AT1G24147	-3.69963	0.000558435	0.000575	AT1G24147//AT1G24147	NP_001077593.1//transmembrane protein [Arabidopsis thaliana]
AT5G44570	-2.58415	0.00057748	0.000596011	AT5G44570//AT5G44570	NP_001331891.1//transmembrane protein [Arabidopsis thaliana];NP_001154761.1//transmembrane protein [Arabidopsis thaliana];NP_199270.1//transmembrane protein [Arabidopsis thaliana]
AT4G25490	-1.09665	0.000594394	0.000614473	CBF1	NP_567721.1//C-repeat/DRE binding factor 1 [Arabidopsis thaliana]
AT3G22415	-1.045	0.000608553	0.000630134	AT3G22415//AT3G22415	NP_974353.1//hypothetical protein AT3G22415 [Arabidopsis thaliana]
AT2G22460	-2.1629	0.000609843	0.000631727	AT2G22460//AT2G22460	NP_179832.2//MIZU-KUSSEI-like protein (Protein of unknown function, DUF617) [Arabidopsis thaliana]
AT1G71250	-2.3204	0.00062779	0.000651112	AT1G71250//AT1G71250	OAP17349.1//hypothetical protein AXX17_AT1G65470 [Arabidopsis thaliana]
AT5G46610	-1.89228	0.000633655	0.00065793	AT5G46610//AT5G46610	NP_001119385.1//aluminum activated malate transporter family protein [Arabidopsis thaliana];NP_199473.1//aluminum activated malate transporter family protein [Arabidopsis thaliana];NP_001032019.1//aluminum activated malate transporter family protein [Arabidopsis thaliana]
AT2G26380	-1.89228	0.000633655	0.00065793	AT2G26380//AT2G26380	NP_180206.1//Leucine-rich repeat (LRR) family protein [Arabidopsis thaliana]
AT1G68390	-1.10228	0.000651687	0.000677271	AT1G68390//AT1G68390	NP_177006.1//Core-2/I-branching beta-1,6-N-acetylglucosaminyltransferase family protein [Arabidopsis thaliana]
AT1G34047	2.00081	0.000654947	0.000681073	AT1G34047//AT1G34047	NP_001031138.4//Defensin-like (DEFL) family protein [Arabidopsis thaliana];NP_001185135.1//Defensin-like (DEFL) family protein [Arabidopsis thaliana]
AT2G45610	-1.99919	0.000661147	0.000687939	AT2G45610//AT2G45610	NP_182085.1//alpha/beta-Hydrolases superfamily protein [Arabidopsis thaliana]
AT3G16210	-1.13669	0.000665073	0.000692375	AT3G16210//AT3G16210	NP_188242.1//F-box family protein [Arabidopsis thaliana]
AT3G50290	-1.13669	0.000665073	0.000692375	AT3G50290//AT3G50290	NP_190598.3//HXXXD-type acyl-transferase family protein [Arabidopsis thaliana]
AT4G07868	-2.13669	0.000667186	0.000694926	AT4G07868//AT4G07868	NP_680638.2//transmembrane protein [Arabidopsis thaliana]
AT4G25850	1.09591	0.000685643	0.000715307	ORP4B	NP_001190842.1//OSBP(oxysterol binding protein)-related protein 4B [Arabidopsis thaliana]
AT2G34440	4.4746	0.00072584	0.000760074	AGL29	XP_020882747.1//agamous-like MADS-box protein AGL29 [Arabidopsis lyrata subsp. lyrata]
AT1G74890	-1.35674	0.000729658	0.00076438	ARR15	NP_177627.1//response regulator 15 [Arabidopsis thaliana]
AT1G44130	1.98388	0.000747087	0.000783741	AT1G44130//AT1G44130	NP_175079.1//Eukaryotic aspartyl protease family protein [Arabidopsis thaliana]
AT5G02330	-3.49498	0.0007639	0.000802587	AT5G02330//AT5G02330	NP_195853.1//Cysteine/Histidine-rich C1 domain family protein [Arabidopsis thaliana]
AT5G42223	4.46024	0.000774519	0.00081456	AT5G42223//AT5G42223	NP_001031994.1//Defensin-like (DEFL) family protein [Arabidopsis thaliana]
AT4G22030	4.46024	0.000774519	0.00081456	AT4G22030//AT4G22030	NP_193934.2//F-box protein with a domain protein [Arabidopsis thaliana]
AT1G02450	-4.45862	0.00077745	0.000818135	NIMIN1	NP_563653.2//NIM1-interacting 1 [Arabidopsis thaliana]
AT1G63570	-4.45862	0.00077745	0.000818135	AT1G63570//AT1G63570	NP_001321761.1//Receptor-like protein kinase-related family protein [Arabidopsis thaliana]
AT1G34050	-4.45862	0.00077745	0.000818135	AT1G34050//AT1G34050	NP_174667.1//Ankyrin repeat family protein [Arabidopsis thaliana]
AT4G26145	2.44445	0.000784256	0.000825793	AT4G26145//AT4G26145	NP_001329561.1//hypothetical protein AT4G26145, partial [Arabidopsis thaliana]
AT4G10520	4.45367	0.000797222	0.000840622	AT4G10520//AT4G10520	NP_567359.1//Subtilase family protein [Arabidopsis thaliana]
AT2G18490	2.9077	0.000807075	0.000851948	AT2G18490//AT2G18490	NP_001323986.1//C2H2-like zinc finger protein [Arabidopsis thaliana]
AT5G14160	2.9077	0.000807075	0.000851948	AT5G14160//AT5G14160	NP_196920.1//F-box family protein [Arabidopsis thaliana]
AT2G40740	2.9077	0.000807075	0.000851948	WRKY55	NP_001078033.1//WRKY DNA-binding protein 55 [Arabidopsis thaliana];NP_001324304.1//WRKY DNA-binding protein 55 [Arabidopsis thaliana]
AT1G24270	-2.90608	0.000812233	0.000857649	AT1G24270//AT1G24270	NP_173837.2//hypothetical protein AT1G24270 [Arabidopsis thaliana]
AT2G07676	4.44442	0.000830773	0.000878539	AT2G07676//AT2G07676	NP_565341.1//hypothetical protein AT2G07676 [Arabidopsis thaliana]
AT1G53875	-1.07434	0.000897138	0.000953989	AT1G53875//AT1G53875	NP_001323282.1//LURP-one-like protein [Arabidopsis thaliana]
AT4G16233	1.07449	0.000901469	0.000959383	AT4G16233//AT4G16233	CAB10402.1//proline-rich, APG like protein [Arabidopsis thaliana]
AT4G26880	1.7557	0.000911137	0.000970536	AT4G26880//AT4G26880	NP_194418.1//Stigma-specific Stig1 family protein [Arabidopsis thaliana]
AT3G01730	1.14967	0.000914923	0.000974858	AT3G01730//AT3G01730	NP_566149.1//transmembrane protein [Arabidopsis thaliana]
AT1G65890	-2.60179	0.000921234	0.000982165	AAE12	NP_176764.1//acyl activating enzyme 12 [Arabidopsis thaliana]
AT1G44020	-1.67435	0.000940337	0.00100432	AT1G44020//AT1G44020	NP_175068.1//Cysteine/Histidine-rich C1 domain family protein [Arabidopsis thaliana]
AT3G16525	-4.41468	0.000942807	0.00100735	AT3G16525//AT3G16525	OAP07100.1//hypothetical protein AXX17_AT3G17400 [Arabidopsis thaliana]
AT5G36140	2.50331	0.000973327	0.00104242	CYP716A2	NP_198463.1//cytochrome P450, family 716, subfamily A, polypeptide 2 [Arabidopsis thaliana]
AT1G07690	-2.50169	0.000979886	0.00105027	AT1G07690//AT1G07690	NP_001320912.1//transmembrane protein [Arabidopsis thaliana];NP_001320911.1//transmembrane protein [Arabidopsis thaliana]
AT3G10600	-2.50169	0.000979886	0.00105027	CAT7	NP_187671.1//cationic amino acid transporter 7 [Arabidopsis thaliana]
AT2G24720	-2.50169	0.000979886	0.00105027	GLR2.2	OAP09106.1//GLR2.2 [Arabidopsis thaliana]
AT5G36907	-1.40129	0.000980205	0.00105072	AT5G36907//AT5G36907	NP_001330341.1//transmembrane protein [Arabidopsis thaliana]
AT1G05577	-1.83569	0.000993843	0.00106628	AT1G05577//AT1G05577	NP_683277.1//UPSTREAM OF FLC protein (DUF966) [Arabidopsis thaliana]
AT1G10588	3.58577	0.000998164	0.00107146	AT1G10588//AT1G10588	NP_001077503.1//Gibberellin-regulated family protein [Arabidopsis thaliana];NP_001077504.1//Gibberellin-regulated family protein [Arabidopsis thaliana]
AT1G65484	3.58577	0.000998164	0.00107146	AT1G65484//AT1G65484	NP_001117550.1//transmembrane protein [Arabidopsis thaliana];NP_001185322.1//transmembrane protein [Arabidopsis thaliana]
AT1G53541	3.58577	0.000998164	0.00107146	AT1G53541//AT1G53541	NP_001117481.1//hypothetical protein AT1G53541 [Arabidopsis thaliana]
AT3G16640	0.919337	0	0	TCTP	NP_188286.1//translationally controlled tumor protein [Arabidopsis thaliana]
AT3G26520	-0.86095	0	0	TIP2	NP_189283.1//tonoplast intrinsic protein 2 [Arabidopsis thaliana]
AT5G03240	0.59864	0	0	UBQ3	KQL28625.1//hypothetical protein SETIT_017023mg [Setaria italica];XP_010493589.1//PREDICTED: polyubiquitin-like [Camelina sativa];NP_851029.1//polyubiquitin 3 [Arabidopsis thaliana]
AT5G17920	-0.883573	0	0	ATMS1	XP_006400336.1//hypothetical protein EUTSA_v10012750mg [Eutrema salsugineum]
AT3G62290	0.773366	0	0	ARFA1E	XP_013637399.1//PREDICTED: ADP-ribosylation factor 1-like isoform X1 [Brassica oleracea var. oleracea]
AT3G16240	-0.673772	0	0	DELTA-TIP	NP_188245.1//delta tonoplast integral protein [Arabidopsis thaliana]
AT4G16190	0.810895	0	0	AT4G16190//AT4G16190	NP_567489.1//Papain family cysteine protease [Arabidopsis thaliana]
AT1G78380	0.997571	0	0	GSTU19	XP_020890024.1//glutathione S-transferase U19 [Arabidopsis lyrata subsp. lyrata]
AT1G01620	-0.800999	0	0	PIP1C	NP_171668.1//plasma membrane intrinsic protein 1C [Arabidopsis thaliana]
AT3G04120	0.766549	0	0	GAPC1	XP_002882331.1//glyceraldehyde-3-phosphate dehydrogenase GAPC1, cytosolic [Arabidopsis lyrata subsp. lyrata]
AT4G35100	-0.888598	0	0	PIP3	NP_195236.1//plasma membrane intrinsic protein 3 [Arabidopsis thaliana]
AT5G21020	0.76552	0	0	AT5G21020//AT5G21020	AAK74004.1//AT5g21010/F22D1_170 [Arabidopsis thaliana]
AT1G61520	0.833111	0	0	LHCA3	NP_176347.1//PSI type III chlorophyll a/b-binding protein [Arabidopsis thaliana];NP_001031217.1//PSI type III chlorophyll a/b-binding protein [Arabidopsis thaliana]
AT2G05510	0.734461	0	0	AT2G05510//AT2G05510	NP_001118275.1//Glycine-rich protein family [Arabidopsis thaliana];BAH56971.1//AT2G05440 [Arabidopsis thaliana];OAP07533.1//hypothetical protein AXX17_AT2G04590 [Arabidopsis thaliana];NP_849937.1//GLYCINE RICH PROTEIN 9 [Arabidopsis thaliana]
AT3G22120	-0.653331	0	0	CWLP	NP_188851.2//cell wall-plasma membrane linker protein [Arabidopsis thaliana]
AT1G76930	-0.756798	0	0	EXT4	Q38913.2//RecName: Full=Extensin-1; Short=AtExt1; Short=AtExt4; AltName: Full=Extensin-1/4; Flags: Precursor
AT2G36830	-0.738349	0	0	GAMMA-TIP	AAM65100.1//putative aquaporin (tonoplast intrinsic protein gamma) [Arabidopsis thaliana]
AT1G07590	-0.667717	0	0	AT1G07590//AT1G07590	NP_172238.1//Tetratricopeptide repeat (TPR)-like superfamily protein [Arabidopsis thaliana]
AT4G25100	0.848208	0	0	FSD1	AAA32791.1//Fe-superoxide dismutase, partial [Arabidopsis thaliana];NP_194240.1//Fe superoxide dismutase 1 [Arabidopsis thaliana];CAB36752.1//superoxide dismutase (EC 1.15.1.1) (Fe)(fragment), partial [Arabidopsis thaliana]
AT4G14130	0.780961	0	0	XTH15	NP_193149.2//xyloglucan endotransglucosylase/hydrolase 15 [Arabidopsis thaliana]
AT1G64230	0.680646	0	0	UBC28	XP_006302865.1//hypothetical protein CARUB_v10020996mg, partial [Capsella rubella];NP_001154445.1//ubiquitin-conjugating enzyme 28 [Arabidopsis thaliana];NP_001154446.1//ubiquitin-conjugating enzyme 28 [Arabidopsis thaliana]
AT1G79040	0.768691	0	0	PSBR	NP_178025.1//photosystem II subunit R [Arabidopsis thaliana]
AT1G51200	0.761208	0	0	AT1G51200//AT1G51200	NP_564585.1//A20/AN1-like zinc finger family protein [Arabidopsis thaliana]
AT1G03870	-0.803125	0	0	FLA9	NP_563692.1//FASCICLIN-like arabinoogalactan 9 [Arabidopsis thaliana]
AT4G12730	-0.953681	0	0	FLA2	NP_193009.1//FASCICLIN-like arabinogalactan 2 [Arabidopsis thaliana]
AT4G10340	0.635285	0	0	LHCB5	NP_192772.1//light harvesting complex of photosystem II 5 [Arabidopsis thaliana]
AT4G34620	0.771693	0	0	SSR16	NP_195188.1//small subunit ribosomal protein 16 [Arabidopsis thaliana]
AT1G04820	-0.796293	0	0	TUA4	NP_171974.1//tubulin alpha-4 chain [Arabidopsis thaliana]
AT1G22710	0.995611	0	0	SUC2	NP_173685.1//sucrose-proton symporter 2 [Arabidopsis thaliana]
AT5G18380	0.624984	0	0	AT5G18380//AT5G18380	NP_001190330.1//Ribosomal protein S5 domain 2-like superfamily protein [Arabidopsis thaliana];NP_197339.1//Ribosomal protein S5 domain 2-like superfamily protein [Arabidopsis thaliana];NP_001078601.1//Ribosomal protein S5 domain 2-like superfamily protein [Arabidopsis thaliana]
AT3G15450	-0.727105	0	0	AT3G15450//AT3G15450	NP_001030701.1//aluminum induced protein with YGL and LRDR motifs [Arabidopsis thaliana];NP_566513.1//aluminum induced protein with YGL and LRDR motifs [Arabidopsis thaliana];NP_001030702.1//aluminum induced protein with YGL and LRDR motifs [Arabidopsis thaliana]
AT5G53460	-0.901307	0	0	GLT1	XP_018474408.1//PREDICTED: glutamate synthase 1 [NADH], chloroplastic isoform X1 [Raphanus sativus]
AT4G34870	0.594976	0	0	ROC5	NP_195213.1//rotamase cyclophilin 5 [Arabidopsis thaliana]
AT5G05690	0.794428	0	0	CPD	NP_001031838.1//Cytochrome P450 superfamily protein [Arabidopsis thaliana];NP_196188.1//Cytochrome P450 superfamily protein [Arabidopsis thaliana]
AT1G27020	0.999676	0	0	AT1G27020//AT1G27020	NP_174022.1//plant/protein [Arabidopsis thaliana]
AT1G50010	-0.70821	0	0	TUA2	NP_171974.1//tubulin alpha-4 chain [Arabidopsis thaliana]
AT1G70780	0.86778	0	0	AT1G70780//AT1G70780	NP_565000.1//hypothetical protein AT1G70780 [Arabidopsis thaliana]
AT2G41410	0.925952	0	0	AT2G41410//AT2G41410	NP_181672.1//Calcium-binding EF-hand family protein [Arabidopsis thaliana]
AT1G15670	0.93466	0	0	AT1G15670//AT1G15670	NP_563979.1//Galactose oxidase/kelch repeat superfamily protein [Arabidopsis thaliana]
AT1G65970	-0.641346	0	0	TPX2	NP_176772.1//thioredoxin-dependent peroxidase 2 [Arabidopsis thaliana]
AT2G33150	0.698635	0	0	PKT3	NP_180873.1//peroxisomal 3-ketoacyl-CoA thiolase 3 [Arabidopsis thaliana]
AT4G30270	0.635685	0	0	XTH24	NP_194756.1//xyloglucan endotransglucosylase/hydrolase 24 [Arabidopsis thaliana]
AT5G07010	0.729773	0	0	ST2A	NP_568177.1//sulfotransferase 2A [Arabidopsis thaliana]
AT1G80440	0.860889	0	0	AT1G80440//AT1G80440	NP_565238.1//Galactose oxidase/kelch repeat superfamily protein [Arabidopsis thaliana]
AT2G47400	0.647914	0	0	CP12-1	NP_566100.2//CP12 domain-containing protein 1 [Arabidopsis thaliana]
AT1G35580	-0.931742	0	0	CINV1	XP_018432608.1//PREDICTED: alkaline/neutral invertase CINV1-like [Raphanus sativus]
AT4G05180	0.785898	0	0	PSBQ-2	NP_192427.1//photosystem II subunit Q-2 [Arabidopsis thaliana]
AT2G21620	0.968314	0	0	RD2	NP_850015.1//Adenine nucleotide alpha hydrolases-like superfamily protein [Arabidopsis thaliana];NP_850016.1//Adenine nucleotide alpha hydrolases-like superfamily protein [Arabidopsis thaliana]
AT5G49360	-0.726564	0	0	BXL1	NP_199747.1//beta-xylosidase 1 [Arabidopsis thaliana]
AT5G54770	-0.893634	0	0	THI1	NP_200288.1//thiazole biosynthetic enzyme, chloroplast (ARA6) (THI1) (THI4) [Arabidopsis thaliana]
AT2G37410	0.707782	0	0	TIM17-2	NP_181277.1//translocase inner membrane subunit 17-2 [Arabidopsis thaliana]
AT2G02760	0.908201	0	0	UBC2	XP_006417014.1//hypothetical protein EUTSA_v10008589mg [Eutrema salsugineum]
AT3G48740	0.859185	0	0	SWEET11	NP_190443.1//Nodulin MtN3 family protein [Arabidopsis thaliana]
AT2G36880	-0.861414	0	0	MAT3	NP_181225.1//methionine adenosyltransferase 3 [Arabidopsis thaliana]
AT3G02080	0.620462	0	0	AT3G02080//AT3G02080	NP_186857.1//Ribosomal protein S19e family protein [Arabidopsis thaliana]
AT3G04720	0.767736	0	0	PR4	NP_187123.1//pathogenesis-related 4 [Arabidopsis thaliana]
AT1G58360	0.985225	0	0	AAP1	AAB87674.1//neutral amino acid transport system II [Arabidopsis thaliana]
AT5G08670	-0.612004	0	0	AT5G08670//AT5G08670	NP_568203.2//ATP synthase alpha/beta family protein [Arabidopsis thaliana]
AT3G12630	0.843764	0	0	SAP5	NP_566429.1//A20/AN1-like zinc finger family protein [Arabidopsis thaliana]
AT1G21680	0.638572	0	0	AT1G21680//AT1G21680	NP_564147.1//DPP6 N-terminal domain-like protein [Arabidopsis thaliana]
AT1G52740	0.653843	0	0	HTA9	XP_006304271.1//hypothetical protein CARUB_v10010503mg, partial [Capsella rubella]
AT1G19530	-0.832657	0	0	AT1G19530//AT1G19530	NP_564090.1//DNA polymerase epsilon catalytic subunit A [Arabidopsis thaliana]
AT1G72150	-0.61185	0	0	PATL1	NP_177360.1//PATELLIN 1 [Arabidopsis thaliana]
AT5G20720	0.745546	0	0	CPN20	NP_197572.1//chaperonin 20 [Arabidopsis thaliana]
AT3G23820	-0.836685	0	0	GAE6	AAN60250.1//unknown [Arabidopsis thaliana]
AT3G16570	0.840014	0	0	RALF23	NP_001327215.1//rapid alkalinization factor 23 [Arabidopsis thaliana]
AT1G23310	0.606849	0	0	GGT1	NP_564192.2//glutamate:glyoxylate aminotransferase [Arabidopsis thaliana];NP_001031083.1//glutamate:glyoxylate aminotransferase [Arabidopsis thaliana]
AT4G32410	-0.623632	0	0	CESA1	NP_194967.1//cellulose synthase 1 [Arabidopsis thaliana]
AT1G28290	-0.677628	0	0	AGP31	NP_174150.1//arabinogalactan protein 31 [Arabidopsis thaliana];NP_001077616.1//arabinogalactan protein 31 [Arabidopsis thaliana]
AT1G76160	-0.872976	0	0	sks5	KFK34458.1//hypothetical protein AALP_AA5G148000 [Arabis alpina]
AT1G23490	0.663857	0	0	ARF1	XP_006390885.1//hypothetical protein EUTSA_v10019096mg [Eutrema salsugineum]
AT4G35090	-0.761671	0	0	CAT2	XP_011654267.1//PREDICTED: catalase isozyme 1 [Cucumis sativus]
AT4G00360	-0.675661	0	0	CYP86A2	NP_191946.1//cytochrome P450, family 86, subfamily A, polypeptide 2 [Arabidopsis thaliana]
AT1G64660	-0.736999	0	0	MGL	OAP13605.1//MGL [Arabidopsis thaliana]
AT5G65660	-0.978866	0	0	AT5G65660//AT5G65660	NP_569016.1//hydroxyproline-rich glycoprotein family protein [Arabidopsis thaliana]
AT1G09970	0.690584	0	0	AT1G09970//AT1G09970	NP_850942.1//Leucine-rich receptor-like protein kinase family protein [Arabidopsis thaliana];AAL12626.1//leucine-rich repeat receptor-like kinase F21M12.36 [Arabidopsis thaliana]
AT2G15970	-0.802332	0	0	COR413-PM1	NP_001189533.1//cold regulated 413 plasma membrane 1 [Arabidopsis thaliana];NP_179196.1//cold regulated 413 plasma membrane 1 [Arabidopsis thaliana]
AT5G43350	-0.901075	0	0	PHT1%3B1	NP_199151.1//phosphate transporter 2 [Arabidopsis thaliana]
AT1G78080	-0.867345	0	0	RAP2.4	NP_177931.1//related to AP2 4 [Arabidopsis thaliana]
AT4G28300	-0.970603	0	0	AT4G28300//AT4G28300	NP_194559.2//formin-like protein (DUF1421) [Arabidopsis thaliana]
AT1G14400	0.611804	0	0	UBC1	XP_006417014.1//hypothetical protein EUTSA_v10008589mg [Eutrema salsugineum]
AT2G26500	0.710693	0	0	AT2G26500//AT2G26500	NP_565623.1//cytochrome b6f complex subunit (petM) [Arabidopsis thaliana];EFH55231.1//hypothetical protein ARALYDRAFT_901414 [Arabidopsis lyrata subsp. lyrata]
AT1G70850	-0.622465	0	0	MLP34	NP_565003.3//MLP-like protein 34 [Arabidopsis thaliana];NP_850976.1//MLP-like protein 34 [Arabidopsis thaliana]
AT1G20340	0.597778	0	0	DRT112	NP_173459.1//Cupredoxin superfamily protein [Arabidopsis thaliana]
AT5G01210	-0.819139	0	0	AT5G01210//AT5G01210	NP_195741.1//HXXXD-type acyl-transferase family protein [Arabidopsis thaliana]
AT5G20700	-0.617901	0	0	AT5G20700//AT5G20700	NP_197570.1//senescence-associated family protein, putative (DUF581) [Arabidopsis thaliana]
AT1G75800	-0.860651	0	0	AT1G75800//AT1G75800	NP_177708.1//Pathogenesis-related thaumatin superfamily protein [Arabidopsis thaliana]
AT2G26080	-0.898078	0	0	GLDP2	XP_010429623.1//PREDICTED: glycine dehydrogenase (decarboxylating) 2, mitochondrial [Camelina sativa]
AT3G20470	-0.835833	0	0	GRP5	XP_020889522.1//glycine-rich protein 5 [Arabidopsis lyrata subsp. lyrata]
AT5G58070	0.896127	0	0	TIL	NP_200615.1//temperature-induced lipocalin [Arabidopsis thaliana]
AT5G59090	-0.726182	0	0	SBT4.12	NP_001032102.1//subtilase 4.12 [Arabidopsis thaliana];NP_568895.1//subtilase 4.12 [Arabidopsis thaliana];NP_001032101.1//subtilase 4.12 [Arabidopsis thaliana]
AT3G01690	-0.750805	0	0	AT3G01690//AT3G01690	NP_186818.1//alpha/beta-Hydrolases superfamily protein [Arabidopsis thaliana]
AT1G32790	0.60567	0	0	CID11	NP_001031131.1//CTC-interacting domain 11 [Arabidopsis thaliana];NP_174556.1//CTC-interacting domain 11 [Arabidopsis thaliana]
AT4G35770	-0.712949	0	0	SEN1	NP_195302.1//Rhodanese/Cell cycle control phosphatase superfamily protein [Arabidopsis thaliana];NP_001078496.1//Rhodanese/Cell cycle control phosphatase superfamily protein [Arabidopsis thaliana];NP_001328860.1//Rhodanese/Cell cycle control phosphatase superfamily protein [Arabidopsis thaliana];NP_001078497.1//Rhodanese/Cell cycle control phosphatase superfamily protein [Arabidopsis thaliana]
AT4G38740	0.631193	0	0	ROC1	NP_195585.1//rotamase CYP 1 [Arabidopsis thaliana]
AT1G62660	-0.955412	0	0	AT1G62660//AT1G62660	NP_564798.1//Glycosyl hydrolases family 32 protein [Arabidopsis thaliana];NP_001323301.1//Glycosyl hydrolases family 32 protein [Arabidopsis thaliana]
AT1G22410	-0.933407	0	0	AT1G22410//AT1G22410	OAP15549.1//hypothetical protein AXX17_AT1G23540 [Arabidopsis thaliana]
AT3G54400	-0.709377	0	0	AT3G54400//AT3G54400	NP_191008.1//Eukaryotic aspartyl protease family protein [Arabidopsis thaliana]
AT4G01870	0.813033	0	0	AT4G01870//AT4G01870	NP_001329613.1//tolB protein-like protein [Arabidopsis thaliana]
AT2G22660	-0.724005	0	0	AT2G22660//AT2G22660	NP_001031396.1//DNA-binding protein, putative (duplicated DUF1399) [Arabidopsis thaliana];NP_179851.2//DNA-binding protein, putative (duplicated DUF1399) [Arabidopsis thaliana]
AT4G13930	-0.848319	0	0	SHM4	OAP00360.1//SHM4 [Arabidopsis thaliana]
AT5G13420	-0.844683	0	0	TRA2	NP_196846.1//Aldolase-type TIM barrel family protein [Arabidopsis thaliana]
AT1G30360	-0.783821	0	0	ERD4	NP_564354.1//Early-responsive to dehydration stress protein (ERD4) [Arabidopsis thaliana]
AT2G43680	-0.629866	0	0	IQD14	NP_973681.2//IQ-domain 14 [Arabidopsis thaliana];NP_850399.2//IQ-domain 14 [Arabidopsis thaliana]
AT5G09220	-0.591966	0	0	AAP2	NP_196484.1//amino acid permease 2 [Arabidopsis thaliana]
AT3G14067	-0.613033	0	0	AT3G14067//AT3G14067	NP_566473.2//Subtilase family protein [Arabidopsis thaliana]
AT4G19840	0.694473	0	0	PP2-A1	NP_193719.1//phloem protein 2-A1 [Arabidopsis thaliana]
AT3G16400	-0.600733	0	0	NSP1	NP_566546.1//nitrile specifier protein 1 [Arabidopsis thaliana]
AT3G15210	0.931967	0	0	ERF4	NP_188139.1//ethylene responsive element binding factor 4 [Arabidopsis thaliana]
AT5G07440	-0.607525	0	0	GDH2	XP_006287548.1//hypothetical protein CARUB_v10000757mg, partial [Capsella rubella];XP_013606922.1//PREDICTED: glutamate dehydrogenase 2 [Brassica oleracea var. oleracea]
AT1G04680	-0.909022	0	0	AT1G04680//AT1G04680	XP_010556943.1//PREDICTED: probable pectate lyase 1 [Tarenaya hassleriana]
AT4G13510	0.729208	0	0	AMT1%3B1	NP_193087.1//ammonium transporter 1;1 [Arabidopsis thaliana]
AT2G38380	0.748216	0	0	AT2G38380//AT2G38380	NP_181372.1//Peroxidase superfamily protein [Arabidopsis thaliana]
AT2G01190	-0.860391	0	0	PDE331	NP_565256.1//Octicosapeptide/Phox/Bem1p family protein [Arabidopsis thaliana]
AT3G16850	-0.778884	0	0	AT3G16850//AT3G16850	XP_006297662.1//hypothetical protein CARUB_v10013686mg [Capsella rubella]
AT4G18710	-0.625389	0	0	BIN2	XP_010518815.1//PREDICTED: shaggy-related protein kinase eta isoform X1 [Tarenaya hassleriana]
AT1G22530	-0.733734	0	0	PATL2	NP_173669.1//PATELLIN 2 [Arabidopsis thaliana];NP_001320685.1//PATELLIN 2 [Arabidopsis thaliana]
AT2G05540	-0.585521	0	0	AT2G05540//AT2G05540	NP_178622.1//Glycine-rich protein family [Arabidopsis thaliana]
AT4G30170	-0.699328	0	0	AT4G30170//AT4G30170	NP_194746.1//Peroxidase family protein [Arabidopsis thaliana]
AT3G44990	0.829297	0	0	XTH31	NP_190085.1//xyloglucan endo-transglycosylase-related 8 [Arabidopsis thaliana]
AT2G44120	0.643467	0	0	AT2G44120//AT2G44120	NP_850411.1//Ribosomal protein L30/L7 family protein [Arabidopsis thaliana]
AT3G61260	-0.847711	0	0	AT3G61260//AT3G61260	OAP02762.1//hypothetical protein AXX17_AT3G55530 [Arabidopsis thaliana]
AT1G55673	0.726722	0	0	AT1G55673//AT1G55673	NP_001322568.1//hypothetical protein AT1G55673 [Arabidopsis thaliana]
AT4G36990	0.967103	0	0	HSF4	NP_195416.1//heat shock factor 4 [Arabidopsis thaliana]
AT1G10140	0.993902	1.48115e-305	6.74556e-307	AT1G10140//AT1G10140	NP_563861.1//Uncharacterized conserved protein UCP031279 [Arabidopsis thaliana]
AT1G48600	-0.944089	1.2988e-294	6.14787e-296	PMEAMT	XP_020868449.1//phosphomethylethanolamine N-methyltransferase [Arabidopsis lyrata subsp. lyrata]
AT4G13250	0.814803	8.32378e-290	4.01903e-291	NYC1	NP_001190716.1//NAD(P)-binding Rossmann-fold superfamily protein [Arabidopsis thaliana];NP_567400.1//NAD(P)-binding Rossmann-fold superfamily protein [Arabidopsis thaliana]
AT5G06370	0.732149	2.05422e-284	1.00484e-285	AT5G06370//AT5G06370	NP_568167.1//NC domain-containing protein-like protein [Arabidopsis thaliana]
AT4G16983	-0.875051	1.89239e-277	9.51618e-279	AT4G16983//AT4G16983	NP_193431.2//arabinogalactan-protein family [Arabidopsis thaliana]
AT2G43160	-0.589864	3.55672e-274	1.79981e-275	AT2G43160//AT2G43160	NP_001031535.1//ENTH/VHS family protein [Arabidopsis thaliana];NP_850386.1//ENTH/VHS family protein [Arabidopsis thaliana]
AT4G26690	-0.865309	3.48574e-273	1.77491e-274	SHV3	CAB36515.1//putative protein [Arabidopsis thaliana]
AT3G05200	0.950571	3.24959e-266	1.66494e-267	ATL6	NP_566249.1//RING/U-box superfamily protein [Arabidopsis thaliana]
AT5G54160	-0.850403	4.1445e-266	2.12782e-267	OMT1	NP_200227.1//O-methyltransferase 1 [Arabidopsis thaliana]
AT5G14540	-0.937412	9.76983e-264	5.05712e-265	AT5G14540//AT5G14540	NP_196958.2//basic salivary proline-rich-like protein (DUF1421) [Arabidopsis thaliana]
AT5G59780	-0.8652	9.60433e-262	4.9917e-263	MYB59	NP_851226.1//myb domain protein 59 [Arabidopsis thaliana];NP_200786.1//myb domain protein 59 [Arabidopsis thaliana]
AT1G60730	0.911602	1.81194e-259	9.49369e-261	AT1G60730//AT1G60730	XP_020890101.1//probable aldo-keto reductase 4 [Arabidopsis lyrata subsp. lyrata];NP_001185274.1//NAD(P)-linked oxidoreductase superfamily protein [Arabidopsis thaliana];NP_001319277.1//NAD(P)-linked oxidoreductase superfamily protein [Arabidopsis thaliana]
AT5G22580	0.831039	2.67765e-252	1.42554e-253	AT5G22580//AT5G22580	NP_568422.1//Stress responsive A/B Barrel Domain-containing protein [Arabidopsis thaliana]
AT5G15410	-0.809554	3.75113e-252	2.00495e-253	DND1	NP_974783.2//Cyclic nucleotide-regulated ion channel family protein [Arabidopsis thaliana];NP_197045.1//Cyclic nucleotide-regulated ion channel family protein [Arabidopsis thaliana]
AT1G55330	-0.953249	8.55717e-249	4.60082e-250	AGP21	NP_001321167.1//transmembrane protein [Arabidopsis thaliana]
AT1G32170	0.842124	4.82167e-244	2.6229e-245	XTH30	NP_174496.1//xyloglucan endotransglucosylase/hydrolase 30 [Arabidopsis thaliana]
AT3G18490	-0.702874	5.68779e-244	3.10005e-245	ASPG1	NP_188478.1//Eukaryotic aspartyl protease family protein [Arabidopsis thaliana]
AT3G23000	-0.809769	2.43255e-241	1.33352e-242	CIPK7	NP_188940.1//CBL-interacting protein kinase 7 [Arabidopsis thaliana]
AT5G19820	-0.71443	1.42372e-237	7.87987e-239	emb2734	XP_010493059.1//PREDICTED: importin-5 [Camelina sativa]
AT1G60710	-0.906816	3.49279e-233	1.97366e-234	ATB2	XP_010510916.1//PREDICTED: probable aldo-keto reductase 4 [Camelina sativa]
AT2G32150	-0.780684	1.04611e-231	5.95531e-233	AT2G32150//AT2G32150	NP_565738.1//Haloacid dehalogenase-like hydrolase (HAD) superfamily protein [Arabidopsis thaliana];NP_001325315.1//Haloacid dehalogenase-like hydrolase (HAD) superfamily protein [Arabidopsis thaliana]
AT3G49940	-0.730069	3.17869e-231	1.81293e-232	LBD38	NP_190563.1//LOB domain-containing protein 38 [Arabidopsis thaliana]
AT4G02970	0.880908	2.32389e-228	1.3352e-229	AT7SL-1	NP_192206.1//7SL RNA1 [Arabidopsis thaliana]
AT4G34980	-0.634087	9.88593e-228	5.70085e-229	SLP2	NP_567972.1//subtilisin-like serine protease 2 [Arabidopsis thaliana]
AT5G62720	0.646126	1.09541e-224	6.40918e-226	AT5G62720//AT5G62720	NP_974983.1//Integral membrane HPP family protein [Arabidopsis thaliana];NP_201078.1//Integral membrane HPP family protein [Arabidopsis thaliana]
AT2G42610	-0.962848	1.15256e-219	6.87722e-221	LSH10	NP_565978.1//LIGHT-DEPENDENT SHORT HYPOCOTYLS-like protein (DUF640) [Arabidopsis thaliana]
AT4G16830	-0.782482	7.04952e-218	4.2287e-219	AT4G16830//AT4G16830	NP_001078400.1//Hyaluronan / mRNA binding family [Arabidopsis thaliana];NP_193416.1//Hyaluronan / mRNA binding family [Arabidopsis thaliana];NP_001078399.1//Hyaluronan / mRNA binding family [Arabidopsis thaliana]
AT1G62500	-0.921042	1.47696e-216	8.89078e-218	AT1G62500//AT1G62500	NP_176439.1//Bifunctional inhibitor/lipid-transfer protein/seed storage 2S albumin superfamily protein [Arabidopsis thaliana]
AT3G23450	-0.858261	8.0869e-214	4.91065e-215	AT3G23450//AT3G23450	NP_001325866.1//transmembrane protein [Arabidopsis thaliana];NP_188987.1//transmembrane protein [Arabidopsis thaliana];NP_001325867.1//transmembrane protein [Arabidopsis thaliana]
AT2G27510	-0.716878	6.58701e-211	4.0207e-212	FD3	NP_180320.1//ferredoxin 3 [Arabidopsis thaliana]
AT3G06650	-0.740214	1.02473e-210	6.26576e-212	ACLB-1	NP_187317.1//ATP-citrate lyase B-1 [Arabidopsis thaliana]
AT1G80130	0.948108	7.09127e-210	4.36588e-211	AT1G80130//AT1G80130	NP_565230.1//Tetratricopeptide repeat (TPR)-like superfamily protein [Arabidopsis thaliana]
AT1G23720	-0.956726	2.78443e-206	1.7319e-207	AT1G23720//AT1G23720	NP_001320233.1//Proline-rich extensin-like family protein [Arabidopsis thaliana];NP_001320235.1//Proline-rich extensin-like family protein [Arabidopsis thaliana];NP_001320234.1//Proline-rich extensin-like family protein [Arabidopsis thaliana]
AT2G32240	-0.963681	1.077e-205	6.71024e-207	AT2G32240//AT2G32240	NP_565741.4//early endosome antigen [Arabidopsis thaliana]
AT1G76520	0.887755	1.28477e-203	8.09953e-205	AT1G76520//AT1G76520	NP_565133.1//Auxin efflux carrier family protein [Arabidopsis thaliana]
AT4G14040	-0.776817	1.49126e-201	9.47996e-203	SBP2	XP_013605791.1//PREDICTED: selenium-binding protein 2 [Brassica oleracea var. oleracea]
AT1G11545	-0.708514	2.18058e-198	1.39539e-199	XTH8	NP_563892.1//xyloglucan endotransglucosylase/hydrolase 8 [Arabidopsis thaliana]
AT1G51400	0.870644	4.18967e-198	2.68546e-199	AT1G51400//AT1G51400	NP_564589.1//Photosystem II 5 kD protein [Arabidopsis thaliana]
AT2G47930	-0.834047	5.54884e-197	3.58004e-198	AGP26	NP_566114.1//arabinogalactan protein 26 [Arabidopsis thaliana]
AT5G65210	-0.817924	8.20116e-197	5.29993e-198	TGA1	NP_201324.1//bZIP transcription factor family protein [Arabidopsis thaliana]
AT4G29905	-0.794903	7.29209e-195	4.73552e-196	AT4G29905//AT4G29905	NP_680750.1//hypothetical protein AT4G29905 [Arabidopsis thaliana]
AT1G05250	0.96878	1.13368e-193	7.39801e-195	AT1G05250//AT1G05250	NP_563732.1//Peroxidase superfamily protein [Arabidopsis thaliana]
ATMG00030	0.777556	1.32376e-191	8.72214e-193	ORF107A	NP_085475.1//hypothetical protein ArthMp003 [Arabidopsis thaliana]
AT4G38550	-0.735382	6.70349e-191	4.43101e-192	AT4G38550//AT4G38550	NP_001328676.1//phospholipase-like protein (PEARLI 4) family protein [Arabidopsis thaliana];NP_001328678.1//phospholipase-like protein (PEARLI 4) family protein [Arabidopsis thaliana];NP_195567.2//phospholipase-like protein (PEARLI 4) family protein [Arabidopsis thaliana]
AT1G20840	-0.901514	1.32718e-190	8.78669e-192	TMT1	NP_173508.1//tonoplast monosaccharide transporter1 [Arabidopsis thaliana]
AT3G24550	-0.738945	5.17598e-188	3.47044e-189	PERK1	NP_189098.1//proline extensin-like receptor kinase 1 [Arabidopsis thaliana]
AT5G43760	-0.692782	1.63847e-186	1.11067e-187	KCS20	NP_199189.1//3-ketoacyl-CoA synthase 20 [Arabidopsis thaliana]
AT5G33320	-0.700935	3.04293e-185	2.07233e-186	CUE1	NP_198317.1//Glucose-6-phosphate/phosphate translocator-like protein [Arabidopsis thaliana]
AT5G21170	-0.586457	1.09453e-184	7.46563e-186	AKINBETA1	NP_197615.1//5'-AMP-activated protein kinase beta-2 subunit protein [Arabidopsis thaliana];NP_001031918.2//5'-AMP-activated protein kinase beta-2 subunit protein [Arabidopsis thaliana]
AT1G07310	-0.708751	1.34388e-184	9.18059e-186	AT1G07310//AT1G07310	NP_563785.1//Calcium-dependent lipid-binding (CaLB domain) family protein [Arabidopsis thaliana]
AT2G44160	-0.754092	1.11395e-181	7.69202e-183	MTHFR2	CAB53783.1//methylenetetrahydrofolate reductase [Arabidopsis thaliana]
AT4G06744	-0.855018	2.58242e-181	1.79138e-182	AT4G06744//AT4G06744	NP_849339.1//Leucine-rich repeat (LRR) family protein [Arabidopsis thaliana]
AT4G01070	-0.781059	7.31051e-180	5.09429e-181	GT72B1	NP_192016.1//UDP-Glycosyltransferase superfamily protein [Arabidopsis thaliana];NP_001190649.1//UDP-Glycosyltransferase superfamily protein [Arabidopsis thaliana]
AT1G67480	-0.675535	4.17344e-177	2.95224e-178	AT1G67480//AT1G67480	AAC18788.1//Contains similarity to beta scruin gb|Z47541 from Limulus polyphemus. ESTs gb|T04493 and gb|AA585955 come from this gene [Arabidopsis thaliana]
AT3G18230	-0.836519	8.48687e-175	6.05719e-176	AT3G18230//AT3G18230	NP_188451.1//Octicosapeptide/Phox/Bem1p family protein [Arabidopsis thaliana]
AT4G25130	0.703796	8.71501e-175	6.2292e-176	PMSR4	NP_194243.1//peptide met sulfoxide reductase 4 [Arabidopsis thaliana]
AT1G70370	-0.811596	1.12965e-173	8.12202e-175	PG2	NP_177194.1//polygalacturonase 2 [Arabidopsis thaliana]
AT1G18210	0.591882	5.51841e-171	3.97928e-172	AT1G18210//AT1G18210	NP_173259.1//Calcium-binding EF-hand family protein [Arabidopsis thaliana]
AT4G13850	0.605476	6.37823e-171	4.61274e-172	GR-RBP2	ACG36746.1//glycine-rich RNA-binding protein 7 [Zea mays];XP_020162185.1//glycine-rich RNA-binding protein blt801-like [Aegilops tauschii subsp. tauschii];XP_004963286.1//PREDICTED: glycine-rich RNA-binding protein 1-like [Setaria italica];NP_001078386.1//glycine-rich RNA-binding protein 2 [Arabidopsis thaliana]
AT2G47710	0.662765	1.87317e-170	1.35863e-171	AT2G47710//AT2G47710	NP_566108.1//Adenine nucleotide alpha hydrolases-like superfamily protein [Arabidopsis thaliana]
AT2G22990	-0.860468	5.06782e-169	3.69176e-170	SNG1	AAC17816.2//putative serine carboxypeptidase I [Arabidopsis thaliana];NP_850035.1//sinapoylglucose 1 [Arabidopsis thaliana];NP_850036.1//sinapoylglucose 1 [Arabidopsis thaliana];NP_850034.1//sinapoylglucose 1 [Arabidopsis thaliana];NP_973516.2//sinapoylglucose 1 [Arabidopsis thaliana]
AT5G18170	0.709172	8.85347e-168	6.51484e-169	GDH1	KFK26056.1//hypothetical protein AALP_AA8G197400 [Arabis alpina]
AT5G16390	-0.918786	6.1075e-166	4.52641e-167	CAC1	NP_197143.1//chloroplastic acetylcoenzyme A carboxylase 1 [Arabidopsis thaliana];NP_974789.1//chloroplastic acetylcoenzyme A carboxylase 1 [Arabidopsis thaliana]
AT3G43720	-0.734432	3.61016e-165	2.6908e-166	LTPG2	NP_189958.1//Bifunctional inhibitor/lipid-transfer protein/seed storage 2S albumin superfamily protein [Arabidopsis thaliana];NP_001030803.1//Bifunctional inhibitor/lipid-transfer protein/seed storage 2S albumin superfamily protein [Arabidopsis thaliana]
AT4G12420	-0.678166	8.36451e-165	6.25204e-166	SKU5	OMP02216.1//Multicopper oxidase, type 1 [Corchorus capsularis]
AT1G05570	-0.771021	1.21825e-164	9.11862e-166	CALS1	OAP13933.1//GSL6 [Arabidopsis thaliana];NP_001184913.1//callose synthase 1 [Arabidopsis thaliana]
AT5G22630	-0.97927	1.56377e-162	1.18697e-163	ADT5	NP_197655.1//arogenate dehydratase 5 [Arabidopsis thaliana]
AT2G28570	0.925068	2.88326e-162	2.19156e-163	AT2G28570//AT2G28570	NP_565675.1//hypothetical protein AT2G28570 [Arabidopsis thaliana]
AT4G39980	-0.980716	8.02727e-162	6.11844e-163	DHS1	NP_195708.1//3-deoxy-D-arabino-heptulosonate 7-phosphate synthase 1 [Arabidopsis thaliana]
AT5G55180	0.865476	1.9275e-160	1.48135e-161	AT5G55180//AT5G55180	NP_568822.1//O-Glycosyl hydrolases family 17 protein [Arabidopsis thaliana];NP_001154780.1//O-Glycosyl hydrolases family 17 protein [Arabidopsis thaliana]
AT3G52470	-0.831748	1.73138e-158	1.33975e-159	AT3G52470//AT3G52470	NP_190815.1//Late embryogenesis abundant (LEA) hydroxyproline-rich glycoprotein family [Arabidopsis thaliana]
AT3G21770	-0.670816	4.04812e-158	3.14099e-159	AT3G21770//AT3G21770	CAA67360.1//peroxidase ATP7a [Arabidopsis thaliana]
AT1G20900	-0.862121	4.54489e-158	3.53123e-159	ESC	NP_173514.1//Putative AT-hook DNA-binding family protein [Arabidopsis thaliana]
AT1G75540	-0.622316	5.45247e-158	4.24213e-159	BBX21	NP_177686.1//salt tolerance homolog2 [Arabidopsis thaliana]
AT1G44800	-0.716139	5.6315e-158	4.38736e-159	SIAR1	NP_175101.1//nodulin MtN21 /EamA-like transporter family protein [Arabidopsis thaliana]
AT4G30210	-0.74875	9.87859e-158	7.70658e-159	ATR2	NP_001328167.1//P450 reductase 2 [Arabidopsis thaliana]
AT3G53260	-0.813752	1.31985e-157	1.03104e-158	PAL2	XP_018484284.1//PREDICTED: phenylalanine ammonia-lyase 1-like [Raphanus sativus]
AT2G45820	-0.684503	1.69874e-157	1.32923e-158	AT2G45820//AT2G45820	NP_182106.1//Remorin family protein [Arabidopsis thaliana]
AT5G67490	0.702252	4.3774e-157	3.43801e-158	AT5G67490//AT5G67490	NP_569049.1//succinate dehydrogenase assembly factor [Arabidopsis thaliana]
AT1G23870	-0.610069	4.82705e-156	3.81661e-157	TPS9	XP_002888764.1//probable alpha,alpha-trehalose-phosphate synthase [UDP-forming] 8 isoform X1 [Arabidopsis lyrata subsp. lyrata]
AT1G20190	-0.61627	6.1087e-156	4.83642e-157	EXPA11	NP_173446.1//expansin 11 [Arabidopsis thaliana]
AT1G54010	-0.613593	9.02582e-156	7.165e-157	AT1G54010//AT1G54010	NP_564647.1//GDSL-like Lipase/Acylhydrolase superfamily protein [Arabidopsis thaliana]
AT5G10580	-0.744976	3.01535e-155	2.40005e-156	AT5G10580//AT5G10580	NP_001330293.1//plant/protein (Protein of unknown function, DUF599) [Arabidopsis thaliana];NP_974762.1//plant/protein (Protein of unknown function, DUF599) [Arabidopsis thaliana];NP_196620.1//plant/protein (Protein of unknown function, DUF599) [Arabidopsis thaliana]
AT3G02910	-0.929384	3.17923e-155	2.53383e-156	AT3G02910//AT3G02910	NP_566187.1//AIG2-like (avirulence induced gene) family protein [Arabidopsis thaliana]
AT4G28040	-0.645803	6.15167e-155	4.90934e-156	UMAMIT33	NP_194533.1//nodulin MtN21 /EamA-like transporter family protein [Arabidopsis thaliana]
AT4G30280	-0.671299	4.32154e-154	3.46247e-155	XTH18	NP_194757.1//xyloglucan endotransglucosylase/hydrolase 18 [Arabidopsis thaliana]
AT2G01520	0.898779	2.79846e-152	2.25692e-153	MLP328	NP_565264.1//MLP-like protein 328 [Arabidopsis thaliana]
AT1G09430	-0.632884	2.27081e-151	1.84334e-152	ACLA-3	NP_172414.1//ATP-citrate lyase A-3 [Arabidopsis thaliana]
AT5G20960	-0.760222	4.97358e-150	4.06355e-151	AO1	NP_851049.1//aldehyde oxidase 1 [Arabidopsis thaliana]
AT3G52340	0.723667	9.16643e-150	7.50855e-151	SPP2	NP_001326827.1//sucrose-6F-phosphate phosphohydrolase 2 [Arabidopsis thaliana];NP_001326824.1//sucrose-6F-phosphate phosphohydrolase 2 [Arabidopsis thaliana]
AT4G30450	-0.722074	6.34075e-148	5.23404e-149	AT4G30450//AT4G30450	XP_006412705.1//hypothetical protein EUTSA_v10026614mg [Eutrema salsugineum]
AT4G38660	-0.870978	7.66952e-148	6.34706e-149	AT4G38660//AT4G38660	NP_001031809.1//Pathogenesis-related thaumatin superfamily protein [Arabidopsis thaliana];NP_568046.1//Pathogenesis-related thaumatin superfamily protein [Arabidopsis thaliana]
AT1G22190	0.594974	9.61909e-148	7.9706e-149	AT1G22190//AT1G22190	NP_173638.1//Integrase-type DNA-binding superfamily protein [Arabidopsis thaliana]
AT4G38520	-0.598717	3.95324e-147	3.27992e-148	AT4G38520//AT4G38520	XP_018480215.1//PREDICTED: probable protein phosphatase 2C 64 [Raphanus sativus]
AT1G76460	-0.939896	1.22453e-146	1.01855e-147	AT1G76460//AT1G76460	NP_565132.2//RNA-binding (RRM/RBD/RNP motifs) family protein [Arabidopsis thaliana]
AT5G03760	-0.870465	3.79773e-146	3.16691e-147	ATCSLA09	KFK24842.1//hypothetical protein AALP_AA8G031700 [Arabis alpina]
AT1G10470	0.629366	4.74999e-146	3.966e-147	ARR4	NP_001321923.1//response regulator 4 [Arabidopsis thaliana];NP_172517.1//response regulator 4 [Arabidopsis thaliana]
AT4G39350	-0.812015	3.16669e-145	2.65738e-146	CESA2	NP_195645.1//cellulose synthase A2 [Arabidopsis thaliana]
AT4G09030	-0.863959	3.8036e-145	3.19586e-146	AGP10	KFK32089.1//hypothetical protein AALP_AA6G198000 [Arabis alpina]
AT5G07100	0.890626	8.51839e-145	7.17528e-146	WRKY26	NP_196327.1//WRKY DNA-binding protein 26 [Arabidopsis thaliana]
AT1G65840	-0.948523	1.2014e-144	1.01704e-145	PAO4	NP_176759.1//polyamine oxidase 4 [Arabidopsis thaliana]
AT4G33150	-0.614477	1.20952e-144	1.02519e-145	AT4G33150//AT4G33150	NP_567914.1//lysine-ketoglutarate reductase/saccharopine dehydrogenase bifunctional enzyme [Arabidopsis thaliana]
AT2G14170	-0.646324	3.36613e-143	2.87443e-144	ALDH6B2	NP_179032.1//aldehyde dehydrogenase 6B2 [Arabidopsis thaliana];NP_001077888.1//aldehyde dehydrogenase 6B2 [Arabidopsis thaliana]
AT1G20450	-0.641246	2.23929e-142	1.92163e-143	ERD10	NP_564114.2//Dehydrin family protein [Arabidopsis thaliana];NP_850947.1//Dehydrin family protein [Arabidopsis thaliana]
AT2G28670	-0.597458	6.37065e-142	5.47364e-143	ESB1	Q9SIA8.1//RecName: Full=Dirigent protein 10; Short=AtDIR10; AltName: Full=Protein ENHANCED SUBERIN 1; Flags: Precursor;NP_001318306.1//Disease resistance-responsive (dirigent-like protein) family protein [Arabidopsis thaliana]
AT1G21630	-0.726173	9.36576e-141	8.10626e-142	AT1G21630//AT1G21630	NP_173582.2//Calcium-binding EF hand family protein [Arabidopsis thaliana];NP_001185056.1//Calcium-binding EF hand family protein [Arabidopsis thaliana];NP_001321141.1//Calcium-binding EF hand family protein [Arabidopsis thaliana];NP_001321142.1//Calcium-binding EF hand family protein [Arabidopsis thaliana]
AT5G19230	-0.943512	2.0467e-139	1.78873e-140	AT5G19230//AT5G19230	NP_197424.1//Glycoprotein membrane precursor GPI-anchored [Arabidopsis thaliana]
AT2G47700	-0.718476	4.84803e-139	4.25741e-140	RFI2	NP_850478.1//RING/U-box superfamily protein [Arabidopsis thaliana];NP_001324431.1//RING/U-box superfamily protein [Arabidopsis thaliana]
AT5G45280	-0.73482	7.37348e-135	6.58401e-136	AT5G45280//AT5G45280	NP_851135.1//Pectinacetylesterase family protein [Arabidopsis thaliana];AAM65412.1//pectin acetylesterase [Arabidopsis thaliana]
AT4G16980	-0.776722	8.42559e-135	7.53236e-136	AT4G16980//AT4G16980	NP_193431.2//arabinogalactan-protein family [Arabidopsis thaliana]
AT2G18690	0.668162	1.65394e-133	1.48732e-134	AT2G18690//AT2G18690	NP_028490.1//transmembrane protein [Arabidopsis thaliana]
AT3G06350	-0.818079	3.07685e-133	2.7831e-134	MEE32	NP_187286.1//dehydroquinate dehydratase, putative / shikimate dehydrogenase [Arabidopsis thaliana]
AT5G03380	-0.81463	4.04749e-133	3.66534e-134	AT5G03380//AT5G03380	NP_195958.1//Heavy metal transport/detoxification superfamily protein [Arabidopsis thaliana]
AT3G60190	0.7666	4.25608e-133	3.85872e-134	DL1E	NP_567094.1//DYNAMIN-like 1E [Arabidopsis thaliana]
AT5G16010	0.980489	4.25193e-132	3.87737e-133	AT5G16010//AT5G16010	NP_197105.1//3-oxo-5-alpha-steroid 4-dehydrogenase family protein [Arabidopsis thaliana]
AT2G23120	-0.600291	7.37192e-131	6.74582e-132	AT2G23120//AT2G23120	NP_565548.1//Late embryogenesis abundant protein, group 6 [Arabidopsis thaliana]
AT1G77330	-0.685533	2.45017e-130	2.24724e-131	AT1G77330//AT1G77330	NP_565154.1//2-oxoglutarate (2OG) and Fe(II)-dependent oxygenase superfamily protein [Arabidopsis thaliana]
AT5G06860	0.672914	2.53902e-130	2.33141e-131	PGIP1	NP_196304.1//polygalacturonase inhibiting protein 1 [Arabidopsis thaliana]
AT1G48620	-0.667806	3.06729e-130	2.82295e-131	HON5	NP_175295.1//high mobility group A5 [Arabidopsis thaliana]
AT1G06640	-0.716038	1.23524e-128	1.14465e-129	AT1G06640//AT1G06640	AAF24827.1//F12K11.6 [Arabidopsis thaliana]
AT5G03040	-0.60662	1.68059e-127	1.56089e-128	iqd2	NP_568110.2//IQ-domain 2 [Arabidopsis thaliana]
AT2G04030	0.633452	4.23405e-127	3.95033e-128	CR88	NP_849932.1//Chaperone protein htpG family protein [Arabidopsis thaliana];NP_178487.1//Chaperone protein htpG family protein [Arabidopsis thaliana]
AT4G26630	-0.95691	8.49455e-127	7.94325e-128	AT4G26630//AT4G26630	NP_194393.3//DEK domain-containing chromatin associated protein [Arabidopsis thaliana]
AT1G18270	-0.646991	2.05003e-125	1.93211e-126	AT1G18270//AT1G18270	NP_173263.2//ketose-bisphosphate aldolase class-II family protein [Arabidopsis thaliana];NP_001117303.1//ketose-bisphosphate aldolase class-II family protein [Arabidopsis thaliana];NP_001185028.1//ketose-bisphosphate aldolase class-II family protein [Arabidopsis thaliana]
AT4G08950	-0.657039	2.245e-124	2.12533e-125	EXO	NP_192634.1//Phosphate-responsive 1 family protein [Arabidopsis thaliana]
AT1G61590	-0.942912	4.47618e-123	4.27062e-124	AT1G61590//AT1G61590	NP_176353.1//Protein kinase superfamily protein [Arabidopsis thaliana]
AT4G00150	-0.831056	3.21597e-122	3.08863e-123	HAM3	NP_191926.1//GRAS family transcription factor [Arabidopsis thaliana]
AT1G09240	0.895095	3.73734e-122	3.59329e-123	NAS3	NP_172395.1//nicotianamine synthase 3 [Arabidopsis thaliana]
AT5G66920	-0.756149	3.13653e-121	3.03878e-122	sks17	NP_569041.1//SKU5 similar 17 [Arabidopsis thaliana]
AT1G02110	-0.935147	4.50279e-121	4.36722e-122	AT1G02110//AT1G02110	NP_171713.2//bZIP domain class transcription factor (DUF630 and DUF632) [Arabidopsis thaliana]
AT2G19110	-0.806701	1.46652e-120	1.42391e-121	HMA4	NP_179501.1//heavy metal atpase 4 [Arabidopsis thaliana]
AT2G44670	0.628275	1.86191e-120	1.80978e-121	AT2G44670//AT2G44670	NP_566023.1//senescence-associated family protein (DUF581) [Arabidopsis thaliana]
AT3G21690	0.711622	1.03233e-119	1.0056e-120	AT3G21690//AT3G21690	XP_018462186.1//PREDICTED: protein DETOXIFICATION 40 [Raphanus sativus]
AT2G39870	-0.835788	2.01882e-119	1.97081e-120	AT2G39870//AT2G39870	NP_565916.1//hypothetical protein AT2G39870 [Arabidopsis thaliana]
AT5G03150	-0.955557	3.18726e-119	3.11482e-120	JKD	NP_195935.2//C2H2-like zinc finger protein [Arabidopsis thaliana]
AT2G37760	0.785113	4.32293e-119	4.22923e-120	AKR4C8	NP_565871.1//NAD(P)-linked oxidoreductase superfamily protein [Arabidopsis thaliana];NP_001118465.1//NAD(P)-linked oxidoreductase superfamily protein [Arabidopsis thaliana];XP_019100484.1//PREDICTED: aldo-keto reductase family 4 member C8 [Camelina sativa];XP_002879707.1//aldo-keto reductase family 4 member C8 [Arabidopsis lyrata subsp. lyrata];NP_973627.1//NAD(P)-linked oxidoreductase superfamil…
AT3G07010	-0.63261	6.3208e-119	6.19045e-120	AT3G07010//AT3G07010	XP_013587525.1//PREDICTED: probable pectate lyase 8 [Brassica oleracea var. oleracea]
AT2G04780	-0.603384	1.07572e-118	1.05694e-119	FLA7	NP_565313.1//FASCICLIN-like arabinoogalactan 7 [Arabidopsis thaliana]
AT5G66170	0.635885	1.08058e-118	1.06285e-119	STR18	NP_001032159.1//sulfurtransferase 18 [Arabidopsis thaliana];NP_001190631.1//sulfurtransferase 18 [Arabidopsis thaliana];NP_569030.2//sulfurtransferase 18 [Arabidopsis thaliana]
AT3G17790	0.781371	7.39652e-118	7.30637e-119	PAP17	NP_566587.1//purple acid phosphatase 17 [Arabidopsis thaliana]
AT4G00400	-0.773946	1.0797e-116	1.07565e-117	GPAT8	NP_191950.2//glycerol-3-phosphate acyltransferase 8 [Arabidopsis thaliana]
AT5G62670	-0.697386	2.32431e-116	2.32293e-117	HA11	XP_010550649.1//PREDICTED: ATPase 11, plasma membrane-type [Tarenaya hassleriana]
AT5G64310	-0.806546	6.20887e-116	6.21828e-117	AGP1	XP_010484206.1//PREDICTED: classical arabinogalactan protein 1-like [Camelina sativa]
AT1G16350	-0.872673	1.64349e-115	1.64945e-116	AT1G16350//AT1G16350	NP_173085.1//Aldolase-type TIM barrel family protein [Arabidopsis thaliana]
AT3G05730	0.721818	2.09973e-115	2.10955e-116	AT3G05730//AT3G05730	NP_187224.1//defensin-like protein [Arabidopsis thaliana]
AT4G27410	0.914104	5.00465e-115	5.04917e-116	RD26	NP_001078452.1//NAC (No Apical Meristem) domain transcriptional regulator superfamily protein [Arabidopsis thaliana];NP_567773.1//NAC (No Apical Meristem) domain transcriptional regulator superfamily protein [Arabidopsis thaliana]
AT5G46890	-0.812471	5.57517e-115	5.63064e-116	AT5G46890//AT5G46890	NP_199500.1//Bifunctional inhibitor/lipid-transfer protein/seed storage 2S albumin superfamily protein [Arabidopsis thaliana]
AT1G78370	-0.749591	5.58066e-115	5.64207e-116	GSTU20	NP_177958.1//glutathione S-transferase TAU 20 [Arabidopsis thaliana]
AT2G04160	0.808328	3.40115e-114	3.44933e-115	AIR3	AAM15483.1//subtilisin-like serine protease AIR3, partial [Arabidopsis thaliana]
AT1G10390	-0.624934	6.87153e-114	6.99786e-115	AT1G10390//AT1G10390	NP_172510.2//Nucleoporin autopeptidase [Arabidopsis thaliana]
AT1G30700	0.761936	1.01997e-113	1.04194e-114	AT1G30700//AT1G30700	NP_174357.1//FAD-binding Berberine family protein [Arabidopsis thaliana]
AT2G38360	-0.973617	1.27053e-113	1.29925e-114	PRA1.B4	NP_181370.1//prenylated RAB acceptor 1.B4 [Arabidopsis thaliana]
AT3G22620	0.749093	7.21154e-113	7.41254e-114	AT3G22620//AT3G22620	NP_566713.1//Bifunctional inhibitor/lipid-transfer protein/seed storage 2S albumin superfamily protein [Arabidopsis thaliana]
AT5G44440	0.902984	1.50396e-112	1.54905e-113	AT5G44440//AT5G44440	NP_001331909.1//FAD-binding Berberine family protein [Arabidopsis thaliana]
AT1G01830	0.915683	2.63796e-112	2.72539e-113	AT1G01830//AT1G01830	NP_563637.1//ARM repeat superfamily protein [Arabidopsis thaliana]
AT1G21000	0.607573	5.75555e-111	6.00092e-112	AT1G21000//AT1G21000	NP_564128.1//PLATZ transcription factor family protein [Arabidopsis thaliana];XP_006305316.1//hypothetical protein CARUB_v10009696mg [Capsella rubella]
AT4G17900	-0.792152	6.06035e-111	6.32511e-112	AT4G17900//AT4G17900	XP_010449541.1//PREDICTED: uncharacterized protein LOC104731760 isoform X1 [Camelina sativa];XP_006284352.1//hypothetical protein CARUB_v10005524mg, partial [Capsella rubella]
AT4G23700	0.708049	5.27295e-110	5.51998e-111	CHX17	NP_194101.1//cation/H+ exchanger 17 [Arabidopsis thaliana]
AT1G70710	-0.701638	7.84629e-110	8.23042e-111	GH9B1	XP_010552688.1//PREDICTED: endoglucanase 8 isoform X2 [Tarenaya hassleriana]
AT5G14880	-0.804343	8.71539e-110	9.16045e-111	AT5G14880//AT5G14880	NP_196992.1//Potassium transporter family protein [Arabidopsis thaliana]
AT3G01560	-0.703885	1.71099e-109	1.80197e-110	AT3G01560//AT3G01560	NP_186805.2//proline-rich receptor-like kinase, putative (DUF1421) [Arabidopsis thaliana]
AT3G08850	-0.645452	2.1079e-108	2.22665e-109	RAPTOR1	NP_566335.1//Regulatory-associated protein of TOR 1 [Arabidopsis thaliana]
AT5G25980	-0.728781	6.68104e-108	7.09264e-109	TGG2	NP_568479.1//glucoside glucohydrolase 2 [Arabidopsis thaliana]
AT2G31360	-0.586033	6.85196e-108	7.28132e-109	ADS2	NP_565721.1//16:0delta9 desaturase 2 [Arabidopsis thaliana]
AT2G35820	0.88394	1.74939e-106	1.86823e-107	AT2G35820//AT2G35820	NP_001325071.1//ureidoglycolate hydrolase [Arabidopsis thaliana]
AT1G80360	-0.647273	1.99336e-106	2.13088e-107	AT1G80360//AT1G80360	NP_178152.1//Pyridoxal phosphate (PLP)-dependent transferases superfamily protein [Arabidopsis thaliana]
AT3G43800	-0.792763	2.92614e-106	3.13109e-107	GSTU27	NP_189966.1//glutathione S-transferase tau 27 [Arabidopsis thaliana]
AT5G44610	-0.657349	4.96829e-106	5.32152e-107	MAP18	NP_568636.1//microtubule-associated protein 18 [Arabidopsis thaliana]
AT1G30690	-0.778176	6.21405e-106	6.66239e-107	AT1G30690//AT1G30690	NP_564360.1//Sec14p-like phosphatidylinositol transfer family protein [Arabidopsis thaliana]
AT4G35800	-0.610536	7.97088e-106	8.57959e-107	NRPB1	NP_195305.2//RNA polymerase II large subunit [Arabidopsis thaliana]
AT1G12240	-0.65772	1.23781e-105	1.33364e-106	ATBETAFRUCT4	NP_563901.1//Glycosyl hydrolases family 32 protein [Arabidopsis thaliana]
AT3G15820	-0.838747	5.52975e-105	5.99868e-106	ROD1	NP_566527.1//phosphatidic acid phosphatase-related / PAP2-like protein [Arabidopsis thaliana]
AT1G22910	-0.978944	1.79056e-104	1.94806e-105	AT1G22910//AT1G22910	NP_973889.1//RNA-binding (RRM/RBD/RNP motifs) family protein [Arabidopsis thaliana];NP_001321721.1//RNA-binding (RRM/RBD/RNP motifs) family protein [Arabidopsis thaliana];NP_564184.1//RNA-binding (RRM/RBD/RNP motifs) family protein [Arabidopsis thaliana];NP_973888.1//RNA-binding (RRM/RBD/RNP motifs) family protein [Arabidopsis thaliana]
AT1G10070	-0.686337	1.94261e-104	2.11553e-105	BCAT-2	XP_002889789.1//branched-chain-amino-acid aminotransferase 2, chloroplastic [Arabidopsis lyrata subsp. lyrata]
AT4G34030	-0.704072	3.52243e-104	3.8397e-105	MCCB	NP_567950.1//3-methylcrotonyl-CoA carboxylase [Arabidopsis thaliana]
AT5G51300	-0.666342	9.0174e-104	9.86764e-105	AT5G51300//AT5G51300	NP_199943.1//splicing factor-like protein [Arabidopsis thaliana]
AT1G29660	-0.912964	1.48639e-103	1.62811e-104	AT1G29660//AT1G29660	NP_174259.1//GDSL-like Lipase/Acylhydrolase superfamily protein [Arabidopsis thaliana]
AT2G40610	-0.847582	1.55209e-103	1.70171e-104	EXPA8	NP_181593.1//expansin A8 [Arabidopsis thaliana]
AT1G75270	0.655528	5.02087e-103	5.53663e-104	DHAR2	NP_177662.1//dehydroascorbate reductase 2 [Arabidopsis thaliana]
AT4G02280	0.744978	5.17641e-103	5.71361e-104	SUS3	XP_021609297.1//sucrose synthase 2 isoform X1 [Manihot esculenta]
AT5G59440	0.672471	8.52954e-103	9.4327e-104	ZEU1	NP_001078772.1//P-loop containing nucleoside triphosphate hydrolases superfamily protein [Arabidopsis thaliana]
AT4G26750	-0.868703	9.83809e-103	1.09005e-103	EXT-like	NP_194405.1//hydroxyproline-rich glycoprotein family protein [Arabidopsis thaliana]
AT5G53250	-0.955092	1.77772e-102	1.97907e-103	AGP22	NP_200137.1//arabinogalactan protein 22 [Arabidopsis thaliana]
AT2G34680	-0.649966	2.16138e-101	2.4153e-102	AIR9	NP_181015.7//Outer arm dynein light chain 1 protein [Arabidopsis thaliana]
AT5G63160	-0.85766	2.73022e-101	3.05385e-102	BT1	NP_001331644.1//BTB and TAZ domain protein 1 [Arabidopsis thaliana];NP_201121.1//BTB and TAZ domain protein 1 [Arabidopsis thaliana];NP_001331645.1//BTB and TAZ domain protein 1 [Arabidopsis thaliana]
AT2G38290	0.682436	5.82816e-101	6.52515e-102	AMT2	NP_181363.1//ammonium transporter 2 [Arabidopsis thaliana]
AT5G04470	-0.740187	2.23329e-100	2.5192e-101	SIM	NP_196067.1//cyclin-dependent protein kinase inhibitor [Arabidopsis thaliana]
AT1G45130	-0.602967	2.27282e-100	2.56619e-101	BGAL5	XP_006473573.1//PREDICTED: beta-galactosidase 5 [Citrus sinensis];XP_002306893.1//beta-galactosidase family protein [Populus trichocarpa]
AT3G51420	0.851877	2.36326e-100	2.6708e-101	SSL4	NP_190710.1//strictosidine synthase-like 4 [Arabidopsis thaliana]
AT3G62660	-0.680331	5.76825e-100	6.53106e-101	GATL7	NP_191825.2//galacturonosyltransferase-like 7 [Arabidopsis thaliana]
AT1G66670	0.633089	7.63523e-100	8.66102e-101	CLPP3	NP_564880.1//CLP protease proteolytic subunit 3 [Arabidopsis thaliana]
AT1G55310	0.594368	1.08753e-99	1.23478e-100	SCL33	NP_001031195.4//SC35-like splicing factor 33 [Arabidopsis thaliana];NP_564685.4//SC35-like splicing factor 33 [Arabidopsis thaliana];NP_001319239.1//SC35-like splicing factor 33 [Arabidopsis thaliana]
AT3G46780	0.612425	6.35123e-99	7.25808e-100	PTAC16	NP_566886.2//plastid transcriptionally active 16 [Arabidopsis thaliana]
AT5G47050	-0.990072	1.85666e-98	2.12959e-99	AT5G47050//AT5G47050	NP_199516.1//SBP (S-ribonuclease binding protein) family protein [Arabidopsis thaliana]
AT5G06320	0.60785	1.87538e-98	2.15304e-99	NHL3	NP_196250.1//NDR1/HIN1-like 3 [Arabidopsis thaliana]
AT2G28790	-0.590899	3.07962e-98	3.54531e-99	AT2G28790//AT2G28790	NP_001324474.1//Pathogenesis-related thaumatin superfamily protein [Arabidopsis thaliana]
AT2G46600	0.678034	4.1409e-98	4.78017e-99	AT2G46600//AT2G46600	NP_566082.1//Calcium-binding EF-hand family protein [Arabidopsis thaliana]
AT2G24260	-0.622497	8.7555e-98	1.01349e-98	LRL1	NP_180003.1//LJRHL1-like 1 [Arabidopsis thaliana]
AT3G22600	0.664848	1.48836e-97	1.72912e-98	AT3G22600//AT3G22600	NP_566712.1//Bifunctional inhibitor/lipid-transfer protein/seed storage 2S albumin superfamily protein [Arabidopsis thaliana]
AT3G01670	-0.998091	1.58512e-97	1.8432e-98	SEOa	NP_001325831.1//sieve element occlusion protein [Arabidopsis thaliana]
AT4G29140	-0.682274	2.10563e-97	2.45067e-98	ADS1	XP_002869450.2//protein DETOXIFICATION 51 [Arabidopsis lyrata subsp. lyrata]
AT2G45300	-0.681509	4.49679e-97	5.25737e-98	AT2G45300//AT2G45300	NP_182055.1//RNA 3'-terminal phosphate cyclase/enolpyruvate transferase, alpha/beta [Arabidopsis thaliana];NP_001324851.1//RNA 3'-terminal phosphate cyclase/enolpyruvate transferase, alpha/beta [Arabidopsis thaliana]
AT2G42580	-0.635098	4.62562e-97	5.41287e-98	TTL3	NP_565976.1//tetratricopetide-repeat thioredoxin-like 3 [Arabidopsis thaliana]
AT5G24710	-0.643992	4.86732e-97	5.70084e-98	AT5G24710//AT5G24710	NP_197859.4//Transducin/WD40 repeat-like superfamily protein [Arabidopsis thaliana]
AT5G06700	-0.66744	1.51492e-96	1.77914e-97	AT5G06700//AT5G06700	NP_568173.2//trichome birefringence-like protein (DUF828) [Arabidopsis thaliana]
AT4G17800	-0.801402	2.55425e-95	3.01051e-96	AT4G17800//AT4G17800	NP_193515.1//Putative AT-hook DNA-binding family protein [Arabidopsis thaliana]
AT5G07110	-0.88033	7.14569e-95	8.4447e-96	PRA1.B6	NP_196328.1//prenylated RAB acceptor 1.B6 [Arabidopsis thaliana]
AT4G22490	-0.79803	8.15733e-95	9.64885e-96	AT4G22490//AT4G22490	NP_193980.1//Bifunctional inhibitor/lipid-transfer protein/seed storage 2S albumin superfamily protein [Arabidopsis thaliana]
AT2G27550	0.674234	2.33954e-94	2.77225e-95	ATC	NP_180324.1//centroradiali [Arabidopsis thaliana]
AT3G12580	0.733934	6.84807e-94	8.15796e-95	HSP70	XP_010465032.1//PREDICTED: probable mediator of RNA polymerase II transcription subunit 37c [Camelina sativa]
AT1G70530	0.728592	2.43489e-93	2.90833e-94	CRK3	NP_001320921.1//cysteine-rich RLK (RECEPTOR-like protein kinase) 3 [Arabidopsis thaliana];NP_001320922.1//cysteine-rich RLK (RECEPTOR-like protein kinase) 3 [Arabidopsis thaliana];NP_177210.1//cysteine-rich RLK (RECEPTOR-like protein kinase) 3 [Arabidopsis thaliana]
AT5G65207	-0.904171	2.56485e-92	3.10412e-93	AT5G65207//AT5G65207	NP_680466.1//hypothetical protein AT5G65207 [Arabidopsis thaliana]
AT2G30740	-0.795574	2.70786e-92	3.28005e-93	AT2G30740//AT2G30740	NP_001318322.1//Protein kinase superfamily protein [Arabidopsis thaliana]
AT1G60960	0.640266	4.72984e-92	5.73927e-93	IRT3	NP_564766.1//iron regulated transporter 3 [Arabidopsis thaliana];NP_001321604.1//iron regulated transporter 3 [Arabidopsis thaliana]
AT1G72160	-0.620184	9.52544e-92	1.15784e-92	AT1G72160//AT1G72160	NP_177361.1//Sec14p-like phosphatidylinositol transfer family protein [Arabidopsis thaliana]
AT3G05490	-0.712501	7.0188e-91	8.58333e-92	RALFL22	NP_001319480.1//ralf-like 22 [Arabidopsis thaliana]
AT5G53370	-0.610168	1.72834e-90	2.12088e-91	PMEPCRF	NP_001332265.1//pectin methylesterase PCR fragment F [Arabidopsis thaliana]
AT1G74090	-0.970869	8.93342e-90	1.10377e-90	SOT18	NP_177549.1//desulfo-glucosinolate sulfotransferase 18 [Arabidopsis thaliana]
AT5G11550	-0.799936	2.42974e-89	3.02001e-90	AT5G11550//AT5G11550	NP_196716.1//ARM repeat superfamily protein [Arabidopsis thaliana]
AT1G16610	-0.608007	2.56042e-89	3.18513e-90	SR45	NP_001321128.1//arginine/serine-rich 45 [Arabidopsis thaliana];NP_973844.1//arginine/serine-rich 45 [Arabidopsis thaliana];NP_173107.1//arginine/serine-rich 45 [Arabidopsis thaliana];NP_001185014.1//arginine/serine-rich 45 [Arabidopsis thaliana];NP_001321127.1//arginine/serine-rich 45 [Arabidopsis thaliana];NP_001321126.1//arginine/serine-rich 45 [Arabidopsis thaliana]
AT3G56070	0.643788	2.32077e-88	2.90659e-89	ROC2	NP_191166.1//rotamase cyclophilin 2 [Arabidopsis thaliana]
AT5G39080	0.922158	4.25203e-88	5.33879e-89	AT5G39080//AT5G39080	NP_198724.1//HXXXD-type acyl-transferase family protein [Arabidopsis thaliana]
AT3G22970	-0.588072	5.26897e-88	6.62676e-89	AT3G22970//AT3G22970	NP_001030743.1//hypothetical protein (DUF506) [Arabidopsis thaliana];NP_188937.1//hypothetical protein (DUF506) [Arabidopsis thaliana]
AT4G37790	-0.759545	5.49553e-88	6.91749e-89	HAT22	NP_195493.1//Homeobox-leucine zipper protein family [Arabidopsis thaliana]
AT3G03050	-0.625344	1.47162e-87	1.86326e-88	CSLD3	NP_186955.1//cellulose synthase-like D3 [Arabidopsis thaliana]
AT5G56890	-0.894998	3.98999e-87	5.06867e-88	AT5G56890//AT5G56890	NP_680446.1//Protein kinase superfamily protein [Arabidopsis thaliana]
AT1G08230	0.683644	1.86084e-86	2.36979e-87	AT1G08230//AT1G08230	NP_001077487.1//Transmembrane amino acid transporter family protein [Arabidopsis thaliana];NP_001320802.1//Transmembrane amino acid transporter family protein [Arabidopsis thaliana]
AT5G44920	-0.939031	7.61772e-86	9.74941e-87	AT5G44920//AT5G44920	NP_851131.1//Toll-Interleukin-Resistance (TIR) domain family protein [Arabidopsis thaliana];NP_199305.2//Toll-Interleukin-Resistance (TIR) domain family protein [Arabidopsis thaliana]
AT2G16630	-0.863568	8.5392e-85	1.10278e-85	AT2G16630//AT2G16630	NP_179254.2//Pollen Ole e 1 allergen and extensin family protein [Arabidopsis thaliana]
AT5G13490	0.771519	9.60128e-85	1.24095e-85	AAC2	NP_196853.1//ADP/ATP carrier 2 [Arabidopsis thaliana]
AT4G24230	-0.753702	1.19006e-84	1.54064e-85	ACBP3	NP_194154.1//acyl-CoA-binding domain 3 [Arabidopsis thaliana];NP_849432.1//acyl-CoA-binding domain 3 [Arabidopsis thaliana];NP_001119041.1//acyl-CoA-binding domain 3 [Arabidopsis thaliana]
AT3G28200	-0.609316	1.20152e-84	1.55674e-85	AT3G28200//AT3G28200	NP_189460.1//Peroxidase superfamily protein [Arabidopsis thaliana]
AT1G21830	-0.97838	1.87352e-84	2.44124e-85	AT1G21830//AT1G21830	NP_173601.2//hypothetical protein AT1G21830 [Arabidopsis thaliana]
AT5G20230	0.712151	2.61e-84	3.40364e-85	BCB	NP_197523.1//blue-copper-binding protein [Arabidopsis thaliana]
AT3G18535	-0.70764	4.2994e-84	5.61583e-85	AT3G18535//AT3G18535	BAB02212.1//unnamed protein product [Arabidopsis thaliana];OAP01279.1//hypothetical protein AXX17_AT3G19700 [Arabidopsis thaliana]
AT3G51330	-0.622959	6.8886e-84	9.01233e-85	AT3G51330//AT3G51330	NP_001325729.1//Eukaryotic aspartyl protease family protein [Arabidopsis thaliana];NP_001325728.1//Eukaryotic aspartyl protease family protein [Arabidopsis thaliana];NP_566948.1//Eukaryotic aspartyl protease family protein [Arabidopsis thaliana]
AT2G22080	-0.844091	8.00948e-84	1.05041e-84	AT2G22080//AT2G22080	XP_002878587.2//phosphopantothenoylcysteine decarboxylase subunit VHS3 [Arabidopsis lyrata subsp. lyrata]
AT3G02880	-0.599213	2.75716e-83	3.63625e-84	AT3G02880//AT3G02880	NP_186938.1//Leucine-rich repeat protein kinase family protein [Arabidopsis thaliana]
AT4G31920	0.977755	6.92485e-83	9.16197e-84	RR10	NP_194920.1//response regulator 10 [Arabidopsis thaliana]
AT5G47720	-0.717986	8.5187e-83	1.12797e-83	AACT1	NP_851150.1//Thiolase family protein [Arabidopsis thaliana]
AT2G39800	-0.737958	4.14877e-82	5.53279e-83	P5CS1	KFK36869.1//hypothetical protein AALP_AA4G182500 [Arabis alpina]
ATCG01130	-0.735333	2.37331e-81	3.18005e-82	YCF1.2	NP_051117.1//hypothetical protein Arthcp087 [Arabidopsis thaliana]
AT2G31750	-0.617934	2.00488e-80	2.71176e-81	UGT74D1	NP_001325305.1//UDP-glucosyl transferase 74D1 [Arabidopsis thaliana]
AT1G45145	0.591351	3.40449e-80	4.6156e-81	TRX5	AAC49356.1//thioredoxin h, partial [Arabidopsis thaliana]
AT1G50640	-0.599593	6.11113e-80	8.29798e-81	ERF3	NP_175479.1//ethylene responsive element binding factor 3 [Arabidopsis thaliana]
AT1G32190	0.903636	6.28149e-80	8.53592e-81	AT1G32190//AT1G32190	NP_174498.1//alpha/beta-Hydrolases superfamily protein [Arabidopsis thaliana];NP_001077642.1//alpha/beta-Hydrolases superfamily protein [Arabidopsis thaliana]
AT3G23750	-0.711857	7.48693e-80	1.01819e-80	AT3G23750//AT3G23750	NP_189017.1//Leucine-rich repeat protein kinase family protein [Arabidopsis thaliana]
AT4G32070	-0.771159	7.62778e-80	1.03815e-80	Phox4	NP_001320111.1//Octicosapeptide/Phox/Bem1p (PB1) domain-containing protein / tetratricopeptide repeat (TPR)-containing protein [Arabidopsis thaliana]
AT3G10650	-0.664445	4.10433e-79	5.61631e-80	NUP1	NP_187676.1//nuclear pore complex protein [Arabidopsis thaliana]
AT5G51830	0.670754	5.55565e-79	7.614e-80	AT5G51830//AT5G51830	NP_199996.1//pfkB-like carbohydrate kinase family protein [Arabidopsis thaliana]
AT1G02360	0.685307	1.22059e-78	1.67667e-79	AT1G02360//AT1G02360	NP_001323421.1//Chitinase family protein [Arabidopsis thaliana];NP_001323420.1//Chitinase family protein [Arabidopsis thaliana]
AT2G32300	-0.740014	1.69494e-78	2.33184e-79	UCC1	NP_001325251.1//uclacyanin 1 [Arabidopsis thaliana]
AT5G27760	0.655269	1.70846e-78	2.35224e-79	AT5G27760//AT5G27760	NP_198128.1//Hypoxia-responsive family protein [Arabidopsis thaliana];NP_001331125.1//Hypoxia-responsive family protein [Arabidopsis thaliana]
AT1G25550	-0.663009	2.62993e-78	3.6265e-79	AT1G25550//AT1G25550	NP_564236.1//myb-like transcription factor family protein [Arabidopsis thaliana];NP_001323092.1//myb-like transcription factor family protein [Arabidopsis thaliana]
AT2G21540	-0.864541	4.71586e-78	6.5277e-79	SFH3	NP_565514.1//SEC14-like 3 [Arabidopsis thaliana];NP_001189571.1//SEC14-like 3 [Arabidopsis thaliana]
AT4G34220	-0.83427	5.21991e-78	7.23091e-79	AT4G34220//AT4G34220	NP_567961.1//Leucine-rich repeat protein kinase family protein [Arabidopsis thaliana]
AT4G16410	0.731811	5.76947e-78	8.00435e-79	AT4G16410//AT4G16410	NP_567494.1//transmembrane protein [Arabidopsis thaliana]
AT3G06850	-0.73383	1.05464e-77	1.4654e-78	BCE2	NP_187341.1//2-oxoacid dehydrogenases acyltransferase family protein [Arabidopsis thaliana]
AT2G31670	-0.638589	1.17554e-77	1.63462e-78	AT2G31670//AT2G31670	NP_180725.1//Stress responsive alpha-beta barrel domain protein [Arabidopsis thaliana]
[truncated: 1,274 more rows]

## Sheet: BL VS MOCK
Figure 3-source data 1. BR-regulated genes in wild type . Seedlings were grown on 2 µM propiconazole medium for 5 days in the dark and treated with mock or 100 nM brassinolide (BL) for 4 hr. BR-regulated genes were defined by 1.5-fold difference between wild type (+ BL) and wild type (-BL) with p-value< 0.01.
Gene	Fold change (wild type +BL / wild type -BL)	log2Fold change	p-value
AT1G01070	1.52244	0.606385	0.00132311
AT1G01120	1.85363	0.890353	1.4663e-09	Reference
AT1G01130	1.91403	0.936611	0.00384993	Oh et al. eLife 2014;3:e03031. DOI: 10.7554/eLife.03031
AT1G01200	3.3206	1.73145	2.05599e-06
AT1G01480	0.654631	-0.611246	0.00920387
AT1G01500	0.648187	-0.625517	0.00104287
AT1G01600	7.67366	2.93991	4.94268e-18
AT1G01620	4.93037	2.3017	4.66468e-86
AT1G01630	1.6055	0.683019	5.61357e-09
AT1G01900	2.94525	1.55839	1.30445e-06
AT1G02070	0.146594	-2.7701	0.00101636
AT1G02400	3.10154	1.63298	6.95112e-31
AT1G02470	0.474139	-1.07662	0.000107393
AT1G02610	1.54284	0.625589	1.06635e-06
AT1G02640	2.20137	1.1384	1.10813e-35
AT1G02650	10.612	3.40763	1.00208e-29
AT1G02660	4.21595	2.07586	5.47652e-48
AT1G02670	3.8333	1.93859	4.27227e-12
AT1G02710	0.431464	-1.21269	0.00822476
AT1G02810	2.00012	1.00008	7.88993e-14
AT1G02850	0.65803	-0.603774	1.42265e-09
AT1G02900	0.653254	-0.614285	2.86421e-07
AT1G02920	0.645197	-0.632188	2.3738e-07
AT1G03090	1.56898	0.649824	7.0164e-14
AT1G03100	1.63225	0.706859	0.00916035
AT1G03220	0.544333	-0.877439	6.42516e-05
AT1G03445	6.85481	2.77712	0.0034082
AT1G03457	1.64152	0.715028	3.05298e-08
AT1G03590	1.83793	0.878084	3.03153e-16
AT1G03870	5.17496	2.37155	3.91818e-139
AT1G03920	0.21887	-2.19185	7.16961e-15
AT1G03930	1.83588	0.87647	4.64861e-14
AT1G04000	1.66376	0.734445	9.80653e-05
AT1G04160	1.8127	0.858141	1.76098e-08
AT1G04240	2.78118	1.4757	8.44438e-44
AT1G04250	1.91727	0.939052	1.67117e-21
AT1G04540	0.432782	-1.20829	0.000248605
AT1G04610	4.98487	2.31756	6.01809e-08
AT1G04660	61.7719	5.94888	5.36619e-14
AT1G04680	2.72145	1.44437	1.06036e-29
AT1G04770	0.557582	-0.842745	2.08095e-06
AT1G04820	1.66587	0.736273	8.23897e-17
AT1G05010	0.550566	-0.861013	2.10219e-22
AT1G05100	7.75634	2.95538	1.74245e-07
AT1G05170	1.84879	0.886582	5.57428e-08
AT1G05330	7.92848	2.98704	0.0072757
AT1G05420	10.6463	3.41227	3.60228e-13
AT1G05630	1.66571	0.736136	3.55677e-05
AT1G05660	13.9479	3.80197	5.94403e-09
AT1G05710	0.621905	-0.685234	0.000260757
AT1G05835	0.308121	-1.69843	4.94522e-33
AT1G06050	1.58431	0.663858	0.000212137
AT1G06090	1.56508	0.646241	0.000796006
AT1G06180	0.408172	-1.29275	0.000404496
AT1G06475	4.06644	2.02377	1.73189e-05
AT1G06520	2.50682	1.32586	3.95044e-17
AT1G06710	0.626721	-0.674105	0.00086118
AT1G06850	1.61748	0.693748	1.4005e-07
AT1G06930	5.1024	2.35118	1.16908e-08
AT1G06980	1.58599	0.665387	9.4775e-06
AT1G07090	0.593101	-0.753649	1.52663e-07
AT1G07340	Inf	#VALUE!	0.00129047
AT1G07370	1.7461	0.804135	0.00706015
AT1G07400	0.403692	-1.30867	7.97793e-05
AT1G07440	0.522391	-0.936799	1.27016e-12
AT1G07570	1.52514	0.608946	2.33428e-09
AT1G07720	2.55638	1.3541	7.13288e-10
AT1G07890	0.627756	-0.671725	2.76788e-14
AT1G07985	0.361689	-1.46718	2.82434e-44
AT1G08200	1.54419	0.626854	1.13344e-11
AT1G08230	0.448823	-1.15578	4.03819e-21
AT1G08290	0.312333	-1.67884	0.00238772
AT1G08340	1.67282	0.742282	0.00485049
AT1G08430	0.429449	-1.21944	0.00752187
AT1G08500	6.10169	2.60921	5.68813e-64
AT1G08570	2.31131	1.20871	1.26744e-36
AT1G08590	1.55346	0.635484	1.29183e-07
AT1G08630	1.65217	0.724359	1.37237e-16
AT1G08650	1.66392	0.734583	0.000135602
AT1G09070	1.81891	0.863075	3.98729e-11
AT1G09200	1.55286	0.634927	3.87484e-05
AT1G09460	3.75042	1.90705	3.05203e-81
AT1G09480	2.53053	1.33944	1.31024e-10
AT1G09540	3.54351	1.82518	8.74211e-08
AT1G09575	1.92155	0.942272	1.08924e-13
AT1G09750	2.43947	1.28657	8.41552e-11
AT1G09812	5.1947	2.37704	2.12546e-05
AT1G09890	0.243986	-2.03513	0.000357261
AT1G09950	2.74872	1.45876	0.00201701
AT1G09970	0.622267	-0.684394	4.29481e-06
AT1G10060	1.5796	0.659555	6.46297e-09
AT1G10070	1.70938	0.773475	7.39157e-19
AT1G10150	1.8006	0.848477	4.36795e-14
AT1G10200	1.65248	0.724629	1.45855e-14
AT1G10340	4.51745	2.17551	1.09522e-05
AT1G10360	1.7646	0.819345	0.000131346
AT1G10380	0.501643	-0.995267	1.66993e-10
AT1G10550	1.69085	0.757746	2.36536e-10
AT1G10560	1.72319	0.785079	0.000927534
AT1G10585	0.230014	-2.12021	0.00738722
AT1G10682	0.53885	-0.892046	3.94102e-20
AT1G10740	2.58247	1.36875	1.28819e-42
AT1G10970	0.663384	-0.592085	0.00754941
AT1G11120	3.76568	1.91291	5.89259e-23
AT1G11190	0.568112	-0.815752	0.0016822
AT1G11210	0.541155	-0.885887	2.86924e-05
AT1G11260	3.20569	1.68064	6.70089e-80
AT1G11330	0.506299	-0.981937	1.34671e-08
AT1G11350	0.555722	-0.847564	1.66286e-09
AT1G11380	1.92945	0.948191	5.16226e-18
AT1G11410	1.98613	0.989963	1.00904e-05
AT1G11440	1.62385	0.699421	4.57152e-05
AT1G11450	0.31351	-1.67342	5.30123e-12
AT1G11545	1.88378	0.913633	1.98328e-19
AT1G11580	0.513985	-0.960203	0.00100627
AT1G11740	4.16382	2.05791	6.39665e-44
AT1G11925	0.533981	-0.905139	2.41592e-05
AT1G11960	3.08276	1.62422	3.91621e-18
AT1G12070	3.96728	1.98815	9.50747e-20
AT1G12080	3.66418	1.87349	8.86389e-98
AT1G12090	2.86233	1.51719	5.39866e-23
AT1G12240	2.96123	1.5662	2.92319e-30
AT1G12450	1.50272	0.587576	3.83572e-05
AT1G12500	3.2018	1.67888	7.15097e-27
AT1G12580	1.5402	0.623122	3.52102e-10
AT1G12780	1.769	0.822935	9.4153e-15
AT1G12900	1.51839	0.602546	4.80503e-11
AT1G12950	0.398466	-1.32747	2.74327e-10
AT1G12990	1.79675	0.84539	1.90334e-11
AT1G13150	0.557401	-0.843214	0.000199281
AT1G13430	0.216797	-2.20558	1.43879e-19
AT1G13520	0.521543	-0.939141	0.0060394
AT1G13670	1.89452	0.921834	2.10568e-11
AT1G13710	0.443034	-1.17451	3.28435e-17
AT1G13930	2.01653	1.01187	1.58633e-09
AT1G14150	1.77259	0.825862	5.26509e-05
AT1G14260	0.484144	-1.04649	0.00335189
AT1G14290	3.54599	1.82619	8.89828e-36
AT1G14390	2.50602	1.3254	1.69002e-08
AT1G14480	2.33304	1.22221	0.000125224
AT1G14520	3.39344	1.76275	4.53407e-13
AT1G14550	0.590699	-0.759505	0.00979634
AT1G14860	0.551644	-0.858191	4.13004e-17
AT1G14970	0.362047	-1.46575	6.13867e-11
AT1G15010	2.81493	1.4931	8.08932e-26
AT1G15040	2.45487	1.29565	3.26809e-39
AT1G15050	3.05473	1.61105	3.10401e-07
AT1G15210	2.27857	1.18813	1.05615e-07
AT1G15215	0.654662	-0.611178	0.00327988
AT1G15330	2.48809	1.31504	3.4847e-23
AT1G15380	2.35971	1.23861	6.64374e-41
AT1G15400	1.87736	0.908702	2.07576e-20
AT1G15410	1.51306	0.597471	1.21785e-06
AT1G15550	1.56927	0.650098	0.00110812
AT1G15580	14.2554	3.83344	0.003956
AT1G16130	1.57119	0.651861	0.00549506
AT1G16150	1.82663	0.869185	0.00391691
AT1G16300	0.520313	-0.94255	4.98421e-10
AT1G16370	1.85487	0.891318	4.33126e-11
AT1G16390	1.86594	0.899905	3.80323e-18
AT1G16750	0.31133	-1.68348	1.23244e-20
AT1G16850	2.44161	1.28784	9.73915e-08
AT1G17060	1.75906	0.814805	7.70047e-15
AT1G17170	0.634006	-0.657431	6.56416e-05
AT1G17230	0.60873	-0.716127	1.88988e-08
AT1G17300	3.83787	1.94031	2.63167e-15
AT1G17345	0.52122	-0.940036	1.83083e-06
AT1G17620	4.29039	2.10111	2.47498e-84
AT1G17700	1.70022	0.765725	3.20169e-05
AT1G17710	6.56828	2.71552	0.00132423
AT1G17745	0.489335	-1.03111	1.72301e-06
AT1G17810	0.646719	-0.628788	7.30267e-10
AT1G17870	1.5805	0.660381	0.00459252
AT1G17980	1.52884	0.612439	4.5349e-09
AT1G18030	2.1155	1.081	3.9509e-20
AT1G18140	0.351779	-1.50726	6.83619e-18
AT1G18270	1.7454	0.803557	7.2124e-19
AT1G18280	4.64024	2.2142	1.85402e-43
AT1G18360	1.63631	0.710444	1.71268e-05
AT1G18400	2.17661	1.12208	2.51206e-24
AT1G18590	0.63311	-0.659472	0.000168388
AT1G18610	1.96884	0.977349	2.66433e-09
AT1G18970	0.221041	-2.17762	0.00175345
AT1G18980	0.591529	-0.75748	0.00934134
AT1G19380	1.58308	0.662733	9.90746e-07
AT1G19440	1.6995	0.765112	4.2162e-08
AT1G19450	1.64765	0.720406	2.9257e-09
AT1G19510	2.0083	1.00598	4.57284e-08
AT1G19540	2.73138	1.44963	2.24444e-54
AT1G19550	3.2111	1.68307	4.79947e-12
AT1G19770	1.61319	0.689916	0.00230453
AT1G19835	1.72651	0.787855	5.71773e-13
AT1G19940	5.45084	2.44648	1.08342e-08
AT1G19970	1.56243	0.643788	0.00916071
AT1G20010	1.73306	0.793319	8.13966e-16
AT1G20020	1.9721	0.979733	2.08806e-06
AT1G20030	2.06871	1.04873	8.44957e-06
AT1G20070	3.69413	1.88523	2.87652e-27
AT1G20090	1.52249	0.606432	2.79538e-10
AT1G20160	0.333847	-1.58274	1.31969e-32
AT1G20300	0.637334	-0.649877	0.00166551
AT1G20440	2.37227	1.24627	3.34537e-45
AT1G20450	4.5493	2.18564	2.28057e-38
AT1G20550	1.63191	0.706557	0.00136361
AT1G20620	0.589086	-0.763451	7.86795e-19
AT1G20650	1.60493	0.682508	1.3347e-09
AT1G20840	1.62252	0.698234	6.63174e-13
AT1G21050	0.28694	-1.80118	6.10068e-17
AT1G21080	1.75268	0.809565	8.63243e-16
AT1G21100	1.60849	0.685705	5.59281e-07
AT1G21360	1.82756	0.869922	2.09646e-16
AT1G21400	1.59905	0.677218	8.785e-15
AT1G21460	0.581248	-0.782774	7.03369e-05
AT1G21500	1.57311	0.653615	0.000568401
AT1G21670	1.91868	0.940116	1.44909e-18
AT1G21830	1.6656	0.736039	6.74255e-12
AT1G21880	2.03792	1.0271	1.51689e-14
AT1G21920	1.68046	0.748859	2.0356e-15
AT1G22110	3.53266	1.82076	2.13351e-15
AT1G22160	0.254662	-1.97335	0.000181359
AT1G22220	0.186028	-2.42641	4.41786e-05
AT1G22330	2.94057	1.55609	1.02057e-19
AT1G22360	0.596855	-0.744547	8.1524e-14
AT1G22400	0.604595	-0.725959	3.62967e-06
AT1G22410	0.612905	-0.706265	3.2721e-11
AT1G22460	2.97476	1.57278	0.000214152
AT1G22470	5.91643	2.56473	1.00361e-20
AT1G22530	2.86635	1.51922	5.85716e-40
AT1G22540	1.69763	0.763524	1.27728e-06
AT1G22550	1.52939	0.612953	5.53862e-07
AT1G22630	1.60081	0.678806	0.000368255
AT1G22740	2.27206	1.184	1.97684e-28
AT1G22890	1.69676	0.762781	0.000124124
AT1G22910	2.09119	1.06432	4.74448e-22
AT1G22990	1.74774	0.805491	0.00390996
AT1G23030	2.12543	1.08775	8.66504e-22
AT1G23390	1.68142	0.749678	1.91959e-14
AT1G23710	1.57466	0.655037	1.42405e-08
AT1G23760	5.43643	2.44266	4.04832e-28
AT1G24120	1.74491	0.803156	2.67878e-11
AT1G24170	1.7806	0.832361	8.62334e-16
AT1G24265	0.604487	-0.726217	0.00853044
AT1G24280	0.626405	-0.674832	0.000607414
AT1G24440	2.01976	1.01419	3.67616e-15
AT1G24575	0.54107	-0.886113	0.00960588
AT1G25230	1.76956	0.823393	1.02127e-19
AT1G25400	5.14453	2.36304	5.7164e-34
AT1G25480	0.631836	-0.662378	2.35022e-05
AT1G25530	0.482765	-1.05061	4.31928e-09
AT1G26150	0.423552	-1.23939	1.79183e-15
AT1G26208	0.351573	-1.5081	8.31231e-05
AT1G26210	0.39524	-1.3392	0.00180997
AT1G26240	0.127808	-2.96795	0.0016551
AT1G26260	0.544689	-0.876496	2.71475e-06
AT1G26270	0.656746	-0.606592	0.00585282
AT1G26290	0.564607	-0.824681	0.00808791
AT1G26770	3.38764	1.76028	5.56659e-24
AT1G26890	3.70596	1.88985	0.000124686
AT1G26945	4.08931	2.03186	3.78805e-44
AT1G26960	3.18881	1.67302	8.43116e-21
AT1G27100	1.68331	0.751304	2.41786e-14
AT1G27210	1.50933	0.593904	4.57573e-09
AT1G27410	0.649931	-0.621641	0.000407534
AT1G27440	0.655913	-0.608424	0.00105059
AT1G27460	2.04543	1.0324	1.52712e-15
AT1G27470	0.639122	-0.645838	1.77271e-07
AT1G27500	1.64497	0.718059	6.65552e-07
AT1G27670	0.561621	-0.832331	6.10641e-17
AT1G27700	1.52645	0.610181	0.00220304
AT1G27950	2.82196	1.4967	3.43354e-23
AT1G28130	1.91625	0.938287	4.39443e-15
AT1G28260	1.83752	0.877761	4.50117e-17
AT1G28360	0.0754459	-3.72841	4.36166e-21
AT1G28390	0.664076	-0.59058	0.00222877
AT1G28660	0.446571	-1.16304	1.58592e-21
AT1G28670	0.65262	-0.615684	4.5156e-05
AT1G28710	0.643152	-0.636767	0.002885
AT1G28760	0.623073	-0.682528	0.0011292
AT1G28815	0.48138	-1.05475	0.00198076
AT1G28960	0.601114	-0.734291	3.18923e-11
AT1G29020	2.23224	1.15849	1.10436e-08
AT1G29320	0.65575	-0.608783	0.000224671
AT1G29420	11.2418	3.4908	0.000326642
AT1G29430	7.89315	2.9806	1.51245e-23
AT1G29440	10.8398	3.43827	1.70604e-38
AT1G29450	7.26421	2.8608	7.40183e-34
AT1G29460	7.71492	2.94765	3.01023e-26
AT1G29465	2.48508	1.31329	2.25818e-10
AT1G29490	16.657	4.05806	3.5408e-32
AT1G29500	7.01175	2.80978	4.54861e-31
AT1G29510	4.05052	2.01811	7.87121e-18
AT1G29660	4.52916	2.17924	1.40301e-27
AT1G29670	2.54063	1.34519	2.08844e-11
AT1G29830	0.389304	-1.36103	0.00806035
AT1G29920	2.27003	1.18271	0.00343838
AT1G29950	0.503776	-0.989145	0.00590217
AT1G30040	1.7927	0.842138	0.00249115
AT1G30070	0.645936	-0.630537	0.000208682
AT1G30080	5.18115	2.37327	2.45591e-06
AT1G30110	0.494284	-1.01659	4.25261e-14
AT1G30280	5.15098	2.36485	1.3326e-14
AT1G30330	0.514383	-0.959085	2.49346e-24
AT1G30360	1.87139	0.904112	4.45453e-15
AT1G30410	0.398075	-1.32889	4.54664e-26
AT1G30520	1.68698	0.75444	0.00646006
AT1G30530	0.542072	-0.883443	0.000248106
AT1G30690	9.26778	3.21222	1.82409e-38
AT1G30700	0.619156	-0.691625	6.08589e-11
AT1G30750	0.395034	-1.33995	1.0737e-14
AT1G30820	3.48925	1.80292	8.47068e-73
AT1G30840	1.71875	0.781361	0.0028255
AT1G31173	0.480323	-1.05792	0.00230972
AT1G31310	0.292726	-1.77238	2.48846e-21
AT1G31580	0.0432729	-4.53039	4.23958e-13
AT1G31660	0.625192	-0.677628	2.05505e-06
AT1G31710	0.579869	-0.786201	7.80012e-07
AT1G31770	0.460594	-1.11843	4.73841e-19
AT1G31880	1.65811	0.729542	0.0012413
AT1G31950	1.71323	0.776719	4.0723e-07
AT1G32100	0.648306	-0.625253	0.00055749
AT1G32170	2.26165	1.17737	3.43537e-37
AT1G32190	0.219203	-2.18966	6.03546e-25
AT1G32240	0.630313	-0.66586	0.000729439
AT1G32460	1.85846	0.894105	3.41997e-22
AT1G32510	10.4104	3.37996	0.000280724
AT1G32560	1.89552	0.922593	3.60583e-05
AT1G32690	0.276323	-1.85557	1.39403e-12
AT1G32910	5.36421	2.42337	0.00316126
AT1G32920	2.55335	1.35239	2.19882e-11
AT1G32928	2.748	1.45838	2.66822e-14
AT1G33055	0.413117	-1.27538	0.00729861
AT1G33110	0.544359	-0.877371	0.000193326
AT1G33240	1.76839	0.822438	3.96879e-08
AT1G33390	0.657889	-0.604084	2.80758e-05
AT1G33440	0.588617	-0.764599	4.62796e-08
AT1G33760	11.163	3.48065	1.31606e-08
AT1G33800	1.64645	0.719357	2.41665e-08
AT1G34460	0.58678	-0.769108	0.00102917
AT1G35140	3.21215	1.68354	1.035e-60
AT1G35180	1.89283	0.920547	0.000209301
AT1G35260	1.85502	0.891435	2.47216e-07
AT1G35460	1.6115	0.688408	5.96736e-06
AT1G35580	2.14447	1.10062	2.50243e-35
AT1G35720	0.50302	-0.991312	5.57376e-26
AT1G35830	0.585241	-0.772898	0.00448647
AT1G36060	0.321904	-1.6353	9.68584e-24
AT1G36940	0.448224	-1.15771	7.60564e-08
AT1G37130	0.586443	-0.769937	6.24228e-18
AT1G41830	1.88021	0.910891	8.72733e-19
AT1G42470	1.61921	0.695291	0.000261992
AT1G43010	0.094438	-3.40449	0.00484339
AT1G43020	0.395446	-1.33845	1.8618e-07
AT1G43040	6.98166	2.80357	0.00642516
AT1G43670	1.72386	0.785646	5.11417e-18
AT1G43675	2.32639	1.21809	6.24099e-14
AT1G43800	0.51033	-0.970497	0.00861519
AT1G44000	1.50279	0.587643	2.51578e-05
AT1G44170	0.661092	-0.597078	2.23061e-08
AT1G44350	1.89302	0.920687	2.91161e-14
AT1G44542	0.397238	-1.33193	0.00026138
AT1G44608	3.6053	1.85012	1.34236e-22
AT1G44970	0.321105	-1.63888	1.73688e-16
AT1G45010	2.24737	1.16824	0.00438839
AT1G45229	0.608652	-0.716311	0.00220478
AT1G45688	1.74623	0.804242	9.44513e-17
AT1G46264	0.515224	-0.956729	0.00487723
AT1G46480	0.265584	-1.91276	0.00024399
AT1G46554	0.599611	-0.737902	2.85889e-06
AT1G47380	1.78279	0.834134	1.39661e-11
AT1G47520	1.52912	0.612703	7.53333e-06
AT1G47565	0.597948	-0.741908	7.45389e-05
AT1G47580	1.52949	0.613051	9.99745e-05
AT1G47610	0.122349	-3.03093	0.000750587
AT1G47740	2.26617	1.18025	5.16204e-31
AT1G48240	2.83966	1.50572	5.80111e-36
AT1G48330	4.98709	2.3182	4.52309e-22
AT1G48420	0.649602	-0.622372	2.04586e-08
AT1G48480	3.49172	1.80394	7.1908e-15
AT1G48500	0.65406	-0.612506	0.00179821
AT1G48610	2.10895	1.07653	1.77964e-11
AT1G48820	0.0984045	-3.34513	0.00573578
AT1G49200	1.5386	0.621614	8.58691e-05
AT1G49210	1.5592	0.640805	0.00534185
AT1G49240	2.25016	1.17003	5.43864e-41
AT1G49660	0.632599	-0.660636	6.79226e-06
AT1G49780	0.443644	-1.17252	3.6597e-08
AT1G49840	1.62811	0.703194	9.3823e-06
AT1G50110	0.582867	-0.778762	1.16804e-06
AT1G50630	1.57356	0.654035	5.2956e-07
AT1G50890	2.11854	1.08307	3.69548e-10
AT1G51170	0.444879	-1.16851	3.42012e-11
AT1G51190	0.151611	-2.72156	6.82477e-07
AT1G51270	1.83262	0.873911	0.00152758
AT1G51340	0.275894	-1.85781	1.10734e-12
AT1G51380	0.506392	-0.981672	0.00971919
AT1G51420	0.539141	-0.891266	3.84762e-06
AT1G51500	1.59691	0.675282	2.47079e-09
AT1G51680	0.610189	-0.712672	1.20115e-13
AT1G51760	0.658512	-0.602718	1.46244e-08
AT1G51840	0.609318	-0.714732	0.000294603
AT1G51890	0.487708	-1.03591	0.00279479
AT1G52070	0.524269	-0.931622	0.00112705
AT1G52110	0.496599	-1.00985	0.00560326
AT1G52190	0.496654	-1.00969	1.76835e-28
AT1G52240	8.97732	3.16629	2.07215e-114
AT1G52260	1.71561	0.778718	1.27035e-08
AT1G52280	1.63247	0.707058	3.35282e-06
AT1G52290	6.53609	2.70843	6.75503e-17
AT1G52410	0.478123	-1.06455	3.46721e-05
AT1G52540	2.26496	1.17948	1.17508e-19
AT1G52565	3.03441	1.60142	2.37961e-05
AT1G52700	0.459778	-1.12099	0.000618405
AT1G52720	1.52399	0.607852	1.8727e-08
AT1G52750	6.70587	2.74542	1.24064e-33
AT1G52827	1.56889	0.649743	1.32671e-05
AT1G52830	45.3831	5.50408	9.82692e-43
AT1G52905	0.631597	-0.662924	0.00182157
AT1G52910	3.2904	1.71826	5.45243e-22
AT1G53035	0.62243	-0.684015	0.000234851
AT1G53230	0.372891	-1.42318	0.00497676
AT1G53510	0.544056	-0.878174	9.71598e-19
AT1G53690	19.9258	4.31657	1.8404e-30
AT1G53700	4.31905	2.11071	2.05677e-05
AT1G53720	0.607635	-0.718723	3.08653e-05
AT1G53830	3.18641	1.67193	3.48005e-28
AT1G53840	1.51561	0.599899	2.15082e-09
AT1G54120	6.81105	2.76788	2.48156e-09
AT1G54200	0.332574	-1.58825	4.35253e-11
AT1G54575	0.299873	-1.73757	2.26802e-16
AT1G54740	3.05383	1.61062	3.01616e-45
AT1G54890	0.464626	-1.10586	2.60968e-07
AT1G55020	0.544114	-0.878018	5.50846e-12
AT1G55330	7.81424	2.96611	6.68791e-181
AT1G55510	1.57529	0.655617	1.92347e-12
AT1G55610	0.370717	-1.43161	4.91663e-10
AT1G55990	2.1212	1.08488	0.00989604
AT1G56020	0.63168	-0.662734	8.2309e-05
AT1G56423	1.99387	0.995575	2.25701e-10
AT1G56430	0.343434	-1.5419	0.00277511
AT1G56540	2.04218	1.03011	0.000505585
AT1G56600	3.43764	1.78142	0.0069713
AT1G56660	6.25296	2.64454	3.01431e-154
AT1G56720	1.76144	0.816754	1.08011e-13
AT1G57560	3.7481	1.90616	0.00238514
AT1G57765	1.62691	0.702133	5.88485e-08
AT1G57980	1.67184	0.74144	0.000978187
AT1G57990	2.7686	1.46916	3.37266e-10
AT1G58110	1.53979	0.622731	1.30854e-09
AT1G58170	0.307791	-1.69998	0.00124549
AT1G58180	1.5609	0.642379	2.80123e-12
AT1G58200	1.71246	0.776071	3.1696e-14
AT1G58340	2.69672	1.43121	5.40165e-11
AT1G58370	0.52923	-0.918034	1.89693e-06
AT1G58520	1.64109	0.714657	1.83201e-05
AT1G59660	0.526971	-0.924205	0.000624313
AT1G59940	0.0392153	-4.67244	1.24685e-22
AT1G59960	0.649663	-0.622237	6.14055e-05
AT1G60030	4.25466	2.08904	2.83541e-15
AT1G60190	2.95304	1.5622	0.000720569
AT1G60680	0.53211	-0.910204	3.46458e-10
AT1G60710	0.548726	-0.865842	3.75031e-20
AT1G60730	0.58068	-0.784184	2.05339e-10
AT1G60750	0.330449	-1.5975	0.0005676
AT1G60850	0.658646	-0.602426	0.000493119
AT1G60960	0.429069	-1.22072	3.41594e-33
AT1G61170	3.28583	1.71626	1.02669e-14
AT1G61230	0.324717	-1.62274	0.00621964
AT1G61255	3.20905	1.68215	5.86382e-17
AT1G61260	2.97075	1.57083	3.49249e-09
AT1G61340	3.73286	1.90028	0.000834488
AT1G61640	0.606258	-0.721996	9.79353e-05
AT1G61800	0.4908	-1.02679	4.76401e-06
AT1G61890	1.69821	0.764019	1.20004e-06
AT1G61900	1.60815	0.685404	3.80814e-13
AT1G62180	0.635647	-0.653702	1.38052e-05
AT1G62280	0.375973	-1.4113	0.000513815
AT1G62320	2.24688	1.16792	0.000346319
AT1G62380	0.313317	-1.6743	3.63222e-62
AT1G62420	2.57699	1.36569	0.00406959
AT1G62430	2.44256	1.28839	4.56249e-10
AT1G62440	14.267	3.83461	4.67978e-11
AT1G62450	Inf	#VALUE!	7.14082e-06
AT1G62480	5.03622	2.33234	6.01347e-147
AT1G62500	0.264996	-1.91596	6.21768e-16
AT1G62510	2.80903	1.49007	7.19159e-48
AT1G62610	3.75344	1.90821	2.52384e-44
AT1G62620	5.64274	2.4964	0.001904
AT1G62660	1.78672	0.83731	4.70045e-14
AT1G62770	0.583489	-0.777223	3.46999e-17
AT1G63020	2.51709	1.33176	1.57124e-07
AT1G63050	0.372992	-1.42278	1.05705e-11
AT1G63090	1.55148	0.633643	0.000791566
AT1G63100	0.347326	-1.52564	0.00792192
AT1G63180	1.72361	0.785429	7.76909e-15
AT1G63220	1.70956	0.773626	1.64325e-10
AT1G63300	3.9105	1.96735	5.46225e-16
AT1G63500	1.58545	0.664892	1.57248e-11
AT1G63530	0.469023	-1.09227	0.000271308
AT1G63720	0.170601	-2.55131	5.41999e-31
AT1G63730	0.58795	-0.766234	0.00330792
AT1G63810	0.649443	-0.622725	8.39978e-06
AT1G63940	0.518249	-0.948283	2.33268e-22
AT1G64080	0.465815	-1.10217	5.11046e-07
AT1G64160	0.65213	-0.616769	1.12688e-05
AT1G64330	1.79307	0.84243	4.93098e-09
AT1G64380	1.7016	0.766896	1.94371e-06
AT1G64440	1.95367	0.966186	9.6054e-14
AT1G64640	2.36169	1.23982	1.07644e-25
AT1G64670	1.69547	0.761684	6.4155e-05
AT1G64690	2.01192	1.00857	0.000161512
AT1G64700	1.60668	0.684087	0.00286882
AT1G64760	2.15963	1.11079	4.58851e-12
AT1G64900	0.376208	-1.4104	0.00097342
AT1G64950	0.549322	-0.864277	2.99533e-13
AT1G64980	1.66699	0.737244	2.9208e-05
AT1G65030	0.643049	-0.636999	0.00027317
AT1G65150	0.628103	-0.670927	0.00712003
AT1G65230	1.72985	0.79065	7.64578e-07
AT1G65295	1.56884	0.649697	5.65052e-05
AT1G65310	7.82519	2.96813	3.19999e-143
AT1G65330	46.3984	5.536	2.88718e-05
AT1G65730	0.575681	-0.796659	4.3586e-07
AT1G66080	0.635046	-0.655067	0.00464355
AT1G66150	1.9134	0.93614	4.90956e-24
AT1G66160	2.28359	1.19131	2.35498e-24
AT1G66190	1.9013	0.926984	1.74124e-05
AT1G66230	1.55503	0.636941	0.00308484
AT1G66350	1.5264	0.610137	0.000447489
AT1G66400	2.33592	1.22399	6.47932e-09
AT1G66470	0.50956	-0.972677	0.000200238
AT1G66500	1.6145	0.691084	0.000110651
AT1G66700	0.272749	-1.87435	1.56512e-06
AT1G66940	2.13853	1.09662	5.85541e-08
AT1G66980	0.57123	-0.807858	8.77671e-06
AT1G67030	0.51346	-0.961676	2.89845e-06
AT1G67070	1.94573	0.960311	9.92393e-19
AT1G67100	0.599278	-0.738703	0.000450748
AT1G67110	0.305249	-1.71194	1.03181e-06
AT1G67265	1.5358	0.618991	5.27798e-08
AT1G67480	1.96472	0.974326	3.71718e-28
AT1G67590	1.63809	0.712015	1.94007e-08
AT1G67750	1.80107	0.848851	1.34008e-07
AT1G67860	1.79535	0.844266	0.00184778
AT1G67880	1.95515	0.967278	7.05834e-10
AT1G67910	0.66304	-0.592832	1.25357e-10
AT1G68010	1.50742	0.592079	1.93594e-10
AT1G68330	2.91117	1.5416	4.11425e-16
AT1G68410	2.35239	1.23413	3.4562e-25
AT1G68440	3.03054	1.59957	6.29601e-59
AT1G68500	2.49515	1.31913	9.29375e-13
AT1G69150	0.313421	-1.67383	0.000659117
AT1G69410	0.256546	-1.96271	2.75297e-41
AT1G69430	2.69883	1.43233	0.000113874
AT1G69490	2.25659	1.17415	1.93897e-15
AT1G69530	3.00758	1.5886	1.74238e-27
AT1G69570	1.82153	0.86515	0.00089183
AT1G69600	1.55101	0.633207	0.000139917
AT1G69680	0.593897	-0.751714	0.000248794
AT1G69690	1.70697	0.77144	3.77564e-07
AT1G69840	2.13894	1.09689	0.00296058
AT1G69870	0.518886	-0.946511	5.33515e-05
AT1G69910	0.648439	-0.624958	6.23606e-06
AT1G70090	0.607391	-0.719303	2.77626e-12
AT1G70230	1.60344	0.681171	6.81946e-06
AT1G70300	0.600233	-0.736406	1.33118e-11
AT1G70370	2.63746	1.39915	3.29618e-27
AT1G70520	1.62111	0.69698	4.85733e-07
AT1G70550	0.583723	-0.776644	0.00149675
AT1G70700	1.72711	0.788358	2.79665e-14
AT1G70710	1.76379	0.81868	3.56535e-13
AT1G70890	0.578298	-0.790114	8.28624e-08
AT1G70900	2.6133	1.38587	1.99089e-11
AT1G70985	4.89804	2.2922	9.95568e-06
AT1G70990	5.18112	2.37326	1.09733e-37
AT1G71020	1.56009	0.641629	1.67634e-09
AT1G71030	0.325652	-1.6186	1.92749e-50
AT1G71080	0.654748	-0.610987	3.9059e-09
AT1G71140	0.347324	-1.52565	8.40502e-05
AT1G71697	1.70201	0.767237	8.20468e-13
AT1G71740	0.334976	-1.57787	2.30077e-08
AT1G71850	0.533434	-0.906617	0.00168308
AT1G71870	0.520831	-0.941113	8.21757e-06
AT1G72150	1.68444	0.752267	3.52766e-18
AT1G72180	0.207077	-2.27176	1.14098e-88
AT1G72230	3.35448	1.74609	5.93214e-16
AT1G72240	18.1862	4.18477	1.67714e-23
AT1G72490	0.586833	-0.768977	0.000244166
AT1G72540	0.632612	-0.660607	0.00102999
AT1G72610	1.89358	0.921118	1.1909e-06
AT1G72620	17.4141	4.12219	0.000664688
AT1G72660	0.444673	-1.16918	2.64918e-05
AT1G72680	0.650177	-0.621095	4.1606e-08
AT1G72790	3.51383	1.81304	1.58753e-49
AT1G72800	0.638615	-0.646983	0.000629185
AT1G72880	1.68276	0.750832	6.51646e-12
AT1G72890	1.63756	0.711549	0.00200123
AT1G73010	4.83958	2.27488	0.000129452
AT1G73165	3.928	1.97379	0.00202669
AT1G73540	1.7688	0.822772	5.83909e-07
AT1G73630	0.364538	-1.45586	8.39655e-05
AT1G73640	0.529303	-0.917835	0.00269551
AT1G73750	1.69413	0.760542	7.64887e-07
AT1G73965	2.57072	1.36217	1.42325e-05
AT1G74000	0.648646	-0.624497	0.00692736
AT1G74010	0.605801	-0.723085	3.07543e-08
AT1G74055	2.15183	1.10556	0.000845259
AT1G74070	1.8068	0.853436	3.84304e-07
AT1G74150	0.26716	-1.90422	2.39924e-16
AT1G74370	1.55102	0.63322	1.19235e-06
AT1G74380	1.79092	0.840703	4.83312e-16
AT1G74420	4.74522	2.24648	5.99672e-08
AT1G74500	0.3294	-1.60209	0.000408915
AT1G74660	1.65323	0.725289	1.41405e-05
AT1G74670	2.72949	1.44863	6.94071e-31
AT1G74875	2.95304	1.5622	0.00578005
AT1G74940	0.544381	-0.877312	0.000433816
AT1G75030	5.48253	2.45484	0.00616647
AT1G75220	2.17125	1.11852	1.23857e-35
AT1G75270	0.657121	-0.605768	1.03594e-05
AT1G75450	0.376637	-1.40875	5.52319e-21
AT1G75460	1.66214	0.733044	0.00864079
AT1G75500	0.242865	-2.04178	5.38159e-89
AT1G75590	0.388222	-1.36505	0.000413946
AT1G75680	1.95957	0.970536	2.43763e-24
AT1G75710	0.635974	-0.65296	1.7117e-05
AT1G75770	0.631598	-0.662921	0.000115939
AT1G75780	2.20514	1.14087	2.09186e-13
AT1G75900	16.0712	4.0064	1.65064e-12
AT1G76090	3.40468	1.76752	2.58759e-42
AT1G76110	2.06208	1.0441	9.87862e-05
AT1G76130	0.628093	-0.670951	0.000168149
AT1G76160	5.19885	2.37819	1.57799e-116
AT1G76180	2.10968	1.07702	2.21117e-34
AT1G76220	0.142508	-2.81089	3.65654e-21
AT1G76230	0.307043	-1.70349	0.00306545
AT1G76410	2.03023	1.02164	3.36282e-21
AT1G76420	0.149359	-2.74314	0.000510888
AT1G76490	1.61421	0.690832	1.62759e-09
AT1G76500	0.444394	-1.17009	8.75379e-15
AT1G76520	0.540705	-0.887086	7.68435e-17
AT1G76590	1.77568	0.82837	1.33039e-14
AT1G76600	2.96582	1.56843	4.2617e-30
AT1G76620	0.115781	-3.11053	1.16035e-25
AT1G76650	0.458521	-1.12494	0.00977918
AT1G76980	0.641005	-0.641592	0.00159726
AT1G77020	1.59262	0.671399	9.51208e-08
AT1G77120	0.337434	-1.56732	0.000187633
AT1G77200	0.525237	-0.92896	0.00111911
AT1G77380	0.624285	-0.679724	1.78783e-12
AT1G77510	0.600108	-0.736707	3.35427e-12
AT1G77640	1.84289	0.881972	1.30644e-07
AT1G77680	2.3645	1.24153	8.30056e-31
AT1G77690	0.298748	-1.743	3.86503e-63
AT1G77760	0.4619	-1.11435	2.18637e-16
AT1G77990	2.8667	1.51939	5.92807e-12
AT1G78040	2.06287	1.04466	1.32774e-32
AT1G78070	2.86836	1.52023	1.24337e-07
AT1G78100	1.76651	0.820898	8.96215e-13
AT1G78120	0.535189	-0.90188	0.000558815
AT1G78230	15.8945	3.99045	3.60175e-100
AT1G78240	1.61242	0.689224	8.71314e-14
AT1G78260	3.617	1.85479	6.47273e-33
AT1G78290	1.56634	0.6474	4.05266e-09
AT1G78300	1.72605	0.787476	4.29895e-17
AT1G78450	3.00572	1.58771	4.18614e-07
AT1G78570	0.637648	-0.649169	5.26536e-11
AT1G78580	0.634013	-0.657416	0.00274972
AT1G78660	1.50862	0.593231	1.66867e-10
AT1G78700	1.90354	0.928682	1.83476e-11
AT1G78720	5.07923	2.34461	1.01333e-05
AT1G78970	4.49603	2.16865	1.53825e-21
AT1G79110	1.56114	0.642596	0.0035272
AT1G79150	0.612028	-0.70833	1.47016e-05
AT1G79180	0.544177	-0.877852	0.00280536
AT1G79340	1.6853	0.753007	2.30458e-16
AT1G79410	0.369819	-1.43511	1.24212e-08
AT1G79470	0.64531	-0.631937	0.00358838
AT1G79590	1.58393	0.663505	7.68439e-10
AT1G79630	0.542763	-0.881605	4.28534e-08
AT1G79660	1.75243	0.809355	1.50922e-12
AT1G79700	1.72144	0.783618	4.71219e-12
AT1G79710	0.561873	-0.831683	3.3337e-06
AT1G79760	4.32412	2.11241	0.00512565
AT1G79840	2.93421	1.55297	8.60711e-18
AT1G80050	0.563405	-0.827755	0.000279882
AT1G80120	8.00795	3.00143	9.32992e-42
AT1G80130	0.42455	-1.23599	1.89273e-05
AT1G80270	0.660998	-0.597282	0.000800635
AT1G80280	3.85334	1.94611	2.74634e-16
AT1G80370	1.65907	0.730378	0.00468522
AT1G80380	2.40853	1.26816	4.9603e-47
AT1G80440	1.60165	0.679555	3.39415e-14
AT1G80530	0.653897	-0.612864	3.4641e-07
AT1G80690	2.10676	1.07502	0.000681755
AT1G80740	9.63291	3.26797	4.70087e-05
AT1G80760	0.442923	-1.17487	2.20786e-09
AT1G80820	0.55683	-0.844691	9.22457e-06
AT1G80840	0.525395	-0.928526	0.000140408
AT1G80920	1.61872	0.694851	2.58466e-15
AT2G01200	2.30213	1.20297	1.23395e-08
AT2G01260	2.16681	1.11557	2.52575e-19
AT2G01300	3.51996	1.81556	1.60488e-18
AT2G01340	1.55016	0.632415	1.8075e-05
AT2G01420	0.643497	-0.635995	1.84519e-11
AT2G01520	3.25891	1.70439	0.00579652
AT2G01590	2.36897	1.24426	0.000189289
AT2G01770	15.4442	3.94899	2.18688e-10
AT2G01830	1.6087	0.685899	8.62069e-08
AT2G01900	0.611952	-0.708509	9.33121e-05
AT2G01918	1.972	0.97966	0.000244467
AT2G02020	0.308688	-1.69578	7.12995e-07
AT2G02170	0.551202	-0.859346	1.28944e-17
AT2G02180	1.84635	0.884675	5.17069e-14
AT2G02390	0.639389	-0.645235	2.67972e-10
AT2G02630	2.8864	1.52927	1.19395e-13
AT2G02640	36.2175	5.17861	7.63802e-05
AT2G02680	1.65312	0.725188	0.000323482
AT2G02700	4.76923	2.25376	4.25665e-07
AT2G02800	1.76276	0.817832	2.67907e-14
AT2G02930	0.657335	-0.605299	3.19389e-06
AT2G02955	0.610073	-0.712946	0.000185838
AT2G03240	2.55589	1.35382	4.04857e-12
AT2G03350	1.57005	0.650814	6.25765e-08
AT2G03500	0.493755	-1.01813	0.000117322
AT2G03505	0.356906	-1.48638	0.00937769
AT2G03730	1.58607	0.665453	4.29992e-11
AT2G03760	0.502168	-0.993758	4.99281e-08
AT2G04100	0.631417	-0.663335	0.00326048
AT2G04160	0.635421	-0.654214	3.12554e-08
AT2G04170	0.449651	-1.15312	4.44872e-10
AT2G04500	4.63617	2.21293	1.2362e-16
AT2G04550	1.53261	0.615993	3.98714e-09
AT2G04570	2.8334	1.50253	1.50184e-12
AT2G04780	2.82496	1.49823	1.12847e-39
AT2G04790	1.67654	0.745486	0.00204041
AT2G05160	2.18399	1.12697	1.22093e-09
AT2G05380	0.589296	-0.762935	1.16737e-18
AT2G05520	0.649168	-0.623335	1.78958e-12
AT2G05580	5.35461	2.42078	0.000107635
AT2G05632	2.64222	1.40175	6.46056e-07
AT2G06850	5.39724	2.43222	4.9968e-74
AT2G06950	0.558185	-0.841185	7.25064e-15
AT2G07680	0.62872	-0.66951	4.2527e-05
AT2G10931	0.630471	-0.665499	0.00316853
AT2G10940	2.99942	1.58468	5.87845e-20
AT2G11810	17.5958	4.13716	7.70524e-10
AT2G12400	2.48021	1.31046	4.23761e-20
AT2G12646	0.581241	-0.782791	0.00999517
AT2G13610	0.547309	-0.869574	0.000121009
AT2G14160	7.40829	2.88914	4.44507e-16
AT2G14170	1.58826	0.667446	3.69953e-14
AT2G14890	4.34205	2.11838	1.88339e-114
AT2G14900	1.6245	0.699996	5.27999e-14
AT2G14960	13.4442	3.74892	1.14739e-05
AT2G15300	0.662979	-0.592965	0.00344625
AT2G15440	2.60314	1.38026	1.38985e-05
AT2G15480	0.550651	-0.860791	1.33453e-06
AT2G15490	0.17608	-2.50569	1.61935e-50
AT2G15620	0.479238	-1.06119	6.52266e-24
AT2G15760	0.49696	-1.0088	5.77999e-05
AT2G15780	0.442131	-1.17745	3.4781e-05
AT2G15790	1.53543	0.618642	0.000144399
AT2G15830	2.02551	1.01828	6.41507e-10
AT2G16060	0.391515	-1.35286	5.79568e-05
AT2G16270	3.10742	1.63572	1.42388e-06
AT2G16280	3.87935	1.95582	2.78284e-71
AT2G16430	0.55324	-0.854023	3.82551e-08
AT2G16630	2.71954	1.44336	1.78147e-05
AT2G16650	0.64927	-0.623109	2.49083e-05
AT2G16660	0.567136	-0.818234	0.0034355
AT2G16700	0.620593	-0.688282	1.04196e-08
AT2G16750	1.73612	0.795867	4.71207e-11
AT2G17070	0.0617458	-4.01751	9.64019e-10
AT2G17080	0.0600716	-4.05717	2.04833e-27
AT2G17300	4.78081	2.25725	1.1372e-07
AT2G17450	1.5176	0.60179	1.71174e-07
AT2G17525	0.615778	-0.699518	0.000162982
AT2G17550	1.96296	0.973034	5.14195e-18
AT2G17600	Inf	#VALUE!	0.00236215
AT2G17660	6.58041	2.71818	4.51124e-05
AT2G17680	14.7612	3.88374	0.000173543
AT2G17840	1.86489	0.899091	0.000799641
AT2G17850	0.337182	-1.5684	3.10043e-06
AT2G18010	36.3906	5.18549	3.56907e-45
AT2G18050	0.47605	-1.07081	2.62333e-17
AT2G18180	3.12512	1.64391	0.00198536
AT2G18196	1.57903	0.659036	4.95241e-06
AT2G18550	2.89414	1.53313	0.000300042
AT2G18650	2.00843	1.00607	4.1769e-05
AT2G18700	2.2497	1.16973	1.04055e-38
AT2G18730	0.560504	-0.835204	4.22315e-12
AT2G18790	0.604451	-0.726302	3.33612e-12
AT2G18900	0.631068	-0.664132	1.80826e-06
AT2G18950	0.587515	-0.767303	0.000711065
AT2G19190	0.548288	-0.866995	6.74882e-05
AT2G19310	0.648608	-0.624582	2.09394e-06
AT2G19590	0.388823	-1.36281	0.000243267
AT2G19620	2.52034	1.33362	3.3617e-18
AT2G19640	0.5928	-0.754382	0.000569158
AT2G19660	1.73518	0.795084	0.000245223
AT2G19760	2.6045	1.38101	6.07915e-48
AT2G19780	6.55648	2.71292	1.06994e-13
AT2G19800	5.22565	2.38561	4.85887e-147
AT2G19810	1.72374	0.785541	1.53916e-09
AT2G19880	2.18417	1.12709	3.65398e-15
AT2G20100	0.570048	-0.810844	2.18355e-07
AT2G20560	0.629115	-0.668604	1.75092e-05
AT2G20562	2.38541	1.25424	0.00244644
AT2G20724	3.12542	1.64405	5.79569e-25
AT2G20750	6.29113	2.65332	7.3519e-09
AT2G20880	61.0108	5.93099	1.23344e-109
AT2G21100	0.343901	-1.53993	0.00231314
AT2G21140	10.9154	3.4483	1.51936e-22
AT2G21200	8.31596	3.05588	1.33478e-12
AT2G21210	8.18277	3.03259	5.88878e-42
AT2G21220	4.97332	2.31421	9.03513e-08
AT2G21330	1.87924	0.910149	2.09523e-06
AT2G21500	1.8492	0.886903	7.22925e-16
AT2G21530	1.58183	0.66159	1.9008e-05
AT2G21540	2.26115	1.17706	8.54486e-29
AT2G21560	0.581943	-0.78105	5.12118e-08
AT2G21660	0.615855	-0.699338	2.65332e-08
AT2G21880	25.6531	4.68106	1.31083e-50
AT2G21910	0.648953	-0.623815	8.77103e-09
AT2G22080	2.14104	1.09831	4.09448e-30
AT2G22170	1.61499	0.691529	4.61574e-12
AT2G22200	1.88018	0.910868	0.000328549
AT2G22420	0.614825	-0.701752	4.42626e-06
AT2G22470	3.59111	1.84443	1.78394e-47
AT2G22800	1.52094	0.604965	0.00260348
AT2G22810	Inf	#VALUE!	1.40359e-12
AT2G22830	1.9726	0.980096	9.58362e-06
AT2G22850	1.95255	0.965359	6.0504e-05
AT2G22890	1.68775	0.755099	1.39779e-07
AT2G23030	1.52129	0.605298	1.49429e-05
AT2G23050	0.114015	-3.13271	6.76942e-07
AT2G23130	0.471064	-1.086	1.39238e-09
AT2G23170	2.69237	1.42888	3.56585e-05
AT2G23180	0.0852115	-3.55281	1.14075e-16
AT2G23330	0.655679	-0.608938	7.80118e-05
AT2G23810	1.69165	0.758435	9.95751e-07
AT2G23960	0.136447	-2.87359	9.22132e-05
AT2G23970	0.395085	-1.33977	0.000428369
AT2G24240	1.59222	0.671035	6.39495e-07
AT2G24280	1.55336	0.635393	2.81839e-08
AT2G24300	1.86671	0.900495	2.65157e-12
AT2G24330	1.85731	0.893218	1.61478e-13
AT2G24550	1.68744	0.754836	5.52828e-13
AT2G24570	0.563441	-0.827665	1.72957e-12
AT2G24700	0.42356	-1.23936	0.000968123
AT2G25000	3.70434	1.88922	1.02774e-12
AT2G25080	1.62896	0.703951	8.35656e-14
AT2G25140	0.600958	-0.734665	7.77564e-09
AT2G25160	0.118407	-3.07817	0.00342335
AT2G25200	5.23037	2.38691	3.05089e-25
AT2G25220	1.86855	0.90192	6.32181e-05
AT2G25460	2.67521	1.41965	1.62793e-05
AT2G25680	0.287089	-1.80043	0.000254944
AT2G25770	1.51866	0.602799	0.000606652
AT2G25880	0.404765	-1.30484	1.51128e-07
AT2G25980	0.534594	-0.903486	8.23323e-12
AT2G26040	0.321169	-1.6386	0.0016365
AT2G26150	0.572365	-0.804993	0.00528228
AT2G26440	1.82596	0.868651	0.000691937
AT2G26560	0.348507	-1.52074	0.000173835
AT2G26640	2.01129	1.00812	4.64714e-10
AT2G26695	1.61252	0.689321	0.00154459
AT2G26710	3.83703	1.93999	4.47704e-51
AT2G26730	1.55509	0.636999	5.66226e-10
AT2G26740	0.421833	-1.24526	1.43274e-36
AT2G26910	1.88168	0.91202	2.27533e-07
AT2G27240	37.4953	5.22864	6.56972e-17
AT2G27360	0.592337	-0.75551	2.43154e-08
AT2G27370	0.359601	-1.47553	6.76758e-17
AT2G27550	0.102251	-3.28981	3.06678e-28
AT2G27830	1.92189	0.942525	7.64195e-24
AT2G27930	3.66714	1.87465	3.55225e-12
AT2G28056	2.76016	1.46475	0.00179338
AT2G28080	1.93526	0.952526	5.32255e-09
AT2G28200	1.60374	0.68144	7.32538e-11
AT2G28305	2.75101	1.45996	3.76485e-17
AT2G28310	1.59684	0.675222	1.05921e-08
AT2G28470	0.505518	-0.984165	0.000378972
AT2G28630	1.9836	0.988118	7.92012e-09
AT2G28760	0.528631	-0.919666	2.33677e-05
AT2G28930	1.50178	0.586673	8.91919e-06
AT2G28950	1.60918	0.686329	6.67213e-06
AT2G29310	0.354368	-1.49668	1.26983e-09
AT2G29340	1.62579	0.701139	1.30331e-05
AT2G29390	0.320618	-1.64107	4.53172e-27
AT2G29490	0.621324	-0.686583	0.00780346
AT2G29500	0.402683	-1.31228	2.25346e-07
AT2G29550	1.8098	0.855829	1.83966e-18
AT2G29620	0.467707	-1.09632	6.90167e-05
AT2G29730	1.56102	0.642493	8.08607e-07
AT2G29740	1.84304	0.882087	3.35719e-06
AT2G29940	0.436191	-1.19697	1.40204e-06
AT2G29980	0.491945	-1.02343	1.456e-25
AT2G29990	0.515741	-0.955281	1.34903e-07
AT2G30010	2.74676	1.45773	1.41441e-12
AT2G30040	1.69689	0.762892	6.18992e-08
AT2G30070	0.258965	-1.94917	4.53011e-25
AT2G30140	0.496726	-1.00948	7.1826e-05
AT2G30210	0.428757	-1.22177	3.31323e-16
AT2G30230	1.6554	0.727176	6.51757e-06
AT2G30360	2.54225	1.3461	2.75705e-09
AT2G30370	1.85547	0.891784	0.00712984
AT2G30460	1.65488	0.72673	6.81086e-05
AT2G30575	1.6576	0.729095	2.72364e-06
AT2G30750	0.555505	-0.848127	0.00592955
AT2G30870	0.51242	-0.964601	2.04574e-09
AT2G30930	4.52804	2.17889	2.78833e-116
AT2G31010	1.59484	0.673414	1.15406e-05
AT2G31110	1.83758	0.877805	2.45352e-07
AT2G31180	0.22623	-2.14413	1.37593e-05
AT2G31390	0.656785	-0.606507	0.00358979
AT2G31680	1.77998	0.831863	1.18247e-07
AT2G32020	2.11145	1.07823	0.000339961
AT2G32280	2.04344	1.031	9.70791e-09
AT2G32300	0.309808	-1.69055	7.31789e-32
AT2G32450	1.93086	0.949242	2.13215e-12
AT2G32560	1.59319	0.671919	3.41332e-10
AT2G32620	2.3638	1.24111	0.00780595
AT2G32800	2.0623	1.04426	9.37597e-19
AT2G32880	2.0525	1.03738	3.33877e-16
AT2G32930	0.609475	-0.714361	0.000762575
AT2G32990	0.0490266	-4.35029	3.13851e-06
AT2G33130	0.277911	-1.84731	0.00810833
AT2G33210	0.637722	-0.649	1.97511e-06
AT2G33380	3.00048	1.58519	3.38734e-09
AT2G33420	Inf	#VALUE!	0.00365038
AT2G33570	2.12773	1.08931	1.70013e-23
AT2G34070	2.89485	1.53349	1.75908e-28
AT2G34180	3.43281	1.77939	1.71407e-06
AT2G34315	2.67386	1.41892	0.000759277
AT2G34390	0.363718	-1.45911	0.000829388
AT2G34430	2.18788	1.12953	0.00150311
AT2G34670	2.05022	1.03578	3.99514e-08
AT2G34770	1.60676	0.68415	1.3654e-12
AT2G34790	0.567067	-0.818409	1.52437e-07
AT2G35170	1.53098	0.614454	3.99197e-09
AT2G35200	0.254966	-1.97162	0.000114071
AT2G35230	1.6786	0.747255	4.44027e-11
AT2G35420	1.56352	0.644794	0.00424637
AT2G35650	2.30249	1.2032	1.01552e-18
AT2G35710	4.27539	2.09605	7.05608e-10
AT2G35800	1.64902	0.721605	9.82008e-13
AT2G35820	0.660687	-0.59796	6.88535e-06
AT2G35860	2.12715	1.08892	3.79304e-14
AT2G35880	2.4339	1.28327	1.10279e-40
AT2G35980	0.451379	-1.14759	0.000585216
AT2G35990	62.1394	5.95744	0.00818626
AT2G36100	0.430803	-1.2149	8.11785e-22
AT2G36220	3.11825	1.64074	9.04749e-21
AT2G36310	3.37461	1.75472	5.49654e-57
AT2G36410	2.21355	1.14636	9.85115e-30
AT2G36570	0.547036	-0.870291	1.63836e-11
AT2G36590	7.12199	2.83228	2.4027e-09
AT2G36830	2.36275	1.24047	6.71892e-44
AT2G36870	0.157622	-2.66546	3.65e-32
AT2G36880	0.610895	-0.711004	3.6422e-12
AT2G36890	0.400166	-1.32133	1.24378e-22
AT2G36910	0.518802	-0.946745	8.8281e-21
AT2G37025	0.607354	-0.719391	1.42248e-14
AT2G37030	0.0280098	-5.15792	1.49386e-33
AT2G37170	2.67929	1.42185	3.11787e-58
AT2G37180	8.35461	3.06257	5.84307e-118
AT2G37210	2.27409	1.18529	0.00589653
AT2G37280	0.597278	-0.743525	4.43709e-09
AT2G37540	7.7641	2.95682	1.52286e-22
AT2G37700	1.95105	0.964251	0.0074316
AT2G37940	1.9015	0.927136	3.81026e-06
AT2G37980	1.72583	0.787288	2.89307e-05
AT2G38010	0.588357	-0.765235	8.74741e-05
AT2G38210	2.09296	1.06555	0.00309409
AT2G38230	1.81042	0.856322	6.97249e-19
AT2G38400	1.53872	0.621735	1.12133e-12
AT2G38480	3.43043	1.77839	4.08677e-17
AT2G38500	3.62353	1.85739	5.12033e-16
AT2G38610	2.03503	1.02505	1.50957e-14
AT2G38640	1.84622	0.884576	0.000291078
AT2G38820	1.6466	0.719492	1.14938e-11
AT2G38860	0.642445	-0.638354	5.63473e-05
AT2G38970	0.652629	-0.615665	0.000403668
AT2G39010	2.01983	1.01423	4.10524e-28
AT2G39110	1.93371	0.951373	8.56634e-10
AT2G39130	1.596	0.674462	7.56976e-05
AT2G39180	2.23495	1.16024	1.62616e-21
AT2G39430	0.461624	-1.11521	7.60001e-09
AT2G39530	0.487568	-1.03633	1.4559e-07
AT2G39570	1.64752	0.720292	2.9299e-16
AT2G39650	1.94454	0.959431	2.42598e-06
AT2G39675	0.634338	-0.656676	0.00686604
AT2G39830	1.58827	0.667458	0.00238082
AT2G39890	1.79395	0.843141	3.64847e-08
AT2G39900	1.52145	0.605451	1.70969e-05
AT2G40113	0.66051	-0.598349	0.00378917
AT2G40150	0.630911	-0.664492	0.00139975
AT2G40230	0.57962	-0.786821	2.4682e-07
AT2G40250	13.2066	3.72319	1.6828e-11
AT2G40270	1.56818	0.649094	0.000347305
AT2G40390	0.244257	-2.03353	7.80183e-07
AT2G40420	1.82931	0.871297	2.38323e-20
AT2G40470	8.88016	3.15059	5.74488e-16
AT2G40610	10.8167	3.43519	1.02272e-14
AT2G40670	0.530061	-0.915771	0.000867241
AT2G40840	0.632153	-0.661654	2.40265e-06
AT2G40890	0.618709	-0.692667	8.75741e-11
AT2G41050	0.243157	-2.04004	1.92239e-25
AT2G41070	0.452457	-1.14415	4.40942e-18
AT2G41100	5.00998	2.32481	0.000106006
AT2G41110	1.97005	0.978235	7.95525e-24
AT2G41170	3.04689	1.60734	1.44485e-21
AT2G41190	2.86088	1.51646	8.87815e-13
AT2G41230	0.258167	-1.95362	4.93469e-10
AT2G41310	0.535735	-0.900409	4.49501e-15
AT2G41380	0.370881	-1.43097	1.67519e-08
AT2G41420	2.09749	1.06866	2.28377e-27
AT2G41475	1.83077	0.872448	6.45078e-08
AT2G41540	1.56717	0.648166	4.4054e-11
AT2G41640	3.29585	1.72065	4.01236e-15
AT2G41690	0.272661	-1.87482	0.00044767
AT2G41750	0.605388	-0.724069	2.59871e-07
AT2G41770	1.57814	0.658226	4.43888e-07
AT2G41780	0.6397	-0.644534	0.000737438
AT2G41870	2.19	1.13093	7.86712e-10
AT2G41880	2.17071	1.11817	1.43409e-14
AT2G41890	0.572036	-0.805823	1.71672e-06
AT2G41970	2.56974	1.36162	2.60283e-05
AT2G42380	2.94021	1.55592	2.91218e-21
AT2G42430	0.448129	-1.15801	8.05711e-08
AT2G42610	0.59289	-0.754163	0.00582626
AT2G42800	0.414938	-1.26903	0.000325178
AT2G42840	2.23402	1.15964	5.76282e-15
AT2G42850	1.61139	0.688303	0.00525164
AT2G42870	1.97215	0.979766	5.03897e-21
AT2G42900	3.7468	1.90566	7.38065e-49
AT2G42950	0.375078	-1.41474	7.46003e-10
AT2G42990	0.33696	-1.56935	7.82714e-06
AT2G43000	0.504535	-0.986975	0.00696885
AT2G43050	0.504309	-0.987621	3.21239e-08
AT2G43060	0.454411	-1.13793	3.58915e-22
AT2G43110	0.539844	-0.889385	0.000407173
AT2G43200	0.608452	-0.716785	0.000176246
AT2G43290	3.16806	1.6636	2.47836e-49
AT2G43330	1.98649	0.990221	6.92094e-22
AT2G43340	3.67399	1.87735	8.04636e-53
AT2G43400	1.50332	0.588155	8.04648e-11
AT2G43500	0.403674	-1.30874	4.27464e-09
AT2G43535	0.644984	-0.632665	2.84751e-05
AT2G43800	0.629018	-0.668826	0.00463179
AT2G43910	0.345405	-1.53364	7.15743e-63
AT2G44230	7.65147	2.93574	3.0685e-34
AT2G44450	2.60914	1.38357	1.83918e-17
AT2G44500	1.90356	0.928698	1.02068e-16
AT2G44510	0.499753	-1.00071	3.42165e-06
AT2G44570	0.352991	-1.5023	2.14015e-15
AT2G44600	1.56525	0.646389	0.00798616
AT2G44740	2.6798	1.42212	1.08467e-15
AT2G44790	1.50603	0.590746	1.1922e-11
AT2G44798	0.311616	-1.68216	0.000684868
AT2G44910	0.131635	-2.92539	1.14512e-29
AT2G45010	1.51563	0.59992	4.89305e-07
AT2G45080	0.160164	-2.64238	0.00022281
AT2G45150	0.579767	-0.786456	0.00342597
AT2G45180	1.74425	0.802611	2.18043e-11
AT2G45210	0.286106	-1.80538	5.98225e-43
AT2G45290	0.587009	-0.768545	8.80593e-10
AT2G45300	0.634967	-0.655247	2.79749e-10
AT2G45400	2.00814	1.00586	5.57023e-18
AT2G45470	1.63598	0.710159	2.67148e-05
AT2G45740	1.54033	0.623244	2.44699e-11
AT2G45820	2.22622	1.1546	2.69586e-37
AT2G45960	2.47512	1.3075	2.84075e-50
AT2G46150	1.86319	0.897772	0.00101125
AT2G46225	0.549504	-0.863798	1.45068e-13
AT2G46270	1.66952	0.739434	8.55237e-13
AT2G46330	2.27034	1.18291	1.40762e-16
AT2G46450	0.493866	-1.01781	0.00410618
AT2G46495	0.539098	-0.89138	0.00260105
AT2G46660	0.448144	-1.15797	1.77307e-09
AT2G46680	1.72221	0.784263	0.00288049
AT2G46690	2.23583	1.16081	5.66463e-20
AT2G46750	0.657382	-0.605196	4.15743e-05
AT2G46780	3.08422	1.6249	1.03976e-22
AT2G46850	0.138167	-2.85551	0.000331396
AT2G46950	2.04108	1.02933	1.05366e-08
AT2G46980	0.621976	-0.685069	0.00126863
AT2G47190	0.496337	-1.01061	0.000288689
AT2G47260	0.594072	-0.75129	0.000695415
AT2G47270	2.05124	1.0365	1.67778e-18
AT2G47440	3.16809	1.66361	5.14878e-60
AT2G47500	2.42452	1.2777	5.7678e-19
AT2G47520	0.347157	-1.52634	5.55094e-05
AT2G47560	1.71117	0.774987	0.00911301
AT2G47990	0.512112	-0.96547	9.37727e-08
AT2G48030	1.7359	0.795688	2.08757e-09
AT2G48090	0.498776	-1.00353	0.00917136
AT3G01190	1.81022	0.856164	0.00680573
AT3G01220	1.52238	0.606327	6.65939e-06
AT3G01290	1.84198	0.881257	6.76939e-07
AT3G01420	0.528501	-0.920022	2.30048e-22
AT3G01430	1.99877	0.99911	1.49295e-05
AT3G01440	2.11579	1.0812	0.00228903
AT3G01970	0.460321	-1.11929	5.32589e-10
AT3G02040	1.57967	0.659624	4.69783e-08
AT3G02240	0.448542	-1.15669	0.000883629
AT3G02250	1.55827	0.639944	1.01776e-08
AT3G02460	1.58637	0.665726	9.69379e-08
AT3G02500	0.376948	-1.40756	5.68737e-07
AT3G02510	0.643434	-0.636135	2.3227e-05
AT3G02570	1.90533	0.930037	3.47298e-13
AT3G02770	1.61776	0.693998	0.000558916
AT3G02830	2.44821	1.29173	1.5606e-10
AT3G02880	1.69634	0.762423	1.22257e-11
AT3G02910	0.619217	-0.691483	0.00013806
AT3G02930	0.535191	-0.901874	7.23739e-06
AT3G03060	0.44252	-1.17618	3.41391e-06
AT3G03110	0.536417	-0.898573	1.00054e-10
AT3G03150	1.56771	0.648662	4.64442e-12
AT3G03170	1.73817	0.79757	5.18598e-05
AT3G03180	1.82955	0.871491	1.93005e-08
AT3G03240	22.9163	4.5183	5.97703e-13
AT3G03280	2.91647	1.54422	2.37187e-09
AT3G03670	0.0479299	-4.38293	0.00126931
AT3G03780	0.482601	-1.0511	1.63468e-06
AT3G03820	8.57566	3.10025	2.5294e-25
AT3G03830	20.3905	4.34982	1.58279e-45
AT3G03840	17.4866	4.12818	3.99698e-37
AT3G03850	12.761	3.67367	7.54711e-42
AT3G04010	0.629189	-0.668434	0.000217058
AT3G04030	0.442653	-1.17575	1.56231e-05
AT3G04130	0.641361	-0.640791	0.00667262
AT3G04420	0.608691	-0.716218	0.0051716
AT3G04630	2.64606	1.40385	1.05245e-22
AT3G04640	1.78561	0.836415	0.000173585
AT3G04710	0.62616	-0.675396	1.85155e-06
AT3G04810	0.626516	-0.674577	1.94461e-09
AT3G04910	1.58417	0.663724	1.5316e-12
AT3G05150	2.72135	1.44432	8.20069e-49
AT3G05160	0.48408	-1.04668	7.01751e-22
AT3G05320	2.51279	1.32929	1.6609e-11
AT3G05390	0.659757	-0.599994	0.00116686
AT3G05490	3.98312	1.9939	2.16474e-73
AT3G05640	8.18164	3.03239	2.26898e-82
AT3G05660	0.339606	-1.55807	4.73488e-07
AT3G05800	3.55177	1.82854	2.75315e-16
AT3G05890	3.01909	1.59412	8.90634e-50
AT3G05900	1.95663	0.96837	1.1435e-17
AT3G05910	2.77502	1.4725	1.39441e-53
AT3G05936	6.25322	2.6446	8.13636e-05
AT3G06020	0.144028	-2.79558	0.00153891
AT3G06060	1.99708	0.997889	1.49545e-17
AT3G06070	3.51357	1.81294	6.02147e-64
AT3G06140	1.75367	0.810381	0.000153745
AT3G06145	3.05824	1.6127	0.00141143
AT3G06150	1.58518	0.664644	2.12337e-07
AT3G06460	3.85523	1.94682	8.66649e-05
AT3G06530	0.576259	-0.795211	7.19481e-07
AT3G06590	1.55655	0.638353	9.93336e-09
AT3G06640	2.24223	1.16493	0.00170686
AT3G06750	2.15725	1.10919	1.97123e-24
AT3G06770	4.06325	2.02264	4.63688e-51
AT3G06780	1.52707	0.61077	5.99529e-08
AT3G06850	2.0861	1.06081	1.92824e-32
AT3G06868	4.45056	2.15399	1.40645e-07
AT3G06990	4.56338	2.1901	3.45393e-25
AT3G07000	4.81194	2.26662	5.93401e-26
AT3G07010	4.88787	2.28921	4.47213e-40
AT3G07210	1.51157	0.59605	1.62481e-05
AT3G07340	1.78411	0.835208	2.17667e-06
AT3G07350	1.67391	0.743222	4.46774e-13
AT3G07470	1.722	0.784086	4.04275e-15
AT3G07540	2.7018	1.43392	6.9893e-18
AT3G07570	1.5805	0.660383	9.89884e-10
AT3G07970	0.351619	-1.50792	0.000206065
AT3G08600	2.54794	1.34933	3.26987e-16
AT3G08640	0.575135	-0.798027	2.29027e-11
AT3G08770	0.329363	-1.60225	0.00685495
AT3G08970	0.634781	-0.65567	0.00117187
AT3G09010	0.385122	-1.37661	9.46092e-05
AT3G09032	2.04535	1.03235	0.00530097
AT3G09220	0.451266	-1.14795	1.32787e-05
AT3G09280	0.0885044	-3.49811	0.00696972
AT3G09300	1.64903	0.721622	1.43517e-13
AT3G09710	2.23099	1.15768	7.66139e-08
AT3G09780	1.61944	0.695497	3.98251e-05
AT3G10040	0.19018	-2.39456	8.06596e-06
AT3G10080	2.23516	1.16038	7.68016e-08
AT3G10120	2.05408	1.03849	2.69523e-10
AT3G10300	1.50095	0.585877	1.3759e-08
AT3G10520	0.453203	-1.14177	0.000352929
AT3G10525	1.77927	0.831289	2.19735e-07
AT3G10530	0.600452	-0.735878	6.02459e-05
AT3G10660	1.7292	0.790108	3.59117e-07
AT3G10870	0.408286	-1.29235	0.00346137
AT3G11385	1.90455	0.929447	0.00510418
AT3G11420	1.56659	0.647628	5.91764e-09
AT3G11490	0.577737	-0.791516	1.45695e-07
AT3G11550	0.599646	-0.737818	1.7173e-06
AT3G11570	1.66895	0.738937	0.00530014
AT3G11580	1.82447	0.867476	5.04269e-08
AT3G11600	1.50889	0.593491	4.02701e-06
AT3G11640	9.62714	3.26711	0.000145154
AT3G11650	1.75345	0.810193	3.45681e-05
AT3G11700	2.36325	1.24077	2.03831e-39
AT3G11770	0.63817	-0.647987	5.14164e-08
AT3G11930	0.537222	-0.896409	0.000573423
AT3G11964	0.618693	-0.692705	3.1977e-09
AT3G12110	6.72202	2.74889	1.58789e-88
AT3G12120	0.554516	-0.850699	1.36191e-21
AT3G12145	0.253953	-1.97737	1.51993e-06
AT3G12220	0.410212	-1.28556	0.000146903
AT3G12560	1.63458	0.708919	3.24847e-11
AT3G12580	0.532167	-0.91005	1.48205e-05
AT3G12610	2.18938	1.13052	1.06526e-33
AT3G12700	0.626526	-0.674553	7.57641e-08
AT3G12820	0.650348	-0.620717	1.08986e-07
AT3G12830	4.56013	2.18907	3.3214e-25
AT3G13040	0.658202	-0.603397	2.57468e-09
AT3G13380	0.228656	-2.12875	4.63155e-39
AT3G13404	0.561088	-0.8337	8.34673e-06
AT3G13405	0.40729	-1.29587	7.21754e-06
AT3G13430	1.83106	0.872679	3.13214e-13
AT3G13435	1.59157	0.670452	0.00105667
AT3G13437	1.88441	0.91411	0.00118593
AT3G13450	1.87366	0.905862	5.97312e-24
AT3G13520	2.17834	1.12323	2.20811e-34
AT3G13600	1.87303	0.905376	4.20919e-08
AT3G13610	0.469905	-1.08956	3.87751e-18
AT3G13730	0.0392281	-4.67197	2.48944e-100
AT3G13750	3.01482	1.59207	7.41005e-44
AT3G13965	2.09617	1.06776	6.77426e-07
AT3G13980	1.82444	0.867456	4.15945e-05
AT3G14060	2.47702	1.3086	8.55458e-08
AT3G14067	1.61804	0.694251	8.65165e-06
AT3G14210	0.188148	-2.41006	1.50016e-08
AT3G14230	0.615875	-0.69929	1.34833e-07
AT3G14370	3.16615	1.66273	2.15356e-07
AT3G14440	2.75561	1.46237	5.16312e-05
AT3G14530	4.8116	2.26652	0.00603875
AT3G14620	0.581048	-0.783271	0.000192764
AT3G14770	1.62405	0.699598	5.00843e-07
AT3G14940	0.603837	-0.727768	0.00289137
AT3G15030	0.632569	-0.660705	2.69279e-05
AT3G15115	3.67209	1.8766	1.17573e-34
AT3G15240	0.603489	-0.728601	0.00355208
AT3G15360	1.54141	0.624247	2.69384e-09
AT3G15460	0.495947	-1.01174	0.000337742
AT3G15480	1.52232	0.606269	2.70521e-09
AT3G15510	1.58573	0.665151	5.19938e-09
AT3G15530	1.79044	0.840318	3.06535e-17
AT3G15540	9.16387	3.19596	2.00272e-109
AT3G15570	1.89346	0.921026	5.44146e-07
AT3G15630	2.4852	1.31336	1.23971e-46
AT3G15680	0.478958	-1.06203	0.000201236
AT3G15690	1.72771	0.788859	0.00437715
AT3G15760	1.60285	0.680641	0.00392221
AT3G15820	1.50285	0.587702	2.15113e-05
AT3G15890	2.08459	1.05976	2.70339e-06
AT3G15990	0.511857	-0.966187	0.000104415
AT3G16120	3.04146	1.60477	1.6195e-09
AT3G16150	1.66379	0.734477	5.7826e-05
AT3G16240	3.2481	1.6996	4.09286e-82
AT3G16250	2.13966	1.09738	1.57765e-05
AT3G16330	0.537603	-0.895388	4.84437e-05
AT3G16360	Inf	#VALUE!	0.00329077
AT3G16370	6.24161	2.64192	2.59397e-49
AT3G16390	0.209918	-2.2521	4.71999e-10
AT3G16420	0.664318	-0.590053	6.87388e-07
AT3G16470	0.628978	-0.668918	7.73912e-07
AT3G16490	1.72745	0.788648	0.000110732
AT3G16500	0.471423	-1.08491	2.46248e-26
AT3G16570	0.530529	-0.914497	1.8698e-20
AT3G16690	1.77701	0.829453	3.4764e-11
AT3G16700	5.28188	2.40105	8.06708e-35
AT3G16800	0.643214	-0.63663	2.89943e-05
AT3G16850	1.90958	0.933256	8.17462e-17
AT3G17050	3.46053	1.79099	4.85762e-10
AT3G17420	1.74865	0.806242	2.94969e-06
AT3G17440	1.61224	0.689065	8.23909e-12
AT3G17580	5.82999	2.54349	6.25602e-25
AT3G17640	2.25501	1.17314	0.00483509
AT3G17700	0.603404	-0.728804	3.49093e-05
AT3G17860	0.664325	-0.590038	1.35381e-06
AT3G18040	1.85873	0.894315	1.44224e-10
AT3G18200	12.091	3.59586	1.61582e-24
AT3G18280	0.430648	-1.21542	1.89288e-09
AT3G18320	1.65697	0.72855	0.000102294
AT3G18450	12.4411	3.63704	8.57427e-05
AT3G18610	0.529819	-0.916429	0.000683369
AT3G18710	0.229546	-2.12315	7.44976e-09
AT3G18773	2.42392	1.27734	1.45353e-16
AT3G18780	1.61394	0.690584	2.1278e-15
AT3G18830	1.85368	0.890389	1.02612e-05
AT3G18900	0.17932	-2.47939	0.000612649
AT3G19370	0.550938	-0.860038	2.39054e-05
AT3G19380	0.474611	-1.07518	8.72314e-09
AT3G19390	2.62945	1.39476	2.06824e-22
AT3G19930	1.81025	0.856188	4.17226e-22
AT3G20015	0.555633	-0.847797	3.61218e-07
AT3G20160	2.96717	1.56909	0.00558399
AT3G20260	0.590514	-0.759956	4.7877e-06
AT3G20300	1.86091	0.896005	4.20736e-07
AT3G20390	0.584801	-0.773981	8.03372e-05
AT3G20395	0.319444	-1.64636	8.02381e-10
AT3G20670	2.23709	1.16162	3.19944e-17
AT3G20830	0.524372	-0.931339	3.50444e-10
AT3G20840	0.482239	-1.05218	0.0034912
AT3G21230	0.620011	-0.689635	0.0001297
AT3G21240	0.557409	-0.843191	3.88146e-11
AT3G21420	0.399514	-1.32368	0.0040155
AT3G21460	1.95672	0.968435	0.00318999
AT3G21550	0.580873	-0.783706	0.00065836
AT3G21670	24.4156	4.60973	1.57715e-11
AT3G21750	1.60944	0.686558	0.00401186
AT3G21870	1.52478	0.608603	3.18201e-08
AT3G22120	0.603877	-0.727673	0.00341302
AT3G22240	0.647275	-0.627549	0.00137938
AT3G22370	0.627092	-0.67325	6.34833e-05
AT3G22400	1.75377	0.810457	0.00264014
AT3G22620	0.616711	-0.697334	0.00206228
AT3G22740	2.23561	1.16067	0.000238233
AT3G22750	0.614996	-0.70135	4.73952e-09
AT3G22800	0.476539	-1.06933	1.88846e-12
AT3G22830	5.70829	2.51306	0.000856294
AT3G22886	0.424303	-1.23683	0.000197804
AT3G22930	2.08427	1.05954	5.06207e-07
AT3G23020	0.535001	-0.902386	7.10462e-15
AT3G23090	1.82993	0.871785	2.50518e-10
AT3G23170	0.362104	-1.46553	1.78221e-08
AT3G23210	0.501722	-0.995041	0.00679372
AT3G23250	0.592709	-0.754605	0.00166278
AT3G23470	1.73601	0.795772	0.000130164
AT3G23560	0.524277	-0.931598	7.9925e-17
AT3G23570	0.527876	-0.921729	7.62021e-10
AT3G23630	0.0872648	-3.51846	7.09438e-07
AT3G23640	0.549097	-0.864867	3.86602e-15
AT3G23740	2.60465	1.38109	6.70102e-06
AT3G23750	2.02896	1.02074	4.35035e-19
AT3G23805	2.45829	1.29765	4.91926e-10
AT3G23810	0.623005	-0.682684	0.00747802
AT3G23820	1.8616	0.896546	9.35726e-23
AT3G23860	2.12051	1.08441	0.000236061
AT3G23870	5.21024	2.38135	3.35584e-18
AT3G23920	1.77595	0.828593	4.80136e-16
AT3G23990	0.636631	-0.651471	2.14207e-10
AT3G24310	0.380419	-1.39434	0.00576351
AT3G24450	2.30932	1.20747	4.49723e-16
AT3G24460	0.609682	-0.713872	1.32262e-05
AT3G24530	1.68154	0.749781	6.49553e-07
AT3G24715	3.02039	1.59474	1.45433e-10
AT3G24750	3.36773	1.75177	0.00365589
AT3G24840	1.70711	0.771558	3.21679e-07
AT3G25110	2.04542	1.0324	6.03449e-07
AT3G25600	2.26101	1.17697	3.20846e-18
AT3G25740	0.555085	-0.849219	8.38838e-06
AT3G25900	4.16549	2.05849	3.65779e-82
AT3G25950	2.58606	1.37076	0.000327562
AT3G26060	1.52098	0.604997	0.00243367
AT3G26080	1.7004	0.765873	7.40084e-06
AT3G26310	2.48218	1.31161	1.3101e-05
AT3G26445	0.524765	-0.930258	0.00283992
AT3G26450	0.657195	-0.605606	3.61775e-07
AT3G26630	1.61568	0.692138	8.5457e-07
AT3G26740	1.90041	0.926308	5.48999e-14
AT3G26760	2.02781	1.01993	3.0185e-14
AT3G26815	0.396123	-1.33598	0.00501308
AT3G26980	2.06732	1.04777	7.42705e-08
AT3G27020	1.59133	0.670233	4.64087e-06
AT3G27030	1.68611	0.7537	2.01838e-07
AT3G27050	1.59907	0.677236	0.000169443
AT3G27220	0.342662	-1.54514	1.57542e-05
AT3G27500	3.81418	1.93137	1.66551e-10
AT3G27580	1.78917	0.83929	2.12492e-12
AT3G27690	2.15798	1.10968	6.73693e-05
AT3G27870	0.575998	-0.795863	2.19065e-07
AT3G28130	2.45785	1.2974	9.15536e-07
AT3G28160	0.591252	-0.758155	0.00199449
AT3G28180	2.10725	1.07536	2.50562e-20
AT3G28200	2.81913	1.49525	9.55512e-44
AT3G28315	0.189126	-2.40258	0.00174365
AT3G28340	2.54242	1.3462	3.20561e-23
AT3G28857	3.60184	1.84874	7.19105e-14
AT3G29060	5.03607	2.3323	0.0017456
AT3G29160	1.93338	0.951126	1.34208e-20
AT3G29360	1.6674	0.737602	1.16623e-11
AT3G29370	2.09786	1.06892	1.33979e-19
AT3G29410	0.0862675	-3.53504	0.000291144
AT3G29575	1.85311	0.889947	1.9744e-18
AT3G29670	1.92845	0.947439	0.0081687
AT3G29770	1.89017	0.918518	3.64746e-08
AT3G30122	0.654001	-0.612636	0.00155357
AT3G30180	0.0104576	-6.5793	0
AT3G30775	3.11461	1.63905	5.74717e-76
AT3G32980	0.599148	-0.739017	2.63949e-16
AT3G42180	0.375067	-1.41478	0.000104057
AT3G42670	0.608204	-0.717373	6.26907e-05
AT3G42800	5.57358	2.4786	5.9731e-11
AT3G43270	1.54066	0.623551	1.86821e-07
AT3G43430	3.52575	1.81793	6.27669e-47
AT3G43720	3.71818	1.8946	1.56585e-69
AT3G43920	0.660163	-0.599106	0.000977536
AT3G44320	0.525205	-0.929047	1.09031e-10
AT3G44326	0.449441	-1.1538	0.000412823
AT3G44610	0.500179	-0.999484	1.37661e-09
AT3G44735	1.55991	0.641463	2.59975e-07
AT3G44970	2.63118	1.39571	0.00025271
AT3G44990	1.69975	0.765325	1.05064e-10
AT3G45010	1.96083	0.971466	2.25421e-15
AT3G45210	0.462971	-1.11101	8.04276e-05
AT3G45230	1.61079	0.687767	0.000268939
AT3G45270	0.0415806	-4.58794	2.1562e-05
AT3G45280	0.279746	-1.83781	1.50269e-08
AT3G45530	3.07613	1.62112	2.67082e-11
AT3G45610	1.61534	0.69184	0.00327395
AT3G45700	2.91061	1.54132	5.66221e-16
AT3G45730	2.74846	1.45863	5.56274e-45
AT3G45960	2.82434	1.49791	2.21312e-05
AT3G45970	3.83698	1.93997	3.10774e-87
AT3G46490	0.58902	-0.763611	0.00914314
AT3G46540	0.62911	-0.668615	5.47998e-05
AT3G46600	1.74382	0.802255	1.99899e-06
AT3G46670	1.99347	0.99528	0.0010279
AT3G46690	1.51621	0.600467	1.50039e-06
AT3G46700	0.656006	-0.608218	1.42586e-07
AT3G47220	1.86485	0.899058	4.71474e-05
AT3G47400	1.78438	0.835424	0.00146825
AT3G47430	1.65863	0.729991	8.68396e-05
AT3G47690	1.7645	0.819263	1.00626e-05
AT3G47720	0.275104	-1.86195	0.000491832
AT3G48250	0.419268	-1.25406	0.0002108
AT3G48260	1.57951	0.659482	3.18385e-09
AT3G48390	2.34425	1.22913	2.73981e-27
AT3G48450	0.623666	-0.681154	0.0020302
AT3G48590	1.55283	0.634896	7.07844e-07
AT3G48610	0.587909	-0.766334	1.32613e-05
AT3G48660	0.153082	-2.70763	0.00944427
AT3G48670	0.661414	-0.596375	7.50523e-06
AT3G48920	0.526362	-0.925873	0.00253989
AT3G48940	7.08957	2.8257	2.59529e-07
AT3G48970	0.238083	-2.07046	1.72755e-40
AT3G49220	2.79359	1.48212	3.53758e-11
AT3G49380	0.444188	-1.17076	0.000261195
AT3G49550	0.560265	-0.835819	1.23544e-05
AT3G49630	0.049847	-4.32635	3.38102e-08
AT3G49845	3.33592	1.73808	5.23356e-13
AT3G49860	1.54475	0.627376	0.000262352
AT3G49950	0.549026	-0.865054	0.000524386
AT3G49970	0.512492	-0.964399	1.76564e-06
AT3G50070	0.516271	-0.953798	1.49445e-08
AT3G50110	1.59583	0.674303	0.00282079
AT3G50120	3.02969	1.59917	0.000269638
AT3G50130	2.56804	1.36067	0.00212693
AT3G50140	4.32414	2.11241	0.000115237
AT3G50260	2.39649	1.26092	1.77242e-18
AT3G50270	1.85151	0.888706	9.88828e-05
AT3G50350	2.90958	1.54081	3.26723e-17
AT3G50560	2.45109	1.29342	8.27484e-37
AT3G50570	3.17448	1.66652	2.70783e-09
AT3G50630	0.250373	-1.99785	1.89914e-35
AT3G50640	3.02523	1.59705	1.08716e-10
AT3G50650	2.9686	1.56978	2.2441e-28
AT3G50660	0.0319564	-4.96775	8.76787e-71
AT3G50780	2.13518	1.09436	2.80784e-19
AT3G50800	0.218644	-2.19335	2.98359e-12
AT3G50820	2.14632	1.10186	6.91442e-05
AT3G50830	1.97329	0.980601	4.11965e-23
AT3G50870	0.287034	-1.80071	0.000725614
AT3G51325	2.6658	1.41457	0.00299603
AT3G51400	0.0723634	-3.7886	6.80524e-97
AT3G51430	0.549463	-0.863905	2.79916e-06
AT3G51550	1.52473	0.608553	7.88119e-11
AT3G51600	0.561678	-0.832184	2.03867e-20
AT3G51660	2.13444	1.09386	0.000242677
AT3G51895	0.59989	-0.73723	3.25851e-08
AT3G51930	3.2433	1.69746	2.95196e-06
AT3G51950	0.525255	-0.928911	1.82362e-22
AT3G51970	3.81692	1.93241	1.59571e-11
AT3G52110	1.52015	0.604213	0.00874865
AT3G52340	0.631574	-0.662976	6.84159e-12
AT3G52370	0.483111	-1.04957	0.00196338
AT3G52480	1.50903	0.593617	1.90613e-05
AT3G52720	0.341567	-1.54976	1.42169e-05
AT3G52790	0.159003	-2.65288	1.23874e-06
AT3G52840	5.32408	2.41253	9.24987e-32
AT3G52920	1.56079	0.64228	8.1371e-09
AT3G52940	2.31942	1.21376	4.65923e-16
AT3G53000	1.79169	0.841319	4.08943e-09
AT3G53010	8.00678	3.00122	1.72659e-12
AT3G53230	0.61535	-0.700521	2.43141e-06
AT3G53250	0.197479	-2.34023	1.87994e-11
AT3G53260	0.573627	-0.801815	5.4747e-18
AT3G53420	4.43345	2.14843	6.95938e-126
AT3G53530	3.20082	1.67844	3.24328e-12
AT3G53620	7.69581	2.94407	3.31591e-108
AT3G53800	1.9774	0.983605	4.20954e-13
AT3G53980	2.39771	1.26165	6.03207e-08
AT3G54000	2.86742	1.51976	1.93162e-17
AT3G54020	3.00096	1.58542	1.94952e-24
AT3G54030	2.35713	1.23703	9.98016e-23
AT3G54040	0.508636	-0.975293	3.2062e-07
AT3G54120	2.63352	1.39699	9.21271e-11
AT3G54450	Inf	#VALUE!	0.000329046
AT3G54510	1.70252	0.767675	5.93045e-11
AT3G54560	1.56175	0.643167	0.000941055
AT3G54770	3.22426	1.68897	3.89844e-21
AT3G54820	2.22687	1.15501	3.30345e-08
AT3G54830	5.53566	2.46875	8.66471e-18
AT3G54880	2.95551	1.56341	2.94742e-61
AT3G54890	1.81427	0.859392	1.71006e-06
AT3G54920	2.18444	1.12726	4.74132e-24
AT3G54930	1.61466	0.691226	0.00647444
AT3G55150	1.90815	0.932176	0.0012728
AT3G55230	0.408441	-1.2918	9.89573e-21
AT3G55340	0.65384	-0.612991	0.00147382
AT3G55420	1.63219	0.706811	2.06381e-05
AT3G55500	0.455736	-1.13373	0.000106488
AT3G55510	0.615852	-0.699345	0.00178273
AT3G55630	1.63467	0.709	0.000577728
AT3G55840	14.4325	3.85125	1.13702e-121
AT3G55880	3.47523	1.79711	8.68021e-35
AT3G55940	25.4802	4.67131	6.03457e-44
AT3G55950	2.72475	1.44613	5.6219e-20
AT3G55970	1.9104	0.933872	1.4566e-07
AT3G56000	5.71415	2.51454	1.48395e-48
AT3G56050	1.77736	0.829736	5.21918e-16
AT3G56200	0.625556	-0.676789	1.98419e-06
AT3G56220	0.325294	-1.62018	0.000269074
AT3G56230	3.03099	1.59979	0.000204291
AT3G56400	3.8534	1.94613	0.000710783
AT3G56480	1.69225	0.758947	1.85032e-12
AT3G56800	1.59441	0.67302	9.42798e-13
AT3G56880	1.60026	0.678306	2.0943e-08
AT3G56930	1.86096	0.896045	1.12879e-13
AT3G57010	0.136691	-2.87101	2.79586e-15
AT3G57070	1.55194	0.634071	2.86418e-05
AT3G57130	0.259638	-1.94543	0.0077003
AT3G57450	1.92875	0.947669	0.00121341
AT3G57520	2.0599	1.04257	6.6082e-09
AT3G57780	1.81688	0.86146	8.64428e-12
AT3G57880	0.419054	-1.25479	4.39903e-33
AT3G57940	0.535367	-0.9014	2.25552e-05
AT3G57950	2.74761	1.45818	0.00129068
AT3G57970	0.626589	-0.674409	3.45154e-05
AT3G57980	0.537826	-0.894789	3.34032e-08
AT3G58120	2.3204	1.21437	2.52914e-17
AT3G58620	1.81875	0.862946	2.62541e-14
AT3G58660	0.657237	-0.605515	4.34908e-06
AT3G58720	0.499899	-1.00029	4.86328e-08
AT3G58790	1.61611	0.692523	7.37151e-07
AT3G58850	4.16019	2.05665	1.1762e-39
AT3G59060	2.0018	1.0013	2.40297e-22
AT3G59110	1.85428	0.89086	2.50274e-15
AT3G59120	2.01684	1.0121	0.00421582
AT3G59130	2.67868	1.42152	0.00121533
AT3G59220	0.6052	-0.724516	0.00667996
AT3G59350	3.65314	1.86914	1.55685e-53
AT3G59370	12.8487	3.68355	7.10136e-35
AT3G59480	1.92976	0.948422	0.000338777
AT3G59690	2.3666	1.24282	4.66069e-05
AT3G59710	0.589584	-0.762232	0.00103959
AT3G59740	0.468671	-1.09335	0.00723701
AT3G59750	0.621767	-0.685555	0.0081022
AT3G59880	1.59863	0.67684	0.00871345
AT3G59930	0.463224	-1.11022	1.47958e-26
AT3G60050	0.66357	-0.591678	0.0068734
AT3G60080	0.629063	-0.668723	1.15734e-07
AT3G60140	3.20345	1.67963	8.388e-50
AT3G60200	0.659308	-0.600974	2.32833e-06
AT3G60320	0.618614	-0.692888	4.55068e-08
AT3G60530	0.621651	-0.685823	2.04453e-06
AT3G60550	0.611368	-0.709887	0.000291973
AT3G60647	20.3322	4.3457	2.94866e-06
AT3G60650	31.9907	4.99958	3.76601e-31
AT3G60690	0.632438	-0.661004	0.000798683
AT3G60700	4.66041	2.22046	0.00675907
AT3G60930	2.09731	1.06854	0.000349976
AT3G61028	1.81819	0.862505	0.00118954
AT3G61060	1.64412	0.717317	1.14736e-09
AT3G61190	2.75675	1.46297	4.57146e-06
AT3G61198	1.7036	0.768584	9.06911e-05
AT3G61210	1.65782	0.729291	0.000660203
AT3G61260	1.95379	0.966277	1.257e-27
AT3G61410	1.75204	0.809039	0.00652773
AT3G61430	2.37447	1.2476	1.27394e-45
AT3G61460	0.541604	-0.88469	5.49952e-16
AT3G61490	1.722	0.784083	1.49445e-05
AT3G61550	1.72434	0.786044	5.56054e-05
AT3G61680	1.80705	0.853634	1.44742e-06
AT3G61890	1.95947	0.970464	1.85076e-07
AT3G62060	1.51096	0.595463	0.00207913
AT3G62070	4.53218	2.1802	3.64574e-16
AT3G62090	0.498481	-1.00439	1.30529e-19
AT3G62550	1.78808	0.838408	1.51599e-06
AT3G62570	4.16769	2.05925	8.95071e-38
AT3G62660	2.4219	1.27614	1.94561e-30
AT3G62860	1.57276	0.653298	4.9193e-11
AT3G62930	4.46201	2.15769	4.0714e-09
AT3G62950	10.3048	3.36524	2.04018e-42
AT3G63088	0.331193	-1.59426	0.0009946
AT3G63090	0.616311	-0.698269	0.00282993
AT3G63110	0.212115	-2.23708	6.93308e-22
AT3G63120	1.72827	0.789325	2.19897e-10
AT3G63170	0.652592	-0.615746	0.000228004
AT3G63200	0.375837	-1.41182	1.16157e-15
AT3G63350	3.16148	1.6606	2.09818e-16
AT3G63380	0.432029	-1.2108	7.27233e-05
AT3G63470	5.23383	2.38787	1.27373e-29
AT4G00040	0.654817	-0.610837	1.48857e-07
AT4G00300	1.78901	0.83916	1.92211e-15
AT4G00360	3.43642	1.78091	4.63835e-14
AT4G00370	1.51582	0.600095	3.44733e-08
AT4G00380	0.562278	-0.830644	0.000122436
AT4G00400	2.67262	1.41826	6.57592e-31
AT4G00430	4.34797	2.12034	3.3942e-48
AT4G00460	0.551122	-0.859556	0.00681194
AT4G00670	0.203889	-2.29415	2.56942e-05
AT4G00730	0.655841	-0.608582	3.17126e-10
AT4G00780	0.659349	-0.600886	1.79115e-06
AT4G00880	0.112697	-3.14948	6.58502e-07
AT4G01026	1.91967	0.940858	9.59018e-14
AT4G01070	0.466749	-1.09928	2.69044e-07
AT4G01140	16.0611	4.0055	9.4892e-76
AT4G01440	0.597865	-0.742109	0.000384865
AT4G01460	1.88078	0.911334	3.72708e-05
AT4G01510	0.610385	-0.712208	0.000342839
AT4G01575	5.07572	2.34361	5.19371e-08
AT4G01680	0.0211365	-5.56412	3.56134e-217
AT4G01700	0.621445	-0.686301	1.06229e-09
AT4G01740	0.650311	-0.620798	0.000393623
AT4G01870	0.229725	-2.12202	1.27861e-84
AT4G01950	9.59958	3.26297	6.83766e-08
AT4G02075	1.91625	0.938284	1.81368e-09
AT4G02090	0.4679	-1.09573	4.2756e-06
AT4G02130	6.25753	2.64559	1.32251e-100
AT4G02160	1.79569	0.844536	0.00840281
AT4G02170	2.29531	1.19869	0.000196409
AT4G02270	1.51711	0.601325	0.00196055
AT4G02280	0.626538	-0.674527	6.07113e-08
AT4G02380	0.356236	-1.4891	2.83275e-24
AT4G02400	0.64816	-0.625579	1.22336e-06
AT4G02520	0.483776	-1.04759	9.8223e-32
AT4G02710	0.65794	-0.603971	0.000291065
AT4G02860	0.661793	-0.595548	1.36795e-07
AT4G02970	0.658905	-0.601857	3.32758e-06
AT4G03070	2.60288	1.38011	2.47292e-06
AT4G03110	1.71216	0.775819	7.09224e-15
AT4G03210	0.289312	-1.7893	2.85232e-45
AT4G03340	0.505153	-0.985207	6.3637e-08
AT4G03390	1.56824	0.64915	1.11504e-11
AT4G03400	1.82377	0.866924	1.19591e-06
AT4G03415	1.56567	0.646784	1.46791e-10
AT4G03420	2.23681	1.16144	2.31048e-15
AT4G03510	1.67323	0.742633	3.85728e-15
AT4G04460	1.51192	0.596386	0.00139553
AT4G04630	2.06291	1.04468	2.32668e-12
AT4G04745	3.22995	1.69151	1.04374e-19
AT4G04940	0.52132	-0.939759	5.1172e-06
AT4G05120	1.57826	0.658331	3.57712e-07
AT4G05330	1.58342	0.663048	4.1281e-06
AT4G05390	0.631606	-0.662903	3.39088e-07
AT4G05410	0.59481	-0.749498	4.64212e-06
AT4G06534	2.77935	1.47475	1.51384e-05
AT4G06536	3.20096	1.6785	0.00108453
AT4G06744	0.607252	-0.719632	9.79985e-07
AT4G07820	0.617855	-0.694659	5.06677e-05
AT4G07960	2.53869	1.34408	3.93894e-14
AT4G08040	0	#NUM!	1.80939e-75
AT4G08620	49.5344	5.63036	4.64622e-08
AT4G08685	2.20449	1.14045	2.72643e-19
AT4G08770	0.501278	-0.996319	1.20869e-19
AT4G08780	0.544954	-0.875793	2.26325e-05
AT4G08870	0.586687	-0.769336	9.89714e-08
AT4G09030	1.94141	0.957108	3.07762e-06
AT4G09160	1.78508	0.835986	1.47058e-14
AT4G09460	2.29382	1.19776	3.77553e-24
AT4G09530	3.68295	1.88086	0.00093244
AT4G09630	1.53721	0.620314	3.10703e-09
AT4G09760	1.82855	0.870696	0.00213046
AT4G09890	5.12695	2.3581	5.63521e-95
AT4G10020	1.73562	0.79545	7.12315e-05
AT4G10150	4.77822	2.25647	0.000295324
AT4G10160	59.8903	5.90425	2.60065e-14
AT4G10250	0.547468	-0.869153	0.00977251
AT4G10270	0.337495	-1.56706	0.00355595
AT4G10390	0.487185	-1.03746	0.000230205
AT4G10840	1.79685	0.845471	4.72898e-21
AT4G10910	4.16817	2.05942	0.00039141
AT4G11020	Inf	#VALUE!	1.58681e-10
AT4G11190	0.214563	-2.22053	0.00286831
AT4G11211	1.69545	0.761664	0.00161471
AT4G11280	2.21547	1.14761	2.53437e-07
AT4G11610	0.657905	-0.604049	4.99024e-11
AT4G11650	0.582952	-0.778551	7.81535e-07
AT4G11780	3.60008	1.84803	0.00504161
AT4G11820	1.75601	0.8123	9.52891e-07
AT4G11990	0.426546	-1.22923	0.00995102
AT4G12290	0.653223	-0.614352	0.00189625
AT4G12330	2.42811	1.27983	0.000313306
AT4G12390	0.606388	-0.721687	0.000666782
AT4G12410	0.23509	-2.08871	2.98978e-08
AT4G12420	2.94674	1.55912	1.58627e-66
AT4G12470	0.53154	-0.911749	1.99781e-23
AT4G12480	0.595968	-0.746693	1.68459e-07
AT4G12690	1.90265	0.92801	8.27303e-14
AT4G12720	2.59468	1.37556	0.00431171
AT4G12730	3.54342	1.82514	1.19851e-84
AT4G12980	2.41249	1.27052	2.69249e-10
AT4G13340	1.83213	0.873519	4.05267e-21
AT4G13390	0.458769	-1.12416	1.62372e-07
AT4G13395	0.60093	-0.734731	4.47991e-07
AT4G13420	0.183707	-2.44452	0.00221727
AT4G13580	0.420767	-1.24891	3.92802e-13
AT4G13620	2.39103	1.25763	7.02076e-10
AT4G13710	1.98943	0.992352	0.00935415
AT4G13750	0.663359	-0.592137	2.61828e-05
AT4G13790	11.4349	3.51537	6.01706e-17
AT4G13890	3.72485	1.89718	7.50793e-06
AT4G14010	0.642815	-0.637524	7.28795e-10
AT4G14020	0.58911	-0.763391	0.000133035
AT4G14130	0.170817	-2.54948	3.63714e-173
AT4G14140	0.206159	-2.27817	6.06277e-65
AT4G14290	2.31863	1.21327	3.43213e-12
AT4G14370	2.33337	1.22241	0.00230212
AT4G14380	2.78243	1.47635	1.90594e-09
AT4G14490	2.04484	1.03199	1.47516e-05
AT4G14500	2.19641	1.13515	1.78113e-28
AT4G14550	2.04273	1.0305	1.089e-14
AT4G14640	22.8497	4.5141	1.34278e-31
AT4G14680	2.114	1.07998	0.00269245
AT4G14740	1.78263	0.834007	3.82598e-10
AT4G14746	2.23191	1.15828	1.31081e-19
AT4G14760	0.661918	-0.595275	2.68397e-06
AT4G15120	0.5843	-0.775219	0.00135968
AT4G15160	0.596507	-0.745389	8.98493e-07
AT4G15290	Inf	#VALUE!	0.000649838
AT4G15350	0.427821	-1.22492	0.00862323
AT4G15390	0.619031	-0.691917	1.61237e-07
AT4G15393	0.448604	-1.15649	0.00512849
AT4G15530	1.67098	0.740698	2.50996e-16
AT4G15550	0.582276	-0.780226	4.23282e-17
AT4G15630	2.76067	1.46502	1.42958e-14
AT4G15660	0.442705	-1.17558	0.00425052
AT4G15700	0.517777	-0.949596	0.000166687
AT4G15770	0.661683	-0.595787	4.05229e-06
AT4G15800	2.17814	1.1231	7.00856e-21
AT4G15960	0.5989	-0.739612	1.46722e-05
AT4G15990	3.08341	1.62453	5.25965e-39
AT4G16000	4.11203	2.03985	2.91469e-51
AT4G16140	0.523949	-0.932502	7.15076e-11
AT4G16260	0.649635	-0.622298	3.70923e-07
AT4G16370	0.605081	-0.724801	1.71581e-10
AT4G16480	1.66585	0.736259	2.7817e-08
AT4G16515	12.302	3.62082	1.28708e-165
AT4G16790	1.63152	0.70622	5.15237e-06
AT4G17030	4.56998	2.19219	1.25812e-45
AT4G17090	3.91849	1.9703	0.00336434
AT4G17170	2.18048	1.12465	2.42893e-33
AT4G17215	0.533416	-0.906667	0.00538058
AT4G17220	3.05862	1.61288	8.30115e-13
AT4G17260	0.507302	-0.979082	1.20288e-06
AT4G17280	2.03818	1.02728	1.04939e-08
AT4G17340	3.31245	1.7279	1.88725e-28
AT4G17350	1.99402	0.995681	1.11466e-06
AT4G17480	3.11779	1.64052	5.4558e-05
AT4G17870	1.5447	0.627327	4.34845e-06
AT4G18280	3.70842	1.8908	3.90557e-39
AT4G18340	2.40288	1.26477	3.52939e-27
AT4G18360	0.483125	-1.04953	5.73235e-12
AT4G18390	0.627656	-0.671954	8.01535e-06
AT4G18430	0.52262	-0.936165	3.71657e-05
AT4G18440	0.60503	-0.72492	0.000421155
AT4G18470	0.431074	-1.21399	0.00106057
AT4G18760	1.78066	0.832412	1.88528e-08
AT4G18830	2.0581	1.04131	3.57497e-05
AT4G18910	1.55801	0.639701	7.28577e-09
AT4G18970	4.12033	2.04276	4.56098e-65
AT4G19120	1.90415	0.92915	3.22336e-19
AT4G19170	1.58925	0.668348	4.5016e-05
AT4G19200	1.51416	0.598519	2.19153e-11
AT4G19460	0.491195	-1.02563	3.42437e-05
AT4G19512	9.24427	3.20856	7.83244e-05
AT4G19840	0.580442	-0.784777	1.64488e-14
AT4G19960	1.78798	0.83833	0.000176115
AT4G19980	2.32223	1.21551	0.00638484
AT4G20260	2.151	1.10501	3.6878e-36
AT4G20320	3.04164	1.60485	9.81169e-56
AT4G20362	7.53426	2.91347	1.2049e-60
AT4G20870	2.73519	1.45164	9.27762e-44
AT4G20880	1.6722	0.741747	3.74861e-10
AT4G20940	0.532368	-0.909505	2.76612e-07
AT4G21140	0.557126	-0.843925	0.00114002
AT4G21490	1.75118	0.80833	0.00723357
AT4G21500	2.21393	1.14661	9.14752e-07
AT4G21510	1.72956	0.790407	2.59189e-08
AT4G21620	1.61851	0.694664	7.34042e-12
AT4G21730	2.00885	1.00637	0.000356069
AT4G21740	4.83384	2.27317	6.04983e-29
AT4G21745	70.8049	6.14578	5.63046e-33
AT4G21850	5.71848	2.51563	2.60275e-67
AT4G21970	2.42657	1.27892	9.23916e-05
AT4G21990	0.469053	-1.09218	1.46757e-07
AT4G22010	1.9127	0.935608	9.44971e-19
AT4G22020	0.565249	-0.823041	0.00784082
AT4G22070	0.471134	-1.08579	1.04623e-08
AT4G22217	0.0356786	-4.8088	0.00029042
AT4G22380	0.665532	-0.58742	0.00301844
AT4G22470	0.287489	-1.79842	2.35228e-17
AT4G22485	0.366391	-1.44854	3.29025e-15
AT4G22505	0.277601	-1.84892	3.54426e-15
AT4G22513	0.440893	-1.1815	0.000158238
AT4G22520	0.399207	-1.32479	0.000899001
AT4G22530	0.47763	-1.06604	2.82846e-08
AT4G22666	3.13135	1.64678	7.11384e-12
AT4G22730	1.78873	0.838938	0.000882917
AT4G22770	1.55428	0.636247	0.000517248
AT4G22780	2.67348	1.41872	1.04468e-08
AT4G22790	2.20411	1.1402	9.09609e-05
AT4G22810	1.90413	0.929132	6.54987e-13
AT4G22840	0.50972	-0.972222	9.45943e-05
AT4G22890	1.52356	0.607446	1.10051e-07
AT4G23010	0.624166	-0.679998	0.000170383
AT4G23030	1.81229	0.857812	2.4595e-08
AT4G23070	12.1087	3.59797	2.8219e-17
AT4G23180	1.7917	0.84133	3.24727e-07
AT4G23190	1.72378	0.785579	0.00186132
AT4G23220	3.43665	1.781	0.000664678
AT4G23493	0.489937	-1.02933	0.00297702
AT4G23730	1.57277	0.653307	3.41055e-09
AT4G23750	0.570499	-0.809705	5.17592e-06
AT4G23870	4.10423	2.03711	6.85677e-75
AT4G24050	1.95852	0.969765	2.0117e-22
AT4G24110	0.356797	-1.48683	0.000947012
AT4G24120	0.608511	-0.716644	0.000562881
AT4G24180	5.79588	2.53503	3.43176e-30
AT4G24230	2.34234	1.22795	3.80186e-43
AT4G24275	2.56725	1.36022	3.2581e-24
AT4G24415	0.539722	-0.889711	6.8912e-05
AT4G24510	1.83058	0.872302	1.53997e-19
AT4G24700	2.81727	1.4943	0.0064658
AT4G24760	1.6775	0.74631	6.65694e-11
AT4G24780	1.72927	0.790159	6.58488e-05
AT4G24800	1.55014	0.632402	1.61738e-11
AT4G24805	1.73605	0.795808	5.15712e-11
AT4G24960	2.1027	1.07224	4.37776e-16
AT4G25160	0.387177	-1.36894	2.87055e-05
AT4G25200	0.456299	-1.13195	0.00873853
AT4G25250	59.6942	5.89952	6.51207e-07
AT4G25260	3.599	1.8476	2.18778e-75
AT4G25270	1.54527	0.627863	0.000419697
AT4G25280	2.00979	1.00705	5.87333e-13
AT4G25310	0.400312	-1.3208	0.00118566
AT4G25350	2.69439	1.42996	5.04033e-08
AT4G25420	13.9145	3.79852	1.51824e-17
AT4G25620	0.6477	-0.626602	7.33787e-10
AT4G25630	0.502	-0.99424	0.000104121
AT4G25780	0.610338	-0.712319	0.000134762
AT4G25810	2.9957	1.58289	2.48434e-29
AT4G25830	2.3967	1.26105	5.28119e-33
AT4G25960	1.60941	0.686529	0.00115835
AT4G26010	1.59373	0.672404	0.000229829
AT4G26200	0.408674	-1.29098	1.81397e-06
AT4G26260	36.7349	5.19908	4.3828e-162
AT4G26288	2.12182	1.0853	0.000202986
AT4G26320	45.6385	5.51218	4.53998e-101
AT4G26600	1.58499	0.664474	5.62172e-05
AT4G26690	2.35698	1.23694	1.19126e-30
AT4G26700	1.62441	0.69992	1.5069e-12
AT4G26780	0.535543	-0.900925	6.95422e-07
AT4G26890	4.00118	2.00042	5.90312e-25
AT4G26930	20.0909	4.32847	0.000447678
AT4G27070	0.630484	-0.665468	0.00117145
AT4G27100	2.26391	1.17881	1.39372e-16
AT4G27260	0.470624	-1.08735	2.56766e-31
AT4G27280	2.69485	1.4302	0.00735399
AT4G27350	2.24952	1.16962	2.87793e-21
AT4G27410	0.622375	-0.684144	1.23838e-09
AT4G27430	1.80202	0.849613	2.76374e-17
AT4G27460	2.31338	1.21	7.8997e-12
AT4G27520	0.563865	-0.826578	3.8888e-08
AT4G27590	3.89467	1.9615	0.000217898
AT4G27595	1.73194	0.792388	0.000125758
AT4G27657	0.539127	-0.891304	0.000216326
AT4G27670	0.101357	-3.30249	0.00029846
AT4G27720	1.75708	0.813177	4.1728e-15
AT4G27840	1.56131	0.642761	0.00503441
AT4G28030	1.53293	0.616296	1.15582e-08
AT4G28040	1.54701	0.629485	3.08105e-11
AT4G28050	1.94982	0.963338	3.42543e-15
AT4G28085	1.72433	0.786036	0.00136988
AT4G28100	1.63709	0.711132	4.00216e-06
AT4G28140	24.7471	4.62919	5.84818e-34
AT4G28270	1.87958	0.910411	6.06658e-23
AT4G28280	3.23959	1.69581	7.01679e-06
AT4G28290	3.13991	1.65072	6.48116e-37
AT4G28300	1.56592	0.647007	6.65371e-13
AT4G28310	2.59427	1.37533	0.000315955
AT4G28390	0.538697	-0.892453	5.12434e-09
AT4G28450	0.666142	-0.586099	5.40878e-05
AT4G28490	0.658125	-0.603567	0.00106888
AT4G28706	0.640494	-0.642744	0.000726691
AT4G28790	1.60519	0.682741	0.00407549
AT4G28900	2.11151	1.07828	1.58701e-10
AT4G29110	0.272906	-1.87352	1.42177e-12
AT4G29310	4.22129	2.07768	7.50277e-54
AT4G30020	0.644773	-0.633138	2.21953e-06
AT4G30060	1.68455	0.752364	2.68026e-05
AT4G30130	0.622801	-0.683157	0.00791532
AT4G30150	0.618028	-0.694255	1.57332e-06
AT4G30180	2.13049	1.09119	0.00109301
AT4G30270	0.438948	-1.18788	7.34479e-42
AT4G30280	3.73729	1.90199	2.25499e-11
AT4G30290	3.853	1.94598	9.52692e-70
AT4G30380	0.199354	-2.3266	0.0014995
AT4G30400	2.347	1.23082	1.41954e-16
AT4G30410	2.64256	1.40194	6.56595e-23
AT4G30420	0.405819	-1.30109	9.46505e-10
AT4G30440	1.74996	0.807326	2.99685e-11
AT4G30450	0.51799	-0.949004	5.20964e-11
AT4G30470	1.71262	0.776208	4.90605e-06
AT4G30500	1.5617	0.643114	6.76843e-05
AT4G30850	2.82278	1.49712	3.47714e-28
AT4G30940	1.64437	0.717534	0.0051609
AT4G30980	0.657923	-0.604009	0.00535837
AT4G30996	1.66303	0.733818	3.55494e-11
AT4G31000	1.97117	0.979049	1.43427e-21
AT4G31140	1.84208	0.881338	1.17083e-07
AT4G31370	0.269817	-1.88995	6.25846e-07
[truncated: 735 more rows]
