# Supplementary material for: Hypocotyl Elongation Inhibition of Melatonin Is Involved in Repressing Brassinosteroid Biosynthesis in Arabidopsis
Source: Front Plant Sci. 2019 Sep 26;10:1082. doi: 10.3389/fpls.2019.01082 (PMC6775476; doi:10.3389/fpls.2019.01082)
Supplement: Supplementary Figure S1 — Exogenous melatonin inhibits seedling growth in Arabidopsis. [file DataSheet_1.zip › Supplementary files/Supplementary Table S5 Enrichment of GO terms.xlsx]

## Sheet: Enriched GO terms
Note: Significant enrichment of go terms.q-Value <0.01 (Corrected p-Value <0.01).
Gene Ontology	term	Cluster frequency	Genome frequency of use	Corrected P-value	gene
GO:0019748	secondary metabolic process	87 of 1012 in the list	412 of 16226 in the genome	2.19e-21	AT5G52020(AT5G52020),AT1G62540(AT1G62540),AT3G21230(4CL5),AT1G52760(LysoPL2),AT1G73280(scpl3),AT5G05390(LAC12),AT4G13310(CYP71A20),AT3G03190(GSTF11),AT1G65890(AAE12),AT3G58990(IPMI1),AT3G44550(FAR5),AT5G43780(APS4),AT5G04660(CYP77A4),AT2G29130(LAC2),AT2G22980(SCPL13),AT1G10370(ERD9),AT5G07130(LAC13),AT4G34050(CCoAOMT1),AT1G61810(BGLU45),AT2G12190(AT2G12190),AT1G66540(AT1G66540),AT1G73300(scpl2),A…
GO:0005576	extracellular region	193 of 1122 in the list	1641 of 19125 in the genome	1.74e-19	AT2G31082(CLE7),AT2G43620(AT2G43620),AT1G78660(GGH1),AT3G16525(AT3G16525),AT5G38930(AT5G38930),AT2G31980(CYS2),AT1G70170(MMP),AT2G35770(scpl28),AT2G02850(ARPN),AT1G54020(AT1G54020),AT1G21310(EXT3),AT5G39150(AT5G39150),AT3G22060(AT3G22060),AT1G78830(AT1G78830),AT5G39120(AT5G39120),AT4G16515(RGF6),AT4G39000(GH9B17),AT1G32960(SBT3.3),AT4G12490(AT4G12490),AT1G28610(AT1G28610),AT4G08770(Prx37),AT4G186…
GO:0020037	heme binding	77 of 1057 in the list	389 of 17324 in the genome	7.65e-18	AT1G14540(PER4),AT5G04660(CYP77A4),AT3G01190(AT3G01190),AT2G24800(AT2G24800),AT5G47000(AT5G47000),AT2G28860(CYP710A4),AT3G49110(PRXCA),AT2G35380(AT2G35380),AT5G19880(AT5G19880),ATCG00720(PETB),AT4G13310(CYP71A20),AT5G40153(AT5G40153),AT1G67110(CYP735A2),AT2G18150(AT2G18150),AT1G12740(CYP87A2),AT2G28850(CYP710A3),AT5G52320(CYP96A4),AT3G26200(CYP71B22),ATCG00570(PSBF),AT5G23190(CYP86B1),AT4G13770(C…
GO:0016491	oxidoreductase activity	191 of 1057 in the list	1623 of 17324 in the genome	3.78e-17	AT5G11540(GulLO3),AT3G02620(AT3G02620),AT5G50600(HSD1),AT3G14620(CYP72A8),AT1G24470(KCR2),AT5G24160(SQE6),AT4G37370(CYP81D8),AT1G02205(CER1),AT4G02520(GSTF2),AT5G58860(CYP86A1),AT5G39580(AT5G39580),AT5G67310(CYP81G1),ATCG00600(PETG),AT2G46750(GulLO2),AT4G33790(CER4),AT3G26210(CYP71B23),AT5G62630(HIPL2),AT3G20935(CYP705A28),AT5G58910(LAC16),AT5G43520(AT5G43520),AT1G26390(AT1G26390),AT4G33010(GLDP1…
GO:0046906	tetrapyrrole binding	80 of 1057 in the list	429 of 17324 in the genome	6.16e-17	AT1G73340(AT1G73340),AT4G15393(CYP702A5),AT2G37970(SOUL-1),AT3G26210(CYP71B23),AT3G20935(CYP705A28),AT2G16060(HB1),AT1G55940(CYP708A1),AT3G13730(CYP90D1),AT5G25140(CYP71B13),AT5G58860(CYP86A1),AT5G39580(AT5G39580),AT5G67310(CYP81G1),AT3G14620(CYP72A8),AT3G32047(AT3G32047),AT3G26230(CYP71B24),AT4G37370(CYP81D8),AT4G15330(CYP705A1),AT3G26170(CYP71B19),AT4G37340(CYP81D3),AT5G42590(CYP71A16),AT1G1641…
GO:0048037	cofactor binding	139 of 1057 in the list	1084 of 17324 in the genome	7.5e-15	AT1G14550(AT1G14550),ATCG00020(PSBA),AT1G66540(AT1G66540),AT2G12190(AT2G12190),AT4G14890(FdC1),AT4G20235(CYP71A28),AT1G33320(AT1G33320),AT5G36140(CYP716A2),AT4G20830(AT4G20830),AT1G26380(AT1G26380),AT2G37770(ChlAKR),AT3G26200(CYP71B22),AT4G13770(CYP83A1),AT3G49120(PRXCB),AT1G02920(GSTF7),AT4G13310(CYP71A20),ATCG00720(PETB),AT4G03540(AT4G03540),AT4G20860(AT4G20860),AT1G12740(CYP87A2),AT2G28850(CYP…
GO:0044550	secondary metabolite biosynthetic process	57 of 1012 in the list	256 of 16226 in the genome	2.07e-14	AT4G13310(CYP71A20),AT1G62540(AT1G62540),AT3G21230(4CL5),AT1G65860(AT1G65860),AT1G52760(LysoPL2),AT5G13580(ABCG6),AT3G10340(PAL4),AT5G63560(FACT),AT3G48310(CYP71A22),AT3G11430(GPAT5),AT1G65890(AAE12),AT1G64160(DIR5),AT5G25130(CYP71B12),AT5G48930(HCT),AT1G80820(CCR2),AT5G25180(CYP71B14),AT2G30750(CYP71A12),AT2G37040(PAL1),AT5G42580(CYP705A12),AT5G04660(CYP77A4),AT1G16410(CYP79F1),AT5G42590(CYP71A1…
GO:0050896	response to stimulus	487 of 1012 in the list	5790 of 16226 in the genome	4.64e-14	AT3G56710(SIB1),AT3G56980(bHLH39),AT3G05640(AT3G05640),AT4G36430(AT4G36430),AT2G43570(CHI),AT1G04370(ERF14),AT1G51402(AT1G51402),AT5G41750(AT5G41750),AT1G13230(AT1G13230),AT1G65690(AT1G65690),AT3G49630(AT3G49630),AT1G68850(AT1G68850),AT4G19920(AT4G19920),AT3G22840(ELIP1),AT2G14900(AT2G14900),AT4G13280(TPS12),AT2G28210(ACA2),AT4G14400(ACD6),AT4G26560(CBL7),AT4G14780(AT4G14780),AT5G48400(ATGLR1.2),…
GO:0071944	cell periphery	308 of 1122 in the list	3463 of 19125 in the genome	2.23e-13	AT3G46550(SOS5),AT3G44300(NIT2),AT4G12470(AZI1),AT4G31710(GLR2.4),AT2G36460(FBA6),AT5G41900(AT5G41900),AT5G12420(AT5G12420),AT2G02930(GSTF3),AT4G12495(AT4G12495),AT3G22235(AT3G22235),AT5G04020(AT5G04020),AT5G58150(AT5G58150),AT2G39380(EXO70H2),AT3G20210(DELTA-VPE),AT5G18080(SAUR24),AT1G70140(FH8),AT5G25250(FLOT1),AT5G25130(CYP71B12),AT4G13340(LRX3),AT4G28850(XTH26),AT1G09750(AT1G09750),AT2G16900(…
GO:0004497	monooxygenase activity	59 of 1057 in the list	314 of 17324 in the genome	3.07e-12	AT5G57220(CYP81F2),AT2G28860(CYP710A4),AT4G31940(CYP82C4),AT1G12200(FMO),AT5G08250(AT5G08250),AT3G26830(PAD3),AT5G04660(CYP77A4),AT1G04180(YUC9),AT5G36110(CYP716A1),AT5G42580(CYP705A12),AT5G42590(CYP71A16),AT4G37340(CYP81D3),AT1G16410(CYP79F1),AT1G19250(FMO1),AT2G28850(CYP710A3),AT3G48310(CYP71A22),AT1G12740(CYP87A2),AT5G25130(CYP71B12),AT2G30750(CYP71A12),AT2G40890(CYP98A3),AT5G25180(CYP71B14),A…
GO:0016705	oxidoreductase activity, acting on paired donors, with incorporation or reduction of molecular oxygen	66 of 1057 in the list	383 of 17324 in the genome	6e-12	AT3G26200(CYP71B22),AT4G22755(AT4G22755),AT5G23190(CYP86B1),AT4G13770(CYP83A1),AT2G34490(CYP710A2),AT1G66540(AT1G66540),AT2G12190(AT2G12190),AT5G14400(CYP724A1),AT5G36130(AT5G36130),AT5G61290(AT5G61290),AT4G20235(CYP71A28),AT3G30180(BR6OX2),AT5G36140(CYP716A2),AT4G04930(DES-1-LIKE),AT5G04660(CYP77A4),AT5G24530(DMR6),AT2G28860(CYP710A4),AT5G07200(GA20OX3),AT4G13310(CYP71A20),AT1G62540(AT1G62540),A…
GO:0042221	response to chemical	256 of 1012 in the list	2686 of 16226 in the genome	2.11e-10	AT2G26750(AT2G26750),AT2G01200(IAA32),AT4G21840(MSRB8),AT1G48130(PER1),AT1G14550(AT1G14550),AT4G12555(AT4G12555),AT2G36580(AT2G36580),AT2G41230(ORS1),AT3G49120(PRXCB),AT5G16970(AER),AT5G15960(KIN1),AT5G22570(WRKY38),AT1G63840(AT1G63840),AT1G08650(PPCK1),AT5G65980(AT5G65980),AT3G11260(WOX5),AT4G36110(SAUR9),AT4G34050(CCoAOMT1),AT5G18030(AT5G18030),AT1G74890(ARR15),AT4G12550(AIR1),AT1G70700(TIFY7),…
GO:0006950	response to stress	297 of 1012 in the list	3264 of 16226 in the genome	3.84e-10	ATCG00020(PSBA),AT2G25090(CIPK16),AT1G69880(TH8),AT3G10113(AT3G10113),AT1G20440(COR47),AT4G23680(AT4G23680),AT2G47190(MYB2),AT4G20830(AT4G20830),AT5G36920(AT5G36920),AT1G26380(AT1G26380),AT5G66815(AT5G66815),AT4G04830(MSRB5),AT4G19690(IRT1),AT2G37770(ChlAKR),AT1G68320(MYB62),AT1G72930(TIR),AT4G14630(GLP9),AT1G17950(MYB52),AT1G66200(GSR2),AT1G02920(GSTF7),AT5G27420(CNI1),AT5G24030(SLAH3),AT3G59930…
GO:0005618	cell wall	93 of 1122 in the list	743 of 19125 in the genome	5.23e-10	AT4G12470(AZI1),AT5G57550(XTH25),AT1G05260(RCI3),AT4G18670(AT4G18670),AT5G09530(PELPK1),AT5G41900(AT5G41900),AT4G24890(PAP24),AT5G59320(LTP3),AT3G17070(AT3G17070),AT4G12495(AT4G12495),AT2G41850(PGAZAT),AT4G16563(AT4G16563),AT3G20210(DELTA-VPE),AT4G13340(LRX3),AT1G65310(XTH17),AT5G20860(AT5G20860),AT5G55590(QRT1),AT5G39160(AT5G39160),AT4G38770(PRP4),AT1G26390(AT1G26390),AT1G09750(AT1G09750),AT4G28…
GO:0030312	external encapsulating structure	93 of 1122 in the list	743 of 19125 in the genome	5.23e-10	AT5G39160(AT5G39160),AT4G38770(PRP4),AT1G26390(AT1G26390),AT4G28850(XTH26),AT1G09750(AT1G09750),AT1G21310(EXT3),AT5G39150(AT5G39150),AT1G02930(GSTF6),AT2G21610(PE11),AT1G78660(GGH1),AT3G16525(AT3G16525),AT1G44130(AT1G44130),AT5G38930(AT5G38930),AT4G25810(XTR6),AT2G16060(HB1),AT5G39120(AT5G39120),AT4G11320(AT4G11320),AT1G33600(AT1G33600),AT5G39110(AT5G39110),AT1G32960(SBT3.3),AT5G39580(AT5G39580),…
GO:0031224	intrinsic component of membrane	497 of 1122 in the list	6668 of 19125 in the genome	2.07e-09	AT5G65980(AT5G65980),AT5G57400(AT5G57400),AT4G23400(PIP1%3B5),AT1G63840(AT1G63840),AT2G04495(AT2G04495),AT4G13390(EXT12),AT2G28850(CYP710A3),AT5G46871(AT5G46871),AT1G22600(AT1G22600),AT2G48140(EDA4),AT5G49340(TBL4),AT3G21670(AT3G21670),AT4G13310(CYP71A20),AT1G11300(AT1G11300),AT1G50740(AT1G50740),AT1G66570(SUC7),AT2G28860(CYP710A4),AT3G28310(AT3G28310),AT3G14380(AT3G14380),AT5G44550(AT5G44550),AT…
GO:0001101	response to acid chemical	127 of 1012 in the list	1094 of 16226 in the genome	4.36e-09	AT1G12010(AT1G12010),AT3G09940(MDHAR),AT1G70700(TIFY7),AT1G43910(AT1G43910),AT5G07200(GA20OX3),AT5G40990(GLIP1),AT1G22810(AT1G22810),AT1G10480(ZFP5),AT2G29130(LAC2),AT3G24650(ABI3),AT5G24530(DMR6),AT3G61430(PIP1A),AT2G37180(RD28),AT5G39860(PRE1),AT3G53420(PIP2A),AT5G24110(WRKY30),AT4G04710(CPK22),AT2G14610(PR1),AT5G16770(MYB9),AT1G63840(AT1G63840),AT1G75750(GASA1),AT4G20860(AT4G20860),AT1G27730(S…
GO:0009698	phenylpropanoid metabolic process	29 of 1012 in the list	104 of 16226 in the genome	5.13e-09	AT2G37040(PAL1),AT1G79180(MYB63),AT2G29130(LAC2),AT3G21240(4CL2),AT3G44550(FAR5),AT5G58910(LAC16),AT3G44540(FAR4),AT5G07130(LAC13),AT4G34050(CCoAOMT1),AT4G33790(CER4),AT5G23190(CYP86B1),AT3G21560(UGT84A2),AT5G66690(UGT72E2),AT5G05390(LAC12),AT5G58860(CYP86A1),AT2G40370(LAC5),AT1G52760(LysoPL2),AT3G21230(4CL5),AT3G10340(PAL4),AT1G22640(MYB3),AT1G61810(BGLU45),AT5G13580(ABCG6),AT3G11430(GPAT5),AT1G…
GO:1901700	response to oxygen-containing compound	156 of 1012 in the list	1456 of 16226 in the genome	7.25e-09	AT5G59320(LTP3),AT1G66600(ABO3),AT3G26830(PAD3),AT2G42540(COR15A),AT1G43160(RAP2.6),AT3G30775(ERD5),AT2G44080(ARL),AT1G16370(OCT6),AT4G11170(AT4G11170),AT4G02380(SAG21),AT3G46070(AT3G46070),AT4G31710(GLR2.4),AT4G12470(AZI1),AT1G74500(BS1),AT1G02820(LEA3),AT5G59310(LTP4),AT5G51060(RHD2),AT3G50980(XERO1),AT2G14560(LURP1),AT3G46090(ZAT7),AT5G11210(GLR2.5),AT1G70175(AT1G70175),AT1G15550(GA3OX1),AT4G2…
GO:0005506	iron ion binding	56 of 1057 in the list	357 of 17324 in the genome	3e-08	AT3G20935(CYP705A28),AT5G23190(CYP86B1),AT3G26210(CYP71B23),AT4G13770(CYP83A1),AT3G26200(CYP71B22),AT4G22755(AT4G22755),AT1G73340(AT1G73340),ATCG00570(PSBF),AT4G15393(CYP702A5),AT5G36130(AT5G36130),AT3G26170(CYP71B19),AT4G15330(CYP705A1),AT4G20235(CYP71A28),AT4G37370(CYP81D8),AT3G26230(CYP71B24),AT5G36140(CYP716A2),AT3G14620(CYP72A8),AT3G32047(AT3G32047),AT3G30180(BR6OX2),AT1G66540(AT1G66540),AT5…
GO:0006979	response to oxidative stress	65 of 1012 in the list	433 of 16226 in the genome	4.11e-08	AT1G51402(AT1G51402),AT1G69880(TH8),AT1G14550(AT1G14550),AT1G68850(AT1G68850),AT4G21840(MSRB8),AT5G07460(PMSR2),AT4G20830(AT4G20830),AT3G16670(AT3G16670),AT1G64360(AT1G64360),AT4G36430(AT4G36430),AT1G59860(AT1G59860),AT4G19690(IRT1),AT4G04830(MSRB5),AT1G66950(ABCG39),AT5G16970(AER),AT1G02920(GSTF7),AT3G49120(PRXCB),AT5G40153(AT5G40153),AT3G57520(SIP2),AT4G23150(CRK7),AT2G19310(AT2G19310),AT1G5276…
GO:0045735	nutrient reservoir activity	20 of 1057 in the list	58 of 17324 in the genome	4.14e-08	AT5G39100(GLP6),AT5G39120(AT5G39120),AT5G54740(SESA5),AT4G27160(SESA3),AT5G39180(AT5G39180),AT1G03880(CRU2),AT4G27150(SESA2),AT2G28490(AT2G28490),AT5G39110(AT5G39110),AT4G27140(SESA1),AT4G14630(GLP9),AT1G09560(GLP5),AT5G39130(AT5G39130),AT5G38930(AT5G38930),AT5G24770(VSP2),AT5G39160(AT5G39160),AT4G28520(CRU3),AT5G44120(CRA1),AT5G39190(GER2),AT5G39150(AT5G39150)
GO:0016709	oxidoreductase activity, acting on paired donors, with incorporation or reduction of molecular oxygen, NAD(P)H as one donor, and incorporation of one atom of oxygen	37 of 1057 in the list	192 of 17324 in the genome	1.7e-07	AT3G26210(CYP71B23),AT3G20935(CYP705A28),AT4G13770(CYP83A1),AT4G22755(AT4G22755),AT3G26200(CYP71B22),AT5G43890(YUC5),AT4G15330(CYP705A1),AT5G61290(AT5G61290),AT3G26170(CYP71B19),AT3G32047(AT3G32047),AT5G24160(SQE6),AT4G20235(CYP71A28),AT4G37370(CYP81D8),AT3G26230(CYP71B24),AT2G12190(AT2G12190),AT1G66540(AT1G66540),AT5G67310(CYP81G1),AT1G62570(AT1G62570),AT3G13730(CYP90D1),AT5G57220(CYP81F2),AT4G3…
GO:0031226	intrinsic component of plasma membrane	47 of 1122 in the list	315 of 19125 in the genome	6.5e-07	AT1G79480(AT1G79480),AT5G51060(RHD2),AT4G25010(SWEET14),AT5G06330(AT5G06330),AT5G35740(AT5G35740),AT5G53870(ENODL1),AT4G23400(PIP1%3B5),AT3G29810(COBL2),AT3G46550(SOS5),AT2G35980(YLS9),AT3G61430(PIP1A),AT2G37180(RD28),AT5G47450(TIP2%3B3),AT5G14870(CNGC18),AT3G53420(PIP2A),AT1G66570(SUC7),AT3G28007(SWEET4),AT5G53190(SWEET3),AT4G14400(ACD6),AT1G64780(AMT1%3B2),AT5G50790(SWEET10),AT5G42100(BG_PPAP),…
GO:0044425	membrane part	504 of 1122 in the list	7037 of 19125 in the genome	1.03e-06	AT5G35735(AT5G35735),AT1G03700(AT1G03700),AT2G23270(AT2G23270),AT3G20865(AGP40),AT1G43650(UMAMIT22),AT3G50120(AT3G50120),ATCG00680(PSBB),AT4G23150(CRK7),AT1G58320(AT1G58320),AT5G46080(AT5G46080),ATCG00690(PSBT),AT2G29130(LAC2),AT5G04660(CYP77A4),AT3G50820(PSBO2),AT2G35980(YLS9),AT3G61430(PIP1A),AT1G10540(NAT8),AT3G25610(AT3G25610),AT4G04930(DES-1-LIKE),AT3G53420(PIP2A),AT1G36622(AT1G36622),AT3G45…
GO:0048046	apoplast	61 of 1122 in the list	475 of 19125 in the genome	1.27e-06	AT3G50610(AT3G50610),AT1G09560(GLP5),AT4G28460(AT4G28460),AT1G05065(CLE20),AT3G49110(PRXCA),AT2G10940(AT2G10940),AT4G20835(AT4G20835),AT5G59320(LTP3),AT5G07130(LAC13),AT5G57550(XTH25),AT2G28470(BGAL8),AT3G16530(AT3G16530),AT5G39190(GER2),AT4G25000(AMY1),AT2G29130(LAC2),AT1G23760(JP630),AT5G33340(CDR1),AT1G64160(DIR5),AT1G65310(XTH17),AT2G14610(PR1),AT5G66816(AT5G66816),AT3G48580(XTH11),AT2G21100(…
GO:0006952	defense response	140 of 1012 in the list	1377 of 16226 in the genome	3.84e-06	AT1G19250(FMO1),AT4G12470(AZI1),AT5G33355(AT5G33355),AT4G37340(CYP81D3),AT4G11170(AT4G11170),AT4G02380(SAG21),AT1G43160(RAP2.6),AT3G26830(PAD3),AT4G11650(OSM34),AT3G30775(ERD5),AT2G02930(GSTF3),AT4G12495(AT4G12495),AT5G57220(CYP81F2),AT1G23120(AT1G23120),AT5G04020(AT5G04020),AT5G09440(EXL4),AT5G33340(CDR1),AT5G14180(MPL1),AT2G30750(CYP71A12),AT5G23840(AT5G23840),AT3G63360(AT3G63360),AT5G35580(AT5…
GO:0009699	phenylpropanoid biosynthetic process	20 of 1012 in the list	68 of 16226 in the genome	4.03e-06	AT3G44540(FAR4),AT4G34050(CCoAOMT1),AT4G33790(CER4),AT5G23190(CYP86B1),AT2G37040(PAL1),AT1G79180(MYB63),AT3G44550(FAR5),AT1G61820(BGLU46),AT3G11430(GPAT5),AT5G63560(FACT),AT1G64160(DIR5),AT1G80820(CCR2),AT5G48930(HCT),AT5G58860(CYP86A1),AT1G52760(LysoPL2),AT3G21230(4CL5),AT3G10340(PAL4),AT5G13580(ABCG6),AT1G22640(MYB3),AT1G61810(BGLU45)
GO:0044459	plasma membrane part	52 of 1122 in the list	388 of 19125 in the genome	4.08e-06	AT5G53190(SWEET3),AT4G14400(ACD6),AT1G64780(AMT1%3B2),AT5G42100(BG_PPAP),AT5G50790(SWEET10),AT1G72230(AT1G72230),AT2G47160(BOR1),AT4G17340(TIP2%3B2),AT1G76430(PHT1%3B9),AT5G44130(FLA13),AT3G57240(BG3),AT5G41280(AT5G41280),AT2G02850(ARPN),AT1G73190(TIP3%3B1),AT4G05220(AT4G05220),AT3G54820(PIP2%3B5),AT3G62270(AT3G62270),AT5G36870(GSL09),AT5G37820(NIP4%3B2),AT3G46900(COPT2),AT3G24300(AMT1%3B3),AT5G5…
GO:0016021	integral component of membrane	466 of 1122 in the list	6494 of 19125 in the genome	5.85e-06	AT5G01015(AT5G01015),AT5G40420(OLEO2),AT3G13730(CYP90D1),AT2G04040(DTX1),AT1G21140(AT1G21140),AT1G64780(AMT1%3B2),AT1G61380(SD1-29),AT2G17050(AT2G17050),AT1G55940(CYP708A1),AT1G24070(CSLA10),AT1G64065(AT1G64065),AT1G34580(AT1G34580),AT1G52870(AT1G52870),AT4G15330(CYP705A1),AT2G34610(AT2G34610),AT1G32450(NRT1.5),AT1G66830(AT1G66830),AT5G60780(NRT2.3),AT2G36590(ProT3),AT2G44480(BGLU17),AT1G61050(AT…
GO:0042493	response to drug	67 of 1012 in the list	513 of 16226 in the genome	8.29e-06	AT5G04340(ZAT6),AT3G53420(PIP2A),AT5G24110(WRKY30),AT3G16530(AT3G16530),AT5G24530(DMR6),AT5G40990(GLIP1),AT1G08650(PPCK1),AT2G14610(PR1),AT5G56080(NAS2),AT5G56960(AT5G56960),AT2G19310(AT2G19310),AT1G21250(WAK1),AT1G52760(LysoPL2),AT4G38620(MYB4),AT1G66700(PXMT1),AT1G27730(STZ),AT5G27420(CNI1),AT4G25640(DTX35),AT5G66815(AT5G66815),AT4G19690(IRT1),AT1G66950(ABCG39),AT1G79180(MYB63),AT1G68320(MYB62)…
GO:0005887	integral component of plasma membrane	28 of 1122 in the list	150 of 19125 in the genome	8.48e-06	AT4G17340(TIP2%3B2),AT4G25010(SWEET14),AT1G76430(PHT1%3B9),AT4G23400(PIP1%3B5),AT5G53190(SWEET3),AT4G14400(ACD6),AT5G51060(RHD2),AT1G64780(AMT1%3B2),AT5G50790(SWEET10),AT2G47160(BOR1),AT1G31885(NIP3%3B1),AT2G37170(PIP2B),AT2G34390(NIP2%3B1),AT3G63380(AT3G63380),AT3G28007(SWEET4),AT1G66570(SUC7),AT1G78000(SULTR1%3B2),AT1G73190(TIP3%3B1),AT3G61430(PIP1A),AT3G62270(AT3G62270),AT3G54820(PIP2%3B5),AT5…
GO:0031225	anchored component of membrane	44 of 1122 in the list	310 of 19125 in the genome	9.32e-06	AT1G68723(AT1G68723),AT4G20835(AT4G20835),AT5G13900(AT5G13900),AT2G44300(AT2G44300),AT3G46550(SOS5),AT2G35980(YLS9),AT3G29810(COBL2),AT2G23130(AGP17),AT5G53870(ENODL1),AT5G35740(AT5G35740),AT5G06330(AT5G06330),AT2G14890(AGP9),AT3G20865(AGP40),AT2G48140(EDA4),AT1G79480(AT1G79480),AT1G70175(AT1G70175),AT1G64640(ENODL8),AT5G10770(AT5G10770),AT2G27035(ENODL20),AT1G70170(MMP),AT5G62630(HIPL2),AT5G0747…
GO:0009719	response to endogenous stimulus	159 of 1012 in the list	1652 of 16226 in the genome	1.36e-05	AT5G56080(NAS2),AT1G75750(GASA1),AT2G28085(AT2G28085),AT3G30210(MYB121),AT5G52020(AT5G52020),AT1G66700(PXMT1),AT4G38620(MYB4),AT1G21250(WAK1),AT1G18100(E12A11),AT2G44990(CCD7),AT3G09940(MDHAR),AT4G24180(TLP1),AT3G12830(AT3G12830),AT1G43910(AT1G43910),AT3G49110(PRXCA),AT5G40990(GLIP1),AT1G10370(ERD9),AT1G22810(AT1G22810),AT2G47520(ERF71),AT5G24530(DMR6),AT2G37180(RD28),AT3G53420(PIP2A),AT1G67100(L…
GO:0004601	peroxidase activity	27 of 1057 in the list	134 of 17324 in the genome	1.53e-05	AT2G18150(AT2G18150),AT4G36430(AT4G36430),AT5G51060(RHD2),AT4G02520(GSTF2),AT1G68850(AT1G68850),AT5G39580(AT5G39580),AT4G08780(AT4G08780),AT5G40153(AT5G40153),AT5G06730(AT5G06730),AT1G14550(AT1G14550),AT1G48130(PER1),AT5G14130(AT5G14130),AT3G17070(AT3G17070),AT4G08770(Prx37),AT3G49110(PRXCA),AT2G35380(AT2G35380),AT5G19880(AT5G19880),AT4G37520(AT4G37520),AT3G49120(PRXCB),AT1G09090(RBOHB),AT1G14540…
GO:0005886	plasma membrane	226 of 1122 in the list	2806 of 19125 in the genome	3.52e-05	AT1G64640(ENODL8),AT4G14630(GLP9),AT5G24030(SLAH3),AT1G21890(UMAMIT19),AT5G07475(AT5G07475),AT4G19690(IRT1),AT1G26380(AT1G26380),AT5G15960(KIN1),AT1G73190(TIP3%3B1),AT5G60490(FLA12),AT5G41280(AT5G41280),AT5G41300(AT5G41300),AT4G20830(AT4G20830),AT2G01200(IAA32),AT1G74010(AT1G74010),AT3G47220(PLC9),AT4G15230(ABCG30),AT5G50790(SWEET10),AT5G61560(AT5G61560),AT1G02620(AT1G02620),AT1G68725(AGP19),AT3G…
GO:0010033	response to organic substance	179 of 1012 in the list	1946 of 16226 in the genome	3.95e-05	AT4G13790(AT4G13790),AT4G02520(GSTF2),AT5G01900(WRKY62),AT1G06160(ORA59),AT3G50480(HR4),AT2G14580(PRB1),AT1G22640(MYB3),AT1G22500(ATL15),AT3G14370(WAG2),AT5G14920(AT5G14920),AT5G52310(LTI78),AT1G53940(GLIP2),AT5G16600(MYB43),AT3G25190(AT3G25190),AT4G34790(AT4G34790),AT3G44290(NAC060),AT1G15550(GA3OX1),AT3G46090(ZAT7),AT2G14560(LURP1),AT5G11210(GLR2.5),AT1G70175(AT1G70175),AT5G18020(SAUR20),AT5G51…
GO:0016684	oxidoreductase activity, acting on peroxide as acceptor	27 of 1057 in the list	141 of 17324 in the genome	4.66e-05	AT1G68850(AT1G68850),AT5G51060(RHD2),AT4G02520(GSTF2),AT4G08780(AT4G08780),AT5G39580(AT5G39580),AT5G40153(AT5G40153),AT5G06730(AT5G06730),AT1G14550(AT1G14550),AT1G48130(PER1),AT2G18150(AT2G18150),AT4G36430(AT4G36430),AT1G14540(PER4),AT1G19230(AT1G19230),AT1G05260(RCI3),AT3G01190(AT3G01190),AT2G24800(AT2G24800),AT4G25090(AT4G25090),AT5G47000(AT5G47000),AT5G14130(AT5G14130),AT3G17070(AT3G17070),AT4…
GO:0042744	hydrogen peroxide catabolic process	21 of 1012 in the list	86 of 16226 in the genome	6.21e-05	AT3G49120(PRXCB),AT4G37520(AT4G37520),AT2G35380(AT2G35380),AT5G19880(AT5G19880),AT4G08770(Prx37),AT3G49110(PRXCA),AT3G17070(AT3G17070),AT5G14130(AT5G14130),AT5G47000(AT5G47000),AT3G01190(AT3G01190),AT2G24800(AT2G24800),AT1G05260(RCI3),AT1G14540(PER4),AT4G36430(AT4G36430),AT2G18150(AT2G18150),AT1G14550(AT1G14550),AT5G06730(AT5G06730),AT5G40153(AT5G40153),AT4G08780(AT4G08780),AT5G39580(AT5G39580),A…
GO:0009725	response to hormone	154 of 1012 in the list	1628 of 16226 in the genome	7.63e-05	AT1G21250(WAK1),AT1G18100(E12A11),AT3G30210(MYB121),AT5G52020(AT5G52020),AT1G66700(PXMT1),AT4G38620(MYB4),AT2G28085(AT2G28085),AT1G75750(GASA1),AT5G56080(NAS2),AT3G53420(PIP2A),AT2G37180(RD28),AT2G47520(ERF71),AT5G24530(DMR6),AT5G40990(GLIP1),AT1G22810(AT1G22810),AT1G10370(ERD9),AT3G49110(PRXCA),AT1G43910(AT1G43910),AT3G09940(MDHAR),AT4G24180(TLP1),AT3G12830(AT3G12830),AT2G44990(CCD7),AT1G04370(E…
GO:0009607	response to biotic stimulus	119 of 1012 in the list	1174 of 16226 in the genome	8.2e-05	AT1G66540(AT1G66540),AT1G13230(AT1G13230),AT1G75040(PR5),AT4G23680(AT4G23680),AT5G21150(AGO9),AT4G14400(ACD6),AT1G20440(COR47),AT5G36920(AT5G36920),AT3G45390(AT3G45390),AT2G43570(CHI),AT3G24510(AT3G24510),AT5G24660(LSU2),AT3G56710(SIB1),AT1G34047(AT1G34047),AT3G14210(ESM1),AT1G74710(EDS16),AT5G22570(WRKY38),AT2G23620(MES1),AT4G19690(IRT1),AT3G59930(AT3G59930),AT2G39350(ABCG1),AT4G13770(CYP83A1),A…
GO:0031012	extracellular matrix	12 of 1122 in the list	37 of 19125 in the genome	0.00014	AT2G05380(GRP3S),AT1G32960(SBT3.3),AT2G02850(ARPN),AT5G39190(GER2),AT2G47160(BOR1),AT2G22860(PSK2),AT1G24140(AT1G24140),AT5G39160(AT5G39160),AT5G39130(AT5G39130),AT1G70170(MMP),AT1G70175(AT1G70175),AT3G49780(PSK4)
GO:0016020	membrane	609 of 1122 in the list	9049 of 19125 in the genome	0.00016	AT3G46270(AT3G46270),AT4G35060(HIPP25),AT1G08860(BON3),AT5G16170(AT5G16170),AT3G28270(AT3G28270),AT2G18480(AT2G18480),AT2G34360(AT2G34360),AT5G66110(HIPP27),AT4G01140(AT4G01140),AT1G19230(AT1G19230),AT3G25770(AOC2),AT2G14890(AGP9),AT5G25180(CYP71B14),AT4G14390(AT4G14390),AT4G18760(RLP51),AT5G56970(CKX3),AT4G04490(CRK36),AT2G27035(ENODL20),ATMG00590(ORF313),AT1G26700(MLO14),AT2G21610(PE11),AT2G041…
GO:0005199	structural constituent of cell wall	12 of 1057 in the list	34 of 17324 in the genome	0.00018	AT3G28550(AT3G28550),AT4G13340(LRX3),AT4G18670(AT4G18670),AT1G26250(AT1G26250),AT1G26240(AT1G26240),AT2G15880(AT2G15880),AT4G13390(EXT12),AT2G43150(AT2G43150),AT1G21313(AT1G21313),AT1G26255(AT1G26255),AT1G49490(AT1G49490),AT1G21310(EXT3)
GO:0042743	hydrogen peroxide metabolic process	21 of 1012 in the list	92 of 16226 in the genome	0.00021	AT5G40153(AT5G40153),AT5G06730(AT5G06730),AT1G14550(AT1G14550),AT1G68850(AT1G68850),AT5G39580(AT5G39580),AT4G08780(AT4G08780),AT2G18150(AT2G18150),AT4G36430(AT4G36430),AT3G01190(AT3G01190),AT2G24800(AT2G24800),AT5G47000(AT5G47000),AT1G14540(PER4),AT1G05260(RCI3),AT3G49110(PRXCA),AT4G08770(Prx37),AT5G19880(AT5G19880),AT2G35380(AT2G35380),AT3G49120(PRXCB),AT4G37520(AT4G37520),AT5G14130(AT5G14130),A…
GO:0016209	antioxidant activity	32 of 1057 in the list	201 of 17324 in the genome	0.00027	AT3G49120(PRXCB),AT5G43520(AT5G43520),AT1G69880(TH8),AT1G14550(AT1G14550),AT1G48130(PER1),AT1G68850(AT1G68850),AT2G42060(AT2G42060),AT4G02520(GSTF2),AT5G39580(AT5G39580),AT4G36430(AT4G36430),AT1G20990(AT1G20990),AT2G24800(AT2G24800),AT3G01190(AT3G01190),AT5G47000(AT5G47000),AT4G25090(AT4G25090),AT1G14540(PER4),AT2G28270(AT2G28270),AT1G05260(RCI3),AT1G19230(AT1G19230),AT3G49110(PRXCA),AT4G08770(Pr…
GO:0005372	water transmembrane transporter activity	12 of 1057 in the list	35 of 17324 in the genome	0.00027	AT2G34390(NIP2%3B1),AT2G37170(PIP2B),AT4G17340(TIP2%3B2),AT1G31885(NIP3%3B1),AT4G23400(PIP1%3B5),AT1G73190(TIP3%3B1),AT3G54820(PIP2%3B5),AT3G61430(PIP1A),AT5G47450(TIP2%3B3),AT2G37180(RD28),AT5G37820(NIP4%3B2),AT3G53420(PIP2A)
GO:0015250	water channel activity	12 of 1057 in the list	35 of 17324 in the genome	0.00027	AT4G23400(PIP1%3B5),AT2G37170(PIP2B),AT2G34390(NIP2%3B1),AT4G17340(TIP2%3B2),AT1G31885(NIP3%3B1),AT3G53420(PIP2A),AT2G37180(RD28),AT5G37820(NIP4%3B2),AT5G47450(TIP2%3B3),AT3G54820(PIP2%3B5),AT3G61430(PIP1A),AT1G73190(TIP3%3B1)
GO:0044421	extracellular region part	28 of 1122 in the list	179 of 19125 in the genome	0.00036	AT1G26600(CLE9),AT2G05380(GRP3S),AT5G39190(GER2),AT2G31081(CLE4),AT5G40990(GLIP1),AT2G02850(ARPN),AT5G39160(AT5G39160),AT1G24140(AT1G24140),AT1G63245(CLE14),AT5G39130(AT5G39130),AT4G18596(AT4G18596),AT1G78660(GGH1),AT1G70170(MMP),AT2G31082(CLE7),AT1G05065(CLE20),AT1G70175(AT1G70175),AT3G49780(PSK4),AT2G35150(EXL7),AT1G32960(SBT3.3),AT5G09440(EXL4),AT4G29740(CKX4),AT5G64770(RGF9),AT2G47160(BOR1),A…
GO:0051707	response to other organism	113 of 1012 in the list	1130 of 16226 in the genome	0.00036	AT5G46040(AT5G46040),AT5G46871(AT5G46871),AT4G01700(AT4G01700),AT1G21250(WAK1),AT4G23150(CRK7),AT2G18660(PNP-A),AT5G52020(AT5G52020),AT1G66700(PXMT1),AT4G22214(AT4G22214),AT5G38900(AT5G38900),AT5G42223(AT5G42223),AT2G43520(TI2),AT2G14610(PR1),AT2G45220(AT2G45220),AT3G16530(AT3G16530),AT2G35980(YLS9),AT5G24530(DMR6),AT5G40990(GLIP1),AT5G03210(DIP2),AT4G11530(CRK34),AT3G49110(PRXCA),AT4G12500(AT4G1…
GO:0009605	response to external stimulus	139 of 1012 in the list	1469 of 16226 in the genome	0.00037	AT1G22810(AT1G22810),AT5G40990(GLIP1),AT5G24530(DMR6),AT2G35980(YLS9),AT2G45220(AT2G45220),AT4G24180(TLP1),AT3G09940(MDHAR),AT1G43910(AT1G43910),AT3G49110(PRXCA),AT4G11530(CRK34),AT1G66700(PXMT1),AT5G52020(AT5G52020),AT1G21250(WAK1),AT4G23150(CRK7),AT5G46040(AT5G46040),AT2G02990(RNS1),AT2G14610(PR1),AT5G42223(AT5G42223),AT4G22214(AT4G22214),AT2G23620(MES1),AT2G39350(ABCG1),AT4G16860(RPP4),AT1G132…
GO:0043207	response to external biotic stimulus	113 of 1012 in the list	1133 of 16226 in the genome	0.00042	AT5G42223(AT5G42223),AT2G43520(TI2),AT5G38900(AT5G38900),AT4G22214(AT4G22214),AT2G14610(PR1),AT4G01700(AT4G01700),AT4G23150(CRK7),AT1G21250(WAK1),AT5G46871(AT5G46871),AT5G46040(AT5G46040),AT1G66700(PXMT1),AT5G52020(AT5G52020),AT2G18660(PNP-A),AT4G12500(AT4G12500),AT3G49110(PRXCA),AT4G11530(CRK34),AT5G03210(DIP2),AT4G24180(TLP1),AT3G09940(MDHAR),AT3G16530(AT3G16530),AT2G45220(AT2G45220),AT5G40990(…
GO:0051187	cofactor catabolic process	23 of 1012 in the list	113 of 16226 in the genome	0.00051	AT4G36430(AT4G36430),AT2G18150(AT2G18150),AT1G14550(AT1G14550),AT5G06730(AT5G06730),AT5G40153(AT5G40153),AT4G08780(AT4G08780),AT5G39580(AT5G39580),AT1G68850(AT1G68850),AT4G37520(AT4G37520),AT3G49120(PRXCB),AT5G19880(AT5G19880),AT2G35380(AT2G35380),AT4G08770(Prx37),AT3G49110(PRXCA),AT3G17070(AT3G17070),AT1G58300(HO4),AT5G14130(AT5G14130),AT5G47000(AT5G47000),AT2G24800(AT2G24800),AT3G01190(AT3G0119…
GO:0042737	drug catabolic process	36 of 1012 in the list	239 of 16226 in the genome	0.00099	AT3G26610(AT3G26610),AT4G08780(AT4G08780),AT3G10340(PAL4),AT5G40153(AT5G40153),AT5G06730(AT5G06730),AT4G01700(AT4G01700),AT5G55590(QRT1),AT2G18150(AT2G18150),AT3G24230(AT3G24230),AT5G20860(AT5G20860),AT1G14540(PER4),AT5G24530(DMR6),AT2G37040(PAL1),AT1G05260(RCI3),AT2G45220(AT2G45220),AT3G01190(AT3G01190),AT2G24800(AT2G24800),AT5G47000(AT5G47000),AT5G14130(AT5G14130),AT3G17070(AT3G17070),AT3G49110…
GO:0009505	plant-type cell wall	36 of 1122 in the list	275 of 19125 in the genome	0.00102	AT5G09530(PELPK1),AT5G12950(AT5G12950),AT3G49110(PRXCA),AT4G20835(AT4G20835),AT3G17070(AT3G17070),AT3G01190(AT3G01190),AT2G24800(AT2G24800),AT4G12470(AZI1),AT3G16530(AT3G16530),AT1G05260(RCI3),AT1G75750(GASA1),AT4G20860(AT4G20860),AT1G65310(XTH17),AT4G13340(LRX3),AT1G21313(AT1G21313),AT4G16563(AT4G16563),AT3G20210(DELTA-VPE),AT1G21250(WAK1),AT3G49120(PRXCB),AT1G44130(AT1G44130),AT5G18470(AT5G1847…
GO:0042445	hormone metabolic process	34 of 1012 in the list	230 of 16226 in the genome	0.00307	AT2G36800(DOGT1),AT4G26200(ACS7),AT5G07200(GA20OX3),AT2G43840(UGT74F1),AT1G12010(AT1G12010),AT2G44990(CCD7),AT5G21482(CKX7),AT1G16410(CYP79F1),AT3G44300(NIT2),AT1G04180(YUC9),AT5G24530(DMR6),AT5G36110(CYP716A1),AT3G25770(AOC2),AT5G19040(IPT5),AT2G35990(LOG2),AT1G12740(CYP87A2),AT1G67110(CYP735A2),AT5G56970(CKX3),AT1G80340(GA3OX2),AT5G43890(YUC5),AT1G15550(GA3OX1),AT4G15393(CYP702A5),AT1G73340(AT1…
GO:0016144	S-glycoside biosynthetic process	12 of 1012 in the list	39 of 16226 in the genome	0.00345	AT4G12030(BAT5),AT5G57220(CYP81F2),AT1G65890(AAE12),AT4G13770(CYP83A1),AT5G23010(MAM1),AT3G19710(BCAT4),AT1G65880(BZO1),AT1G62540(AT1G62540),AT1G65860(AT1G65860),AT1G62570(AT1G62570),AT1G16410(CYP79F1),AT3G58990(IPMI1)
GO:0019758	glycosinolate biosynthetic process	12 of 1012 in the list	39 of 16226 in the genome	0.00345	AT4G12030(BAT5),AT5G57220(CYP81F2),AT1G65890(AAE12),AT5G23010(MAM1),AT4G13770(CYP83A1),AT1G62540(AT1G62540),AT1G65880(BZO1),AT1G65860(AT1G65860),AT3G19710(BCAT4),AT3G58990(IPMI1),AT1G62570(AT1G62570),AT1G16410(CYP79F1)
GO:0019761	glucosinolate biosynthetic process	12 of 1012 in the list	39 of 16226 in the genome	0.00345	AT4G13770(CYP83A1),AT5G23010(MAM1),AT4G12030(BAT5),AT1G65890(AAE12),AT5G57220(CYP81F2),AT1G62570(AT1G62570),AT1G16410(CYP79F1),AT3G58990(IPMI1),AT3G19710(BCAT4),AT1G62540(AT1G62540),AT1G65860(AT1G65860),AT1G65880(BZO1)
GO:0098542	defense response to other organism	91 of 1012 in the list	901 of 16226 in the genome	0.00384	AT3G63360(AT3G63360),AT4G22212(AT4G22212),AT5G33340(CDR1),AT5G09440(EXL4),AT1G02450(NIMIN1),AT4G23200(CRK12),AT2G02930(GSTF3),AT4G12495(AT4G12495),AT5G57220(CYP81F2),AT3G26830(PAD3),AT4G11470(CRK31),AT4G11650(OSM34),AT3G30775(ERD5),AT1G12200(FMO),AT5G61890(AT5G61890),AT1G19250(FMO1),AT1G16410(CYP79F1),AT4G12470(AZI1),AT4G37340(CYP81D3),AT5G33355(AT5G33355),AT1G53940(GLIP2),AT4G37370(CYP81D8),AT4G…
GO:0050660	flavin adenine dinucleotide binding	25 of 1057 in the list	157 of 17324 in the genome	0.00457	AT1G30760(AT1G30760),AT1G26390(AT1G26390),AT1G04180(YUC9),AT1G19250(FMO1),AT1G26380(AT1G26380),AT5G43890(YUC5),AT5G21482(CKX7),AT4G20835(AT4G20835),AT1G26410(AT1G26410),AT5G56970(CKX3),AT3G09940(MDHAR),AT3G30775(ERD5),AT1G12200(FMO),AT1G14185(AT1G14185),AT1G62540(AT1G62540),AT4G29740(CKX4),AT1G65860(AT1G65860),AT2G46750(GulLO2),AT1G62570(AT1G62570),AT5G11540(GulLO3),AT4G20830(AT4G20830),AT1G26420…
GO:0010817	regulation of hormone levels	46 of 1012 in the list	363 of 16226 in the genome	0.00464	AT1G29460(AT1G29460),AT3G62150(ABCB21),AT5G56970(CKX3),AT5G50800(SWEET13),AT1G80340(GA3OX2),AT1G73340(AT1G73340),AT5G43890(YUC5),AT1G15550(GA3OX1),AT4G15393(CYP702A5),AT1G68320(MYB62),AT2G23620(MES1),AT1G74710(EDS16),AT5G36140(CYP716A2),AT3G18485(ILR2),AT3G30180(BR6OX2),AT4G37650(SHR),AT5G36130(AT5G36130),AT3G14370(WAG2),AT1G55940(CYP708A1),AT3G13730(CYP90D1),AT4G16515(RGF6),AT4G29740(CKX4),AT2G2…
GO:0036294	cellular response to decreased oxygen levels	10 of 1012 in the list	28 of 16226 in the genome	0.00521	AT1G76560(CP12-3),AT5G57220(CYP81F2),AT5G25250(FLOT1),AT2G23270(AT2G23270),AT1G26410(AT1G26410),AT1G26380(AT1G26380),AT1G19250(FMO1),AT1G14550(AT1G14550),AT1G14540(PER4),AT2G26560(PLA2A)
GO:0071453	cellular response to oxygen levels	10 of 1012 in the list	28 of 16226 in the genome	0.00521	AT1G76560(CP12-3),AT2G23270(AT2G23270),AT1G26410(AT1G26410),AT5G57220(CYP81F2),AT5G25250(FLOT1),AT1G19250(FMO1),AT1G14550(AT1G14550),AT1G26380(AT1G26380),AT2G26560(PLA2A),AT1G14540(PER4)
GO:0006790	sulfur compound metabolic process	44 of 1012 in the list	347 of 16226 in the genome	0.00741	AT3G23810(SAHH2),AT1G65880(BZO1),AT4G13770(CYP83A1),AT2G43000(NAC042),AT1G02930(GSTF6),AT5G23010(MAM1),AT1G67810(SUFE2),AT1G02920(GSTF7),AT3G44540(FAR4),AT2G29460(GSTU4),AT4G33790(CER4),AT4G12030(BAT5),AT1G62570(AT1G62570),AT1G69920(GSTU12),AT2G29450(GSTU5),AT1G66540(AT1G66540),AT3G03780(MS2),AT3G19710(BCAT4),AT5G67310(CYP81G1),AT4G02520(GSTF2),AT4G37370(CYP81D8),AT3G14210(ESM1),AT1G21110(IGMT3),…
GO:0016143	S-glycoside metabolic process	21 of 1012 in the list	113 of 16226 in the genome	0.00758	AT4G13770(CYP83A1),AT5G23010(MAM1),AT5G57220(CYP81F2),AT4G12030(BAT5),AT1G21120(IGMT2),AT2G33070(NSP2),AT1G16410(CYP79F1),AT3G58990(IPMI1),AT4G37340(CYP81D3),AT1G65880(BZO1),AT4G37370(CYP81D8),AT3G14210(ESM1),AT1G21110(IGMT3),AT1G65890(AAE12),AT1G62570(AT1G62570),AT1G66540(AT1G66540),AT3G19710(BCAT4),AT5G67310(CYP81G1),AT5G52020(AT5G52020),AT1G65860(AT1G65860),AT1G62540(AT1G62540)
GO:0019757	glycosinolate metabolic process	21 of 1012 in the list	113 of 16226 in the genome	0.00758	AT3G14210(ESM1),AT1G21110(IGMT3),AT4G37370(CYP81D8),AT1G65890(AAE12),AT1G62570(AT1G62570),AT5G52020(AT5G52020),AT1G62540(AT1G62540),AT1G65860(AT1G65860),AT3G19710(BCAT4),AT1G66540(AT1G66540),AT5G67310(CYP81G1),AT5G23010(MAM1),AT4G13770(CYP83A1),AT5G57220(CYP81F2),AT4G12030(BAT5),AT3G58990(IPMI1),AT4G37340(CYP81D3),AT1G21120(IGMT2),AT2G33070(NSP2),AT1G16410(CYP79F1),AT1G65880(BZO1)
GO:0019760	glucosinolate metabolic process	21 of 1012 in the list	113 of 16226 in the genome	0.00758	AT1G21120(IGMT2),AT2G33070(NSP2),AT1G16410(CYP79F1),AT3G58990(IPMI1),AT4G37340(CYP81D3),AT1G65880(BZO1),AT4G13770(CYP83A1),AT5G23010(MAM1),AT5G57220(CYP81F2),AT4G12030(BAT5),AT1G62570(AT1G62570),AT1G66540(AT1G66540),AT3G19710(BCAT4),AT5G67310(CYP81G1),AT5G52020(AT5G52020),AT1G65860(AT1G65860),AT1G62540(AT1G62540),AT4G37370(CYP81D8),AT3G14210(ESM1),AT1G21110(IGMT3),AT1G65890(AAE12)

## Sheet: Total GO terms
Gene Ontology	term	Cluster frequency	Genome frequency of use	Corrected P-value	gene
GO:0019748	secondary metabolic process	87 of 1012 in the list	412 of 16226 in the genome	2.19e-21	AT5G52020(AT5G52020),AT1G62540(AT1G62540),AT3G21230(4CL5),AT1G52760(LysoPL2),AT1G73280(scpl3),AT5G05390(LAC12),AT4G13310(CYP71A20),AT3G03190(GSTF11),AT1G65890(AAE12),AT3G58990(IPMI1),AT3G44550(FAR5),AT5G43780(APS4),AT5G04660(CYP77A4),AT2G29130(LAC2),AT2G22980(SCPL13),AT1G10370(ERD9),AT5G07130(LAC13),AT4G34050(CCoAOMT1),AT1G61810(BGLU45),AT2G12190(AT2G12190),AT1G66540(AT1G66540),AT1G73300(scpl2),A…
GO:0005576	extracellular region	193 of 1122 in the list	1641 of 19125 in the genome	1.74e-19	AT2G31082(CLE7),AT2G43620(AT2G43620),AT1G78660(GGH1),AT3G16525(AT3G16525),AT5G38930(AT5G38930),AT2G31980(CYS2),AT1G70170(MMP),AT2G35770(scpl28),AT2G02850(ARPN),AT1G54020(AT1G54020),AT1G21310(EXT3),AT5G39150(AT5G39150),AT3G22060(AT3G22060),AT1G78830(AT1G78830),AT5G39120(AT5G39120),AT4G16515(RGF6),AT4G39000(GH9B17),AT1G32960(SBT3.3),AT4G12490(AT4G12490),AT1G28610(AT1G28610),AT4G08770(Prx37),AT4G186…
GO:0020037	heme binding	77 of 1057 in the list	389 of 17324 in the genome	7.65e-18	AT1G14540(PER4),AT5G04660(CYP77A4),AT3G01190(AT3G01190),AT2G24800(AT2G24800),AT5G47000(AT5G47000),AT2G28860(CYP710A4),AT3G49110(PRXCA),AT2G35380(AT2G35380),AT5G19880(AT5G19880),ATCG00720(PETB),AT4G13310(CYP71A20),AT5G40153(AT5G40153),AT1G67110(CYP735A2),AT2G18150(AT2G18150),AT1G12740(CYP87A2),AT2G28850(CYP710A3),AT5G52320(CYP96A4),AT3G26200(CYP71B22),ATCG00570(PSBF),AT5G23190(CYP86B1),AT4G13770(C…
GO:0016491	oxidoreductase activity	191 of 1057 in the list	1623 of 17324 in the genome	3.78e-17	AT5G11540(GulLO3),AT3G02620(AT3G02620),AT5G50600(HSD1),AT3G14620(CYP72A8),AT1G24470(KCR2),AT5G24160(SQE6),AT4G37370(CYP81D8),AT1G02205(CER1),AT4G02520(GSTF2),AT5G58860(CYP86A1),AT5G39580(AT5G39580),AT5G67310(CYP81G1),ATCG00600(PETG),AT2G46750(GulLO2),AT4G33790(CER4),AT3G26210(CYP71B23),AT5G62630(HIPL2),AT3G20935(CYP705A28),AT5G58910(LAC16),AT5G43520(AT5G43520),AT1G26390(AT1G26390),AT4G33010(GLDP1…
GO:0046906	tetrapyrrole binding	80 of 1057 in the list	429 of 17324 in the genome	6.16e-17	AT1G73340(AT1G73340),AT4G15393(CYP702A5),AT2G37970(SOUL-1),AT3G26210(CYP71B23),AT3G20935(CYP705A28),AT2G16060(HB1),AT1G55940(CYP708A1),AT3G13730(CYP90D1),AT5G25140(CYP71B13),AT5G58860(CYP86A1),AT5G39580(AT5G39580),AT5G67310(CYP81G1),AT3G14620(CYP72A8),AT3G32047(AT3G32047),AT3G26230(CYP71B24),AT4G37370(CYP81D8),AT4G15330(CYP705A1),AT3G26170(CYP71B19),AT4G37340(CYP81D3),AT5G42590(CYP71A16),AT1G1641…
GO:0048037	cofactor binding	139 of 1057 in the list	1084 of 17324 in the genome	7.5e-15	AT1G14550(AT1G14550),ATCG00020(PSBA),AT1G66540(AT1G66540),AT2G12190(AT2G12190),AT4G14890(FdC1),AT4G20235(CYP71A28),AT1G33320(AT1G33320),AT5G36140(CYP716A2),AT4G20830(AT4G20830),AT1G26380(AT1G26380),AT2G37770(ChlAKR),AT3G26200(CYP71B22),AT4G13770(CYP83A1),AT3G49120(PRXCB),AT1G02920(GSTF7),AT4G13310(CYP71A20),ATCG00720(PETB),AT4G03540(AT4G03540),AT4G20860(AT4G20860),AT1G12740(CYP87A2),AT2G28850(CYP…
GO:0044550	secondary metabolite biosynthetic process	57 of 1012 in the list	256 of 16226 in the genome	2.07e-14	AT4G13310(CYP71A20),AT1G62540(AT1G62540),AT3G21230(4CL5),AT1G65860(AT1G65860),AT1G52760(LysoPL2),AT5G13580(ABCG6),AT3G10340(PAL4),AT5G63560(FACT),AT3G48310(CYP71A22),AT3G11430(GPAT5),AT1G65890(AAE12),AT1G64160(DIR5),AT5G25130(CYP71B12),AT5G48930(HCT),AT1G80820(CCR2),AT5G25180(CYP71B14),AT2G30750(CYP71A12),AT2G37040(PAL1),AT5G42580(CYP705A12),AT5G04660(CYP77A4),AT1G16410(CYP79F1),AT5G42590(CYP71A1…
GO:0050896	response to stimulus	487 of 1012 in the list	5790 of 16226 in the genome	4.64e-14	AT3G56710(SIB1),AT3G56980(bHLH39),AT3G05640(AT3G05640),AT4G36430(AT4G36430),AT2G43570(CHI),AT1G04370(ERF14),AT1G51402(AT1G51402),AT5G41750(AT5G41750),AT1G13230(AT1G13230),AT1G65690(AT1G65690),AT3G49630(AT3G49630),AT1G68850(AT1G68850),AT4G19920(AT4G19920),AT3G22840(ELIP1),AT2G14900(AT2G14900),AT4G13280(TPS12),AT2G28210(ACA2),AT4G14400(ACD6),AT4G26560(CBL7),AT4G14780(AT4G14780),AT5G48400(ATGLR1.2),…
GO:0071944	cell periphery	308 of 1122 in the list	3463 of 19125 in the genome	2.23e-13	AT3G46550(SOS5),AT3G44300(NIT2),AT4G12470(AZI1),AT4G31710(GLR2.4),AT2G36460(FBA6),AT5G41900(AT5G41900),AT5G12420(AT5G12420),AT2G02930(GSTF3),AT4G12495(AT4G12495),AT3G22235(AT3G22235),AT5G04020(AT5G04020),AT5G58150(AT5G58150),AT2G39380(EXO70H2),AT3G20210(DELTA-VPE),AT5G18080(SAUR24),AT1G70140(FH8),AT5G25250(FLOT1),AT5G25130(CYP71B12),AT4G13340(LRX3),AT4G28850(XTH26),AT1G09750(AT1G09750),AT2G16900(…
GO:0004497	monooxygenase activity	59 of 1057 in the list	314 of 17324 in the genome	3.07e-12	AT5G57220(CYP81F2),AT2G28860(CYP710A4),AT4G31940(CYP82C4),AT1G12200(FMO),AT5G08250(AT5G08250),AT3G26830(PAD3),AT5G04660(CYP77A4),AT1G04180(YUC9),AT5G36110(CYP716A1),AT5G42580(CYP705A12),AT5G42590(CYP71A16),AT4G37340(CYP81D3),AT1G16410(CYP79F1),AT1G19250(FMO1),AT2G28850(CYP710A3),AT3G48310(CYP71A22),AT1G12740(CYP87A2),AT5G25130(CYP71B12),AT2G30750(CYP71A12),AT2G40890(CYP98A3),AT5G25180(CYP71B14),A…
GO:0016705	oxidoreductase activity, acting on paired donors, with incorporation or reduction of molecular oxygen	66 of 1057 in the list	383 of 17324 in the genome	6e-12	AT3G26200(CYP71B22),AT4G22755(AT4G22755),AT5G23190(CYP86B1),AT4G13770(CYP83A1),AT2G34490(CYP710A2),AT1G66540(AT1G66540),AT2G12190(AT2G12190),AT5G14400(CYP724A1),AT5G36130(AT5G36130),AT5G61290(AT5G61290),AT4G20235(CYP71A28),AT3G30180(BR6OX2),AT5G36140(CYP716A2),AT4G04930(DES-1-LIKE),AT5G04660(CYP77A4),AT5G24530(DMR6),AT2G28860(CYP710A4),AT5G07200(GA20OX3),AT4G13310(CYP71A20),AT1G62540(AT1G62540),A…
GO:0042221	response to chemical	256 of 1012 in the list	2686 of 16226 in the genome	2.11e-10	AT2G26750(AT2G26750),AT2G01200(IAA32),AT4G21840(MSRB8),AT1G48130(PER1),AT1G14550(AT1G14550),AT4G12555(AT4G12555),AT2G36580(AT2G36580),AT2G41230(ORS1),AT3G49120(PRXCB),AT5G16970(AER),AT5G15960(KIN1),AT5G22570(WRKY38),AT1G63840(AT1G63840),AT1G08650(PPCK1),AT5G65980(AT5G65980),AT3G11260(WOX5),AT4G36110(SAUR9),AT4G34050(CCoAOMT1),AT5G18030(AT5G18030),AT1G74890(ARR15),AT4G12550(AIR1),AT1G70700(TIFY7),…
GO:0006950	response to stress	297 of 1012 in the list	3264 of 16226 in the genome	3.84e-10	ATCG00020(PSBA),AT2G25090(CIPK16),AT1G69880(TH8),AT3G10113(AT3G10113),AT1G20440(COR47),AT4G23680(AT4G23680),AT2G47190(MYB2),AT4G20830(AT4G20830),AT5G36920(AT5G36920),AT1G26380(AT1G26380),AT5G66815(AT5G66815),AT4G04830(MSRB5),AT4G19690(IRT1),AT2G37770(ChlAKR),AT1G68320(MYB62),AT1G72930(TIR),AT4G14630(GLP9),AT1G17950(MYB52),AT1G66200(GSR2),AT1G02920(GSTF7),AT5G27420(CNI1),AT5G24030(SLAH3),AT3G59930…
GO:0005618	cell wall	93 of 1122 in the list	743 of 19125 in the genome	5.23e-10	AT4G12470(AZI1),AT5G57550(XTH25),AT1G05260(RCI3),AT4G18670(AT4G18670),AT5G09530(PELPK1),AT5G41900(AT5G41900),AT4G24890(PAP24),AT5G59320(LTP3),AT3G17070(AT3G17070),AT4G12495(AT4G12495),AT2G41850(PGAZAT),AT4G16563(AT4G16563),AT3G20210(DELTA-VPE),AT4G13340(LRX3),AT1G65310(XTH17),AT5G20860(AT5G20860),AT5G55590(QRT1),AT5G39160(AT5G39160),AT4G38770(PRP4),AT1G26390(AT1G26390),AT1G09750(AT1G09750),AT4G28…
GO:0030312	external encapsulating structure	93 of 1122 in the list	743 of 19125 in the genome	5.23e-10	AT5G39160(AT5G39160),AT4G38770(PRP4),AT1G26390(AT1G26390),AT4G28850(XTH26),AT1G09750(AT1G09750),AT1G21310(EXT3),AT5G39150(AT5G39150),AT1G02930(GSTF6),AT2G21610(PE11),AT1G78660(GGH1),AT3G16525(AT3G16525),AT1G44130(AT1G44130),AT5G38930(AT5G38930),AT4G25810(XTR6),AT2G16060(HB1),AT5G39120(AT5G39120),AT4G11320(AT4G11320),AT1G33600(AT1G33600),AT5G39110(AT5G39110),AT1G32960(SBT3.3),AT5G39580(AT5G39580),…
GO:0031224	intrinsic component of membrane	497 of 1122 in the list	6668 of 19125 in the genome	2.07e-09	AT5G65980(AT5G65980),AT5G57400(AT5G57400),AT4G23400(PIP1%3B5),AT1G63840(AT1G63840),AT2G04495(AT2G04495),AT4G13390(EXT12),AT2G28850(CYP710A3),AT5G46871(AT5G46871),AT1G22600(AT1G22600),AT2G48140(EDA4),AT5G49340(TBL4),AT3G21670(AT3G21670),AT4G13310(CYP71A20),AT1G11300(AT1G11300),AT1G50740(AT1G50740),AT1G66570(SUC7),AT2G28860(CYP710A4),AT3G28310(AT3G28310),AT3G14380(AT3G14380),AT5G44550(AT5G44550),AT…
GO:0001101	response to acid chemical	127 of 1012 in the list	1094 of 16226 in the genome	4.36e-09	AT1G12010(AT1G12010),AT3G09940(MDHAR),AT1G70700(TIFY7),AT1G43910(AT1G43910),AT5G07200(GA20OX3),AT5G40990(GLIP1),AT1G22810(AT1G22810),AT1G10480(ZFP5),AT2G29130(LAC2),AT3G24650(ABI3),AT5G24530(DMR6),AT3G61430(PIP1A),AT2G37180(RD28),AT5G39860(PRE1),AT3G53420(PIP2A),AT5G24110(WRKY30),AT4G04710(CPK22),AT2G14610(PR1),AT5G16770(MYB9),AT1G63840(AT1G63840),AT1G75750(GASA1),AT4G20860(AT4G20860),AT1G27730(S…
GO:0009698	phenylpropanoid metabolic process	29 of 1012 in the list	104 of 16226 in the genome	5.13e-09	AT2G37040(PAL1),AT1G79180(MYB63),AT2G29130(LAC2),AT3G21240(4CL2),AT3G44550(FAR5),AT5G58910(LAC16),AT3G44540(FAR4),AT5G07130(LAC13),AT4G34050(CCoAOMT1),AT4G33790(CER4),AT5G23190(CYP86B1),AT3G21560(UGT84A2),AT5G66690(UGT72E2),AT5G05390(LAC12),AT5G58860(CYP86A1),AT2G40370(LAC5),AT1G52760(LysoPL2),AT3G21230(4CL5),AT3G10340(PAL4),AT1G22640(MYB3),AT1G61810(BGLU45),AT5G13580(ABCG6),AT3G11430(GPAT5),AT1G…
GO:1901700	response to oxygen-containing compound	156 of 1012 in the list	1456 of 16226 in the genome	7.25e-09	AT5G59320(LTP3),AT1G66600(ABO3),AT3G26830(PAD3),AT2G42540(COR15A),AT1G43160(RAP2.6),AT3G30775(ERD5),AT2G44080(ARL),AT1G16370(OCT6),AT4G11170(AT4G11170),AT4G02380(SAG21),AT3G46070(AT3G46070),AT4G31710(GLR2.4),AT4G12470(AZI1),AT1G74500(BS1),AT1G02820(LEA3),AT5G59310(LTP4),AT5G51060(RHD2),AT3G50980(XERO1),AT2G14560(LURP1),AT3G46090(ZAT7),AT5G11210(GLR2.5),AT1G70175(AT1G70175),AT1G15550(GA3OX1),AT4G2…
GO:0005506	iron ion binding	56 of 1057 in the list	357 of 17324 in the genome	3e-08	AT3G20935(CYP705A28),AT5G23190(CYP86B1),AT3G26210(CYP71B23),AT4G13770(CYP83A1),AT3G26200(CYP71B22),AT4G22755(AT4G22755),AT1G73340(AT1G73340),ATCG00570(PSBF),AT4G15393(CYP702A5),AT5G36130(AT5G36130),AT3G26170(CYP71B19),AT4G15330(CYP705A1),AT4G20235(CYP71A28),AT4G37370(CYP81D8),AT3G26230(CYP71B24),AT5G36140(CYP716A2),AT3G14620(CYP72A8),AT3G32047(AT3G32047),AT3G30180(BR6OX2),AT1G66540(AT1G66540),AT5…
GO:0006979	response to oxidative stress	65 of 1012 in the list	433 of 16226 in the genome	4.11e-08	AT1G51402(AT1G51402),AT1G69880(TH8),AT1G14550(AT1G14550),AT1G68850(AT1G68850),AT4G21840(MSRB8),AT5G07460(PMSR2),AT4G20830(AT4G20830),AT3G16670(AT3G16670),AT1G64360(AT1G64360),AT4G36430(AT4G36430),AT1G59860(AT1G59860),AT4G19690(IRT1),AT4G04830(MSRB5),AT1G66950(ABCG39),AT5G16970(AER),AT1G02920(GSTF7),AT3G49120(PRXCB),AT5G40153(AT5G40153),AT3G57520(SIP2),AT4G23150(CRK7),AT2G19310(AT2G19310),AT1G5276…
GO:0045735	nutrient reservoir activity	20 of 1057 in the list	58 of 17324 in the genome	4.14e-08	AT5G39100(GLP6),AT5G39120(AT5G39120),AT5G54740(SESA5),AT4G27160(SESA3),AT5G39180(AT5G39180),AT1G03880(CRU2),AT4G27150(SESA2),AT2G28490(AT2G28490),AT5G39110(AT5G39110),AT4G27140(SESA1),AT4G14630(GLP9),AT1G09560(GLP5),AT5G39130(AT5G39130),AT5G38930(AT5G38930),AT5G24770(VSP2),AT5G39160(AT5G39160),AT4G28520(CRU3),AT5G44120(CRA1),AT5G39190(GER2),AT5G39150(AT5G39150)
GO:0016709	oxidoreductase activity, acting on paired donors, with incorporation or reduction of molecular oxygen, NAD(P)H as one donor, and incorporation of one atom of oxygen	37 of 1057 in the list	192 of 17324 in the genome	1.7e-07	AT3G26210(CYP71B23),AT3G20935(CYP705A28),AT4G13770(CYP83A1),AT4G22755(AT4G22755),AT3G26200(CYP71B22),AT5G43890(YUC5),AT4G15330(CYP705A1),AT5G61290(AT5G61290),AT3G26170(CYP71B19),AT3G32047(AT3G32047),AT5G24160(SQE6),AT4G20235(CYP71A28),AT4G37370(CYP81D8),AT3G26230(CYP71B24),AT2G12190(AT2G12190),AT1G66540(AT1G66540),AT5G67310(CYP81G1),AT1G62570(AT1G62570),AT3G13730(CYP90D1),AT5G57220(CYP81F2),AT4G3…
GO:0031226	intrinsic component of plasma membrane	47 of 1122 in the list	315 of 19125 in the genome	6.5e-07	AT1G79480(AT1G79480),AT5G51060(RHD2),AT4G25010(SWEET14),AT5G06330(AT5G06330),AT5G35740(AT5G35740),AT5G53870(ENODL1),AT4G23400(PIP1%3B5),AT3G29810(COBL2),AT3G46550(SOS5),AT2G35980(YLS9),AT3G61430(PIP1A),AT2G37180(RD28),AT5G47450(TIP2%3B3),AT5G14870(CNGC18),AT3G53420(PIP2A),AT1G66570(SUC7),AT3G28007(SWEET4),AT5G53190(SWEET3),AT4G14400(ACD6),AT1G64780(AMT1%3B2),AT5G50790(SWEET10),AT5G42100(BG_PPAP),…
GO:0044425	membrane part	504 of 1122 in the list	7037 of 19125 in the genome	1.03e-06	AT5G35735(AT5G35735),AT1G03700(AT1G03700),AT2G23270(AT2G23270),AT3G20865(AGP40),AT1G43650(UMAMIT22),AT3G50120(AT3G50120),ATCG00680(PSBB),AT4G23150(CRK7),AT1G58320(AT1G58320),AT5G46080(AT5G46080),ATCG00690(PSBT),AT2G29130(LAC2),AT5G04660(CYP77A4),AT3G50820(PSBO2),AT2G35980(YLS9),AT3G61430(PIP1A),AT1G10540(NAT8),AT3G25610(AT3G25610),AT4G04930(DES-1-LIKE),AT3G53420(PIP2A),AT1G36622(AT1G36622),AT3G45…
GO:0048046	apoplast	61 of 1122 in the list	475 of 19125 in the genome	1.27e-06	AT3G50610(AT3G50610),AT1G09560(GLP5),AT4G28460(AT4G28460),AT1G05065(CLE20),AT3G49110(PRXCA),AT2G10940(AT2G10940),AT4G20835(AT4G20835),AT5G59320(LTP3),AT5G07130(LAC13),AT5G57550(XTH25),AT2G28470(BGAL8),AT3G16530(AT3G16530),AT5G39190(GER2),AT4G25000(AMY1),AT2G29130(LAC2),AT1G23760(JP630),AT5G33340(CDR1),AT1G64160(DIR5),AT1G65310(XTH17),AT2G14610(PR1),AT5G66816(AT5G66816),AT3G48580(XTH11),AT2G21100(…
GO:0006952	defense response	140 of 1012 in the list	1377 of 16226 in the genome	3.84e-06	AT1G19250(FMO1),AT4G12470(AZI1),AT5G33355(AT5G33355),AT4G37340(CYP81D3),AT4G11170(AT4G11170),AT4G02380(SAG21),AT1G43160(RAP2.6),AT3G26830(PAD3),AT4G11650(OSM34),AT3G30775(ERD5),AT2G02930(GSTF3),AT4G12495(AT4G12495),AT5G57220(CYP81F2),AT1G23120(AT1G23120),AT5G04020(AT5G04020),AT5G09440(EXL4),AT5G33340(CDR1),AT5G14180(MPL1),AT2G30750(CYP71A12),AT5G23840(AT5G23840),AT3G63360(AT3G63360),AT5G35580(AT5…
GO:0009699	phenylpropanoid biosynthetic process	20 of 1012 in the list	68 of 16226 in the genome	4.03e-06	AT3G44540(FAR4),AT4G34050(CCoAOMT1),AT4G33790(CER4),AT5G23190(CYP86B1),AT2G37040(PAL1),AT1G79180(MYB63),AT3G44550(FAR5),AT1G61820(BGLU46),AT3G11430(GPAT5),AT5G63560(FACT),AT1G64160(DIR5),AT1G80820(CCR2),AT5G48930(HCT),AT5G58860(CYP86A1),AT1G52760(LysoPL2),AT3G21230(4CL5),AT3G10340(PAL4),AT5G13580(ABCG6),AT1G22640(MYB3),AT1G61810(BGLU45)
GO:0044459	plasma membrane part	52 of 1122 in the list	388 of 19125 in the genome	4.08e-06	AT5G53190(SWEET3),AT4G14400(ACD6),AT1G64780(AMT1%3B2),AT5G42100(BG_PPAP),AT5G50790(SWEET10),AT1G72230(AT1G72230),AT2G47160(BOR1),AT4G17340(TIP2%3B2),AT1G76430(PHT1%3B9),AT5G44130(FLA13),AT3G57240(BG3),AT5G41280(AT5G41280),AT2G02850(ARPN),AT1G73190(TIP3%3B1),AT4G05220(AT4G05220),AT3G54820(PIP2%3B5),AT3G62270(AT3G62270),AT5G36870(GSL09),AT5G37820(NIP4%3B2),AT3G46900(COPT2),AT3G24300(AMT1%3B3),AT5G5…
GO:0016021	integral component of membrane	466 of 1122 in the list	6494 of 19125 in the genome	5.85e-06	AT5G01015(AT5G01015),AT5G40420(OLEO2),AT3G13730(CYP90D1),AT2G04040(DTX1),AT1G21140(AT1G21140),AT1G64780(AMT1%3B2),AT1G61380(SD1-29),AT2G17050(AT2G17050),AT1G55940(CYP708A1),AT1G24070(CSLA10),AT1G64065(AT1G64065),AT1G34580(AT1G34580),AT1G52870(AT1G52870),AT4G15330(CYP705A1),AT2G34610(AT2G34610),AT1G32450(NRT1.5),AT1G66830(AT1G66830),AT5G60780(NRT2.3),AT2G36590(ProT3),AT2G44480(BGLU17),AT1G61050(AT…
GO:0042493	response to drug	67 of 1012 in the list	513 of 16226 in the genome	8.29e-06	AT5G04340(ZAT6),AT3G53420(PIP2A),AT5G24110(WRKY30),AT3G16530(AT3G16530),AT5G24530(DMR6),AT5G40990(GLIP1),AT1G08650(PPCK1),AT2G14610(PR1),AT5G56080(NAS2),AT5G56960(AT5G56960),AT2G19310(AT2G19310),AT1G21250(WAK1),AT1G52760(LysoPL2),AT4G38620(MYB4),AT1G66700(PXMT1),AT1G27730(STZ),AT5G27420(CNI1),AT4G25640(DTX35),AT5G66815(AT5G66815),AT4G19690(IRT1),AT1G66950(ABCG39),AT1G79180(MYB63),AT1G68320(MYB62)…
GO:0005887	integral component of plasma membrane	28 of 1122 in the list	150 of 19125 in the genome	8.48e-06	AT4G17340(TIP2%3B2),AT4G25010(SWEET14),AT1G76430(PHT1%3B9),AT4G23400(PIP1%3B5),AT5G53190(SWEET3),AT4G14400(ACD6),AT5G51060(RHD2),AT1G64780(AMT1%3B2),AT5G50790(SWEET10),AT2G47160(BOR1),AT1G31885(NIP3%3B1),AT2G37170(PIP2B),AT2G34390(NIP2%3B1),AT3G63380(AT3G63380),AT3G28007(SWEET4),AT1G66570(SUC7),AT1G78000(SULTR1%3B2),AT1G73190(TIP3%3B1),AT3G61430(PIP1A),AT3G62270(AT3G62270),AT3G54820(PIP2%3B5),AT5…
GO:0031225	anchored component of membrane	44 of 1122 in the list	310 of 19125 in the genome	9.32e-06	AT1G68723(AT1G68723),AT4G20835(AT4G20835),AT5G13900(AT5G13900),AT2G44300(AT2G44300),AT3G46550(SOS5),AT2G35980(YLS9),AT3G29810(COBL2),AT2G23130(AGP17),AT5G53870(ENODL1),AT5G35740(AT5G35740),AT5G06330(AT5G06330),AT2G14890(AGP9),AT3G20865(AGP40),AT2G48140(EDA4),AT1G79480(AT1G79480),AT1G70175(AT1G70175),AT1G64640(ENODL8),AT5G10770(AT5G10770),AT2G27035(ENODL20),AT1G70170(MMP),AT5G62630(HIPL2),AT5G0747…
GO:0009719	response to endogenous stimulus	159 of 1012 in the list	1652 of 16226 in the genome	1.36e-05	AT5G56080(NAS2),AT1G75750(GASA1),AT2G28085(AT2G28085),AT3G30210(MYB121),AT5G52020(AT5G52020),AT1G66700(PXMT1),AT4G38620(MYB4),AT1G21250(WAK1),AT1G18100(E12A11),AT2G44990(CCD7),AT3G09940(MDHAR),AT4G24180(TLP1),AT3G12830(AT3G12830),AT1G43910(AT1G43910),AT3G49110(PRXCA),AT5G40990(GLIP1),AT1G10370(ERD9),AT1G22810(AT1G22810),AT2G47520(ERF71),AT5G24530(DMR6),AT2G37180(RD28),AT3G53420(PIP2A),AT1G67100(L…
GO:0004601	peroxidase activity	27 of 1057 in the list	134 of 17324 in the genome	1.53e-05	AT2G18150(AT2G18150),AT4G36430(AT4G36430),AT5G51060(RHD2),AT4G02520(GSTF2),AT1G68850(AT1G68850),AT5G39580(AT5G39580),AT4G08780(AT4G08780),AT5G40153(AT5G40153),AT5G06730(AT5G06730),AT1G14550(AT1G14550),AT1G48130(PER1),AT5G14130(AT5G14130),AT3G17070(AT3G17070),AT4G08770(Prx37),AT3G49110(PRXCA),AT2G35380(AT2G35380),AT5G19880(AT5G19880),AT4G37520(AT4G37520),AT3G49120(PRXCB),AT1G09090(RBOHB),AT1G14540…
GO:0005886	plasma membrane	226 of 1122 in the list	2806 of 19125 in the genome	3.52e-05	AT1G64640(ENODL8),AT4G14630(GLP9),AT5G24030(SLAH3),AT1G21890(UMAMIT19),AT5G07475(AT5G07475),AT4G19690(IRT1),AT1G26380(AT1G26380),AT5G15960(KIN1),AT1G73190(TIP3%3B1),AT5G60490(FLA12),AT5G41280(AT5G41280),AT5G41300(AT5G41300),AT4G20830(AT4G20830),AT2G01200(IAA32),AT1G74010(AT1G74010),AT3G47220(PLC9),AT4G15230(ABCG30),AT5G50790(SWEET10),AT5G61560(AT5G61560),AT1G02620(AT1G02620),AT1G68725(AGP19),AT3G…
GO:0010033	response to organic substance	179 of 1012 in the list	1946 of 16226 in the genome	3.95e-05	AT4G13790(AT4G13790),AT4G02520(GSTF2),AT5G01900(WRKY62),AT1G06160(ORA59),AT3G50480(HR4),AT2G14580(PRB1),AT1G22640(MYB3),AT1G22500(ATL15),AT3G14370(WAG2),AT5G14920(AT5G14920),AT5G52310(LTI78),AT1G53940(GLIP2),AT5G16600(MYB43),AT3G25190(AT3G25190),AT4G34790(AT4G34790),AT3G44290(NAC060),AT1G15550(GA3OX1),AT3G46090(ZAT7),AT2G14560(LURP1),AT5G11210(GLR2.5),AT1G70175(AT1G70175),AT5G18020(SAUR20),AT5G51…
GO:0016684	oxidoreductase activity, acting on peroxide as acceptor	27 of 1057 in the list	141 of 17324 in the genome	4.66e-05	AT1G68850(AT1G68850),AT5G51060(RHD2),AT4G02520(GSTF2),AT4G08780(AT4G08780),AT5G39580(AT5G39580),AT5G40153(AT5G40153),AT5G06730(AT5G06730),AT1G14550(AT1G14550),AT1G48130(PER1),AT2G18150(AT2G18150),AT4G36430(AT4G36430),AT1G14540(PER4),AT1G19230(AT1G19230),AT1G05260(RCI3),AT3G01190(AT3G01190),AT2G24800(AT2G24800),AT4G25090(AT4G25090),AT5G47000(AT5G47000),AT5G14130(AT5G14130),AT3G17070(AT3G17070),AT4…
GO:0042744	hydrogen peroxide catabolic process	21 of 1012 in the list	86 of 16226 in the genome	6.21e-05	AT3G49120(PRXCB),AT4G37520(AT4G37520),AT2G35380(AT2G35380),AT5G19880(AT5G19880),AT4G08770(Prx37),AT3G49110(PRXCA),AT3G17070(AT3G17070),AT5G14130(AT5G14130),AT5G47000(AT5G47000),AT3G01190(AT3G01190),AT2G24800(AT2G24800),AT1G05260(RCI3),AT1G14540(PER4),AT4G36430(AT4G36430),AT2G18150(AT2G18150),AT1G14550(AT1G14550),AT5G06730(AT5G06730),AT5G40153(AT5G40153),AT4G08780(AT4G08780),AT5G39580(AT5G39580),A…
GO:0009725	response to hormone	154 of 1012 in the list	1628 of 16226 in the genome	7.63e-05	AT1G21250(WAK1),AT1G18100(E12A11),AT3G30210(MYB121),AT5G52020(AT5G52020),AT1G66700(PXMT1),AT4G38620(MYB4),AT2G28085(AT2G28085),AT1G75750(GASA1),AT5G56080(NAS2),AT3G53420(PIP2A),AT2G37180(RD28),AT2G47520(ERF71),AT5G24530(DMR6),AT5G40990(GLIP1),AT1G22810(AT1G22810),AT1G10370(ERD9),AT3G49110(PRXCA),AT1G43910(AT1G43910),AT3G09940(MDHAR),AT4G24180(TLP1),AT3G12830(AT3G12830),AT2G44990(CCD7),AT1G04370(E…
GO:0009607	response to biotic stimulus	119 of 1012 in the list	1174 of 16226 in the genome	8.2e-05	AT1G66540(AT1G66540),AT1G13230(AT1G13230),AT1G75040(PR5),AT4G23680(AT4G23680),AT5G21150(AGO9),AT4G14400(ACD6),AT1G20440(COR47),AT5G36920(AT5G36920),AT3G45390(AT3G45390),AT2G43570(CHI),AT3G24510(AT3G24510),AT5G24660(LSU2),AT3G56710(SIB1),AT1G34047(AT1G34047),AT3G14210(ESM1),AT1G74710(EDS16),AT5G22570(WRKY38),AT2G23620(MES1),AT4G19690(IRT1),AT3G59930(AT3G59930),AT2G39350(ABCG1),AT4G13770(CYP83A1),A…
GO:0031012	extracellular matrix	12 of 1122 in the list	37 of 19125 in the genome	0.00014	AT2G05380(GRP3S),AT1G32960(SBT3.3),AT2G02850(ARPN),AT5G39190(GER2),AT2G47160(BOR1),AT2G22860(PSK2),AT1G24140(AT1G24140),AT5G39160(AT5G39160),AT5G39130(AT5G39130),AT1G70170(MMP),AT1G70175(AT1G70175),AT3G49780(PSK4)
GO:0016020	membrane	609 of 1122 in the list	9049 of 19125 in the genome	0.00016	AT3G46270(AT3G46270),AT4G35060(HIPP25),AT1G08860(BON3),AT5G16170(AT5G16170),AT3G28270(AT3G28270),AT2G18480(AT2G18480),AT2G34360(AT2G34360),AT5G66110(HIPP27),AT4G01140(AT4G01140),AT1G19230(AT1G19230),AT3G25770(AOC2),AT2G14890(AGP9),AT5G25180(CYP71B14),AT4G14390(AT4G14390),AT4G18760(RLP51),AT5G56970(CKX3),AT4G04490(CRK36),AT2G27035(ENODL20),ATMG00590(ORF313),AT1G26700(MLO14),AT2G21610(PE11),AT2G041…
GO:0005199	structural constituent of cell wall	12 of 1057 in the list	34 of 17324 in the genome	0.00018	AT3G28550(AT3G28550),AT4G13340(LRX3),AT4G18670(AT4G18670),AT1G26250(AT1G26250),AT1G26240(AT1G26240),AT2G15880(AT2G15880),AT4G13390(EXT12),AT2G43150(AT2G43150),AT1G21313(AT1G21313),AT1G26255(AT1G26255),AT1G49490(AT1G49490),AT1G21310(EXT3)
GO:0042743	hydrogen peroxide metabolic process	21 of 1012 in the list	92 of 16226 in the genome	0.00021	AT5G40153(AT5G40153),AT5G06730(AT5G06730),AT1G14550(AT1G14550),AT1G68850(AT1G68850),AT5G39580(AT5G39580),AT4G08780(AT4G08780),AT2G18150(AT2G18150),AT4G36430(AT4G36430),AT3G01190(AT3G01190),AT2G24800(AT2G24800),AT5G47000(AT5G47000),AT1G14540(PER4),AT1G05260(RCI3),AT3G49110(PRXCA),AT4G08770(Prx37),AT5G19880(AT5G19880),AT2G35380(AT2G35380),AT3G49120(PRXCB),AT4G37520(AT4G37520),AT5G14130(AT5G14130),A…
GO:0016209	antioxidant activity	32 of 1057 in the list	201 of 17324 in the genome	0.00027	AT3G49120(PRXCB),AT5G43520(AT5G43520),AT1G69880(TH8),AT1G14550(AT1G14550),AT1G48130(PER1),AT1G68850(AT1G68850),AT2G42060(AT2G42060),AT4G02520(GSTF2),AT5G39580(AT5G39580),AT4G36430(AT4G36430),AT1G20990(AT1G20990),AT2G24800(AT2G24800),AT3G01190(AT3G01190),AT5G47000(AT5G47000),AT4G25090(AT4G25090),AT1G14540(PER4),AT2G28270(AT2G28270),AT1G05260(RCI3),AT1G19230(AT1G19230),AT3G49110(PRXCA),AT4G08770(Pr…
GO:0005372	water transmembrane transporter activity	12 of 1057 in the list	35 of 17324 in the genome	0.00027	AT2G34390(NIP2%3B1),AT2G37170(PIP2B),AT4G17340(TIP2%3B2),AT1G31885(NIP3%3B1),AT4G23400(PIP1%3B5),AT1G73190(TIP3%3B1),AT3G54820(PIP2%3B5),AT3G61430(PIP1A),AT5G47450(TIP2%3B3),AT2G37180(RD28),AT5G37820(NIP4%3B2),AT3G53420(PIP2A)
GO:0015250	water channel activity	12 of 1057 in the list	35 of 17324 in the genome	0.00027	AT4G23400(PIP1%3B5),AT2G37170(PIP2B),AT2G34390(NIP2%3B1),AT4G17340(TIP2%3B2),AT1G31885(NIP3%3B1),AT3G53420(PIP2A),AT2G37180(RD28),AT5G37820(NIP4%3B2),AT5G47450(TIP2%3B3),AT3G54820(PIP2%3B5),AT3G61430(PIP1A),AT1G73190(TIP3%3B1)
GO:0044421	extracellular region part	28 of 1122 in the list	179 of 19125 in the genome	0.00036	AT1G26600(CLE9),AT2G05380(GRP3S),AT5G39190(GER2),AT2G31081(CLE4),AT5G40990(GLIP1),AT2G02850(ARPN),AT5G39160(AT5G39160),AT1G24140(AT1G24140),AT1G63245(CLE14),AT5G39130(AT5G39130),AT4G18596(AT4G18596),AT1G78660(GGH1),AT1G70170(MMP),AT2G31082(CLE7),AT1G05065(CLE20),AT1G70175(AT1G70175),AT3G49780(PSK4),AT2G35150(EXL7),AT1G32960(SBT3.3),AT5G09440(EXL4),AT4G29740(CKX4),AT5G64770(RGF9),AT2G47160(BOR1),A…
GO:0051707	response to other organism	113 of 1012 in the list	1130 of 16226 in the genome	0.00036	AT5G46040(AT5G46040),AT5G46871(AT5G46871),AT4G01700(AT4G01700),AT1G21250(WAK1),AT4G23150(CRK7),AT2G18660(PNP-A),AT5G52020(AT5G52020),AT1G66700(PXMT1),AT4G22214(AT4G22214),AT5G38900(AT5G38900),AT5G42223(AT5G42223),AT2G43520(TI2),AT2G14610(PR1),AT2G45220(AT2G45220),AT3G16530(AT3G16530),AT2G35980(YLS9),AT5G24530(DMR6),AT5G40990(GLIP1),AT5G03210(DIP2),AT4G11530(CRK34),AT3G49110(PRXCA),AT4G12500(AT4G1…
GO:0009605	response to external stimulus	139 of 1012 in the list	1469 of 16226 in the genome	0.00037	AT1G22810(AT1G22810),AT5G40990(GLIP1),AT5G24530(DMR6),AT2G35980(YLS9),AT2G45220(AT2G45220),AT4G24180(TLP1),AT3G09940(MDHAR),AT1G43910(AT1G43910),AT3G49110(PRXCA),AT4G11530(CRK34),AT1G66700(PXMT1),AT5G52020(AT5G52020),AT1G21250(WAK1),AT4G23150(CRK7),AT5G46040(AT5G46040),AT2G02990(RNS1),AT2G14610(PR1),AT5G42223(AT5G42223),AT4G22214(AT4G22214),AT2G23620(MES1),AT2G39350(ABCG1),AT4G16860(RPP4),AT1G132…
GO:0043207	response to external biotic stimulus	113 of 1012 in the list	1133 of 16226 in the genome	0.00042	AT5G42223(AT5G42223),AT2G43520(TI2),AT5G38900(AT5G38900),AT4G22214(AT4G22214),AT2G14610(PR1),AT4G01700(AT4G01700),AT4G23150(CRK7),AT1G21250(WAK1),AT5G46871(AT5G46871),AT5G46040(AT5G46040),AT1G66700(PXMT1),AT5G52020(AT5G52020),AT2G18660(PNP-A),AT4G12500(AT4G12500),AT3G49110(PRXCA),AT4G11530(CRK34),AT5G03210(DIP2),AT4G24180(TLP1),AT3G09940(MDHAR),AT3G16530(AT3G16530),AT2G45220(AT2G45220),AT5G40990(…
GO:0051187	cofactor catabolic process	23 of 1012 in the list	113 of 16226 in the genome	0.00051	AT4G36430(AT4G36430),AT2G18150(AT2G18150),AT1G14550(AT1G14550),AT5G06730(AT5G06730),AT5G40153(AT5G40153),AT4G08780(AT4G08780),AT5G39580(AT5G39580),AT1G68850(AT1G68850),AT4G37520(AT4G37520),AT3G49120(PRXCB),AT5G19880(AT5G19880),AT2G35380(AT2G35380),AT4G08770(Prx37),AT3G49110(PRXCA),AT3G17070(AT3G17070),AT1G58300(HO4),AT5G14130(AT5G14130),AT5G47000(AT5G47000),AT2G24800(AT2G24800),AT3G01190(AT3G0119…
GO:0042737	drug catabolic process	36 of 1012 in the list	239 of 16226 in the genome	0.00099	AT3G26610(AT3G26610),AT4G08780(AT4G08780),AT3G10340(PAL4),AT5G40153(AT5G40153),AT5G06730(AT5G06730),AT4G01700(AT4G01700),AT5G55590(QRT1),AT2G18150(AT2G18150),AT3G24230(AT3G24230),AT5G20860(AT5G20860),AT1G14540(PER4),AT5G24530(DMR6),AT2G37040(PAL1),AT1G05260(RCI3),AT2G45220(AT2G45220),AT3G01190(AT3G01190),AT2G24800(AT2G24800),AT5G47000(AT5G47000),AT5G14130(AT5G14130),AT3G17070(AT3G17070),AT3G49110…
GO:0009505	plant-type cell wall	36 of 1122 in the list	275 of 19125 in the genome	0.00102	AT5G09530(PELPK1),AT5G12950(AT5G12950),AT3G49110(PRXCA),AT4G20835(AT4G20835),AT3G17070(AT3G17070),AT3G01190(AT3G01190),AT2G24800(AT2G24800),AT4G12470(AZI1),AT3G16530(AT3G16530),AT1G05260(RCI3),AT1G75750(GASA1),AT4G20860(AT4G20860),AT1G65310(XTH17),AT4G13340(LRX3),AT1G21313(AT1G21313),AT4G16563(AT4G16563),AT3G20210(DELTA-VPE),AT1G21250(WAK1),AT3G49120(PRXCB),AT1G44130(AT1G44130),AT5G18470(AT5G1847…
GO:0042445	hormone metabolic process	34 of 1012 in the list	230 of 16226 in the genome	0.00307	AT2G36800(DOGT1),AT4G26200(ACS7),AT5G07200(GA20OX3),AT2G43840(UGT74F1),AT1G12010(AT1G12010),AT2G44990(CCD7),AT5G21482(CKX7),AT1G16410(CYP79F1),AT3G44300(NIT2),AT1G04180(YUC9),AT5G24530(DMR6),AT5G36110(CYP716A1),AT3G25770(AOC2),AT5G19040(IPT5),AT2G35990(LOG2),AT1G12740(CYP87A2),AT1G67110(CYP735A2),AT5G56970(CKX3),AT1G80340(GA3OX2),AT5G43890(YUC5),AT1G15550(GA3OX1),AT4G15393(CYP702A5),AT1G73340(AT1…
GO:0016144	S-glycoside biosynthetic process	12 of 1012 in the list	39 of 16226 in the genome	0.00345	AT4G12030(BAT5),AT5G57220(CYP81F2),AT1G65890(AAE12),AT4G13770(CYP83A1),AT5G23010(MAM1),AT3G19710(BCAT4),AT1G65880(BZO1),AT1G62540(AT1G62540),AT1G65860(AT1G65860),AT1G62570(AT1G62570),AT1G16410(CYP79F1),AT3G58990(IPMI1)
GO:0019758	glycosinolate biosynthetic process	12 of 1012 in the list	39 of 16226 in the genome	0.00345	AT4G12030(BAT5),AT5G57220(CYP81F2),AT1G65890(AAE12),AT5G23010(MAM1),AT4G13770(CYP83A1),AT1G62540(AT1G62540),AT1G65880(BZO1),AT1G65860(AT1G65860),AT3G19710(BCAT4),AT3G58990(IPMI1),AT1G62570(AT1G62570),AT1G16410(CYP79F1)
GO:0019761	glucosinolate biosynthetic process	12 of 1012 in the list	39 of 16226 in the genome	0.00345	AT4G13770(CYP83A1),AT5G23010(MAM1),AT4G12030(BAT5),AT1G65890(AAE12),AT5G57220(CYP81F2),AT1G62570(AT1G62570),AT1G16410(CYP79F1),AT3G58990(IPMI1),AT3G19710(BCAT4),AT1G62540(AT1G62540),AT1G65860(AT1G65860),AT1G65880(BZO1)
GO:0098542	defense response to other organism	91 of 1012 in the list	901 of 16226 in the genome	0.00384	AT3G63360(AT3G63360),AT4G22212(AT4G22212),AT5G33340(CDR1),AT5G09440(EXL4),AT1G02450(NIMIN1),AT4G23200(CRK12),AT2G02930(GSTF3),AT4G12495(AT4G12495),AT5G57220(CYP81F2),AT3G26830(PAD3),AT4G11470(CRK31),AT4G11650(OSM34),AT3G30775(ERD5),AT1G12200(FMO),AT5G61890(AT5G61890),AT1G19250(FMO1),AT1G16410(CYP79F1),AT4G12470(AZI1),AT4G37340(CYP81D3),AT5G33355(AT5G33355),AT1G53940(GLIP2),AT4G37370(CYP81D8),AT4G…
GO:0050660	flavin adenine dinucleotide binding	25 of 1057 in the list	157 of 17324 in the genome	0.00457	AT1G30760(AT1G30760),AT1G26390(AT1G26390),AT1G04180(YUC9),AT1G19250(FMO1),AT1G26380(AT1G26380),AT5G43890(YUC5),AT5G21482(CKX7),AT4G20835(AT4G20835),AT1G26410(AT1G26410),AT5G56970(CKX3),AT3G09940(MDHAR),AT3G30775(ERD5),AT1G12200(FMO),AT1G14185(AT1G14185),AT1G62540(AT1G62540),AT4G29740(CKX4),AT1G65860(AT1G65860),AT2G46750(GulLO2),AT1G62570(AT1G62570),AT5G11540(GulLO3),AT4G20830(AT4G20830),AT1G26420…
GO:0010817	regulation of hormone levels	46 of 1012 in the list	363 of 16226 in the genome	0.00464	AT1G29460(AT1G29460),AT3G62150(ABCB21),AT5G56970(CKX3),AT5G50800(SWEET13),AT1G80340(GA3OX2),AT1G73340(AT1G73340),AT5G43890(YUC5),AT1G15550(GA3OX1),AT4G15393(CYP702A5),AT1G68320(MYB62),AT2G23620(MES1),AT1G74710(EDS16),AT5G36140(CYP716A2),AT3G18485(ILR2),AT3G30180(BR6OX2),AT4G37650(SHR),AT5G36130(AT5G36130),AT3G14370(WAG2),AT1G55940(CYP708A1),AT3G13730(CYP90D1),AT4G16515(RGF6),AT4G29740(CKX4),AT2G2…
GO:0036294	cellular response to decreased oxygen levels	10 of 1012 in the list	28 of 16226 in the genome	0.00521	AT1G76560(CP12-3),AT5G57220(CYP81F2),AT5G25250(FLOT1),AT2G23270(AT2G23270),AT1G26410(AT1G26410),AT1G26380(AT1G26380),AT1G19250(FMO1),AT1G14550(AT1G14550),AT1G14540(PER4),AT2G26560(PLA2A)
GO:0071453	cellular response to oxygen levels	10 of 1012 in the list	28 of 16226 in the genome	0.00521	AT1G76560(CP12-3),AT2G23270(AT2G23270),AT1G26410(AT1G26410),AT5G57220(CYP81F2),AT5G25250(FLOT1),AT1G19250(FMO1),AT1G14550(AT1G14550),AT1G26380(AT1G26380),AT2G26560(PLA2A),AT1G14540(PER4)
GO:0006790	sulfur compound metabolic process	44 of 1012 in the list	347 of 16226 in the genome	0.00741	AT3G23810(SAHH2),AT1G65880(BZO1),AT4G13770(CYP83A1),AT2G43000(NAC042),AT1G02930(GSTF6),AT5G23010(MAM1),AT1G67810(SUFE2),AT1G02920(GSTF7),AT3G44540(FAR4),AT2G29460(GSTU4),AT4G33790(CER4),AT4G12030(BAT5),AT1G62570(AT1G62570),AT1G69920(GSTU12),AT2G29450(GSTU5),AT1G66540(AT1G66540),AT3G03780(MS2),AT3G19710(BCAT4),AT5G67310(CYP81G1),AT4G02520(GSTF2),AT4G37370(CYP81D8),AT3G14210(ESM1),AT1G21110(IGMT3),…
GO:0016143	S-glycoside metabolic process	21 of 1012 in the list	113 of 16226 in the genome	0.00758	AT4G13770(CYP83A1),AT5G23010(MAM1),AT5G57220(CYP81F2),AT4G12030(BAT5),AT1G21120(IGMT2),AT2G33070(NSP2),AT1G16410(CYP79F1),AT3G58990(IPMI1),AT4G37340(CYP81D3),AT1G65880(BZO1),AT4G37370(CYP81D8),AT3G14210(ESM1),AT1G21110(IGMT3),AT1G65890(AAE12),AT1G62570(AT1G62570),AT1G66540(AT1G66540),AT3G19710(BCAT4),AT5G67310(CYP81G1),AT5G52020(AT5G52020),AT1G65860(AT1G65860),AT1G62540(AT1G62540)
GO:0019757	glycosinolate metabolic process	21 of 1012 in the list	113 of 16226 in the genome	0.00758	AT3G14210(ESM1),AT1G21110(IGMT3),AT4G37370(CYP81D8),AT1G65890(AAE12),AT1G62570(AT1G62570),AT5G52020(AT5G52020),AT1G62540(AT1G62540),AT1G65860(AT1G65860),AT3G19710(BCAT4),AT1G66540(AT1G66540),AT5G67310(CYP81G1),AT5G23010(MAM1),AT4G13770(CYP83A1),AT5G57220(CYP81F2),AT4G12030(BAT5),AT3G58990(IPMI1),AT4G37340(CYP81D3),AT1G21120(IGMT2),AT2G33070(NSP2),AT1G16410(CYP79F1),AT1G65880(BZO1)
GO:0019760	glucosinolate metabolic process	21 of 1012 in the list	113 of 16226 in the genome	0.00758	AT1G21120(IGMT2),AT2G33070(NSP2),AT1G16410(CYP79F1),AT3G58990(IPMI1),AT4G37340(CYP81D3),AT1G65880(BZO1),AT4G13770(CYP83A1),AT5G23010(MAM1),AT5G57220(CYP81F2),AT4G12030(BAT5),AT1G62570(AT1G62570),AT1G66540(AT1G66540),AT3G19710(BCAT4),AT5G67310(CYP81G1),AT5G52020(AT5G52020),AT1G65860(AT1G65860),AT1G62540(AT1G62540),AT4G37370(CYP81D8),AT3G14210(ESM1),AT1G21110(IGMT3),AT1G65890(AAE12)
GO:0022838	substrate-specific channel activity	23 of 1057 in the list	145 of 17324 in the genome	0.01095	AT4G17340(TIP2%3B2),AT3G02850(SKOR),AT4G23400(PIP1%3B5),AT1G62280(SLAH1),AT2G29110(GLR2.8),AT2G24720(GLR2.2),AT1G31885(NIP3%3B1),AT3G14810(MSL5),AT2G34390(NIP2%3B1),AT2G37170(PIP2B),AT5G24030(SLAH3),AT2G24710(GLR2.3),AT5G11210(GLR2.5),AT5G48400(ATGLR1.2),AT1G73190(TIP3%3B1),AT3G54820(PIP2%3B5),AT3G61430(PIP1A),AT5G14870(CNGC18),AT2G37180(RD28),AT5G47450(TIP2%3B3),AT5G37820(NIP4%3B2),AT4G31710(GLR…
GO:0005215	transporter activity	110 of 1057 in the list	1227 of 17324 in the genome	0.01186	AT1G79360(OCT2),AT1G66570(SUC7),AT3G45280(SYP72),AT5G04930(ALA1),ATMG00110(ABCI2),AT3G14810(MSL5),AT3G53420(PIP2A),AT5G14870(CNGC18),AT2G37180(RD28),AT3G61430(PIP1A),AT3G55090(ABCG16),AT1G10540(NAT8),AT3G25610(AT3G25610),AT4G23400(PIP1%3B5),AT2G16970(MEE15),AT4G25010(SWEET14),AT1G43650(UMAMIT22),AT5G46610(AT5G46610),AT5G46040(AT5G46040),AT3G21670(AT3G21670),AT1G62280(SLAH1),AT5G48400(ATGLR1.2),AT…
GO:0009628	response to abiotic stimulus	156 of 1012 in the list	1802 of 16226 in the genome	0.0131	AT3G49120(PRXCB),AT4G14630(GLP9),AT1G17950(MYB52),AT1G02920(GSTF7),AT1G66200(GSR2),AT5G18470(AT5G18470),AT5G24030(SLAH3),AT1G26380(AT1G26380),AT5G66815(AT5G66815),AT2G37770(ChlAKR),AT5G05270(CHIL),AT1G74710(EDS16),AT5G15960(KIN1),AT2G47190(MYB2),AT2G01900(AT2G01900),AT2G27820(PD1),AT2G26750(AT2G26750),AT4G40010(SNRK2.7),AT5G24660(LSU2),AT1G14550(AT1G14550),AT1G48130(PER1),AT1G20440(COR47),AT3G472…
GO:0009636	response to toxic substance	26 of 1012 in the list	164 of 16226 in the genome	0.01314	AT3G29670(PMAT2),AT1G52760(LysoPL2),AT4G02520(GSTF2),AT1G69920(GSTU12),ATCG00020(PSBA),AT2G29450(GSTU5),AT2G19310(AT2G19310),AT2G43570(CHI),AT1G08650(PPCK1),AT3G03190(GSTF11),AT5G39050(PMAT1),AT4G02380(SAG21),AT1G10370(ERD9),AT5G05600(AT5G05600),AT5G24110(WRKY30),AT2G29470(GSTU3),AT2G37770(ChlAKR),AT3G21560(UGT84A2),AT2G02930(GSTF3),AT2G29460(GSTU4),AT2G36800(DOGT1),AT1G49860(GSTF14),AT1G02920(GS…
GO:0009539	photosystem II reaction center	5 of 1122 in the list	9 of 19125 in the genome	0.01366	ATCG00700(PSBN),ATCG00570(PSBF),ATCG00580(PSBE),ATCG00690(PSBT),ATCG00550(PSBJ)
GO:0022857	transmembrane transporter activity	94 of 1057 in the list	1017 of 17324 in the genome	0.01519	AT5G60780(NRT2.3),AT3G15990(SULTR3%3B4),AT3G45710(AT3G45710),AT3G54820(PIP2%3B5),AT3G62270(AT3G62270),AT3G46900(COPT2),AT4G21680(NRT1.8),AT5G37820(NIP4%3B2),AT5G50800(SWEET13),AT5G52050(AT5G52050),AT2G34390(NIP2%3B1),AT2G37170(PIP2B),AT3G63380(AT3G63380),AT3G62150(ABCB21),AT1G78000(SULTR1%3B2),AT4G30120(HMA3),AT3G45700(AT3G45700),AT2G04100(AT2G04100),AT2G33205(AT2G33205),AT5G11210(GLR2.5),AT1G698…
GO:0072593	reactive oxygen species metabolic process	21 of 1012 in the list	118 of 16226 in the genome	0.01529	AT1G14540(PER4),AT1G05260(RCI3),AT3G01190(AT3G01190),AT2G24800(AT2G24800),AT5G47000(AT5G47000),AT5G14130(AT5G14130),AT3G17070(AT3G17070),AT3G49110(PRXCA),AT4G08770(Prx37),AT3G49120(PRXCB),AT4G37520(AT4G37520),AT5G19880(AT5G19880),AT2G35380(AT2G35380),AT1G68850(AT1G68850),AT4G08780(AT4G08780),AT5G39580(AT5G39580),AT5G40153(AT5G40153),AT5G06730(AT5G06730),AT1G14550(AT1G14550),AT2G18150(AT2G18150),A…
GO:0006811	ion transport	66 of 1012 in the list	619 of 16226 in the genome	0.01697	AT4G35060(HIPP25),AT3G50610(AT3G50610),AT2G24710(GLR2.3),AT5G57685(GDU3),AT2G39510(UMAMIT14),AT5G52670(AT5G52670),AT4G31710(GLR2.4),AT1G01580(FRO2),AT5G66110(HIPP27),ATCG00130(ATPF),AT2G29110(GLR2.8),AT1G69870(NRT1.7),AT5G11210(GLR2.5),AT3G45700(AT3G45700),AT4G30120(HMA3),AT1G51090(AT1G51090),AT5G23990(FRO5),AT2G34390(NIP2%3B1),AT2G37170(PIP2B),AT5G52050(AT5G52050),AT5G50800(SWEET13),AT5G37820(NI…
GO:0009414	response to water deprivation	39 of 1012 in the list	303 of 16226 in the genome	0.01759	AT3G26830(PAD3),AT1G43160(RAP2.6),AT2G42540(COR15A),AT3G28270(AT3G28270),AT3G30775(ERD5),AT5G59320(LTP3),AT3G09940(MDHAR),AT2G37180(RD28),AT3G53420(PIP2A),AT1G22810(AT1G22810),AT1G16370(OCT6),AT1G05260(RCI3),AT3G61430(PIP1A),AT4G02380(SAG21),AT2G29130(LAC2),AT5G59310(LTP4),AT5G15970(KIN2),AT2G14610(PR1),AT1G02820(LEA3),AT3G50980(XERO1),AT1G62280(SLAH1),AT1G27730(STZ),AT1G02930(GSTF6),AT1G17950(MY…
GO:0046914	transition metal ion binding	115 of 1057 in the list	1309 of 17324 in the genome	0.01855	AT4G37340(CYP81D3),AT5G42590(CYP71A16),AT4G22110(AT4G22110),AT2G19800(MIOX2),AT1G16410(CYP79F1),AT5G52670(AT5G52670),AT5G36110(CYP716A1),AT5G42580(CYP705A12),AT4G15248(BBX30),AT5G66110(HIPP27),AT3G22740(HMT3),AT2G45050(GATA2),AT5G08250(AT5G08250),AT3G09390(MT2A),AT3G26830(PAD3),AT4G35060(HIPP25),AT2G36460(FBA6),AT5G57220(CYP81F2),AT1G74770(AT1G74770),AT4G31940(CYP82C4),AT2G40370(LAC5),AT1G78600(L…
GO:0071456	cellular response to hypoxia	9 of 1012 in the list	26 of 16226 in the genome	0.02148	AT1G26380(AT1G26380),AT1G19250(FMO1),AT1G14550(AT1G14550),AT1G14540(PER4),AT2G26560(PLA2A),AT5G57220(CYP81F2),AT5G25250(FLOT1),AT1G26410(AT1G26410),AT2G23270(AT2G23270)
GO:0009415	response to water	39 of 1012 in the list	309 of 16226 in the genome	0.02772	AT1G02920(GSTF7),AT1G17950(MYB52),AT5G23010(MAM1),AT1G02930(GSTF6),AT5G24030(SLAH3),AT1G73330(DR4),AT2G37170(PIP2B),AT2G37770(ChlAKR),AT5G15960(KIN1),AT2G47190(MYB2),AT2G26750(AT2G26750),AT5G52310(LTI78),AT3G05640(AT3G05640),AT4G11890(ARCK1),AT1G20440(COR47),AT1G48130(PER1),AT1G02205(CER1),AT3G30775(ERD5),AT3G28270(AT3G28270),AT2G42540(COR15A),AT1G43160(RAP2.6),AT3G26830(PAD3),AT3G09940(MDHAR),AT…
GO:0098754	detoxification	14 of 1012 in the list	62 of 16226 in the genome	0.02806	AT4G02520(GSTF2),AT1G10370(ERD9),AT2G29450(GSTU5),AT2G29470(GSTU3),AT1G69920(GSTU12),AT2G29460(GSTU4),AT2G02930(GSTF3),AT1G02920(GSTF7),AT1G49860(GSTF14),AT2G36800(DOGT1),AT3G03190(GSTF11),AT1G02930(GSTF6),AT5G22300(NIT4),AT4G30120(HMA3)
GO:0009404	toxin metabolic process	14 of 1012 in the list	63 of 16226 in the genome	0.03403	AT1G69920(GSTU12),AT2G29450(GSTU5),AT5G43780(APS4),AT2G29470(GSTU3),AT1G10370(ERD9),AT4G02520(GSTF2),AT3G26830(PAD3),AT2G43000(NAC042),AT1G02930(GSTF6),AT3G03190(GSTF11),AT1G49860(GSTF14),AT1G02920(GSTF7),AT2G02930(GSTF3),AT2G29460(GSTU4)
GO:0042537	benzene-containing compound metabolic process	10 of 1012 in the list	34 of 16226 in the genome	0.03697	AT1G74710(EDS16),AT2G23590(MES8),AT2G37040(PAL1),AT5G24530(DMR6),AT2G23620(MES1),AT3G10340(PAL4),AT1G22640(MYB3),AT5G63560(FACT),AT2G43840(UGT74F1),AT1G64160(DIR5)
GO:0001134	transcription factor activity, transcription factor recruiting	22 of 1057 in the list	148 of 17324 in the genome	0.0447	AT5G16600(MYB43),AT5G16770(MYB9),AT4G28110(MYB41),AT2G47190(MYB2),AT4G17785(MYB39),AT3G12720(MYB67),AT4G38620(MYB4),AT3G46130(MYB48),AT3G30210(MYB121),AT4G01335(AT4G01335),AT1G22640(MYB3),AT3G02940(MYB107),AT5G52260(MYB19),AT1G17950(MYB52),AT3G24310(MYB305),AT1G68320(MYB62),AT1G79180(MYB63),AT4G33450(MYB69),AT1G73410(MYB54),AT1G35515(HOS10),AT1G48000(MYB112),AT1G34670(MYB93)
GO:0048878	chemical homeostasis	46 of 1012 in the list	396 of 16226 in the genome	0.04481	AT3G09390(MT2A),AT4G35060(HIPP25),AT5G04340(ZAT6),AT5G14870(CNGC18),AT4G25220(G3Pp2),AT5G52670(AT5G52670),AT2G39510(UMAMIT14),AT5G66110(HIPP27),AT5G48290(AT5G48290),AT1G01580(FRO2),AT5G04150(BHLH101),AT5G36110(CYP716A1),AT5G48930(HCT),AT5G41080(GDPD2),AT1G12740(CYP87A2),AT3G22231(PCC1),AT5G52720(AT5G52720),AT1G62280(SLAH1),AT1G51090(AT1G51090),AT5G03570(IREG2),AT5G24030(SLAH3),AT4G15393(CYP702A5)…
GO:0009751	response to salicylic acid	28 of 1012 in the list	198 of 16226 in the genome	0.05338	AT2G14560(LURP1),AT3G02940(MYB107),AT1G43160(RAP2.6),AT5G40990(GLIP1),AT1G79180(MYB63),AT5G22570(WRKY38),AT1G68320(MYB62),AT5G24530(DMR6),AT1G48000(MYB112),AT1G35515(HOS10),AT5G66815(AT5G66815),AT1G34670(MYB93),AT5G24110(WRKY30),AT1G53940(GLIP2),AT3G22231(PCC1),AT2G47190(MYB2),AT4G14390(AT4G14390),AT3G50480(HR4),AT4G14400(ACD6),AT3G46130(MYB48),AT5G01900(WRKY62),AT4G38620(MYB4),AT1G66700(PXMT1),A…
GO:0080043	quercetin 3-O-glucosyltransferase activity	18 of 1057 in the list	110 of 17324 in the genome	0.05487	AT2G36780(AT2G36780),AT3G55700(AT3G55700),AT4G34135(UGT73B2),AT1G06000(AT1G06000),AT5G59570(BOA),AT3G21560(UGT84A2),AT2G43840(UGT74F1),AT2G36970(AT2G36970),AT3G11340(UGT76B1),AT3G53160(UGT73C7),AT2G36800(DOGT1),AT5G66690(UGT72E2),AT4G27560(AT4G27560),AT5G37950(AT5G37950),AT5G38010(AT5G38010),AT2G16890(AT2G16890),AT4G15490(UGT84A3),AT2G29750(UGT71C1)
GO:0080044	quercetin 7-O-glucosyltransferase activity	18 of 1057 in the list	110 of 17324 in the genome	0.05487	AT3G55700(AT3G55700),AT3G21560(UGT84A2),AT1G06000(AT1G06000),AT5G59570(BOA),AT4G34135(UGT73B2),AT3G11340(UGT76B1),AT2G36970(AT2G36970),AT2G43840(UGT74F1),AT5G66690(UGT72E2),AT3G53160(UGT73C7),AT2G36800(DOGT1),AT2G36780(AT2G36780),AT2G16890(AT2G16890),AT4G15490(UGT84A3),AT2G29750(UGT71C1),AT4G27560(AT4G27560),AT5G37950(AT5G37950),AT5G38010(AT5G38010)
GO:0009813	flavonoid biosynthetic process	12 of 1012 in the list	50 of 16226 in the genome	0.05675	AT2G02990(RNS1),AT5G05270(CHIL),AT3G55120(TT5),AT1G78600(LZF1),AT5G05600(AT5G05600),AT5G24530(DMR6),AT4G25640(DTX35),AT2G43000(NAC042),AT5G63600(FLS5),AT4G34135(UGT73B2),AT1G06000(AT1G06000),AT3G21560(UGT84A2)
GO:0097305	response to alcohol	56 of 1012 in the list	523 of 16226 in the genome	0.06813	AT1G75750(GASA1),AT5G59310(LTP4),AT5G15970(KIN2),AT3G22231(PCC1),AT5G16770(MYB9),AT4G28110(MYB41),AT1G08650(PPCK1),AT1G63840(AT1G63840),AT1G18100(E12A11),AT2G32510(MAPKKK17),AT2G41231(AT2G41231),AT3G50980(XERO1),AT1G27730(STZ),AT3G30210(MYB121),AT3G26830(PAD3),AT1G43160(RAP2.6),AT1G70800(EHB1),AT2G42540(COR15A),AT1G43910(AT1G43910),AT5G59320(LTP3),AT1G66600(ABO3),AT2G37180(RD28),AT5G13200(AT5G132…
GO:0016131	brassinosteroid metabolic process	10 of 1012 in the list	37 of 16226 in the genome	0.08276	AT3G30180(BR6OX2),AT2G36800(DOGT1),AT5G36140(CYP716A2),AT1G12740(CYP87A2),AT5G36130(AT5G36130),AT4G15393(CYP702A5),AT3G13730(CYP90D1),AT1G73340(AT1G73340),AT1G55940(CYP708A1),AT5G36110(CYP716A1)
GO:0042446	hormone biosynthetic process	25 of 1012 in the list	172 of 16226 in the genome	0.08609	AT1G74710(EDS16),AT5G36110(CYP716A1),AT3G25770(AOC2),AT1G68320(MYB62),AT1G04180(YUC9),AT3G44300(NIT2),AT1G73340(AT1G73340),AT5G43890(YUC5),AT4G15393(CYP702A5),AT1G15550(GA3OX1),AT1G16410(CYP79F1),AT1G80340(GA3OX2),AT2G44990(CCD7),AT1G12010(AT1G12010),AT5G07200(GA20OX3),AT4G26200(ACS7),AT3G13730(CYP90D1),AT1G67110(CYP735A2),AT1G55940(CYP708A1),AT1G12740(CYP87A2),AT5G36130(AT5G36130),AT2G35990(LOG2…
GO:1902074	response to salt	6 of 1012 in the list	13 of 16226 in the genome	0.08927	AT1G17950(MYB52),AT3G45700(AT3G45700),AT3G45710(AT3G45710),AT5G52310(LTI78),AT4G02380(SAG21),AT1G65690(AT1G65690)
GO:0009737	response to abscisic acid	55 of 1012 in the list	516 of 16226 in the genome	0.08967	AT5G15960(KIN1),AT5G25160(ZFP3),AT1G48000(MYB112),AT5G52050(AT5G52050),AT2G37170(PIP2B),AT5G41790(CIP1),AT4G04490(CRK36),AT2G41230(ORS1),AT5G27420(CNI1),AT1G17950(MYB52),AT1G05100(MAPKKK18),AT1G65690(AT1G65690),AT1G03880(CRU2),AT5G14920(AT5G14920),AT5G45830(DOG1),AT1G20440(COR47),AT1G22640(MYB3),AT4G11890(ARCK1),AT1G05510(AT1G05510),AT5G16600(MYB43),AT5G52310(LTI78),AT3G22060(AT3G22060),AT2G47190…
GO:0045158	electron transporter, transferring electrons within cytochrome b6/f complex of photosystem II activity	4 of 1057 in the list	6 of 17324 in the genome	0.09058	ATCG00720(PETB),ATCG00730(PETD),ATCG00210(YCF6),ATCG00600(PETG)
GO:0015267	channel activity	23 of 1057 in the list	166 of 17324 in the genome	0.09244	AT3G53420(PIP2A),AT5G37820(NIP4%3B2),AT2G37180(RD28),AT5G14870(CNGC18),AT5G47450(TIP2%3B3),AT4G31710(GLR2.4),AT3G54820(PIP2%3B5),AT3G61430(PIP1A),AT1G73190(TIP3%3B1),AT5G48400(ATGLR1.2),AT5G11210(GLR2.5),AT2G24710(GLR2.3),AT5G24030(SLAH3),AT1G31885(NIP3%3B1),AT3G14810(MSL5),AT2G34390(NIP2%3B1),AT2G37170(PIP2B),AT2G24720(GLR2.2),AT2G29110(GLR2.8),AT1G62280(SLAH1),AT3G02850(SKOR),AT4G23400(PIP1%3B5…
GO:0022803	passive transmembrane transporter activity	23 of 1057 in the list	166 of 17324 in the genome	0.09244	AT2G24720(GLR2.2),AT2G29110(GLR2.8),AT1G62280(SLAH1),AT3G02850(SKOR),AT4G23400(PIP1%3B5),AT4G17340(TIP2%3B2),AT3G53420(PIP2A),AT2G37180(RD28),AT5G14870(CNGC18),AT5G47450(TIP2%3B3),AT5G37820(NIP4%3B2),AT4G31710(GLR2.4),AT3G61430(PIP1A),AT3G54820(PIP2%3B5),AT1G73190(TIP3%3B1),AT5G48400(ATGLR1.2),AT5G11210(GLR2.5),AT2G24710(GLR2.3),AT5G24030(SLAH3),AT3G14810(MSL5),AT1G31885(NIP3%3B1),AT2G37170(PIP2B…
GO:0001135	transcription factor activity, RNA polymerase II transcription factor recruiting	21 of 1057 in the list	145 of 17324 in the genome	0.09291	AT4G28110(MYB41),AT5G16770(MYB9),AT5G16600(MYB43),AT2G47190(MYB2),AT3G30210(MYB121),AT3G46130(MYB48),AT4G38620(MYB4),AT3G12720(MYB67),AT4G17785(MYB39),AT1G22640(MYB3),AT3G02940(MYB107),AT1G17950(MYB52),AT5G52260(MYB19),AT1G79180(MYB63),AT4G33450(MYB69),AT1G68320(MYB62),AT3G24310(MYB305),AT1G34670(MYB93),AT1G35515(HOS10),AT1G48000(MYB112),AT1G73410(MYB54)
GO:0009407	toxin catabolic process	11 of 1012 in the list	45 of 16226 in the genome	0.0983	AT1G02930(GSTF6),AT3G03190(GSTF11),AT1G49860(GSTF14),AT1G02920(GSTF7),AT2G02930(GSTF3),AT2G29460(GSTU4),AT1G69920(GSTU12),AT2G29470(GSTU3),AT2G29450(GSTU5),AT1G10370(ERD9),AT4G02520(GSTF2)
GO:0090487	secondary metabolite catabolic process	11 of 1012 in the list	45 of 16226 in the genome	0.0983	AT1G10370(ERD9),AT4G02520(GSTF2),AT2G29470(GSTU3),AT2G29450(GSTU5),AT1G69920(GSTU12),AT2G29460(GSTU4),AT2G02930(GSTF3),AT1G02930(GSTF6),AT1G49860(GSTF14),AT1G02920(GSTF7),AT3G03190(GSTF11)
GO:0080167	response to karrikin	20 of 1012 in the list	124 of 16226 in the genome	0.10535	AT5G18470(AT5G18470),AT3G21560(UGT84A2),AT2G39980(AT2G39980),AT5G48540(AT5G48540),AT1G23010(LPR1),AT5G05270(CHIL),AT5G60780(NRT2.3),AT5G05600(AT5G05600),AT4G01970(STS),AT1G10370(ERD9),AT2G44460(BGLU28),AT1G70420(AT1G70420),AT4G37370(CYP81D8),AT3G44720(ADT4),AT5G07460(PMSR2),AT2G27820(PD1),AT3G57520(SIP2),AT4G24110(AT4G24110),AT3G55120(TT5),AT3G22840(ELIP1)
GO:0097243	flavonoid binding	3 of 1057 in the list	3 of 17324 in the genome	0.10963	AT4G02520(GSTF2),AT1G02920(GSTF7),AT1G02930(GSTF6)
GO:2001147	camalexin binding	3 of 1057 in the list	3 of 17324 in the genome	0.10963	AT4G02520(GSTF2),AT1G02920(GSTF7),AT1G02930(GSTF6)
GO:2001227	quercitrin binding	3 of 1057 in the list	3 of 17324 in the genome	0.10963	AT4G02520(GSTF2),AT1G02930(GSTF6),AT1G02920(GSTF7)
GO:0015318	inorganic molecular entity transmembrane transporter activity	57 of 1057 in the list	579 of 17324 in the genome	0.11716	AT1G31885(NIP3%3B1),AT5G03570(IREG2),AT2G34390(NIP2%3B1),AT2G37170(PIP2B),AT3G63380(AT3G63380),AT5G48400(ATGLR1.2),AT5G11210(GLR2.5),AT2G33205(AT2G33205),AT1G69870(NRT1.7),AT1G78000(SULTR1%3B2),AT3G45700(AT3G45700),AT4G13420(HAK5),AT3G15990(SULTR3%3B4),AT3G45710(AT3G45710),AT3G62270(AT3G62270),AT3G54820(PIP2%3B5),AT5G60780(NRT2.3),AT1G73190(TIP3%3B1),AT5G50800(SWEET13),AT1G21890(UMAMIT19),AT5G520…
GO:0030145	manganese ion binding	11 of 1057 in the list	52 of 17324 in the genome	0.11973	AT5G39120(AT5G39120),AT5G39160(AT5G39160),AT5G39180(AT5G39180),AT5G39110(AT5G39110),AT5G39190(GER2),AT5G39150(AT5G39150),AT4G14630(GLP9),AT5G39100(GLP6),AT1G09560(GLP5),AT5G39130(AT5G39130),AT5G38930(AT5G38930)
GO:0055088	lipid homeostasis	11 of 1012 in the list	46 of 16226 in the genome	0.12199	AT1G73340(AT1G73340),AT4G15393(CYP702A5),AT3G13730(CYP90D1),AT1G55940(CYP708A1),AT5G36110(CYP716A1),AT5G36140(CYP716A2),AT3G30180(BR6OX2),AT3G22231(PCC1),AT5G36130(AT5G36130),AT1G12740(CYP87A2),AT3G02620(AT3G02620)
GO:0009991	response to extracellular stimulus	27 of 1012 in the list	197 of 16226 in the genome	0.12546	AT4G21840(MSRB8),AT2G47190(MYB2),AT3G56980(bHLH39),AT5G24660(LSU2),AT5G66816(AT5G66816),AT2G14610(PR1),AT1G22500(ATL15),AT3G47340(ASN1),AT3G56970(bHLH38),AT2G02990(RNS1),AT5G51060(RHD2),AT3G49630(AT3G49630),AT1G73010(PS2),AT3G28270(AT3G28270),AT5G27420(CNI1),AT1G78000(SULTR1%3B2),AT1G43910(AT1G43910),AT3G50610(AT3G50610),AT5G03570(IREG2),AT1G23010(LPR1),AT5G66815(AT5G66815),AT1G68320(MYB62),AT5G0…
GO:0009808	lignin metabolic process	12 of 1012 in the list	54 of 16226 in the genome	0.12728	AT1G61810(BGLU45),AT5G05390(LAC12),AT2G40370(LAC5),AT1G79180(MYB63),AT2G29130(LAC2),AT1G52760(LysoPL2),AT5G48930(HCT),AT5G66690(UGT72E2),AT1G61820(BGLU46),AT5G58910(LAC16),AT4G34050(CCoAOMT1),AT5G07130(LAC13)
GO:0009617	response to bacterium	45 of 1012 in the list	402 of 16226 in the genome	0.13162	AT4G18760(RLP51),AT1G66700(PXMT1),AT4G23200(CRK12),AT1G02450(NIMIN1),AT4G23150(CRK7),AT3G22231(PCC1),AT5G33340(CDR1),AT5G40990(GLIP1),AT1G01580(FRO2),AT5G24530(DMR6),AT1G19250(FMO1),AT2G45220(AT2G45220),AT4G12470(AZI1),AT5G57220(CYP81F2),AT4G24180(TLP1),AT4G11470(CRK31),AT3G26830(PAD3),AT3G30775(ERD5),AT4G11530(CRK34),AT4G11650(OSM34),AT3G49110(PRXCA),AT4G23290(CRK21),AT3G50480(HR4),AT5G01900(WRK…
GO:0010035	response to inorganic substance	79 of 1012 in the list	830 of 16226 in the genome	0.13618	AT1G75040(PR5),AT3G10113(AT3G10113),AT1G51402(AT1G51402),AT1G48130(PER1),AT1G20440(COR47),AT2G43570(CHI),AT2G26750(AT2G26750),AT3G05640(AT3G05640),AT4G21840(MSRB8),AT3G18485(ILR2),AT2G47190(MYB2),AT5G16970(AER),AT5G15960(KIN1),AT4G19690(IRT1),AT2G37770(ChlAKR),AT5G24030(SLAH3),AT1G17950(MYB52),AT4G26560(CBL7),AT2G36580(AT2G36580),AT1G02920(GSTF7),AT1G52760(LysoPL2),AT1G62280(SLAH1),AT1G27730(STZ)…
GO:0010268	brassinosteroid homeostasis	9 of 1012 in the list	32 of 16226 in the genome	0.13731	AT1G12740(CYP87A2),AT5G36130(AT5G36130),AT5G36140(CYP716A2),AT3G30180(BR6OX2),AT5G36110(CYP716A1),AT1G73340(AT1G73340),AT4G15393(CYP702A5),AT3G13730(CYP90D1),AT1G55940(CYP708A1)
GO:0016132	brassinosteroid biosynthetic process	9 of 1012 in the list	32 of 16226 in the genome	0.13731	AT1G73340(AT1G73340),AT4G15393(CYP702A5),AT3G13730(CYP90D1),AT1G55940(CYP708A1),AT5G36110(CYP716A1),AT5G36140(CYP716A2),AT3G30180(BR6OX2),AT1G12740(CYP87A2),AT5G36130(AT5G36130)
GO:0033993	response to lipid	70 of 1012 in the list	714 of 16226 in the genome	0.13971	AT3G24650(ABI3),AT1G10480(ZFP5),AT4G04710(CPK22),AT5G39860(PRE1),AT3G53420(PIP2A),AT2G37180(RD28),AT1G12010(AT1G12010),AT5G07200(GA20OX3),AT1G43910(AT1G43910),AT3G30210(MYB121),AT1G27730(STZ),AT1G18100(E12A11),AT2G32510(MAPKKK17),AT1G63840(AT1G63840),AT5G16770(MYB9),AT1G75750(GASA1),AT5G15960(KIN1),AT1G68320(MYB62),AT5G66815(AT5G66815),AT5G41790(CIP1),AT1G17950(MYB52),AT1G05100(MAPKKK18),AT2G4123…
GO:0036293	response to decreased oxygen levels	13 of 1012 in the list	63 of 16226 in the genome	0.14825	AT2G16060(HB1),AT1G19250(FMO1),AT1G14550(AT1G14550),AT1G26380(AT1G26380),AT1G14540(PER4),AT2G47520(ERF71),AT2G26560(PLA2A),AT1G76560(CP12-3),AT5G25250(FLOT1),AT5G57220(CYP81F2),AT2G34390(NIP2%3B1),AT2G23270(AT2G23270),AT1G26410(AT1G26410)
GO:0004364	glutathione transferase activity	12 of 1057 in the list	62 of 17324 in the genome	0.15302	AT1G49860(GSTF14),AT1G02920(GSTF7),AT3G03190(GSTF11),AT1G02930(GSTF6),AT2G29460(GSTU4),AT2G02930(GSTF3),AT5G44990(AT5G44990),AT2G29450(GSTU5),AT2G29470(GSTU3),AT1G69920(GSTU12),AT4G02520(GSTF2),AT1G10370(ERD9)
GO:0004499	N,N-dimethylaniline monooxygenase activity	8 of 1057 in the list	30 of 17324 in the genome	0.15847	AT1G12200(FMO),AT5G61290(AT5G61290),AT5G43890(YUC5),AT1G62570(AT1G62570),AT1G19250(FMO1),AT1G62540(AT1G62540),AT1G04180(YUC9),AT1G65860(AT1G65860)
GO:0070482	response to oxygen levels	13 of 1012 in the list	64 of 16226 in the genome	0.17556	AT5G57220(CYP81F2),AT5G25250(FLOT1),AT1G26410(AT1G26410),AT2G23270(AT2G23270),AT2G34390(NIP2%3B1),AT1G76560(CP12-3),AT2G47520(ERF71),AT1G14540(PER4),AT2G26560(PLA2A),AT2G16060(HB1),AT1G26380(AT1G26380),AT1G19250(FMO1),AT1G14550(AT1G14550)
GO:1901657	glycosyl compound metabolic process	31 of 1012 in the list	246 of 16226 in the genome	0.19405	AT3G14210(ESM1),AT1G21110(IGMT3),AT1G02850(BGLU11),AT4G37370(CYP81D8),AT1G65890(AAE12),AT3G03640(BGLU25),AT1G61820(BGLU46),AT1G61810(BGLU45),AT1G62570(AT1G62570),AT5G52020(AT5G52020),AT1G65860(AT1G65860),AT1G62540(AT1G62540),AT3G19710(BCAT4),AT1G66540(AT1G66540),AT3G62740(BGLU7),AT5G67310(CYP81G1),AT5G23010(MAM1),AT4G13770(CYP83A1),AT3G60120(BGLU27),AT3G27440(UKL5),AT5G57220(CYP81F2),AT4G12030(BA…
GO:0016128	phytosteroid metabolic process	10 of 1012 in the list	41 of 16226 in the genome	0.21211	AT5G36110(CYP716A1),AT3G13730(CYP90D1),AT4G15393(CYP702A5),AT1G73340(AT1G73340),AT1G55940(CYP708A1),AT5G36130(AT5G36130),AT1G12740(CYP87A2),AT3G30180(BR6OX2),AT2G36800(DOGT1),AT5G36140(CYP716A2)
GO:0006629	lipid metabolic process	89 of 1012 in the list	975 of 16226 in the genome	0.2191	AT1G65880(BZO1),AT2G26560(PLA2A),AT5G42930(AT5G42930),AT1G54020(AT1G54020),AT1G80340(GA3OX2),AT3G63200(PLP9),AT1G73340(AT1G73340),AT4G15393(CYP702A5),AT5G38020(AT5G38020),AT1G15550(GA3OX1),AT4G33790(CER4),AT5G37300(WSD1),AT3G32040(AT3G32040),AT1G02205(CER1),AT5G58860(CYP86A1),AT1G55940(CYP708A1),AT3G13730(CYP90D1),AT5G50600(HSD1),AT1G53940(GLIP2),AT3G02620(AT3G02620),AT2G19060(AT2G19060),AT5G3611…
GO:0016747	transferase activity, transferring acyl groups other than amino-acyl groups	38 of 1057 in the list	354 of 17324 in the genome	0.24655	AT5G15770(GNA1),AT1G24420(AT1G24420),AT1G73300(scpl2),AT3G12060(TBL1),AT3G29635(AT3G29635),AT4G34250(KCS16),AT3G29670(PMAT2),AT4G13840(AT4G13840),AT3G50280(AT3G50280),AT5G61160(AACT1),AT5G07080(AT5G07080),AT2G39980(AT2G39980),AT5G37300(WSD1),AT5G06090(GPAT7),AT3G03310(LCAT3),AT4G22755(AT4G22755),AT4G15390(AT4G15390),AT1G73270(scpl6),AT1G28680(AT1G28680),AT1G24430(AT1G24430),AT3G11430(GPAT5),AT5G6…
GO:0030246	carbohydrate binding	42 of 1057 in the list	404 of 17324 in the genome	0.25062	AT3G16525(AT3G16525),AT5G18470(AT5G18470),AT4G27300(AT4G27300),AT1G09155(PP2-B15),AT1G73040(AT1G73040),AT2G39330(JAL23),AT1G10155(PP2-A10),AT4G21380(RK3),AT3G57240(BG3),AT5G59270(AT5G59270),AT1G78830(AT1G78830),AT3G45390(AT3G45390),AT1G61380(SD1-29),AT5G59260(AT5G59260),AT5G42100(BG_PPAP),AT2G39310(JAL22),AT1G66930(AT1G66930),AT2G42540(COR15A),AT3G01260(AT3G01260),AT1G52030(MBP2),AT1G12010(AT1G12…
GO:0010345	suberin biosynthetic process	7 of 1012 in the list	21 of 16226 in the genome	0.25283	AT3G44550(FAR5),AT5G13580(ABCG6),AT4G33790(CER4),AT5G23190(CYP86B1),AT5G58860(CYP86A1),AT3G11430(GPAT5),AT3G44540(FAR4)
GO:0000322	storage vacuole	6 of 1122 in the list	22 of 19125 in the genome	0.25548	AT3G20210(DELTA-VPE),AT1G03880(CRU2),AT1G73190(TIP3%3B1),AT1G35625(AT1G35625),AT4G28520(CRU3),AT5G44120(CRA1)
GO:0000326	protein storage vacuole	6 of 1122 in the list	22 of 19125 in the genome	0.25548	AT1G73190(TIP3%3B1),AT5G44120(CRA1),AT4G28520(CRU3),AT1G35625(AT1G35625),AT3G20210(DELTA-VPE),AT1G03880(CRU2)
GO:0006821	chloride transport	4 of 1012 in the list	6 of 16226 in the genome	0.26745	AT5G24030(SLAH3),AT3G45710(AT3G45710),AT1G62280(SLAH1),AT3G45700(AT3G45700)
GO:0009803	cinnamic acid metabolic process	4 of 1012 in the list	6 of 16226 in the genome	0.26745	AT3G10340(PAL4),AT1G22640(MYB3),AT2G37040(PAL1),AT5G63560(FACT)
GO:0050801	ion homeostasis	34 of 1012 in the list	285 of 16226 in the genome	0.27642	AT1G51090(AT1G51090),AT5G03570(IREG2),AT5G24030(SLAH3),AT4G19690(IRT1),AT1G21890(UMAMIT19),AT5G24580(AT5G24580),AT1G68320(MYB62),AT3G62270(AT3G62270),AT4G37650(SHR),AT5G52750(AT5G52750),AT3G56980(bHLH39),AT1G32450(NRT1.5),AT3G02620(AT3G02620),AT4G08570(AT4G08570),AT3G25190(AT3G25190),AT1G21140(AT1G21140),AT3G56970(bHLH38),AT2G47160(BOR1),AT3G47220(PLC9),AT3G05920(AT3G05920),AT3G09390(MT2A),AT4G35…
GO:0051704	multi-organism process	131 of 1012 in the list	1562 of 16226 in the genome	0.30213	AT3G16525(AT3G16525),AT4G20910(HEN1),AT5G23010(MAM1),AT3G54150(AT3G54150),AT1G75380(BBD1),AT1G02930(GSTF6),AT2G26560(PLA2A),AT2G02850(ARPN),AT1G67865(AT1G67865),AT5G24770(VSP2),AT1G32960(SBT3.3),AT4G12490(AT4G12490),AT4G23290(CRK21),AT1G61380(SD1-29),AT4G11890(ARCK1),AT1G64780(AMT1%3B2),AT4G34135(UGT73B2),AT3G53160(UGT73C7),AT1G12200(FMO),AT4G11470(CRK31),AT1G61390(AT1G61390),AT5G61890(AT5G61890)…
GO:0045229	external encapsulating structure organization	59 of 1012 in the list	593 of 16226 in the genome	0.32781	AT1G21310(EXT3),AT1G19300(PARVUS),AT4G28850(XTH26),AT3G07970(QRT2),AT1G26255(AT1G26255),AT5G36870(GSL09),AT4G23560(GH9B15),AT5G50800(SWEET13),AT1G14160(AT1G14160),AT2G28110(FRA8),AT2G39350(ABCG1),AT3G23730(XTH16),AT5G23190(CYP86B1),AT1G26250(AT1G26250),AT2G21610(PE11),AT4G24000(CSLG2),AT3G54150(AT3G54150),AT1G17950(MYB52),AT5G39580(AT5G39580),AT4G13840(AT4G13840),AT5G42100(BG_PPAP),AT4G39000(GH9B…
GO:0016405	CoA-ligase activity	5 of 1057 in the list	13 of 17324 in the genome	0.34529	AT1G51680(4CL1),AT3G21240(4CL2),AT1G65880(BZO1),AT3G21230(4CL5),AT1G65890(AAE12)
GO:0016682	oxidoreductase activity, acting on diphenols and related substances as donors, oxygen as acceptor	7 of 1057 in the list	26 of 17324 in the genome	0.35211	AT1G23010(LPR1),ATCG00020(PSBA),AT5G05390(LAC12),AT5G58910(LAC16),AT2G40370(LAC5),AT5G07130(LAC13),AT2G29130(LAC2)
GO:0009812	flavonoid metabolic process	12 of 1012 in the list	60 of 16226 in the genome	0.36748	AT3G21560(UGT84A2),AT1G06000(AT1G06000),AT4G34135(UGT73B2),AT2G43000(NAC042),AT4G25640(DTX35),AT5G63600(FLS5),AT5G05600(AT5G05600),AT1G78600(LZF1),AT3G55120(TT5),AT5G24530(DMR6),AT2G02990(RNS1),AT5G05270(CHIL)
GO:0016129	phytosteroid biosynthetic process	9 of 1012 in the list	36 of 16226 in the genome	0.36779	AT5G36130(AT5G36130),AT1G12740(CYP87A2),AT5G36140(CYP716A2),AT3G30180(BR6OX2),AT5G36110(CYP716A1),AT1G55940(CYP708A1),AT1G73340(AT1G73340),AT3G13730(CYP90D1),AT4G15393(CYP702A5)
GO:0031667	response to nutrient levels	23 of 1012 in the list	167 of 16226 in the genome	0.37402	AT5G51060(RHD2),AT3G49630(AT3G49630),AT3G47340(ASN1),AT1G22500(ATL15),AT2G02990(RNS1),AT3G56970(bHLH38),AT5G24660(LSU2),AT5G66816(AT5G66816),AT2G14610(PR1),AT2G47190(MYB2),AT3G56980(bHLH39),AT4G21840(MSRB8),AT3G28580(AT3G28580),AT5G04150(BHLH101),AT1G68320(MYB62),AT5G66815(AT5G66815),AT1G23010(LPR1),AT5G03570(IREG2),AT1G73010(PS2),AT1G43910(AT1G43910),AT3G50610(AT3G50610),AT1G78000(SULTR1%3B2),AT…
GO:0016125	sterol metabolic process	13 of 1012 in the list	69 of 16226 in the genome	0.38674	AT2G34490(CYP710A2),AT5G36110(CYP716A1),AT4G22755(AT4G22755),AT1G73340(AT1G73340),AT4G15393(CYP702A5),AT3G13730(CYP90D1),AT1G55940(CYP708A1),AT1G12740(CYP87A2),AT5G36130(AT5G36130),AT2G28850(CYP710A3),AT2G28860(CYP710A4),AT5G36140(CYP716A2),AT3G30180(BR6OX2)
GO:0006694	steroid biosynthetic process	14 of 1012 in the list	78 of 16226 in the genome	0.38909	AT5G36140(CYP716A2),AT3G30180(BR6OX2),AT1G12740(CYP87A2),AT5G36130(AT5G36130),AT2G28860(CYP710A4),AT5G50600(HSD1),AT2G28850(CYP710A3),AT1G73340(AT1G73340),AT3G13730(CYP90D1),AT4G15393(CYP702A5),AT1G55940(CYP708A1),AT2G34490(CYP710A2),AT5G36110(CYP716A1),AT4G22755(AT4G22755)
GO:0046527	glucosyltransferase activity	26 of 1057 in the list	218 of 17324 in the genome	0.39762	AT2G29750(UGT71C1),AT1G65310(XTH17),AT2G16890(AT2G16890),AT4G15490(UGT84A3),AT3G48580(XTH11),AT5G37950(AT5G37950),AT4G25810(XTR6),AT5G38010(AT5G38010),AT4G27560(AT4G27560),AT2G36970(AT2G36970),AT2G43840(UGT74F1),AT4G24000(CSLG2),AT3G11340(UGT76B1),AT5G66690(UGT72E2),AT3G53160(UGT73C7),AT2G36800(DOGT1),AT3G55700(AT3G55700),AT3G21560(UGT84A2),AT1G06000(AT1G06000),AT5G59570(BOA),AT4G34135(UGT73B2),A…
GO:0000249	C-22 sterol desaturase activity	3 of 1057 in the list	4 of 17324 in the genome	0.41854	AT2G28860(CYP710A4),AT2G34490(CYP710A2),AT2G28850(CYP710A3)
GO:0016207	4-coumarate-CoA ligase activity	3 of 1057 in the list	4 of 17324 in the genome	0.41854	AT3G21240(4CL2),AT1G51680(4CL1),AT3G21230(4CL5)
GO:0080103	4-methylthiopropyl glucosinolate S-oxygenase activity	3 of 1057 in the list	4 of 17324 in the genome	0.41854	AT1G65860(AT1G65860),AT1G62540(AT1G62540),AT1G62570(AT1G62570)
GO:0009611	response to wounding	25 of 1012 in the list	191 of 16226 in the genome	0.46108	AT2G24850(TAT3),AT4G12030(BAT5),AT3G44540(FAR4),AT1G52030(MBP2),AT1G43160(RAP2.6),AT1G70700(TIFY7),AT4G02380(SAG21),AT5G47240(NUDT8),AT5G40990(GLIP1),AT5G24770(VSP2),AT3G44550(FAR5),AT5G52310(LTI78),AT1G76650(CML38),AT3G25250(AGC2-1),AT4G13300(TPS13),AT1G01720(ATAF1),AT4G13280(TPS12),AT3G19710(BCAT4),AT1G27730(STZ),AT1G06160(ORA59),AT2G14580(PRB1),AT1G22640(MYB3),AT1G51402(AT1G51402),AT5G59820(RH…
GO:0015103	inorganic anion transmembrane transporter activity	12 of 1057 in the list	70 of 17324 in the genome	0.48098	AT4G21680(NRT1.8),AT2G47160(BOR1),AT5G60780(NRT2.3),AT3G45710(AT3G45710),AT3G62270(AT3G62270),AT3G15990(SULTR3%3B4),AT1G78000(SULTR1%3B2),AT3G45700(AT3G45700),AT1G32450(NRT1.5),AT1G69870(NRT1.7),AT1G76430(PHT1%3B9),AT1G77990(AST56)
GO:0008202	steroid metabolic process	15 of 1012 in the list	89 of 16226 in the genome	0.48906	AT4G22755(AT4G22755),AT5G36110(CYP716A1),AT2G34490(CYP710A2),AT1G55940(CYP708A1),AT3G13730(CYP90D1),AT4G15393(CYP702A5),AT1G73340(AT1G73340),AT2G28850(CYP710A3),AT2G28860(CYP710A4),AT5G50600(HSD1),AT1G12740(CYP87A2),AT5G36130(AT5G36130),AT3G30180(BR6OX2),AT5G36140(CYP716A2),AT2G36800(DOGT1)
GO:0014070	response to organic cyclic compound	40 of 1012 in the list	366 of 16226 in the genome	0.51391	AT1G43160(RAP2.6),AT2G44080(ARL),AT3G02940(MYB107),AT5G24110(WRKY30),AT1G74500(BS1),AT1G34670(MYB93),AT5G39860(PRE1),AT5G40990(GLIP1),AT5G24530(DMR6),AT1G75750(GASA1),AT4G14390(AT4G14390),AT3G22231(PCC1),AT5G26230(MAKR1),AT2G14610(PR1),AT1G08650(PPCK1),AT1G21250(WAK1),AT2G41231(AT2G41231),AT2G40750(WRKY54),AT4G38620(MYB4),AT2G37710(RLK),AT1G66700(PXMT1),AT5G51060(RHD2),AT2G41230(ORS1),AT4G20910(H…
GO:0004970	ionotropic glutamate receptor activity	6 of 1057 in the list	21 of 17324 in the genome	0.60392	AT4G31710(GLR2.4),AT2G24710(GLR2.3),AT5G48400(ATGLR1.2),AT5G11210(GLR2.5),AT2G24720(GLR2.2),AT2G29110(GLR2.8)
GO:0005230	extracellular ligand-gated ion channel activity	6 of 1057 in the list	21 of 17324 in the genome	0.60392	AT5G48400(ATGLR1.2),AT5G11210(GLR2.5),AT2G24720(GLR2.2),AT2G24710(GLR2.3),AT4G31710(GLR2.4),AT2G29110(GLR2.8)
GO:0008066	glutamate receptor activity	6 of 1057 in the list	21 of 17324 in the genome	0.60392	AT2G24710(GLR2.3),AT4G31710(GLR2.4),AT2G24720(GLR2.2),AT5G48400(ATGLR1.2),AT5G11210(GLR2.5),AT2G29110(GLR2.8)
GO:0022824	transmitter-gated ion channel activity	6 of 1057 in the list	21 of 17324 in the genome	0.60392	AT4G31710(GLR2.4),AT2G24710(GLR2.3),AT5G48400(ATGLR1.2),AT2G24720(GLR2.2),AT5G11210(GLR2.5),AT2G29110(GLR2.8)
GO:0022835	transmitter-gated channel activity	6 of 1057 in the list	21 of 17324 in the genome	0.60392	AT2G24710(GLR2.3),AT4G31710(GLR2.4),AT5G48400(ATGLR1.2),AT5G11210(GLR2.5),AT2G24720(GLR2.2),AT2G29110(GLR2.8)
GO:0030594	neurotransmitter receptor activity	6 of 1057 in the list	21 of 17324 in the genome	0.60392	AT5G48400(ATGLR1.2),AT5G11210(GLR2.5),AT2G24720(GLR2.2),AT2G24710(GLR2.3),AT4G31710(GLR2.4),AT2G29110(GLR2.8)
GO:0070887	cellular response to chemical stimulus	97 of 1012 in the list	1121 of 16226 in the genome	0.73836	AT3G25190(AT3G25190),AT1G53940(GLIP2),AT1G76560(CP12-3),AT5G01900(WRKY62),AT4G02520(GSTF2),AT1G06160(ORA59),AT3G14370(WAG2),AT1G03880(CRU2),AT5G14920(AT5G14920),AT1G21140(AT1G21140),AT2G28160(FRU),AT4G20910(HEN1),AT5G18020(SAUR20),AT5G11210(GLR2.5),AT3G45700(AT3G45700),AT1G29460(AT1G29460),AT3G45710(AT3G45710),AT2G26560(PLA2A),AT5G60780(NRT2.3),AT3G44290(NAC060),AT1G80340(GA3OX2),AT5G25160(ZFP3),…
GO:0071555	cell wall organization	55 of 1012 in the list	561 of 16226 in the genome	0.7514	AT2G43890(AT2G43890),AT1G26240(AT1G26240),AT4G18670(AT4G18670),AT3G17070(AT3G17070),AT1G05650(AT1G05650),AT4G17220(MAP70-5),AT5G41900(AT5G41900),AT5G57220(CYP81F2),AT2G15880(AT2G15880),AT5G57550(XTH25),AT2G32990(GH9B8),AT2G45220(AT2G45220),AT3G01190(AT3G01190),AT2G24800(AT2G24800),AT4G24140(AT4G24140),AT1G05260(RCI3),AT1G49490(AT1G49490),AT5G20860(AT5G20860),AT4G13340(LRX3),AT1G65310(XTH17),AT3G2…
GO:0015698	inorganic anion transport	14 of 1012 in the list	83 of 16226 in the genome	0.75214	AT1G08090(NRT2:1),AT3G50610(AT3G50610),AT3G45700(AT3G45700),AT3G01970(WRKY45),AT1G32450(NRT1.5),AT1G69870(NRT1.7),AT5G66816(AT5G66816),AT1G76430(PHT1%3B9),AT5G24030(SLAH3),AT5G66815(AT5G66815),AT2G47160(BOR1),AT5G60780(NRT2.3),AT1G62280(SLAH1),AT3G45710(AT3G45710)
GO:0046658	anchored component of plasma membrane	19 of 1122 in the list	166 of 19125 in the genome	0.77634	AT5G44130(FLA13),AT5G53870(ENODL1),AT3G57240(BG3),AT5G41280(AT5G41280),AT3G29810(COBL2),AT5G06330(AT5G06330),AT5G35740(AT5G35740),AT5G42100(BG_PPAP),AT1G72230(AT1G72230),AT1G79480(AT1G79480),AT1G64640(ENODL8),AT5G62630(HIPL2),AT2G27035(ENODL20),AT3G46900(COPT2),AT5G07475(AT5G07475),AT2G02850(ARPN),AT3G46550(SOS5),AT2G35980(YLS9),AT4G05220(AT4G05220)
GO:0009523	photosystem II	11 of 1122 in the list	75 of 19125 in the genome	0.80201	ATCG00220(PSBM),ATCG00690(PSBT),ATCG00020(PSBA),AT2G34430(LHB1B1),ATCG00700(PSBN),ATCG00570(PSBF),AT3G50820(PSBO2),AT3G22840(ELIP1),ATCG00580(PSBE),ATCG00680(PSBB),ATCG00550(PSBJ)
GO:0016042	lipid catabolic process	27 of 1012 in the list	221 of 16226 in the genome	0.82495	AT4G16220(AT4G16220),AT1G33700(AT1G33700),AT5G41080(GDPD2),AT1G53940(GLIP2),AT5G14180(MPL1),AT2G19060(AT2G19060),AT3G14210(ESM1),AT1G51440(AT1G51440),AT5G37690(AT5G37690),AT3G03530(NPC4),AT3G47220(PLC9),AT1G74460(AT1G74460),AT2G40250(AT2G40250),AT4G37060(PLP5),AT2G23540(AT2G23540),AT2G44990(CCD7),AT1G28610(AT1G28610),AT4G16230(AT4G16230),AT4G18970(AT4G18970),AT1G75900(AT1G75900),AT2G26560(PLA2A),…
GO:0055076	transition metal ion homeostasis	20 of 1012 in the list	145 of 16226 in the genome	0.89059	AT3G05920(AT3G05920),AT1G21140(AT1G21140),AT3G56970(bHLH38),AT5G52720(AT5G52720),AT3G25190(AT3G25190),AT4G08570(AT4G08570),AT4G37650(SHR),AT5G52750(AT5G52750),AT3G56980(bHLH39),AT5G66110(HIPP27),AT1G01580(FRO2),AT5G48290(AT5G48290),AT5G24580(AT5G24580),AT5G04150(BHLH101),AT4G19690(IRT1),AT5G52670(AT5G52670),AT5G03570(IREG2),AT3G09390(MT2A),AT1G51090(AT1G51090),AT4G35060(HIPP25)
GO:0001666	response to hypoxia	11 of 1012 in the list	57 of 16226 in the genome	0.89932	AT2G34390(NIP2%3B1),AT2G23270(AT2G23270),AT1G26410(AT1G26410),AT5G25250(FLOT1),AT5G57220(CYP81F2),AT1G14550(AT1G14550),AT1G19250(FMO1),AT1G26380(AT1G26380),AT2G16060(HB1),AT2G26560(PLA2A),AT1G14540(PER4)
GO:0009521	photosystem	13 of 1122 in the list	98 of 19125 in the genome	0.90535	ATCG00630(PSAJ),AT3G50820(PSBO2),AT3G22840(ELIP1),ATCG00580(PSBE),ATCG00680(PSBB),ATCG00550(PSBJ),ATCG00020(PSBA),AT2G34430(LHB1B1),ATCG00700(PSBN),ATCG00570(PSBF),ATCG00520(YCF4),ATCG00690(PSBT),ATCG00220(PSBM)
GO:0044272	sulfur compound biosynthetic process	19 of 1012 in the list	135 of 16226 in the genome	0.93487	AT5G43780(APS4),AT3G58990(IPMI1),AT1G16410(CYP79F1),AT1G65880(BZO1),AT5G23010(MAM1),AT3G22740(HMT3),AT2G43000(NAC042),AT4G13770(CYP83A1),AT3G26830(PAD3),AT4G12030(BAT5),AT5G57220(CYP81F2),AT1G62570(AT1G62570),AT1G62940(ACOS5),AT1G65860(AT1G65860),AT1G62540(AT1G62540),AT3G03780(MS2),AT3G19710(BCAT4),ATCG00500(ACCD),AT1G65890(AAE12)
GO:0005773	vacuole	78 of 1122 in the list	992 of 19125 in the genome	0.9481	AT1G33700(AT1G33700),AT5G25250(FLOT1),AT5G23840(AT5G23840),AT3G17180(scpl33),AT3G48350(CEP3),AT4G08780(AT4G08780),AT3G55120(TT5),AT1G75785(AT1G75785),AT3G20210(DELTA-VPE),AT5G58150(AT5G58150),AT5G06730(AT5G06730),AT1G67360(AT1G67360),AT4G08770(Prx37),AT1G16370(OCT6),AT5G44120(CRA1),AT4G28520(CRU3),AT5G47450(TIP2%3B3),AT1G52000(AT1G52000),AT3G25190(AT3G25190),AT4G17340(TIP2%3B2),AT5G11540(GulLO3),…
GO:0008106	alcohol dehydrogenase (NADP+) activity	3 of 1057 in the list	5 of 17324 in the genome	0.99875	AT3G04000(AT3G04000),AT1G54870(AT1G54870),AT2G37770(ChlAKR)
GO:0070704	sterol desaturase activity	3 of 1057 in the list	5 of 17324 in the genome	0.99875	AT2G28850(CYP710A3),AT2G28860(CYP710A4),AT2G34490(CYP710A2)
GO:0080107	8-methylthiopropyl glucosinolate S-oxygenase activity	3 of 1057 in the list	5 of 17324 in the genome	0.99875	AT1G62570(AT1G62570),AT1G65860(AT1G65860),AT1G62540(AT1G62540)
GO:0000325	plant-type vacuole	18 of 1122 in the list	160 of 19125 in the genome	1	AT4G17340(TIP2%3B2),AT4G00910(AT4G00910),AT5G23840(AT5G23840),AT3G21520(DMP1),AT3G55120(TT5),AT1G35625(AT1G35625),AT1G03880(CRU2),AT3G20210(DELTA-VPE),AT5G46610(AT5G46610),AT5G03570(IREG2),AT1G79360(OCT2),AT4G14630(GLP9),AT1G73190(TIP3%3B1),AT1G16370(OCT6),AT5G60780(NRT2.3),AT5G44120(CRA1),AT4G28520(CRU3),AT5G47450(TIP2%3B3)
GO:0005615	extracellular space	16 of 1122 in the list	142 of 19125 in the genome	1	AT4G11320(AT4G11320),AT3G20210(DELTA-VPE),AT4G16515(RGF6),AT5G64770(RGF9),AT5G09440(EXL4),AT4G29740(CKX4),AT3G48350(CEP3),AT1G63245(CLE14),AT2G31081(CLE4),AT5G40990(GLIP1),AT1G26600(CLE9),AT2G35150(EXL7),AT2G31082(CLE7),AT1G05065(CLE20),AT1G78660(GGH1),AT4G18596(AT4G18596)
GO:0042807	central vacuole	3 of 1122 in the list	10 of 19125 in the genome	1	AT5G47450(TIP2%3B3),AT4G17340(TIP2%3B2),AT1G73190(TIP3%3B1)
GO:0009530	primary cell wall	2 of 1122 in the list	4 of 19125 in the genome	1	AT1G21310(EXT3),AT1G21313(AT1G21313)
GO:0005811	lipid droplet	6 of 1122 in the list	38 of 19125 in the genome	1	AT5G61610(AT5G61610),AT5G50600(HSD1),AT1G05510(AT1G05510),AT4G25140(OLEO1),AT1G67360(AT1G67360),AT5G40420(OLEO2)
GO:0009512	cytochrome b6f complex	2 of 1122 in the list	5 of 19125 in the genome	1	ATCG00210(YCF6),ATCG00600(PETG)
GO:0009705	plant-type vacuole membrane	12 of 1122 in the list	118 of 19125 in the genome	1	AT1G79360(OCT2),AT3G21520(DMP1),AT5G03570(IREG2),AT4G17340(TIP2%3B2),AT4G00910(AT4G00910),AT5G46610(AT5G46610),AT5G47450(TIP2%3B3),AT1G35625(AT1G35625),AT1G16370(OCT6),AT3G55120(TT5),AT1G73190(TIP3%3B1),AT5G60780(NRT2.3)
GO:0005578	proteinaceous extracellular matrix	3 of 1122 in the list	18 of 19125 in the genome	1	AT2G02850(ARPN),AT1G32960(SBT3.3),AT2G05380(GRP3S)
GO:0012511	monolayer-surrounded lipid storage body	3 of 1122 in the list	21 of 19125 in the genome	1	AT5G61610(AT5G61610),AT4G25140(OLEO1),AT5G40420(OLEO2)
GO:0005911	cell-cell junction	60 of 1122 in the list	881 of 19125 in the genome	1	AT5G25250(FLOT1),AT5G06330(AT5G06330),AT4G12510(AT4G12510),AT1G70140(FH8),AT3G12110(ACT11),AT4G13340(LRX3),AT4G23400(PIP1%3B5),AT2G37870(AT2G37870),AT3G04370(PDLP4),AT4G13310(CYP71A20),AT5G09440(EXL4),AT1G52760(LysoPL2),AT3G57520(SIP2),AT1G22600(AT1G22600),AT1G67110(CYP735A2),AT3G17070(AT3G17070),AT4G20835(AT4G20835),AT4G12495(AT4G12495),AT2G36460(FBA6),AT4G12500(AT4G12500),AT4G35060(HIPP25),AT1G…
GO:0030054	cell junction	60 of 1122 in the list	881 of 19125 in the genome	1	AT2G16060(HB1),AT2G29450(GSTU5),AT5G42100(BG_PPAP),AT4G02520(GSTF2),AT3G13760(AT3G13760),AT4G12520(AT4G12520),AT5G39580(AT5G39580),AT4G12490(AT4G12490),AT4G13890(EDA36),AT3G14210(ESM1),AT4G21380(RK3),AT5G44130(FLA13),AT1G78830(AT1G78830),AT4G20830(AT4G20830),AT2G33130(RALFL18),AT3G63255(AT3G63255),AT2G39330(JAL23),AT4G05220(AT4G05220),AT1G72930(TIR),AT4G25580(AT4G25580),AT1G02920(GSTF7),AT1G02930…
GO:0009506	plasmodesma	59 of 1122 in the list	879 of 19125 in the genome	1	AT4G25580(AT4G25580),AT2G39330(JAL23),AT4G05220(AT4G05220),AT1G72930(TIR),AT3G63255(AT3G63255),AT2G33130(RALFL18),AT4G27300(AT4G27300),AT2G37170(PIP2B),AT1G02930(GSTF6),AT1G02920(GSTF7),AT5G39580(AT5G39580),AT4G12490(AT4G12490),AT4G02520(GSTF2),AT3G13760(AT3G13760),AT4G12520(AT4G12520),AT5G42100(BG_PPAP),AT2G29450(GSTU5),AT2G16060(HB1),AT1G78830(AT1G78830),AT4G20830(AT4G20830),AT5G44130(FLA13),AT…
GO:0055044	symplast	59 of 1122 in the list	879 of 19125 in the genome	1	AT1G02930(GSTF6),AT1G02920(GSTF7),AT2G37170(PIP2B),AT4G27300(AT4G27300),AT3G63255(AT3G63255),AT2G33130(RALFL18),AT4G25580(AT4G25580),AT4G05220(AT4G05220),AT1G72930(TIR),AT2G39330(JAL23),AT5G44130(FLA13),AT4G13890(EDA36),AT4G21380(RK3),AT3G14210(ESM1),AT4G20830(AT4G20830),AT1G78830(AT1G78830),AT5G42100(BG_PPAP),AT2G16060(HB1),AT2G29450(GSTU5),AT4G12490(AT4G12490),AT5G39580(AT5G39580),AT3G13760(AT3…
GO:0031312	extrinsic component of organelle membrane	2 of 1122 in the list	14 of 19125 in the genome	1	AT3G28270(AT3G28270),AT3G55120(TT5)
GO:0019897	extrinsic component of plasma membrane	2 of 1122 in the list	15 of 19125 in the genome	1	AT5G18010(SAUR19),AT3G28270(AT3G28270)
GO:0005783	endoplasmic reticulum	63 of 1122 in the list	984 of 19125 in the genome	1	AT5G37300(WSD1),AT5G23190(CYP86B1),AT4G33790(CER4),AT5G56970(CKX3),AT2G34390(NIP2%3B1),AT4G13770(CYP83A1),AT2G41230(ORS1),AT4G22755(AT4G22755),AT3G18250(AT3G18250),AT3G03310(LCAT3),AT1G19300(PARVUS),AT5G05270(CHIL),AT4G15393(CYP702A5),AT1G26380(AT1G26380),AT1G23010(LPR1),AT3G03640(BGLU25),AT5G36920(AT5G36920),AT5G15770(GNA1),AT4G22340(CDS2),AT3G57240(BG3),AT4G37370(CYP81D8),AT3G21520(DMP1),AT1G74…
GO:0009522	photosystem I	4 of 1122 in the list	46 of 19125 in the genome	1	ATCG00630(PSAJ),AT3G22840(ELIP1),ATCG00520(YCF4),AT2G34430(LHB1B1)
GO:0009535	chloroplast thylakoid membrane	26 of 1122 in the list	403 of 19125 in the genome	1	AT3G25770(AOC2),AT3G50820(PSBO2),ATCG01110(NDHH),ATCG00700(PSBN),ATCG00570(PSBF),ATCG00690(PSBT),ATCG00220(PSBM),AT2G10940(AT2G10940),ATCG00730(PETD),AT3G22840(ELIP1),ATCG00630(PSAJ),ATCG00720(PETB),ATCG00550(PSBJ),ATCG01090(NDHI),ATCG00680(PSBB),ATCG00580(PSBE),ATCG00020(PSBA),ATCG00600(PETG),ATCG00120(ATPA),AT1G51402(AT1G51402),ATCG00140(ATPH),AT2G34430(LHB1B1),ATCG01100(NDHA),ATCG00210(YCF6),A…
GO:0055035	plastid thylakoid membrane	26 of 1122 in the list	404 of 19125 in the genome	1	ATCG00130(ATPF),ATCG00520(YCF4),AT1G51402(AT1G51402),ATCG00020(PSBA),ATCG00120(ATPA),ATCG00600(PETG),ATCG00210(YCF6),ATCG01100(NDHA),ATCG00140(ATPH),AT2G34430(LHB1B1),ATCG00630(PSAJ),ATCG00720(PETB),AT3G22840(ELIP1),ATCG00580(PSBE),ATCG00680(PSBB),ATCG01090(NDHI),ATCG00550(PSBJ),AT2G10940(AT2G10940),ATCG00220(PSBM),ATCG00730(PETD),ATCG00690(PSBT),ATCG00700(PSBN),ATCG00570(PSBF),AT3G50820(PSBO2),A…
GO:0045263	proton-transporting ATP synthase complex, coupling factor F(o)	2 of 1122 in the list	21 of 19125 in the genome	1	ATCG00130(ATPF),ATCG00140(ATPH)
GO:0000145	exocyst	3 of 1122 in the list	37 of 19125 in the genome	1	AT2G39380(EXO70H2),AT3G09520(EXO70H4),AT4G31540(EXO70G1)
GO:0045259	proton-transporting ATP synthase complex	3 of 1122 in the list	40 of 19125 in the genome	1	ATCG00130(ATPF),ATCG00120(ATPA),ATCG00140(ATPH)
GO:0042651	thylakoid membrane	26 of 1122 in the list	423 of 19125 in the genome	1	ATCG00130(ATPF),ATCG00520(YCF4),ATCG00600(PETG),ATCG00020(PSBA),ATCG00120(ATPA),AT1G51402(AT1G51402),ATCG00140(ATPH),AT2G34430(LHB1B1),ATCG01100(NDHA),ATCG00210(YCF6),AT3G22840(ELIP1),ATCG00720(PETB),ATCG00630(PSAJ),ATCG01090(NDHI),ATCG00550(PSBJ),ATCG00680(PSBB),ATCG00580(PSBE),ATCG00220(PSBM),AT2G10940(AT2G10940),ATCG00730(PETD),ATCG00690(PSBT),ATCG00570(PSBF),ATCG00700(PSBN),AT3G25770(AOC2),AT…
GO:0098590	plasma membrane region	2 of 1122 in the list	25 of 19125 in the genome	1	AT5G14870(CNGC18),AT5G25250(FLOT1)
GO:0034357	photosynthetic membrane	26 of 1122 in the list	424 of 19125 in the genome	1	AT3G22840(ELIP1),ATCG00630(PSAJ),ATCG00720(PETB),ATCG01090(NDHI),ATCG00550(PSBJ),ATCG00580(PSBE),ATCG00680(PSBB),ATCG00020(PSBA),ATCG00600(PETG),ATCG00120(ATPA),AT1G51402(AT1G51402),AT2G34430(LHB1B1),ATCG00140(ATPH),ATCG00210(YCF6),ATCG01100(NDHA),ATCG00130(ATPF),ATCG00520(YCF4),AT3G25770(AOC2),ATCG01110(NDHH),AT3G50820(PSBO2),ATCG00570(PSBF),ATCG00700(PSBN),ATCG00690(PSBT),ATCG00220(PSBM),AT2G10…
GO:0009527	plastid outer membrane	4 of 1122 in the list	58 of 19125 in the genome	1	AT4G12495(AT4G12495),AT4G12490(AT4G12490),AT4G12500(AT4G12500),AT4G12470(AZI1)
GO:0009707	chloroplast outer membrane	4 of 1122 in the list	58 of 19125 in the genome	1	AT4G12500(AT4G12500),AT4G12470(AZI1),AT4G12490(AT4G12490),AT4G12495(AT4G12495)
GO:0033178	proton-transporting two-sector ATPase complex, catalytic domain	2 of 1122 in the list	26 of 19125 in the genome	1	ATCG00120(ATPA),AT1G16820(AT1G16820)
GO:0070069	cytochrome complex	2 of 1122 in the list	29 of 19125 in the genome	1	ATCG00600(PETG),ATCG00210(YCF6)
GO:0044436	thylakoid part	26 of 1122 in the list	447 of 19125 in the genome	1	ATCG00520(YCF4),ATCG00130(ATPF),ATCG01100(NDHA),ATCG00210(YCF6),AT2G34430(LHB1B1),ATCG00140(ATPH),AT1G51402(AT1G51402),ATCG00120(ATPA),ATCG00020(PSBA),ATCG00600(PETG),ATCG00580(PSBE),ATCG00680(PSBB),ATCG00550(PSBJ),ATCG01090(NDHI),ATCG00630(PSAJ),ATCG00720(PETB),AT3G22840(ELIP1),ATCG00730(PETD),AT2G10940(AT2G10940),ATCG00220(PSBM),ATCG00690(PSBT),ATCG00700(PSBN),ATCG00570(PSBF),ATCG01110(NDHH),AT…
GO:0098589	membrane region	2 of 1122 in the list	31 of 19125 in the genome	1	AT1G05020(AT1G05020),AT5G25250(FLOT1)
GO:0016469	proton-transporting two-sector ATPase complex	4 of 1122 in the list	67 of 19125 in the genome	1	ATCG00140(ATPH),ATCG00120(ATPA),ATCG00130(ATPF),AT1G16820(AT1G16820)
GO:0005938	cell cortex	5 of 1122 in the list	85 of 19125 in the genome	1	AT2G39380(EXO70H2),AT3G23090(AT3G23090),AT4G31540(EXO70G1),AT3G09520(EXO70H4),AT4G29340(PRF4)
GO:0099568	cytoplasmic region	5 of 1122 in the list	85 of 19125 in the genome	1	AT2G39380(EXO70H2),AT3G23090(AT3G23090),AT3G09520(EXO70H4),AT4G29340(PRF4),AT4G31540(EXO70G1)
GO:0033177	proton-transporting two-sector ATPase complex, proton-transporting domain	2 of 1122 in the list	34 of 19125 in the genome	1	ATCG00130(ATPF),ATCG00140(ATPH)
GO:0044448	cell cortex part	4 of 1122 in the list	72 of 19125 in the genome	1	AT3G09520(EXO70H4),AT4G31540(EXO70G1),AT3G23090(AT3G23090),AT2G39380(EXO70H2)
GO:0098552	side of membrane	2 of 1122 in the list	35 of 19125 in the genome	1	AT3G28270(AT3G28270),AT3G46550(SOS5)
GO:0019898	extrinsic component of membrane	4 of 1122 in the list	74 of 19125 in the genome	1	AT3G28270(AT3G28270),AT5G18010(SAUR19),AT3G50820(PSBO2),AT3G55120(TT5)
GO:0015629	actin cytoskeleton	3 of 1122 in the list	57 of 19125 in the genome	1	AT5G59895(AT5G59895),AT4G29340(PRF4),AT5G20470(HDK)
GO:0031902	late endosome membrane	3 of 1122 in the list	58 of 19125 in the genome	1	AT5G52050(AT5G52050),AT1G35625(AT1G35625),AT2G34940(VSR5)
GO:0010287	plastoglobule	4 of 1122 in the list	79 of 19125 in the genome	1	AT3G50820(PSBO2),ATCG00020(PSBA),AT2G34430(LHB1B1),AT4G19170(NCED4)
GO:0005761	mitochondrial ribosome	2 of 1122 in the list	40 of 19125 in the genome	1	ATCG00810(RPL22),ATCG00750(RPS11)
GO:0005769	early endosome	2 of 1122 in the list	40 of 19125 in the genome	1	AT4G19690(IRT1),AT4G37650(SHR)
GO:0044798	nuclear transcription factor complex	4 of 1122 in the list	82 of 19125 in the genome	1	AT4G01335(AT4G01335),AT3G56970(bHLH38),AT3G56980(bHLH39),AT5G04150(BHLH101)
GO:0099023	tethering complex	3 of 1122 in the list	63 of 19125 in the genome	1	AT4G31540(EXO70G1),AT3G09520(EXO70H4),AT2G39380(EXO70H2)
GO:0005770	late endosome	4 of 1122 in the list	85 of 19125 in the genome	1	AT2G34940(VSR5),AT1G35625(AT1G35625),AT4G37650(SHR),AT5G52050(AT5G52050)
GO:0090575	RNA polymerase II transcription factor complex	3 of 1122 in the list	65 of 19125 in the genome	1	AT3G56980(bHLH39),AT3G56970(bHLH38),AT5G04150(BHLH101)
GO:0009534	chloroplast thylakoid	26 of 1122 in the list	494 of 19125 in the genome	1	ATCG00690(PSBT),ATCG00220(PSBM),AT2G10940(AT2G10940),ATCG00730(PETD),AT3G25770(AOC2),AT3G50820(PSBO2),ATCG01110(NDHH),ATCG00700(PSBN),ATCG00570(PSBF),ATCG00130(ATPF),ATCG00520(YCF4),AT3G22840(ELIP1),ATCG00720(PETB),ATCG00630(PSAJ),ATCG00550(PSBJ),ATCG01090(NDHI),ATCG00580(PSBE),ATCG00680(PSBB),ATCG00020(PSBA),ATCG00120(ATPA),ATCG00600(PETG),AT1G51402(AT1G51402),AT2G34430(LHB1B1),ATCG00140(ATPH),A…
GO:0031976	plastid thylakoid	26 of 1122 in the list	495 of 19125 in the genome	1	ATCG00690(PSBT),ATCG00730(PETD),ATCG00220(PSBM),AT2G10940(AT2G10940),AT3G25770(AOC2),ATCG01110(NDHH),AT3G50820(PSBO2),ATCG00570(PSBF),ATCG00700(PSBN),ATCG00520(YCF4),ATCG00130(ATPF),ATCG01090(NDHI),ATCG00550(PSBJ),ATCG00680(PSBB),ATCG00580(PSBE),AT3G22840(ELIP1),ATCG00720(PETB),ATCG00630(PSAJ),AT2G34430(LHB1B1),ATCG00140(ATPH),ATCG00210(YCF6),ATCG01100(NDHA),ATCG00020(PSBA),ATCG00600(PETG),ATCG00…
GO:0030136	clathrin-coated vesicle	2 of 1122 in the list	48 of 19125 in the genome	1	AT2G34940(VSR5),AT1G05020(AT1G05020)
GO:0005764	lysosome	2 of 1122 in the list	50 of 19125 in the genome	1	AT3G48350(CEP3),AT4G11320(AT4G11320)
GO:0009295	nucleoid	2 of 1122 in the list	50 of 19125 in the genome	1	ATCG00800(RPS3),AT2G27402(AT2G27402)
GO:0000313	organellar ribosome	2 of 1122 in the list	51 of 19125 in the genome	1	ATCG00810(RPL22),ATCG00750(RPS11)
GO:0000323	lytic vacuole	2 of 1122 in the list	54 of 19125 in the genome	1	AT3G48350(CEP3),AT4G11320(AT4G11320)
GO:0005667	transcription factor complex	5 of 1122 in the list	125 of 19125 in the genome	1	AT3G56970(bHLH38),AT4G01335(AT4G01335),AT2G45050(GATA2),AT3G56980(bHLH39),AT5G04150(BHLH101)
GO:0005747	mitochondrial respiratory chain complex I	2 of 1122 in the list	62 of 19125 in the genome	1	ATMG00990(NAD3),ATCG01100(NDHA)
GO:0030176	integral component of endoplasmic reticulum membrane	2 of 1122 in the list	62 of 19125 in the genome	1	AT1G75000(AT1G75000),AT4G14400(ACD6)
GO:0031227	intrinsic component of endoplasmic reticulum membrane	2 of 1122 in the list	62 of 19125 in the genome	1	AT4G14400(ACD6),AT1G75000(AT1G75000)
GO:0045271	respiratory chain complex I	2 of 1122 in the list	62 of 19125 in the genome	1	ATMG00990(NAD3),ATCG01100(NDHA)
GO:0005774	vacuolar membrane	27 of 1122 in the list	564 of 19125 in the genome	1	AT1G66580(SAG24),AT3G55120(TT5),AT1G35625(AT1G35625),AT1G16820(AT1G16820),AT1G21140(AT1G21140),AT5G06730(AT5G06730),AT5G46610(AT5G46610),AT4G17340(TIP2%3B2),AT3G25190(AT3G25190),AT1G64330(AT1G64330),AT4G00910(AT4G00910),AT5G25250(FLOT1),AT3G21520(DMP1),AT4G33120(AT4G33120),AT1G16370(OCT6),AT1G73190(TIP3%3B1),AT5G60780(NRT2.3),AT3G55130(ABCG19),AT5G47450(TIP2%3B3),AT5G03570(IREG2),AT5G41790(CIP1),…
GO:0015935	small ribosomal subunit	5 of 1122 in the list	133 of 19125 in the genome	1	AT2G07675(AT2G07675),ATCG00800(RPS3),ATMG00980(RPSL2),ATCG00750(RPS11),ATCG00770(RPS8)
GO:0044437	vacuolar part	27 of 1122 in the list	569 of 19125 in the genome	1	AT1G35625(AT1G35625),AT1G16820(AT1G16820),AT3G55120(TT5),AT1G66580(SAG24),AT5G06730(AT5G06730),AT5G46610(AT5G46610),AT1G21140(AT1G21140),AT5G25250(FLOT1),AT3G25190(AT3G25190),AT4G17340(TIP2%3B2),AT4G00910(AT4G00910),AT1G64330(AT1G64330),AT4G33120(AT4G33120),AT3G21520(DMP1),AT3G55130(ABCG19),AT1G16370(OCT6),AT1G73190(TIP3%3B1),AT5G60780(NRT2.3),AT5G47450(TIP2%3B3),AT3G62150(ABCB21),AT5G03570(IREG2…
GO:0031968	organelle outer membrane	4 of 1122 in the list	112 of 19125 in the genome	1	AT4G12470(AZI1),AT4G12500(AT4G12500),AT4G12490(AT4G12490),AT4G12495(AT4G12495)
GO:0030964	NADH dehydrogenase complex	2 of 1122 in the list	65 of 19125 in the genome	1	ATMG00990(NAD3),ATCG01100(NDHA)
GO:0019867	outer membrane	4 of 1122 in the list	113 of 19125 in the genome	1	AT4G12495(AT4G12495),AT4G12490(AT4G12490),AT4G12470(AZI1),AT4G12500(AT4G12500)
GO:0009579	thylakoid	26 of 1122 in the list	565 of 19125 in the genome	1	ATCG00130(ATPF),ATCG00520(YCF4),ATCG00600(PETG),ATCG00020(PSBA),ATCG00120(ATPA),AT1G51402(AT1G51402),ATCG00140(ATPH),AT2G34430(LHB1B1),ATCG00210(YCF6),ATCG01100(NDHA),AT3G22840(ELIP1),ATCG00630(PSAJ),ATCG00720(PETB),ATCG01090(NDHI),ATCG00550(PSBJ),ATCG00680(PSBB),ATCG00580(PSBE),ATCG00220(PSBM),AT2G10940(AT2G10940),ATCG00730(PETD),ATCG00690(PSBT),ATCG00700(PSBN),ATCG00570(PSBF),AT3G25770(AOC2),AT…
GO:0044452	nucleolar part	2 of 1122 in the list	77 of 19125 in the genome	1	AT4G01335(AT4G01335),AT1G53690(AT1G53690)
GO:0030659	cytoplasmic vesicle membrane	2 of 1122 in the list	78 of 19125 in the genome	1	AT2G34940(VSR5),AT5G14870(CNGC18)
GO:0012506	vesicle membrane	2 of 1122 in the list	80 of 19125 in the genome	1	AT5G14870(CNGC18),AT2G34940(VSR5)
GO:0005789	endoplasmic reticulum membrane	21 of 1122 in the list	492 of 19125 in the genome	1	AT5G65980(AT5G65980),AT4G22340(CDS2),AT1G24470(KCR2),AT3G21520(DMP1),AT5G15770(GNA1),AT3G13730(CYP90D1),AT1G02205(CER1),AT4G14400(ACD6),AT3G55120(TT5),AT4G13770(CYP83A1),AT5G04930(ALA1),AT5G23190(CYP86B1),AT2G32720(CB5-B),AT5G37300(WSD1),AT1G75000(AT1G75000),AT2G34390(NIP2%3B1),AT1G23010(LPR1),AT1G16410(CYP79F1),AT4G22755(AT4G22755),AT1G19300(PARVUS),AT4G04930(DES-1-LIKE)
GO:0010008	endosome membrane	5 of 1122 in the list	155 of 19125 in the genome	1	AT1G01200(RABA3),AT5G52050(AT5G52050),AT3G28270(AT3G28270),AT2G34940(VSR5),AT1G35625(AT1G35625)
GO:0042175	nuclear outer membrane-endoplasmic reticulum membrane network	21 of 1122 in the list	497 of 19125 in the genome	1	AT3G13730(CYP90D1),AT1G02205(CER1),AT4G14400(ACD6),AT3G55120(TT5),AT5G65980(AT5G65980),AT4G22340(CDS2),AT1G24470(KCR2),AT3G21520(DMP1),AT5G15770(GNA1),AT1G23010(LPR1),AT1G16410(CYP79F1),AT4G22755(AT4G22755),AT1G19300(PARVUS),AT4G04930(DES-1-LIKE),AT4G13770(CYP83A1),AT5G04930(ALA1),AT5G23190(CYP86B1),AT2G32720(CB5-B),AT5G37300(WSD1),AT1G75000(AT1G75000),AT2G34390(NIP2%3B1)
GO:0098827	endoplasmic reticulum subcompartment	21 of 1122 in the list	497 of 19125 in the genome	1	AT1G24470(KCR2),AT3G21520(DMP1),AT5G65980(AT5G65980),AT4G22340(CDS2),AT5G15770(GNA1),AT3G13730(CYP90D1),AT3G55120(TT5),AT1G02205(CER1),AT4G14400(ACD6),AT4G13770(CYP83A1),AT5G04930(ALA1),AT2G34390(NIP2%3B1),AT5G23190(CYP86B1),AT2G32720(CB5-B),AT5G37300(WSD1),AT1G75000(AT1G75000),AT1G23010(LPR1),AT1G16410(CYP79F1),AT1G19300(PARVUS),AT4G04930(DES-1-LIKE),AT4G22755(AT4G22755)
GO:0044440	endosomal part	5 of 1122 in the list	158 of 19125 in the genome	1	AT3G28270(AT3G28270),AT5G52050(AT5G52050),AT1G01200(RABA3),AT1G35625(AT1G35625),AT2G34940(VSR5)
GO:0005759	mitochondrial matrix	4 of 1122 in the list	136 of 19125 in the genome	1	ATCG00810(RPL22),AT1G23800(ALDH2B7),AT1G03090(MCCA),ATCG00750(RPS11)
GO:0098796	membrane protein complex	22 of 1122 in the list	526 of 19125 in the genome	1	ATCG00700(PSBN),ATCG00570(PSBF),AT3G50820(PSBO2),ATCG00220(PSBM),AT3G45280(SYP72),ATMG00990(NAD3),ATCG00690(PSBT),ATMG00110(ABCI2),ATCG00120(ATPA),ATCG00020(PSBA),ATCG01100(NDHA),AT1G20350(TIM17-1),AT2G34430(LHB1B1),ATCG00140(ATPH),ATCG00630(PSAJ),AT1G16820(AT1G16820),AT3G22840(ELIP1),ATCG00680(PSBB),ATCG00580(PSBE),ATCG00550(PSBJ),ATCG00130(ATPF),ATCG00520(YCF4)
GO:0030135	coated vesicle	2 of 1122 in the list	92 of 19125 in the genome	1	AT2G34940(VSR5),AT1G05020(AT1G05020)
GO:0005746	mitochondrial respiratory chain	2 of 1122 in the list	97 of 19125 in the genome	1	ATMG00990(NAD3),ATCG01100(NDHA)
GO:0098803	respiratory chain complex	2 of 1122 in the list	99 of 19125 in the genome	1	ATCG01100(NDHA),ATMG00990(NAD3)
GO:0022627	cytosolic small ribosomal subunit	2 of 1122 in the list	100 of 19125 in the genome	1	ATCG00800(RPS3),ATCG00770(RPS8)
GO:0044432	endoplasmic reticulum part	21 of 1122 in the list	536 of 19125 in the genome	1	AT1G02205(CER1),AT4G14400(ACD6),AT3G55120(TT5),AT3G13730(CYP90D1),AT5G15770(GNA1),AT5G65980(AT5G65980),AT4G22340(CDS2),AT1G24470(KCR2),AT3G21520(DMP1),AT4G22755(AT4G22755),AT1G19300(PARVUS),AT4G04930(DES-1-LIKE),AT1G23010(LPR1),AT1G16410(CYP79F1),AT5G23190(CYP86B1),AT5G37300(WSD1),AT1G75000(AT1G75000),AT2G32720(CB5-B),AT2G34390(NIP2%3B1),AT4G13770(CYP83A1),AT5G04930(ALA1)
GO:0005777	peroxisome	7 of 1122 in the list	232 of 19125 in the genome	1	AT1G65890(AAE12),AT1G65880(BZO1),AT3G51660(AT3G51660),AT4G13280(TPS12),AT3G14210(ESM1),AT1G48320(DHNAT1),AT4G13300(TPS13)
GO:0042579	microbody	7 of 1122 in the list	232 of 19125 in the genome	1	AT1G48320(DHNAT1),AT3G14210(ESM1),AT4G13300(TPS13),AT1G65890(AAE12),AT1G65880(BZO1),AT3G51660(AT3G51660),AT4G13280(TPS12)
GO:1990204	oxidoreductase complex	3 of 1122 in the list	133 of 19125 in the genome	1	ATCG01100(NDHA),AT3G50820(PSBO2),ATMG00990(NAD3)
GO:0022626	cytosolic ribosome	10 of 1122 in the list	311 of 19125 in the genome	1	AT4G25090(AT4G25090),AT5G24770(VSP2),ATCG00770(RPS8),AT1G66580(SAG24),ATCG00800(RPS3),AT1G03090(MCCA),AT3G14210(ESM1),AT1G66200(GSR2),AT2G28815(AT2G28815),AT1G07610(MT1C)
GO:0031969	chloroplast membrane	8 of 1122 in the list	270 of 19125 in the genome	1	AT4G12495(AT4G12495),ATCG00500(ACCD),AT4G12500(AT4G12500),AT2G33280(AT2G33280),AT3G10600(CAT7),AT4G12490(AT4G12490),AT4G12470(AZI1),AT2G07739(AT2G07739)
GO:0098800	inner mitochondrial membrane protein complex	3 of 1122 in the list	145 of 19125 in the genome	1	ATCG01100(NDHA),AT1G20350(TIM17-1),ATMG00990(NAD3)
GO:0042170	plastid membrane	8 of 1122 in the list	275 of 19125 in the genome	1	AT4G12495(AT4G12495),AT4G12500(AT4G12500),ATCG00500(ACCD),AT2G33280(AT2G33280),AT3G10600(CAT7),AT4G12490(AT4G12490),AT4G12470(AZI1),AT2G07739(AT2G07739)
GO:0044433	cytoplasmic vesicle part	6 of 1122 in the list	227 of 19125 in the genome	1	AT1G01200(RABA3),AT5G52050(AT5G52050),AT3G28270(AT3G28270),AT5G14870(CNGC18),AT2G34940(VSR5),AT1G35625(AT1G35625)
GO:0098805	whole membrane	36 of 1122 in the list	892 of 19125 in the genome	1	AT3G21520(DMP1),AT4G00910(AT4G00910),AT4G17340(TIP2%3B2),AT3G25190(AT3G25190),AT1G21140(AT1G21140),AT1G16820(AT1G16820),AT1G35625(AT1G35625),AT1G66580(SAG24),AT4G12490(AT4G12490),AT3G49120(PRXCB),AT4G25640(DTX35),AT1G05020(AT1G05020),AT4G30120(HMA3),AT3G62150(ABCB21),AT5G41790(CIP1),AT5G03570(IREG2),AT5G52050(AT5G52050),AT3G55130(ABCG19),AT5G60780(NRT2.3),AT1G73190(TIP3%3B1),AT4G33120(AT4G33120),…
GO:0098798	mitochondrial protein complex	3 of 1122 in the list	154 of 19125 in the genome	1	ATMG00990(NAD3),AT1G20350(TIM17-1),ATCG01100(NDHA)
GO:0000428	DNA-directed RNA polymerase complex	2 of 1122 in the list	126 of 19125 in the genome	1	AT4G14520(AT4G14520),AT1G53690(AT1G53690)
GO:0030880	RNA polymerase complex	2 of 1122 in the list	126 of 19125 in the genome	1	AT4G14520(AT4G14520),AT1G53690(AT1G53690)
GO:0070469	respiratory chain	2 of 1122 in the list	126 of 19125 in the genome	1	ATMG00990(NAD3),ATCG01100(NDHA)
GO:0044445	cytosolic part	10 of 1122 in the list	344 of 19125 in the genome	1	AT4G25090(AT4G25090),AT5G24770(VSP2),ATCG00770(RPS8),AT1G66580(SAG24),AT1G03090(MCCA),ATCG00800(RPS3),AT3G14210(ESM1),AT2G28815(AT2G28815),AT1G66200(GSR2),AT1G07610(MT1C)
GO:0005840	ribosome	17 of 1122 in the list	518 of 19125 in the genome	1	AT2G28815(AT2G28815),AT3G14210(ESM1),AT1G07610(MT1C),ATCG00760(RPL36),ATMG00090(RPS3),ATCG00660(RPL20),AT1G03090(MCCA),ATCG00800(RPS3),AT2G07675(AT2G07675),AT1G66580(SAG24),AT1G66200(GSR2),ATMG00980(RPSL2),ATCG00810(RPL22),ATCG00770(RPS8),AT5G24770(VSP2),AT4G25090(AT4G25090),ATCG00750(RPS11)
GO:0009532	plastid stroma	26 of 1122 in the list	727 of 19125 in the genome	1	AT2G45290(AT2G45290),AT3G25770(AOC2),ATCG01110(NDHH),AT3G50820(PSBO2),AT3G58990(IPMI1),AT5G43780(APS4),ATCG00770(RPS8),AT4G19170(NCED4),ATCG00750(RPS11),ATCG00810(RPL22),AT1G66200(GSR2),AT2G42540(COR15A),AT1G08250(ADT6),AT2G28210(ACA2),AT4G02520(GSTF2),ATCG00800(RPS3),ATCG00020(PSBA),AT2G34430(LHB1B1),ATCG00660(RPL20),AT2G27402(AT2G27402),AT2G01200(IAA32),AT2G27820(PD1),AT3G44720(ADT4),ATCG00500(…
GO:0009570	chloroplast stroma	25 of 1122 in the list	710 of 19125 in the genome	1	AT4G39970(AT4G39970),AT3G44720(ADT4),ATCG00500(ACCD),AT3G12110(ACT11),AT2G27820(PD1),AT2G01200(IAA32),ATCG00660(RPL20),AT2G34430(LHB1B1),ATCG00020(PSBA),AT4G02520(GSTF2),AT1G08250(ADT6),ATCG00800(RPS3),AT2G28210(ACA2),AT2G42540(COR15A),AT1G66200(GSR2),ATCG00810(RPL22),ATCG00750(RPS11),AT4G19170(NCED4),AT5G43780(APS4),ATCG00770(RPS8),AT3G58990(IPMI1),ATCG01110(NDHH),AT3G50820(PSBO2),AT2G45290(AT2G…
GO:0012505	endomembrane system	95 of 1122 in the list	2112 of 19125 in the genome	1	AT4G22755(AT4G22755),AT3G03310(LCAT3),AT1G19300(PARVUS),AT5G05270(CHIL),AT2G15310(ARFB1A),AT1G26380(AT1G26380),AT4G19690(IRT1),AT5G23190(CYP86B1),AT4G13770(CYP83A1),AT3G49780(PSK4),AT3G49120(PRXCB),AT2G41230(ORS1),AT4G14400(ACD6),AT1G02620(AT1G02620),AT1G35625(AT1G35625),AT2G12190(AT2G12190),AT1G74010(AT1G74010),AT5G42100(BG_PPAP),AT3G03640(BGLU25),AT5G36920(AT5G36920),AT5G15770(GNA1),AT4G22340(C…
GO:0022625	cytosolic large ribosomal subunit	2 of 1122 in the list	148 of 19125 in the genome	1	AT1G66580(SAG24),AT2G28815(AT2G28815)
GO:0044391	ribosomal subunit	8 of 1122 in the list	325 of 19125 in the genome	1	ATCG00750(RPS11),ATCG00770(RPS8),AT2G07675(AT2G07675),AT1G66580(SAG24),ATCG00800(RPS3),AT2G28815(AT2G28815),ATCG00810(RPL22),ATMG00980(RPSL2)
GO:0015934	large ribosomal subunit	3 of 1122 in the list	190 of 19125 in the genome	1	AT2G28815(AT2G28815),ATCG00810(RPL22),AT1G66580(SAG24)
GO:0009941	chloroplast envelope	22 of 1122 in the list	668 of 19125 in the genome	1	AT4G39970(AT4G39970),ATCG00500(ACCD),AT3G12110(ACT11),AT3G14210(ESM1),AT4G12490(AT4G12490),ATCG00800(RPS3),ATCG00660(RPL20),AT2G34430(LHB1B1),ATCG00810(RPL22),AT4G12495(AT4G12495),AT4G12030(BAT5),AT2G42540(COR15A),AT4G12500(AT4G12500),AT1G66200(GSR2),AT3G10600(CAT7),AT2G33280(AT2G33280),AT3G61430(PIP1A),AT2G45290(AT2G45290),AT3G25770(AOC2),AT2G07739(AT2G07739),ATCG00770(RPS8),AT4G12470(AZI1)
GO:0044435	plastid part	57 of 1122 in the list	1408 of 19125 in the genome	1	AT3G22840(ELIP1),AT4G02520(GSTF2),AT1G08250(ADT6),AT2G28210(ACA2),ATCG00800(RPS3),ATCG00550(PSBJ),AT4G12490(AT4G12490),ATCG00580(PSBE),ATCG00020(PSBA),ATCG00120(ATPA),ATCG00600(PETG),AT1G51402(AT1G51402),ATCG00140(ATPH),ATCG00210(YCF6),AT2G01200(IAA32),AT2G27820(PD1),ATCG00520(YCF4),AT3G14210(ESM1),AT3G44720(ADT4),AT4G39970(AT4G39970),ATCG00750(RPS11),ATCG00700(PSBN),ATCG00570(PSBF),AT4G12030(BAT…
GO:0061695	transferase complex, transferring phosphorus-containing groups	2 of 1122 in the list	161 of 19125 in the genome	1	AT4G14520(AT4G14520),AT1G53690(AT1G53690)
GO:0044434	chloroplast part	56 of 1122 in the list	1389 of 19125 in the genome	1	ATCG00730(PETD),AT1G66200(GSR2),ATCG00220(PSBM),AT4G12030(BAT5),ATCG00750(RPS11),ATCG00570(PSBF),ATCG00700(PSBN),AT4G39970(AT4G39970),AT3G44720(ADT4),AT3G14210(ESM1),AT2G27820(PD1),AT2G01200(IAA32),ATCG00520(YCF4),ATCG00210(YCF6),ATCG00140(ATPH),AT1G51402(AT1G51402),ATCG00600(PETG),ATCG00020(PSBA),ATCG00120(ATPA),ATCG00580(PSBE),ATCG00550(PSBJ),AT4G12490(AT4G12490),AT1G08250(ADT6),ATCG00800(RPS3)…
GO:0005874	microtubule	3 of 1122 in the list	197 of 19125 in the genome	1	AT4G17220(MAP70-5),AT1G75785(AT1G75785),AT3G23090(AT3G23090)
GO:0044455	mitochondrial membrane part	3 of 1122 in the list	197 of 19125 in the genome	1	ATMG00990(NAD3),AT1G20350(TIM17-1),ATCG01100(NDHA)
GO:0009526	plastid envelope	22 of 1122 in the list	684 of 19125 in the genome	1	ATCG00800(RPS3),AT4G12490(AT4G12490),ATCG00660(RPL20),AT2G34430(LHB1B1),AT3G14210(ESM1),AT4G39970(AT4G39970),ATCG00500(ACCD),AT3G12110(ACT11),AT2G33280(AT2G33280),AT3G25770(AOC2),AT2G45290(AT2G45290),AT3G61430(PIP1A),AT3G10600(CAT7),ATCG00770(RPS8),AT4G12470(AZI1),AT2G07739(AT2G07739),AT4G12030(BAT5),AT4G12495(AT4G12495),ATCG00810(RPL22),AT1G66200(GSR2),AT4G12500(AT4G12500),AT2G42540(COR15A)
GO:0099081	supramolecular polymer	3 of 1122 in the list	207 of 19125 in the genome	1	AT4G17220(MAP70-5),AT1G75785(AT1G75785),AT3G23090(AT3G23090)
GO:0099512	supramolecular fiber	3 of 1122 in the list	207 of 19125 in the genome	1	AT4G17220(MAP70-5),AT1G75785(AT1G75785),AT3G23090(AT3G23090)
GO:0099513	polymeric cytoskeletal fiber	3 of 1122 in the list	207 of 19125 in the genome	1	AT1G75785(AT1G75785),AT4G17220(MAP70-5),AT3G23090(AT3G23090)
GO:0005768	endosome	10 of 1122 in the list	407 of 19125 in the genome	1	AT1G35625(AT1G35625),AT4G19690(IRT1),AT2G47160(BOR1),AT1G01200(RABA3),AT5G52050(AT5G52050),AT2G34940(VSR5),AT2G22795(AT2G22795),AT5G25250(FLOT1),AT4G37650(SHR),AT3G28270(AT3G28270)
GO:0099080	supramolecular complex	3 of 1122 in the list	210 of 19125 in the genome	1	AT4G17220(MAP70-5),AT1G75785(AT1G75785),AT3G23090(AT3G23090)
GO:0005856	cytoskeleton	8 of 1122 in the list	369 of 19125 in the genome	1	AT4G18596(AT4G18596),AT5G41790(CIP1),AT4G17220(MAP70-5),AT5G59895(AT5G59895),AT1G75785(AT1G75785),AT4G29340(PRF4),AT5G20470(HDK),AT3G23090(AT3G23090)
GO:0031984	organelle subcompartment	55 of 1122 in the list	1457 of 19125 in the genome	1	AT2G34940(VSR5),AT2G22795(AT2G22795),ATCG00130(ATPF),AT5G65980(AT5G65980),ATCG01090(NDHI),AT3G55120(TT5),AT5G01100(FRB1),ATCG00680(PSBB),ATCG00630(PSAJ),ATCG00720(PETB),AT2G34430(LHB1B1),ATCG01100(NDHA),ATCG00690(PSBT),AT1G75000(AT1G75000),AT2G32720(CB5-B),AT5G04930(ALA1),AT2G10940(AT2G10940),AT4G04930(DES-1-LIKE),AT3G25770(AOC2),ATCG01110(NDHH),AT3G50820(PSBO2),AT1G16410(CYP79F1),AT1G24070(CSLA1…
GO:0031966	mitochondrial membrane	8 of 1122 in the list	390 of 19125 in the genome	1	AT2G07739(AT2G07739),ATCG01100(NDHA),AT1G20350(TIM17-1),AT1G48510(AT1G48510),ATMG00990(NAD3),ATMG00590(ORF313),ATMG01000(ORF114),ATMG00110(ABCI2)
GO:0005740	mitochondrial envelope	8 of 1122 in the list	405 of 19125 in the genome	1	ATCG01100(NDHA),AT2G07739(AT2G07739),AT1G20350(TIM17-1),AT1G48510(AT1G48510),ATMG00590(ORF313),ATMG00990(NAD3),ATMG00110(ABCI2),ATMG01000(ORF114)
GO:0031982	vesicle	14 of 1122 in the list	572 of 19125 in the genome	1	AT1G35625(AT1G35625),AT4G39340(EC1.4),AT5G52050(AT5G52050),AT1G01200(RABA3),AT2G47160(BOR1),AT4G19690(IRT1),AT5G14870(CNGC18),AT5G25250(FLOT1),AT2G34940(VSR5),AT2G22795(AT2G22795),AT3G28270(AT3G28270),AT1G05020(AT1G05020),AT4G36520(AT4G36520),AT4G37650(SHR)
GO:0031410	cytoplasmic vesicle	13 of 1122 in the list	552 of 19125 in the genome	1	AT1G35625(AT1G35625),AT4G39340(EC1.4),AT4G19690(IRT1),AT5G14870(CNGC18),AT5G52050(AT5G52050),AT2G47160(BOR1),AT1G01200(RABA3),AT5G25250(FLOT1),AT2G22795(AT2G22795),AT2G34940(VSR5),AT1G05020(AT1G05020),AT4G37650(SHR),AT3G28270(AT3G28270)
GO:0097708	intracellular vesicle	13 of 1122 in the list	552 of 19125 in the genome	1	AT5G25250(FLOT1),AT2G22795(AT2G22795),AT2G34940(VSR5),AT3G28270(AT3G28270),AT1G05020(AT1G05020),AT4G37650(SHR),AT1G35625(AT1G35625),AT4G39340(EC1.4),AT5G52050(AT5G52050),AT2G47160(BOR1),AT1G01200(RABA3),AT4G19690(IRT1),AT5G14870(CNGC18)
GO:0015630	microtubule cytoskeleton	3 of 1122 in the list	262 of 19125 in the genome	1	AT3G23090(AT3G23090),AT4G17220(MAP70-5),AT1G75785(AT1G75785)
GO:0044429	mitochondrial part	12 of 1122 in the list	530 of 19125 in the genome	1	ATMG00990(NAD3),ATMG00590(ORF313),ATMG00110(ABCI2),ATMG01000(ORF114),ATCG00810(RPL22),AT1G48510(AT1G48510),AT1G23800(ALDH2B7),AT1G03090(MCCA),ATCG00750(RPS11),AT1G20350(TIM17-1),AT2G07739(AT2G07739),ATCG01100(NDHA)
GO:0044430	cytoskeletal part	4 of 1122 in the list	300 of 19125 in the genome	1	AT4G17220(MAP70-5),AT1G75785(AT1G75785),AT3G23090(AT3G23090),AT5G20470(HDK)
GO:0005743	mitochondrial inner membrane	4 of 1122 in the list	304 of 19125 in the genome	1	AT1G20350(TIM17-1),ATCG01100(NDHA),AT1G48510(AT1G48510),ATMG00990(NAD3)
GO:0098588	bounding membrane of organelle	40 of 1122 in the list	1215 of 19125 in the genome	1	AT4G12500(AT4G12500),AT1G79360(OCT2),AT3G28270(AT3G28270),AT3G49110(PRXCA),AT4G12495(AT4G12495),AT5G47450(TIP2%3B3),AT4G12470(AZI1),AT1G01200(RABA3),AT1G16370(OCT6),AT4G33120(AT4G33120),AT1G64330(AT1G64330),AT5G25250(FLOT1),AT2G34940(VSR5),AT5G46610(AT5G46610),AT5G06730(AT5G06730),AT3G55120(TT5),AT5G01100(FRB1),AT3G49120(PRXCB),AT4G30120(HMA3),AT4G24000(CSLG2),AT4G25640(DTX35),AT5G03570(IREG2),AT…
GO:0005802	trans-Golgi network	2 of 1122 in the list	239 of 19125 in the genome	1	AT4G19690(IRT1),AT2G22795(AT2G22795)
GO:0005829	cytosol	75 of 1122 in the list	1969 of 19125 in the genome	1	AT2G26750(AT2G26750),AT4G20830(AT4G20830),AT4G40010(SNRK2.7),AT2G27820(PD1),AT4G21840(MSRB8),AT3G14210(ESM1),AT5G07460(PMSR2),AT3G18485(ILR2),AT4G13840(AT4G13840),AT1G03090(MCCA),AT1G65690(AT1G65690),AT4G34412(AT4G34412),AT1G74010(AT1G74010),AT1G74450(AT1G74450),AT1G20440(COR47),AT2G23110(AT2G23110),AT1G02920(GSTF7),AT2G36580(AT2G36580),AT1G66200(GSR2),AT2G44130(AT2G44130),AT5G16970(AER),AT5G2442…
GO:0000139	Golgi membrane	6 of 1122 in the list	397 of 19125 in the genome	1	AT1G24070(CSLA10),AT5G62220(GT18),AT2G28110(FRA8),AT5G01100(FRB1),AT2G34940(VSR5),AT4G24000(CSLG2)
GO:0009507	chloroplast	97 of 1122 in the list	2452 of 19125 in the genome	1	AT3G22840(ELIP1),AT2G28210(ACA2),AT4G14890(FdC1),AT1G08250(ADT6),AT1G13230(AT1G13230),ATCG00580(PSBE),AT1G54870(AT1G54870),ATCG00020(PSBA),AT1G51402(AT1G51402),AT5G61560(AT5G61560),AT2G27820(PD1),AT2G01200(IAA32),ATCG00520(YCF4),AT3G14210(ESM1),AT3G44720(ADT4),AT3G56710(SIB1),AT4G39970(AT4G39970),AT5G15960(KIN1),AT1G74710(EDS16),AT3G13310(AT3G13310),ATCG00570(PSBF),ATCG00490(RBCL),AT2G37770(ChlAK…
GO:0009536	plastid	99 of 1122 in the list	2525 of 19125 in the genome	1	AT2G17880(AT2G17880),ATCG00690(PSBT),AT2G44990(CCD7),AT4G12500(AT4G12500),AT3G29430(AT3G29430),AT1G10370(ERD9),AT2G35980(YLS9),AT3G50820(PSBO2),AT2G45290(AT2G45290),AT3G61430(PIP1A),AT2G37180(RD28),AT4G19170(NCED4),AT1G70890(MLP43),AT5G43780(APS4),AT3G53420(PIP2A),AT3G58990(IPMI1),AT2G27402(AT2G27402),ATCG00760(RPL36),AT5G19040(IPT5),ATCG00680(PSBB),AT3G04000(AT3G04000),ATCG00720(PETB),ATCG00660(…
GO:0005794	Golgi apparatus	27 of 1122 in the list	981 of 19125 in the genome	1	AT1G43910(AT1G43910),AT3G49780(PSK4),AT4G24000(CSLG2),AT3G49120(PRXCB),AT1G05020(AT1G05020),AT3G49110(PRXCA),AT1G44130(AT1G44130),AT2G28110(FRA8),AT2G37970(SOUL-1),AT4G19690(IRT1),AT1G01200(RABA3),AT2G15310(ARFB1A),AT5G62220(GT18),AT1G19300(PARVUS),AT5G44130(FLA13),AT3G29810(COBL2),AT1G24070(CSLA10),AT2G22795(AT2G22795),AT2G34940(VSR5),AT1G78830(AT1G78830),AT4G25810(XTR6),AT5G01100(FRB1),AT5G3958…
GO:0019866	organelle inner membrane	5 of 1122 in the list	391 of 19125 in the genome	1	ATMG00990(NAD3),AT1G48510(AT1G48510),ATCG01100(NDHA),AT2G07739(AT2G07739),AT1G20350(TIM17-1)
GO:0098791	Golgi subcompartment	8 of 1122 in the list	540 of 19125 in the genome	1	AT2G22795(AT2G22795),AT2G34940(VSR5),AT1G24070(CSLA10),AT2G28110(FRA8),AT4G24000(CSLG2),AT5G62220(GT18),AT5G01100(FRB1),AT4G19690(IRT1)
GO:0044431	Golgi apparatus part	8 of 1122 in the list	558 of 19125 in the genome	1	AT4G24000(CSLG2),AT2G34940(VSR5),AT2G22795(AT2G22795),AT1G24070(CSLA10),AT2G28110(FRA8),AT4G19690(IRT1),AT5G01100(FRB1),AT5G62220(GT18)
GO:0031967	organelle envelope	30 of 1122 in the list	1176 of 19125 in the genome	1	AT4G39970(AT4G39970),ATCG00500(ACCD),AT3G12110(ACT11),AT3G14210(ESM1),AT4G12490(AT4G12490),ATCG00800(RPS3),AT1G20350(TIM17-1),ATCG01100(NDHA),ATCG00660(RPL20),AT2G34430(LHB1B1),AT2G44993(AT2G44993),ATMG00110(ABCI2),ATCG00810(RPL22),ATMG01000(ORF114),AT4G12495(AT4G12495),ATMG00590(ORF313),AT4G12030(BAT5),ATMG00990(NAD3),AT2G42540(COR15A),AT1G48510(AT1G48510),AT4G12500(AT4G12500),AT1G66200(GSR2),AT…
GO:0031975	envelope	30 of 1122 in the list	1176 of 19125 in the genome	1	ATMG01000(ORF114),ATMG00110(ABCI2),AT4G12495(AT4G12495),ATCG00810(RPL22),AT4G12030(BAT5),ATMG00590(ORF313),ATMG00990(NAD3),AT2G42540(COR15A),AT1G48510(AT1G48510),AT4G12500(AT4G12500),AT1G66200(GSR2),AT3G10600(CAT7),AT3G61430(PIP1A),AT2G45290(AT2G45290),AT3G25770(AOC2),AT2G33280(AT2G33280),AT2G07739(AT2G07739),AT4G12470(AZI1),ATCG00770(RPS8),AT3G12110(ACT11),ATCG00500(ACCD),AT4G39970(AT4G39970),AT…
GO:0044451	nucleoplasm part	2 of 1122 in the list	364 of 19125 in the genome	1	AT1G78600(LZF1),AT1G53690(AT1G53690)
GO:1990234	transferase complex	5 of 1122 in the list	507 of 19125 in the genome	1	AT1G03650(AT1G03650),AT3G27150(AT3G27150),AT1G53690(AT1G53690),AT4G14520(AT4G14520),AT5G36870(GSL09)
GO:0030529	intracellular ribonucleoprotein complex	18 of 1122 in the list	937 of 19125 in the genome	1	AT5G24770(VSP2),ATCG00770(RPS8),ATCG00750(RPS11),AT4G25090(AT4G25090),ATMG00980(RPSL2),ATCG00810(RPL22),AT1G66200(GSR2),ATCG00800(RPS3),AT1G03090(MCCA),AT5G21150(AGO9),AT2G07675(AT2G07675),AT1G66580(SAG24),ATCG00660(RPL20),AT1G07610(MT1C),ATMG00090(RPS3),ATCG00760(RPL36),AT3G14210(ESM1),AT2G28815(AT2G28815)
GO:1990904	ribonucleoprotein complex	18 of 1122 in the list	937 of 19125 in the genome	1	ATCG00810(RPL22),ATMG00980(RPSL2),AT1G66200(GSR2),AT4G25090(AT4G25090),ATCG00750(RPS11),ATCG00770(RPS8),AT5G24770(VSP2),ATCG00760(RPL36),ATMG00090(RPS3),AT1G07610(MT1C),AT2G28815(AT2G28815),AT3G14210(ESM1),AT2G07675(AT2G07675),AT1G66580(SAG24),AT1G03090(MCCA),ATCG00800(RPS3),AT5G21150(AGO9),ATCG00660(RPL20)
GO:0031090	organelle membrane	53 of 1122 in the list	1803 of 19125 in the genome	1	AT4G12490(AT4G12490),AT1G66580(SAG24),AT1G35625(AT1G35625),AT1G16820(AT1G16820),AT1G20350(TIM17-1),AT1G21140(AT1G21140),AT4G17340(TIP2%3B2),AT1G24070(CSLA10),AT3G25190(AT3G25190),AT4G00910(AT4G00910),AT3G21520(DMP1),AT1G73190(TIP3%3B1),AT5G60780(NRT2.3),AT3G03310(LCAT3),AT5G62220(GT18),AT3G55130(ABCG19),AT5G52050(AT5G52050),ATMG01000(ORF114),AT5G03570(IREG2),AT2G28110(FRA8),AT5G41790(CIP1),AT3G62…
GO:0005739	mitochondrion	38 of 1122 in the list	1462 of 19125 in the genome	1	AT2G01670(NUDT17),AT3G12110(ACT11),AT5G19040(IPT5),AT2G07675(AT2G07675),AT2G35070(AT2G35070),ATCG01100(NDHA),AT5G47250(AT5G47250),ATMG00110(ABCI2),AT4G20835(AT4G20835),ATCG00810(RPL22),ATMG00980(RPSL2),AT2G07687(AT2G07687),AT2G36460(FBA6),ATMG00990(NAD3),AT3G30775(ERD5),AT4G11170(AT4G11170),AT3G61430(PIP1A),AT4G02380(SAG21),AT2G07739(AT2G07739),AT5G43780(APS4),ATMG00090(RPS3),AT4G20830(AT4G20830)…
GO:0043234	protein complex	35 of 1122 in the list	1488 of 19125 in the genome	1	AT1G76560(CP12-3),AT3G09520(EXO70H4),AT3G56980(bHLH39),ATCG00520(YCF4),ATCG00020(PSBA),ATCG00600(PETG),AT2G44993(AT2G44993),ATCG00120(ATPA),AT5G20470(HDK),ATCG00140(ATPH),AT3G56970(bHLH38),AT1G20350(TIM17-1),ATCG00210(YCF6),AT4G01335(AT4G01335),AT3G22840(ELIP1),AT1G16820(AT1G16820),ATCG00550(PSBJ),ATCG00580(PSBE),ATCG00220(PSBM),ATCG00570(PSBF),ATCG00700(PSBN),ATCG00130(ATPF),AT2G34430(LHB1B1),AT…
GO:0031981	nuclear lumen	6 of 1122 in the list	1062 of 19125 in the genome	1	AT5G40340(AT5G40340),AT5G16970(AER),AT1G78600(LZF1),AT2G44993(AT2G44993),AT4G01335(AT4G01335),AT1G53690(AT1G53690)
GO:0031974	membrane-enclosed lumen	11 of 1122 in the list	1269 of 19125 in the genome	1	AT2G44993(AT2G44993),ATCG00750(RPS11),AT4G01335(AT4G01335),AT5G40340(AT5G40340),AT3G55130(ABCG19),AT5G16970(AER),AT1G23800(ALDH2B7),AT1G03090(MCCA),AT1G78600(LZF1),AT1G53690(AT1G53690),ATCG00810(RPL22)
GO:0043233	organelle lumen	11 of 1122 in the list	1269 of 19125 in the genome	1	AT1G53690(AT1G53690),ATCG00810(RPL22),AT4G01335(AT4G01335),ATCG00750(RPS11),AT2G44993(AT2G44993),AT1G78600(LZF1),AT1G03090(MCCA),AT3G55130(ABCG19),AT1G23800(ALDH2B7),AT5G16970(AER),AT5G40340(AT5G40340)
GO:0070013	intracellular organelle lumen	11 of 1122 in the list	1269 of 19125 in the genome	1	AT5G16970(AER),AT3G55130(ABCG19),AT5G40340(AT5G40340),AT1G23800(ALDH2B7),AT1G03090(MCCA),AT1G78600(LZF1),AT2G44993(AT2G44993),ATCG00750(RPS11),AT4G01335(AT4G01335),ATCG00810(RPL22),AT1G53690(AT1G53690)
GO:0005654	nucleoplasm	3 of 1122 in the list	458 of 19125 in the genome	1	AT5G16970(AER),AT1G78600(LZF1),AT1G53690(AT1G53690)
GO:0044428	nuclear part	9 of 1122 in the list	1368 of 19125 in the genome	1	AT4G01335(AT4G01335),AT3G56970(bHLH38),AT2G44993(AT2G44993),AT1G78600(LZF1),AT5G04150(BHLH101),AT5G40340(AT5G40340),AT5G16970(AER),AT1G53690(AT1G53690),AT3G56980(bHLH39)
GO:1902494	catalytic complex	11 of 1122 in the list	942 of 19125 in the genome	1	AT4G14520(AT4G14520),AT5G36870(GSL09),ATCG01100(NDHA),AT1G03650(AT1G03650),AT3G50820(PSBO2),AT1G53690(AT1G53690),ATCG00500(ACCD),AT3G27150(AT3G27150),AT1G52030(MBP2),ATMG00110(ABCI2),ATMG00990(NAD3)
GO:0043228	non-membrane-bounded organelle	35 of 1122 in the list	1758 of 19125 in the genome	1	AT1G07610(MT1C),ATMG00090(RPS3),AT5G50600(HSD1),AT5G61610(AT5G61610),AT3G14210(ESM1),AT2G28815(AT2G28815),ATCG00800(RPS3),AT1G03090(MCCA),AT5G59895(AT5G59895),AT1G66580(SAG24),AT4G29340(PRF4),AT5G20470(HDK),AT1G05510(AT1G05510),AT5G40420(OLEO2),AT3G23090(AT3G23090),AT4G01335(AT4G01335),AT4G18596(AT4G18596),AT5G41790(CIP1),AT1G66200(GSR2),AT5G24770(VSP2),ATCG00750(RPS11),AT2G27402(AT2G27402),ATCG0…
GO:0043232	intracellular non-membrane-bounded organelle	35 of 1122 in the list	1758 of 19125 in the genome	1	ATCG00750(RPS11),AT5G24770(VSP2),AT1G66200(GSR2),AT5G41790(CIP1),AT4G18596(AT4G18596),AT5G40420(OLEO2),AT3G23090(AT3G23090),AT4G01335(AT4G01335),AT4G29340(PRF4),AT1G05510(AT1G05510),AT5G20470(HDK),AT1G66580(SAG24),AT1G03090(MCCA),ATCG00800(RPS3),AT5G59895(AT5G59895),AT3G14210(ESM1),AT2G28815(AT2G28815),ATMG00090(RPS3),AT5G50600(HSD1),AT5G61610(AT5G61610),AT1G07610(MT1C),AT4G25090(AT4G25090),ATCG0…
GO:0005737	cytoplasm	407 of 1122 in the list	9340 of 19125 in the genome	1	AT5G19040(IPT5),AT5G65980(AT5G65980),AT5G38900(AT5G38900),AT4G13300(TPS13),AT1G18300(NUDT4),AT2G01670(NUDT17),AT1G08650(PPCK1),AT1G11080(scpl31),AT2G41260(M17),AT5G49340(TBL4),AT1G74890(ARR15),AT5G03210(DIP2),AT5G22920(AT5G22920),AT4G19170(NCED4),AT5G14870(CNGC18),AT2G28470(BGAL8),AT4G04710(CPK22),AT3G58990(IPMI1),AT1G01200(RABA3),AT1G70890(MLP43),AT1G52040(MBP1),AT2G45290(AT2G45290),AT2G28270(AT…
GO:0005730	nucleolus	3 of 1122 in the list	518 of 19125 in the genome	1	AT4G01335(AT4G01335),AT1G53690(AT1G53690),AT5G40340(AT5G40340)
GO:0005623	cell	796 of 1122 in the list	15355 of 19125 in the genome	1	AT3G44300(NIT2),AT3G46550(SOS5),AT4G33450(MYB69),AT2G37040(PAL1),ATCG00170(RPOC2),AT4G11170(AT4G11170),AT5G50570(SPL13A),AT4G12470(AZI1),AT2G19800(MIOX2),AT3G46070(AT3G46070),AT2G32720(CB5-B),AT2G36460(FBA6),AT5G41900(AT5G41900),AT5G12420(AT5G12420),AT4G12495(AT4G12495),AT1G49860(GSTF14),AT2G44080(ARL),AT3G27440(UKL5),AT3G26830(PAD3),AT3G22235(AT3G22235),AT2G42280(FBH4),AT4G08780(AT4G08780),AT5G5…
GO:0005622	intracellular	593 of 1122 in the list	13417 of 19125 in the genome	1	AT2G17880(AT2G17880),AT5G04120(AT5G04120),AT5G04930(ALA1),AT1G43910(AT1G43910),AT3G45280(SYP72),AT3G27150(AT3G27150),AT3G24310(MYB305),AT5G40990(GLIP1),AT1G22810(AT1G22810),AT1G29860(WRKY71),AT5G47330(AT5G47330),AT1G69490(NAP),AT2G34940(VSR5),AT5G01100(FRB1),AT3G28510(AT3G28510),AT5G54070(HSFA9),AT4G25490(CBF1),AT1G18100(E12A11),AT5G46610(AT5G46610),AT5G56960(AT5G56960),AT5G47250(AT5G47250),AT3G4…
GO:0005634	nucleus	195 of 1122 in the list	5148 of 19125 in the genome	1	AT3G56970(bHLH38),AT3G46130(MYB48),AT1G05420(OFP12),AT1G66580(SAG24),AT2G40740(WRKY55),AT2G24430(NAC038),AT3G19500(AT3G19500),AT2G31230(ERF15),AT1G35515(HOS10),AT1G18860(WRKY61),AT1G48000(MYB112),AT5G25160(ZFP3),AT1G73410(MYB54),AT3G46080(AT3G46080),AT3G18400(NAC058),AT3G59940(AT3G59940),AT3G54150(AT3G54150),AT2G43000(NAC042),AT1G75380(BBD1),AT2G28160(FRU),AT3G16525(AT3G16525),AT4G20910(HEN1),AT2…
GO:0032991	macromolecular complex	60 of 1122 in the list	2903 of 19125 in the genome	1	ATCG00750(RPS11),ATCG00700(PSBN),ATCG00570(PSBF),AT5G36870(GSL09),AT5G24770(VSP2),ATCG00220(PSBM),AT1G66200(GSR2),ATCG00550(PSBJ),AT1G66580(SAG24),ATCG00580(PSBE),AT3G22840(ELIP1),AT5G21150(AGO9),AT1G16820(AT1G16820),AT1G03090(MCCA),ATCG00800(RPS3),ATCG00140(ATPH),AT3G56970(bHLH38),AT1G20350(TIM17-1),AT4G01335(AT4G01335),ATCG00210(YCF6),ATCG00020(PSBA),AT2G44993(AT2G44993),ATCG00120(ATPA),ATCG006…
GO:0043226	organelle	487 of 1122 in the list	11558 of 19125 in the genome	1	AT5G03570(IREG2),AT3G49120(PRXCB),AT4G13770(CYP83A1),AT2G36970(AT2G36970),AT2G41230(ORS1),ATCG00220(PSBM),AT1G74710(EDS16),AT5G15960(KIN1),AT5G16970(AER),AT5G22570(WRKY38),ATCG00490(RBCL),AT5G05270(CHIL),AT5G61610(AT5G61610),AT2G01200(IAA32),AT4G40010(SNRK2.7),AT4G34412(AT4G34412),AT1G35625(AT1G35625),AT4G14890(FdC1),AT1G02620(AT1G02620),AT5G21150(AGO9),AT5G61560(AT5G61560),AT1G48130(PER1),AT5G22…
GO:0043227	membrane-bounded organelle	476 of 1122 in the list	11066 of 19125 in the genome	1	AT3G02940(MYB107),AT1G26200(AT1G26200),AT4G34135(UGT73B2),AT1G58300(HO4),AT1G23550(SRO2),AT1G74770(AT1G74770),AT4G08770(Prx37),AT1G70800(EHB1),AT4G28520(CRU3),AT2G33280(AT2G33280),AT3G28580(AT3G28580),AT5G44120(CRA1),ATCG01110(NDHH),AT5G61890(AT5G61890),AT3G10600(CAT7),ATCG00770(RPS8),AT1G04500(AT1G04500),AT5G47450(TIP2%3B3),AT2G31420(AT2G31420),AT2G07739(AT2G07739),AT1G16410(CYP79F1),AT1G52000(A…
GO:0043229	intracellular organelle	486 of 1122 in the list	11547 of 19125 in the genome	1	ATCG00690(PSBT),AT2G44990(CCD7),AT3G49110(PRXCA),AT5G04340(ZAT6),AT5G12950(AT5G12950),AT3G61430(PIP1A),AT2G47520(ERF71),AT3G50820(PSBO2),AT2G35980(YLS9),AT4G04930(DES-1-LIKE),AT3G53420(PIP2A),AT5G43780(APS4),AT1G79840(GL2),AT4G28530(NAC074),AT2G27402(AT2G27402),AT4G33120(AT4G33120),AT4G29930(AT4G29930),AT1G78410(AT1G78410),AT2G44340(AT2G44340),AT4G26145(AT4G26145),AT4G38620(MYB4),AT5G58360(OFP3),…
GO:0043231	intracellular membrane-bounded organelle	471 of 1122 in the list	10923 of 19125 in the genome	1	AT4G33010(GLDP1),AT3G18250(AT3G18250),AT1G23010(LPR1),ATCG00750(RPS11),AT1G33770(AT1G33770),AT3G44290(NAC060),ATMG01000(ORF114),AT3G63380(AT3G63380),AT2G28110(FRA8),AT4G33790(CER4),AT2G37970(SOUL-1),AT3G62150(ABCB21),AT1G68880(bZIP),AT1G48510(AT1G48510),AT1G05020(AT1G05020),AT3G11340(UGT76B1),ATCG00550(PSBJ),AT3G12060(TBL1),AT1G70440(SRO3),AT5G39580(AT5G39580),AT4G12520(AT4G12520),AT1G16820(AT1G1…
GO:0044422	organelle part	140 of 1122 in the list	5237 of 19125 in the genome	1	AT1G79360(OCT2),AT5G04930(ALA1),AT3G49110(PRXCA),ATMG00110(ABCI2),ATCG00690(PSBT),AT5G43780(APS4),AT4G04930(DES-1-LIKE),AT3G61430(PIP1A),AT3G50820(PSBO2),AT4G33120(AT4G33120),AT2G27402(AT2G27402),AT2G22795(AT2G22795),AT2G34940(VSR5),AT2G34430(LHB1B1),AT5G46610(AT5G46610),AT5G01100(FRB1),ATCG00680(PSBB),AT4G25640(DTX35),AT5G41790(CIP1),AT5G23190(CYP86B1),AT4G12030(BAT5),ATCG00570(PSBF),AT3G03310(L…
GO:0044424	intracellular part	576 of 1122 in the list	13140 of 19125 in the genome	1	AT5G42590(CYP71A16),AT4G02380(SAG21),AT4G37520(AT4G37520),AT1G43160(RAP2.6),AT4G37850(AT4G37850),AT1G06000(AT1G06000),ATCG01100(NDHA),AT3G50980(XERO1),AT2G42140(AT2G42140),AT4G17785(MYB39),AT4G39670(AT4G39670),AT3G48350(CEP3),AT5G48930(HCT),AT4G38340(AT4G38340),AT2G35990(LOG2),AT1G23010(LPR1),ATCG00750(RPS11),AT3G44290(NAC060),AT1G33770(AT1G33770),AT3G18250(AT3G18250),AT1G51090(AT1G51090),AT1G050…
GO:0044444	cytoplasmic part	336 of 1122 in the list	7816 of 19125 in the genome	1	AT2G35980(YLS9),AT3G50820(PSBO2),AT3G61430(PIP1A),AT4G04930(DES-1-LIKE),AT5G43780(APS4),AT3G53420(PIP2A),AT1G52030(MBP2),ATCG00690(PSBT),AT2G44990(CCD7),AT4G31540(EXO70G1),AT3G49110(PRXCA),AT5G12950(AT5G12950),AT4G39340(EC1.4),AT4G26145(AT4G26145),ATCG00680(PSBB),AT2G27402(AT2G27402),AT4G33120(AT4G33120),AT3G03190(GSTF11),AT5G24420(PGL5),AT3G03310(LCAT3),AT3G13310(AT3G13310),AT2G15310(ARFB1A),ATC…
GO:0044446	intracellular organelle part	139 of 1122 in the list	5227 of 19125 in the genome	1	AT4G02520(GSTF2),AT1G16820(AT1G16820),AT1G02205(CER1),ATCG00550(PSBJ),AT5G20470(HDK),AT2G44993(AT2G44993),ATCG00600(PETG),AT1G20350(TIM17-1),ATCG00140(ATPH),AT3G25190(AT3G25190),AT1G24470(KCR2),AT5G62220(GT18),ATCG00750(RPS11),AT1G23010(LPR1),AT3G62150(ABCB21),AT2G28110(FRA8),AT2G34390(NIP2%3B1),ATMG01000(ORF114),AT4G30120(HMA3),AT1G48510(AT1G48510),AT1G75785(AT1G75785),ATCG01090(NDHI),AT1G78600(…
GO:0044464	cell part	794 of 1122 in the list	15325 of 19125 in the genome	1	ATCG01110(NDHH),AT5G47450(TIP2%3B3),AT1G52000(AT1G52000),AT2G02610(AT2G02610),AT3G07720(AT3G07720),AT1G11460(UMAMIT26),AT5G02070(AT5G02070),AT1G74770(AT1G74770),AT3G02940(MYB107),AT4G34135(UGT73B2),AT1G58300(HO4),AT1G26200(AT1G26200),AT3G06390(AT3G06390),AT1G53270(ABCG10),AT1G02230(NAC004),AT5G59820(RHL41),AT5G06730(AT5G06730),AT5G26230(MAKR1),AT5G15970(KIN2),AT1G17147(AT1G17147),AT3G46710(AT3G46…
GO:0043295	glutathione binding	4 of 1057 in the list	10 of 17324 in the genome	1	AT1G02920(GSTF7),AT2G29450(GSTU5),AT1G02930(GSTF6),AT4G02520(GSTF2)
GO:0050664	oxidoreductase activity, acting on NAD(P)H, oxygen as acceptor	4 of 1057 in the list	10 of 17324 in the genome	1	AT4G25090(AT4G25090),AT1G09090(RBOHB),AT5G51060(RHD2),AT1G19230(AT1G19230)
GO:1900750	oligopeptide binding	4 of 1057 in the list	10 of 17324 in the genome	1	AT1G02930(GSTF6),AT2G29450(GSTU5),AT1G02920(GSTF7),AT4G02520(GSTF2)
GO:0052716	hydroquinone:oxygen oxidoreductase activity	5 of 1057 in the list	17 of 17324 in the genome	1	AT2G29130(LAC2),AT5G07130(LAC13),AT2G40370(LAC5),AT5G58910(LAC16),AT5G05390(LAC12)
GO:0016614	oxidoreductase activity, acting on CH-OH group of donors	23 of 1057 in the list	205 of 17324 in the genome	1	AT1G26410(AT1G26410),AT5G56970(CKX3),AT4G20835(AT4G20835),AT5G24760(AT5G24760),AT5G21482(CKX7),AT4G22110(AT4G22110),AT2G37770(ChlAKR),AT1G26380(AT1G26380),AT1G26390(AT1G26390),AT2G29350(SAG13),AT1G30760(AT1G30760),AT4G20860(AT4G20860),AT1G24470(KCR2),AT1G26420(AT1G26420),AT5G11540(GulLO3),AT4G20830(AT4G20830),AT5G50600(HSD1),AT1G54870(AT1G54870),AT2G46750(GulLO2),AT4G29740(CKX4),AT1G14185(AT1G141…
GO:0018858	benzoate-CoA ligase activity	2 of 1057 in the list	2 of 17324 in the genome	1	AT1G65890(AAE12),AT1G65880(BZO1)
GO:0045430	chalcone isomerase activity	2 of 1057 in the list	2 of 17324 in the genome	1	AT5G05270(CHIL),AT3G55120(TT5)
GO:0047782	coniferin beta-glucosidase activity	2 of 1057 in the list	2 of 17324 in the genome	1	AT1G61820(BGLU46),AT1G61810(BGLU45)
GO:0052683	(Z)-gamma-bisabolene synthase activity	2 of 1057 in the list	2 of 17324 in the genome	1	AT4G13280(TPS12),AT4G13300(TPS13)
GO:0090430	caffeoyl-CoA: alcohol caffeoyl transferase activity	2 of 1057 in the list	2 of 17324 in the genome	1	AT5G63560(FACT),AT1G52760(LysoPL2)
GO:1905201	gibberellin transmembrane transporter activity	2 of 1057 in the list	2 of 17324 in the genome	1	AT5G50800(SWEET13),AT4G25010(SWEET14)
GO:0047769	arogenate dehydratase activity	3 of 1057 in the list	6 of 17324 in the genome	1	AT1G08250(ADT6),AT2G27820(PD1),AT3G44720(ADT4)
GO:0004553	hydrolase activity, hydrolyzing O-glycosyl compounds	40 of 1057 in the list	423 of 17324 in the genome	1	AT3G62740(BGLU7),AT2G31865(PARG2),AT1G61810(BGLU45),AT4G25810(XTR6),AT5G42100(BG_PPAP),AT4G39000(GH9B17),AT3G03640(BGLU25),AT2G43570(CHI),AT1G61820(BGLU46),AT3G57240(BG3),AT1G02850(BGLU11),AT2G43590(AT2G43590),AT4G28850(XTH26),AT3G07970(QRT2),AT4G23560(GH9B15),AT2G44480(BGLU17),AT3G23730(XTH16),AT2G43620(AT2G43620),AT3G60120(BGLU27),AT3G26610(AT3G26610),AT4G26145(AT4G26145),AT4G00890(AT4G00890),A…
GO:0008509	anion transmembrane transporter activity	26 of 1057 in the list	244 of 17324 in the genome	1	AT5G46610(AT5G46610),AT2G47160(BOR1),AT1G62280(SLAH1),AT1G32450(NRT1.5),AT1G76430(PHT1%3B9),AT4G25010(SWEET14),AT4G00910(AT4G00910),AT2G39510(UMAMIT14),AT5G52050(AT5G52050),AT1G21890(UMAMIT19),AT5G50800(SWEET13),AT4G21680(NRT1.8),AT3G45710(AT3G45710),AT3G62270(AT3G62270),AT3G15990(SULTR3%3B4),AT1G16370(OCT6),AT5G60780(NRT2.3),AT3G10600(CAT7),AT1G69870(NRT1.7),AT2G33205(AT2G33205),AT1G78000(SULTR1…
GO:0015276	ligand-gated ion channel activity	6 of 1057 in the list	26 of 17324 in the genome	1	AT2G29110(GLR2.8),AT2G24710(GLR2.3),AT4G31710(GLR2.4),AT5G48400(ATGLR1.2),AT2G24720(GLR2.2),AT5G11210(GLR2.5)
GO:0022834	ligand-gated channel activity	6 of 1057 in the list	26 of 17324 in the genome	1	AT2G29110(GLR2.8),AT2G24720(GLR2.2),AT5G48400(ATGLR1.2),AT5G11210(GLR2.5),AT4G31710(GLR2.4),AT2G24710(GLR2.3)
GO:0016746	transferase activity, transferring acyl groups	39 of 1057 in the list	411 of 17324 in the genome	1	AT5G39050(PMAT1),AT2G22980(SCPL13),AT1G03650(AT1G03650),AT1G26200(AT1G26200),AT1G75000(AT1G75000),AT5G12420(AT5G12420),AT2G38110(GPAT6),AT3G29680(AT3G29680),AT5G49340(TBL4),AT1G52760(LysoPL2),AT1G73280(scpl3),AT3G50290(AT3G50290),AT1G73290(scpl5),AT3G11430(GPAT5),AT5G67430(AT5G67430),AT5G63560(FACT),AT5G47950(AT5G47950),AT5G48930(HCT),AT4G22755(AT4G22755),AT3G03310(LCAT3),AT1G24430(AT1G24430),AT4…
GO:0015075	ion transmembrane transporter activity	55 of 1057 in the list	629 of 17324 in the genome	1	AT1G16820(AT1G16820),AT2G24720(GLR2.2),AT2G47160(BOR1),ATCG00120(ATPA),AT1G21140(AT1G21140),AT1G64780(AMT1%3B2),ATCG00140(ATPH),AT1G76430(PHT1%3B9),AT4G00910(AT4G00910),AT1G34580(AT1G34580),AT3G25190(AT3G25190),AT3G02850(SKOR),AT1G32450(NRT1.5),AT5G59520(ZIP2),AT3G15990(SULTR3%3B4),AT4G13420(HAK5),AT3G62270(AT3G62270),AT3G45710(AT3G45710),AT5G60780(NRT2.3),AT5G50800(SWEET13),AT1G21890(UMAMIT19),A…
GO:0016679	oxidoreductase activity, acting on diphenols and related substances as donors	7 of 1057 in the list	35 of 17324 in the genome	1	AT2G29130(LAC2),AT2G40370(LAC5),AT5G07130(LAC13),AT5G58910(LAC16),AT5G05390(LAC12),ATCG00020(PSBA),AT1G23010(LPR1)
GO:0016878	acid-thiol ligase activity	5 of 1057 in the list	19 of 17324 in the genome	1	AT1G51680(4CL1),AT3G21240(4CL2),AT1G65890(AAE12),AT1G65880(BZO1),AT3G21230(4CL5)
GO:0035251	UDP-glucosyltransferase activity	20 of 1057 in the list	174 of 17324 in the genome	1	AT5G38010(AT5G38010),AT5G37950(AT5G37950),AT4G27560(AT4G27560),AT2G29750(UGT71C1),AT4G15490(UGT84A3),AT2G16890(AT2G16890),AT5G36870(GSL09),AT2G36780(AT2G36780),AT5G66690(UGT72E2),AT3G53160(UGT73C7),AT2G36800(DOGT1),AT2G36970(AT2G36970),AT3G11340(UGT76B1),AT2G43840(UGT74F1),AT4G24000(CSLG2),AT1G06000(AT1G06000),AT3G21560(UGT84A2),AT5G59570(BOA),AT4G34135(UGT73B2),AT3G55700(AT3G55700)
GO:0001076	transcription factor activity, RNA polymerase II transcription factor binding	22 of 1057 in the list	199 of 17324 in the genome	1	AT3G24310(MYB305),AT3G24650(ABI3),AT1G79180(MYB63),AT4G33450(MYB69),AT1G68320(MYB62),AT1G35515(HOS10),AT1G48000(MYB112),AT1G73410(MYB54),AT1G34670(MYB93),AT3G02940(MYB107),AT5G52260(MYB19),AT1G17950(MYB52),AT3G12720(MYB67),AT4G17785(MYB39),AT3G30210(MYB121),AT3G46130(MYB48),AT4G38620(MYB4),AT1G22640(MYB3),AT5G16770(MYB9),AT5G16600(MYB43),AT4G28110(MYB41),AT2G47190(MYB2)
GO:0008483	transaminase activity	11 of 1057 in the list	75 of 17324 in the genome	1	AT4G28420(AT4G28420),AT3G08860(PYD4),AT1G74710(EDS16),AT3G19710(BCAT4),AT3G14280(AT3G14280),AT1G50750(AT1G50750),AT2G38400(AGT3),AT1G34040(AT1G34040),AT4G28410(AT4G28410),AT2G24850(TAT3),AT1G34060(AT1G34060)
GO:0016769	transferase activity, transferring nitrogenous groups	11 of 1057 in the list	75 of 17324 in the genome	1	AT4G28410(AT4G28410),AT2G24850(TAT3),AT1G34040(AT1G34040),AT1G34060(AT1G34060),AT4G28420(AT4G28420),AT3G19710(BCAT4),AT3G08860(PYD4),AT1G74710(EDS16),AT2G38400(AGT3),AT1G50750(AT1G50750),AT3G14280(AT3G14280)
GO:0008083	growth factor activity	5 of 1057 in the list	20 of 17324 in the genome	1	AT3G49780(PSK4),AT4G16515(RGF6),AT5G64770(RGF9),AT2G22860(PSK2),AT3G02242(AT3G02242)
GO:0008131	primary amine oxidase activity	4 of 1057 in the list	13 of 17324 in the genome	1	AT1G31710(AT1G31710),AT5G56970(CKX3),AT4G29740(CKX4),AT4G12270(AT4G12270)
GO:0004033	aldo-keto reductase (NADP) activity	3 of 1057 in the list	7 of 17324 in the genome	1	AT3G04000(AT3G04000),AT2G37770(ChlAKR),AT1G54870(AT1G54870)
GO:0016722	oxidoreductase activity, oxidizing metal ions	8 of 1057 in the list	47 of 17324 in the genome	1	AT5G23990(FRO5),AT5G07130(LAC13),AT5G58910(LAC16),AT1G23010(LPR1),AT2G40370(LAC5),AT2G29130(LAC2),AT1G01580(FRO2),AT5G05390(LAC12)
GO:0009055	electron transfer activity	20 of 1057 in the list	182 of 17324 in the genome	1	AT5G53870(ENODL1),ATCG00720(PETB),AT4G14890(FdC1),ATCG00580(PSBE),ATCG00680(PSBB),ATCG00020(PSBA),ATCG00600(PETG),AT1G72230(AT1G72230),ATCG00210(YCF6),AT2G07687(AT2G07687),AT1G06830(AT1G06830),AT1G03020(AT1G03020),AT3G62950(AT3G62950),AT2G27035(ENODL20),AT1G64640(ENODL8),ATCG00730(PETD),AT3G21460(AT3G21460),AT2G02850(ARPN),AT5G07475(AT5G07475),ATCG00570(PSBF)
GO:0015112	nitrate transmembrane transporter activity	4 of 1057 in the list	14 of 17324 in the genome	1	AT4G21680(NRT1.8),AT1G32450(NRT1.5),AT1G69870(NRT1.7),AT5G60780(NRT2.3)
GO:0102483	scopolin beta-glucosidase activity	7 of 1057 in the list	40 of 17324 in the genome	1	AT2G44460(BGLU28),AT3G62740(BGLU7),AT1G61820(BGLU46),AT1G61810(BGLU45),AT1G02850(BGLU11),AT2G44480(BGLU17),AT3G60120(BGLU27)
GO:0008172	S-methyltransferase activity	3 of 1057 in the list	8 of 17324 in the genome	1	AT3G03780(MS2),AT3G22740(HMT3),AT2G43920(HOL2)
GO:0050062	long-chain-fatty-acyl-CoA reductase activity	2 of 1057 in the list	3 of 17324 in the genome	1	AT3G44540(FAR4),AT3G44550(FAR5)
GO:0050736	O-malonyltransferase activity	2 of 1057 in the list	3 of 17324 in the genome	1	AT5G39050(PMAT1),AT3G29670(PMAT2)
GO:0052640	salicylic acid glucosyltransferase (glucoside-forming) activity	2 of 1057 in the list	3 of 17324 in the genome	1	AT2G43840(UGT74F1),AT3G11340(UGT76B1)
GO:0080102	3-methylthiopropyl glucosinolate S-oxygenase activity	2 of 1057 in the list	3 of 17324 in the genome	1	AT1G65860(AT1G65860),AT1G62540(AT1G62540)
GO:0080104	5-methylthiopropyl glucosinolate S-oxygenase activity	2 of 1057 in the list	3 of 17324 in the genome	1	AT1G65860(AT1G65860),AT1G62540(AT1G62540)
GO:0080106	7-methylthiopropyl glucosinolate S-oxygenase activity	2 of 1057 in the list	3 of 17324 in the genome	1	AT1G62540(AT1G62540),AT1G65860(AT1G65860)
GO:0004022	alcohol dehydrogenase (NAD) activity	4 of 1057 in the list	15 of 17324 in the genome	1	AT2G29350(SAG13),AT1G66800(AT1G66800),AT5G24760(AT5G24760),AT4G22110(AT4G22110)
GO:0005262	calcium channel activity	6 of 1057 in the list	32 of 17324 in the genome	1	AT4G31710(GLR2.4),AT2G24710(GLR2.3),AT5G14870(CNGC18),AT5G48400(ATGLR1.2),AT5G11210(GLR2.5),AT2G29110(GLR2.8)
GO:0016765	transferase activity, transferring alkyl or aryl (other than methyl) groups	16 of 1057 in the list	141 of 17324 in the genome	1	AT4G02520(GSTF2),AT2G29450(GSTU5),AT5G44990(AT5G44990),AT1G69920(GSTU12),AT5G56080(NAS2),AT3G03190(GSTF11),AT5G19040(IPT5),AT1G10370(ERD9),AT2G29470(GSTU3),AT3G32040(AT3G32040),AT2G29460(GSTU4),AT2G02930(GSTF3),AT1G02920(GSTF7),AT1G49860(GSTF14),AT3G29430(AT3G29430),AT1G02930(GSTF6)
GO:0004180	carboxypeptidase activity	9 of 1057 in the list	62 of 17324 in the genome	1	AT5G22860(AT5G22860),AT1G73280(scpl3),AT2G22980(SCPL13),AT1G73300(scpl2),AT1G73290(scpl5),AT2G35770(scpl28),AT1G73270(scpl6),AT3G17180(scpl33),AT1G11080(scpl31)
GO:0008422	beta-glucosidase activity	10 of 1057 in the list	73 of 17324 in the genome	1	AT1G61810(BGLU45),AT2G44480(BGLU17),AT5G42100(BG_PPAP),AT2G44460(BGLU28),AT3G62740(BGLU7),AT3G57240(BG3),AT3G60120(BGLU27),AT1G02850(BGLU11),AT3G03640(BGLU25),AT1G61820(BGLU46)
GO:0016798	hydrolase activity, acting on glycosyl bonds	40 of 1057 in the list	456 of 17324 in the genome	1	AT3G03640(BGLU25),AT2G43570(CHI),AT1G61820(BGLU46),AT3G57240(BG3),AT1G02850(BGLU11),AT3G62740(BGLU7),AT1G61810(BGLU45),AT2G31865(PARG2),AT4G25810(XTR6),AT4G39000(GH9B17),AT5G42100(BG_PPAP),AT3G23730(XTH16),AT2G43620(AT2G43620),AT3G60120(BGLU27),AT2G43590(AT2G43590),AT4G28850(XTH26),AT3G07970(QRT2),AT4G23560(GH9B15),AT2G44480(BGLU17),AT5G35740(AT5G35740),AT1G33700(AT1G33700),AT1G65310(XTH17),AT3G2…
GO:0016762	xyloglucan:xyloglucosyl transferase activity	6 of 1057 in the list	33 of 17324 in the genome	1	AT3G23730(XTH16),AT4G28850(XTH26),AT1G65310(XTH17),AT4G25810(XTR6),AT5G57550(XTH25),AT3G48580(XTH11)
GO:0046872	metal ion binding	248 of 1057 in the list	3590 of 17324 in the genome	1	ATCG00570(PSBF),AT4G22755(AT4G22755),AT4G26560(CBL7),AT5G39130(AT5G39130),AT1G03020(AT1G03020),AT5G23190(CYP86B1),AT5G14400(CYP724A1),AT4G12270(AT4G12270),AT1G03090(MCCA),AT2G28210(ACA2),AT2G37580(AT2G37580),AT4G13280(TPS12),AT1G68850(AT1G68850),AT2G34490(CYP710A2),AT3G49630(AT3G49630),ATCG00580(PSBE),AT5G13190(GILP),AT3G30180(BR6OX2),AT3G09290(TAC1),AT5G52750(AT5G52750),AT4G36430(AT4G36430),AT3G…
GO:0019139	cytokinin dehydrogenase activity	3 of 1057 in the list	9 of 17324 in the genome	1	AT5G56970(CKX3),AT4G29740(CKX4),AT5G21482(CKX7)
GO:0080019	fatty-acyl-CoA reductase (alcohol-forming) activity	3 of 1057 in the list	9 of 17324 in the genome	1	AT3G44540(FAR4),AT4G33790(CER4),AT3G44550(FAR5)
GO:0090447	glycerol-3-phosphate 2-O-acyltransferase activity	3 of 1057 in the list	9 of 17324 in the genome	1	AT2G38110(GPAT6),AT3G11430(GPAT5),AT5G06090(GPAT7)
GO:0102965	alcohol-forming fatty acyl-CoA reductase activity	3 of 1057 in the list	9 of 17324 in the genome	1	AT4G33790(CER4),AT3G44540(FAR4),AT3G44550(FAR5)
GO:0043169	cation binding	248 of 1057 in the list	3601 of 17324 in the genome	1	AT3G32030(AT3G32030),AT3G26200(CYP71B22),AT4G04830(MSRB5),ATCG00490(RBCL),AT1G21550(AT1G21550),AT5G24760(AT5G24760),AT1G07160(AT1G07160),AT5G27420(CNI1),AT4G13770(CYP83A1),AT3G49120(PRXCB),AT4G14630(GLP9),AT1G02920(GSTF7),AT2G36580(AT2G36580),AT1G66200(GSR2),AT1G66540(AT1G66540),AT3G03780(MS2),AT2G12190(AT2G12190),AT1G35625(AT1G35625),AT4G14890(FdC1),AT5G39180(AT5G39180),AT5G07040(AT5G07040),AT1G…
GO:0050662	coenzyme binding	39 of 1057 in the list	448 of 17324 in the genome	1	AT1G26410(AT1G26410),AT5G56970(CKX3),AT2G24850(TAT3),AT3G23810(SAHH2),AT1G26390(AT1G26390),AT5G43890(YUC5),AT2G37770(ChlAKR),AT1G26380(AT1G26380),AT2G38400(AGT3),AT5G61290(AT5G61290),AT4G28410(AT4G28410),AT4G20830(AT4G20830),AT5G11540(GulLO3),AT1G26420(AT1G26420),AT1G33320(AT1G33320),AT5G24160(SQE6),AT4G13890(EDA36),AT3G08860(PYD4),AT4G29740(CKX4),AT2G46750(GulLO2),AT1G62570(AT1G62570),AT1G12010(…
GO:0008381	mechanosensitive ion channel activity	11 of 1057 in the list	87 of 17324 in the genome	1	AT2G24720(GLR2.2),AT4G31710(GLR2.4),AT5G14870(CNGC18),AT2G29110(GLR2.8),AT1G62280(SLAH1),AT5G48400(ATGLR1.2),AT3G02850(SKOR),AT5G11210(GLR2.5),AT2G24710(GLR2.3),AT5G24030(SLAH3),AT3G14810(MSL5)
GO:0022836	gated channel activity	11 of 1057 in the list	87 of 17324 in the genome	1	AT2G29110(GLR2.8),AT1G62280(SLAH1),AT2G24720(GLR2.2),AT4G31710(GLR2.4),AT5G14870(CNGC18),AT5G24030(SLAH3),AT3G14810(MSL5),AT5G11210(GLR2.5),AT5G48400(ATGLR1.2),AT3G02850(SKOR),AT2G24710(GLR2.3)
GO:0005381	iron ion transmembrane transporter activity	4 of 1057 in the list	17 of 17324 in the genome	1	AT4G19690(IRT1),AT1G21140(AT1G21140),AT5G03570(IREG2),AT3G25190(AT3G25190)
GO:0008515	sucrose transmembrane transporter activity	4 of 1057 in the list	17 of 17324 in the genome	1	AT1G66570(SUC7),AT5G50790(SWEET10),AT5G50800(SWEET13),AT4G25010(SWEET14)
GO:0015926	glucosidase activity	11 of 1057 in the list	88 of 17324 in the genome	1	AT2G44460(BGLU28),AT3G62740(BGLU7),AT1G61810(BGLU45),AT5G42100(BG_PPAP),AT2G44480(BGLU17),AT3G03640(BGLU25),AT1G61820(BGLU46),AT3G57240(BG3),AT1G02850(BGLU11),AT1G24320(AT1G24320),AT3G60120(BGLU27)
GO:0022839	ion gated channel activity	10 of 1057 in the list	77 of 17324 in the genome	1	AT5G11210(GLR2.5),AT5G48400(ATGLR1.2),AT3G02850(SKOR),AT2G24710(GLR2.3),AT5G24030(SLAH3),AT2G24720(GLR2.2),AT5G14870(CNGC18),AT4G31710(GLR2.4),AT2G29110(GLR2.8),AT1G62280(SLAH1)
GO:0050661	NADP binding	9 of 1057 in the list	66 of 17324 in the genome	1	AT1G12200(FMO),AT5G61290(AT5G61290),AT1G19250(FMO1),AT1G62570(AT1G62570),AT2G37770(ChlAKR),AT5G43890(YUC5),AT1G62540(AT1G62540),AT1G04180(YUC9),AT1G65860(AT1G65860)
GO:0045156	electron transporter, transferring electrons within the cyclic electron transport pathway of photosynthesis activity	3 of 1057 in the list	10 of 17324 in the genome	1	ATCG00730(PETD),ATCG00020(PSBA),ATCG00680(PSBB)
GO:0043492	ATPase activity, coupled to movement of substances	19 of 1057 in the list	187 of 17324 in the genome	1	AT3G55130(ABCG19),AT3G55090(ABCG16),AT3G25610(AT3G25610),AT4G30120(HMA3),AT5G04930(ALA1),AT2G39350(ABCG1),AT3G62150(ABCB21),AT3G63380(AT3G63380),AT4G18050(ABCB9),ATCG00120(ATPA),AT5G19410(ABCG23),AT5G13580(ABCG6),ATCG00140(ATPH),AT4G15230(ABCG30),AT3G28345(ABCB15),AT1G16820(AT1G16820),AT1G53270(ABCG10),AT1G76430(PHT1%3B9),ATCG00130(ATPF)
GO:0000257	nitrilase activity	2 of 1057 in the list	4 of 17324 in the genome	1	AT3G44300(NIT2),AT5G22300(NIT4)
GO:0016174	NAD(P)H oxidase activity	2 of 1057 in the list	4 of 17324 in the genome	1	AT1G09090(RBOHB),AT5G51060(RHD2)
GO:0016420	malonyltransferase activity	2 of 1057 in the list	4 of 17324 in the genome	1	AT5G39050(PMAT1),AT3G29670(PMAT2)
GO:0016707	gibberellin 3-beta-dioxygenase activity	2 of 1057 in the list	4 of 17324 in the genome	1	AT1G15550(GA3OX1),AT1G80340(GA3OX2)
GO:0016815	hydrolase activity, acting on carbon-nitrogen (but not peptide) bonds, in nitriles	2 of 1057 in the list	4 of 17324 in the genome	1	AT3G44300(NIT2),AT5G22300(NIT4)
GO:0018822	nitrile hydratase activity	2 of 1057 in the list	4 of 17324 in the genome	1	AT5G22300(NIT4),AT3G44300(NIT2)
GO:0045548	phenylalanine ammonia-lyase activity	2 of 1057 in the list	4 of 17324 in the genome	1	AT2G37040(PAL1),AT3G10340(PAL4)
GO:0050284	sinapate 1-glucosyltransferase activity	2 of 1057 in the list	4 of 17324 in the genome	1	AT4G15490(UGT84A3),AT3G21560(UGT84A2)
GO:0080061	indole-3-acetonitrile nitrilase activity	2 of 1057 in the list	4 of 17324 in the genome	1	AT3G44300(NIT2),AT5G22300(NIT4)
GO:0004190	aspartic-type endopeptidase activity	10 of 1057 in the list	79 of 17324 in the genome	1	AT2G03200(AT2G03200),AT1G44130(AT1G44130),AT5G10770(AT5G10770),AT5G33340(CDR1),AT4G22050(AT4G22050),AT1G09750(AT1G09750),AT3G20015(AT3G20015),AT5G19100(AT5G19100),AT5G19110(AT5G19110),AT4G16563(AT4G16563)
GO:0070001	aspartic-type peptidase activity	10 of 1057 in the list	79 of 17324 in the genome	1	AT5G10770(AT5G10770),AT5G33340(CDR1),AT2G03200(AT2G03200),AT1G44130(AT1G44130),AT5G19100(AT5G19100),AT3G20015(AT3G20015),AT4G16563(AT4G16563),AT5G19110(AT5G19110),AT1G09750(AT1G09750),AT4G22050(AT4G22050)
GO:0015293	symporter activity	11 of 1057 in the list	91 of 17324 in the genome	1	AT4G13420(HAK5),AT3G21670(AT3G21670),AT4G21680(NRT1.8),AT1G34580(AT1G34580),AT3G05155(AT3G05155),AT1G76430(PHT1%3B9),AT1G78000(SULTR1%3B2),AT1G66570(SUC7),AT1G32450(NRT1.5),AT2G18480(AT2G18480),AT1G69870(NRT1.7)
GO:0008810	cellulase activity	5 of 1057 in the list	28 of 17324 in the genome	1	AT4G23560(GH9B15),AT2G32990(GH9B8),AT4G39000(GH9B17),AT3G57240(BG3),AT4G02290(GH9B13)
GO:0016641	oxidoreductase activity, acting on the CH-NH2 group of donors, oxygen as acceptor	5 of 1057 in the list	28 of 17324 in the genome	1	AT4G12270(AT4G12270),AT1G31710(AT1G31710),AT5G56970(CKX3),AT1G12010(AT1G12010),AT4G29740(CKX4)
GO:0015154	disaccharide transmembrane transporter activity	4 of 1057 in the list	19 of 17324 in the genome	1	AT4G25010(SWEET14),AT5G50800(SWEET13),AT1G66570(SUC7),AT5G50790(SWEET10)
GO:0015157	oligosaccharide transmembrane transporter activity	4 of 1057 in the list	19 of 17324 in the genome	1	AT4G25010(SWEET14),AT5G50800(SWEET13),AT5G50790(SWEET10),AT1G66570(SUC7)
GO:0008374	O-acyltransferase activity	13 of 1057 in the list	117 of 17324 in the genome	1	AT3G29670(PMAT2),AT5G39050(PMAT1),AT5G49340(TBL4),AT1G52760(LysoPL2),AT2G22980(SCPL13),AT3G12060(TBL1),AT3G03310(LCAT3),AT5G37300(WSD1),AT3G11430(GPAT5),AT5G12420(AT5G12420),AT2G38110(GPAT6),AT5G48930(HCT),AT5G06090(GPAT7)
GO:0005319	lipid transporter activity	6 of 1057 in the list	38 of 17324 in the genome	1	AT4G39670(AT4G39670),AT3G25610(AT3G25610),AT4G25010(SWEET14),AT5G50800(SWEET13),AT5G52050(AT5G52050),AT5G04930(ALA1)
GO:0016638	oxidoreductase activity, acting on the CH-NH2 group of donors	6 of 1057 in the list	38 of 17324 in the genome	1	AT4G12270(AT4G12270),AT4G29740(CKX4),AT4G33010(GLDP1),AT1G31710(AT1G31710),AT1G12010(AT1G12010),AT5G56970(CKX3)
GO:0016758	transferase activity, transferring hexosyl groups	35 of 1057 in the list	409 of 17324 in the genome	1	AT4G27560(AT4G27560),AT5G38010(AT5G38010),AT3G48580(XTH11),AT4G15490(UGT84A3),AT2G16890(AT2G16890),AT1G65310(XTH17),AT2G29750(UGT71C1),AT4G15270(AT4G15270),AT4G01970(STS),AT5G57550(XTH25),AT1G06000(AT1G06000),AT4G34135(UGT73B2),AT5G16170(AT5G16170),AT3G53160(UGT73C7),AT2G36800(DOGT1),AT1G53100(AT1G53100),AT2G43840(UGT74F1),AT2G36750(UGT73C1),AT4G25810(XTR6),AT5G37950(AT5G37950),AT1G68390(AT1G6839…
GO:0005507	copper ion binding	18 of 1057 in the list	181 of 17324 in the genome	1	AT1G02920(GSTF7),AT1G66200(GSR2),AT3G09390(MT2A),AT1G02930(GSTF6),AT2G36460(FBA6),AT5G07130(LAC13),AT5G58910(LAC16),AT3G29250(SDR4),AT1G23010(LPR1),AT2G29130(LAC2),AT1G31710(AT1G31710),AT1G76560(CP12-3),AT5G02380(MT2B),AT1G07610(MT1C),AT1G20440(COR47),AT4G12270(AT4G12270),AT2G40370(LAC5),AT5G05390(LAC12)
GO:0030545	receptor regulator activity	9 of 1057 in the list	71 of 17324 in the genome	1	AT3G50610(AT3G50610),AT3G49780(PSK4),AT5G66816(AT5G66816),AT4G16515(RGF6),AT5G66815(AT5G66815),AT2G22860(PSK2),AT5G64770(RGF9),AT2G33130(RALFL18),AT3G02242(AT3G02242)
GO:0048018	receptor ligand activity	9 of 1057 in the list	71 of 17324 in the genome	1	AT5G66816(AT5G66816),AT3G50610(AT3G50610),AT3G49780(PSK4),AT3G02242(AT3G02242),AT5G64770(RGF9),AT2G22860(PSK2),AT2G33130(RALFL18),AT4G16515(RGF6),AT5G66815(AT5G66815)
GO:0016877	ligase activity, forming carbon-sulfur bonds	6 of 1057 in the list	39 of 17324 in the genome	1	AT1G62940(ACOS5),AT3G21240(4CL2),AT1G51680(4CL1),AT1G65890(AAE12),AT1G65880(BZO1),AT3G21230(4CL5)
GO:0004185	serine-type carboxypeptidase activity	7 of 1057 in the list	50 of 17324 in the genome	1	AT2G35770(scpl28),AT1G73270(scpl6),AT1G73290(scpl5),AT1G11080(scpl31),AT1G73280(scpl3),AT3G17180(scpl33),AT2G22980(SCPL13)
GO:0003959	NADPH dehydrogenase activity	2 of 1057 in the list	5 of 17324 in the genome	1	ATCG01090(NDHI),ATCG01110(NDHH)
GO:0004664	prephenate dehydratase activity	2 of 1057 in the list	5 of 17324 in the genome	1	AT1G08250(ADT6),AT2G27820(PD1)
GO:0005534	galactose binding	2 of 1057 in the list	5 of 17324 in the genome	1	AT3G42850(AT3G42850),AT2G42540(COR15A)
GO:0016801	hydrolase activity, acting on ether bonds	2 of 1057 in the list	5 of 17324 in the genome	1	AT3G23810(SAHH2),AT2G26750(AT2G26750)
GO:0017057	6-phosphogluconolactonase activity	2 of 1057 in the list	5 of 17324 in the genome	1	AT5G24420(PGL5),AT5G24410(PGL4)
GO:0047218	hydroxycinnamate 4-beta-glucosyltransferase activity	2 of 1057 in the list	5 of 17324 in the genome	1	AT4G15490(UGT84A3),AT5G66690(UGT72E2)
GO:0102359	daphnetin 4-O-beta-glucosyltransferase activity	2 of 1057 in the list	5 of 17324 in the genome	1	AT5G66690(UGT72E2),AT4G15490(UGT84A3)
GO:0102361	esculetin 4-O-beta-glucosyltransferase activity	2 of 1057 in the list	5 of 17324 in the genome	1	AT5G66690(UGT72E2),AT4G15490(UGT84A3)
GO:0008271	secondary active sulfate transmembrane transporter activity	3 of 1057 in the list	12 of 17324 in the genome	1	AT1G78000(SULTR1%3B2),AT3G15990(SULTR3%3B4),AT1G77990(AST56)
GO:0008519	ammonium transmembrane transporter activity	3 of 1057 in the list	12 of 17324 in the genome	1	AT1G64780(AMT1%3B2),AT5G47450(TIP2%3B3),AT3G24300(AMT1%3B3)
GO:0051119	sugar transmembrane transporter activity	8 of 1057 in the list	62 of 17324 in the genome	1	AT3G05155(AT3G05155),AT4G25010(SWEET14),AT1G34580(AT1G34580),AT2G18480(AT2G18480),AT3G28007(SWEET4),AT5G53190(SWEET3),AT5G50800(SWEET13),AT5G50790(SWEET10)
GO:0016651	oxidoreductase activity, acting on NAD(P)H	14 of 1057 in the list	134 of 17324 in the genome	1	AT1G09090(RBOHB),AT5G43520(AT5G43520),ATMG00990(NAD3),AT3G09940(MDHAR),AT4G25090(AT4G25090),ATCG01100(NDHA),AT1G69880(TH8),AT1G20990(AT1G20990),ATCG01090(NDHI),AT1G19230(AT1G19230),AT2G28270(AT2G28270),AT5G51060(RHD2),ATCG01110(NDHH),AT2G42060(AT2G42060)
GO:0022804	active transmembrane transporter activity	39 of 1057 in the list	475 of 17324 in the genome	1	ATCG00130(ATPF),AT3G21670(AT3G21670),AT1G53270(ABCG10),AT5G19410(ABCG23),AT5G13580(ABCG6),AT3G05155(AT3G05155),AT1G77990(AST56),AT2G18480(AT2G18480),AT1G66570(SUC7),AT3G55090(ABCG16),AT2G34360(AT2G34360),AT1G76430(PHT1%3B9),AT2G04050(AT2G04050),AT1G34580(AT1G34580),AT1G32450(NRT1.5),AT1G16820(AT1G16820),AT3G28345(ABCB15),AT4G21903(AT4G21903),AT2G47160(BOR1),ATCG00120(ATPA),AT4G15230(ABCG30),AT2G0…
GO:0042626	ATPase activity, coupled to transmembrane movement of substances	17 of 1057 in the list	174 of 17324 in the genome	1	AT3G55090(ABCG16),AT3G55130(ABCG19),AT4G30120(HMA3),AT4G18050(ABCB9),AT3G63380(AT3G63380),AT2G39350(ABCG1),AT3G62150(ABCB21),AT4G15230(ABCG30),ATCG00140(ATPH),AT5G19410(ABCG23),AT5G13580(ABCG6),ATCG00120(ATPA),AT1G53270(ABCG10),AT1G16820(AT1G16820),AT3G28345(ABCB15),ATCG00130(ATPF),AT1G76430(PHT1%3B9)
GO:0072341	modified amino acid binding	4 of 1057 in the list	22 of 17324 in the genome	1	AT2G29450(GSTU5),AT1G02920(GSTF7),AT1G02930(GSTF6),AT4G02520(GSTF2)
GO:0016298	lipase activity	12 of 1057 in the list	113 of 17324 in the genome	1	AT5G14180(MPL1),AT1G51440(AT1G51440),AT4G37060(PLP5),AT1G53940(GLIP2),AT3G47220(PLC9),AT1G75900(AT1G75900),AT1G52760(LysoPL2),AT1G71250(AT1G71250),AT2G26560(PLA2A),AT5G40990(GLIP1),AT3G03310(LCAT3),AT3G03530(NPC4)
GO:0008194	UDP-glycosyltransferase activity	25 of 1057 in the list	286 of 17324 in the genome	1	AT4G15490(UGT84A3),AT2G16890(AT2G16890),AT1G68390(AT1G68390),AT2G29750(UGT71C1),AT4G27560(AT4G27560),AT5G37950(AT5G37950),AT5G38010(AT5G38010),AT3G55700(AT3G55700),AT2G28110(FRA8),AT1G06000(AT1G06000),AT5G59570(BOA),AT3G21560(UGT84A2),AT4G34135(UGT73B2),AT1G53100(AT1G53100),AT2G36970(AT2G36970),AT4G24000(CSLG2),AT2G43840(UGT74F1),AT3G11340(UGT76B1),AT5G16170(AT5G16170),AT5G66690(UGT72E2),AT2G3680…
GO:0003700	DNA binding transcription factor activity	117 of 1057 in the list	1649 of 17324 in the genome	1	AT2G32370(HDG3),AT1G66600(ABO3),AT1G54330(NAC020),AT3G02940(MYB107),AT1G43160(RAP2.6),AT2G42280(FBH4),AT4G37850(AT4G37850),AT3G15540(IAA19),AT2G45050(GATA2),AT5G61890(AT5G61890),AT5G04150(BHLH101),AT4G33450(MYB69),AT3G46070(AT3G46070),AT5G50570(SPL13A),AT1G34670(MYB93),AT1G74500(BS1),AT3G24520(HSFC1),AT4G28110(MYB41),AT4G38340(AT4G38340),AT2G18550(HB21),AT1G15050(IAA34),AT3G45610(DOF6),AT4G17785(…
GO:0008453	alanine-glyoxylate transaminase activity	2 of 1057 in the list	6 of 17324 in the genome	1	AT2G38400(AGT3),AT3G08860(PYD4)
GO:0016841	ammonia-lyase activity	2 of 1057 in the list	6 of 17324 in the genome	1	AT2G37040(PAL1),AT3G10340(PAL4)
GO:0031559	oxidosqualene cyclase activity	2 of 1057 in the list	6 of 17324 in the genome	1	AT4G15340(PEN1),AT5G48010(THAS1)
GO:0080031	methyl salicylate esterase activity	2 of 1057 in the list	6 of 17324 in the genome	1	AT2G23590(MES8),AT2G23620(MES1)
GO:0016717	oxidoreductase activity, acting on paired donors, with oxidation of a pair of donors resulting in the reduction of molecular oxygen to two molecules of water	4 of 1057 in the list	23 of 17324 in the genome	1	AT2G28860(CYP710A4),AT2G34490(CYP710A2),AT3G02620(AT3G02620),AT2G28850(CYP710A3)
GO:0004620	phospholipase activity	7 of 1057 in the list	55 of 17324 in the genome	1	AT2G26560(PLA2A),AT3G03530(NPC4),AT3G03310(LCAT3),AT1G52760(LysoPL2),AT4G37060(PLP5),AT3G47220(PLC9),AT1G51440(AT1G51440)
GO:0015085	calcium ion transmembrane transporter activity	7 of 1057 in the list	55 of 17324 in the genome	1	AT4G31710(GLR2.4),AT2G24710(GLR2.3),AT5G14870(CNGC18),AT5G48400(ATGLR1.2),AT5G11210(GLR2.5),AT3G63380(AT3G63380),AT2G29110(GLR2.8)
GO:0008171	O-methyltransferase activity	6 of 1057 in the list	44 of 17324 in the genome	1	AT5G56300(GAMT2),AT4G34050(CCoAOMT1),AT4G20910(HEN1),AT1G21110(IGMT3),AT1G33030(AT1G33030),AT1G21120(IGMT2)
GO:0015144	carbohydrate transmembrane transporter activity	9 of 1057 in the list	79 of 17324 in the genome	1	AT3G28007(SWEET4),AT1G66570(SUC7),AT2G18480(AT2G18480),AT4G25010(SWEET14),AT1G34580(AT1G34580),AT3G05155(AT3G05155),AT5G50790(SWEET10),AT5G50800(SWEET13),AT5G53190(SWEET3)
GO:0070008	serine-type exopeptidase activity	7 of 1057 in the list	56 of 17324 in the genome	1	AT1G73270(scpl6),AT2G35770(scpl28),AT1G73290(scpl5),AT2G22980(SCPL13),AT1G11080(scpl31),AT1G73280(scpl3),AT3G17180(scpl33)
GO:0048038	quinone binding	5 of 1057 in the list	34 of 17324 in the genome	1	ATCG01100(NDHA),AT4G12270(AT4G12270),ATCG01110(NDHH),AT1G31710(AT1G31710),ATCG01090(NDHI)
GO:0015116	sulfate transmembrane transporter activity	3 of 1057 in the list	15 of 17324 in the genome	1	AT1G77990(AST56),AT3G15990(SULTR3%3B4),AT1G78000(SULTR1%3B2)
GO:0005452	inorganic anion exchanger activity	2 of 1057 in the list	7 of 17324 in the genome	1	AT2G47160(BOR1),AT3G62270(AT3G62270)
GO:0080032	methyl jasmonate esterase activity	2 of 1057 in the list	7 of 17324 in the genome	1	AT2G23620(MES1),AT2G23590(MES8)
GO:0080046	quercetin 4'-O-glucosyltransferase activity	2 of 1057 in the list	7 of 17324 in the genome	1	AT2G43840(UGT74F1),AT2G36800(DOGT1)
GO:0008238	exopeptidase activity	11 of 1057 in the list	108 of 17324 in the genome	1	AT3G17180(scpl33),AT1G11080(scpl31),AT1G78660(GGH1),AT3G16150(ASPGB1),AT5G22860(AT5G22860),AT1G73280(scpl3),AT1G73300(scpl2),AT2G22980(SCPL13),AT1G73290(scpl5),AT2G35770(scpl28),AT1G73270(scpl6)
GO:0016620	oxidoreductase activity, acting on the aldehyde or oxo group of donors, NAD or NADP as acceptor	5 of 1057 in the list	36 of 17324 in the genome	1	AT3G44540(FAR4),AT4G33790(CER4),AT1G23800(ALDH2B7),AT1G80820(CCR2),AT3G44550(FAR5)
GO:0000989	transcription factor activity, transcription factor binding	25 of 1057 in the list	300 of 17324 in the genome	1	AT3G02940(MYB107),AT1G17950(MYB52),AT1G70700(TIFY7),AT5G52260(MYB19),AT3G24650(ABI3),AT1G79180(MYB63),AT4G33450(MYB69),AT1G68320(MYB62),AT3G24310(MYB305),AT1G34670(MYB93),AT1G35515(HOS10),AT1G48000(MYB112),AT1G73410(MYB54),AT4G28110(MYB41),AT5G16770(MYB9),AT5G16600(MYB43),AT2G47190(MYB2),AT3G46130(MYB48),AT3G30210(MYB121),AT4G38620(MYB4),AT1G78600(LZF1),AT4G17785(MYB39),AT3G12720(MYB67),AT1G22640…
GO:0004568	chitinase activity	4 of 1057 in the list	26 of 17324 in the genome	1	AT2G43570(CHI),AT2G43590(AT2G43590),AT4G01700(AT4G01700),AT2G43620(AT2G43620)
GO:0016840	carbon-nitrogen lyase activity	4 of 1057 in the list	26 of 17324 in the genome	1	AT1G74000(SS3),AT1G74010(AT1G74010),AT3G10340(PAL4),AT2G37040(PAL1)
GO:0005216	ion channel activity	11 of 1057 in the list	110 of 17324 in the genome	1	AT5G48400(ATGLR1.2),AT5G11210(GLR2.5),AT3G02850(SKOR),AT2G24710(GLR2.3),AT5G24030(SLAH3),AT3G14810(MSL5),AT2G24720(GLR2.2),AT4G31710(GLR2.4),AT5G14870(CNGC18),AT2G29110(GLR2.8),AT1G62280(SLAH1)
GO:1901681	sulfur compound binding	4 of 1057 in the list	27 of 17324 in the genome	1	AT2G29450(GSTU5),AT1G02920(GSTF7),AT1G02930(GSTF6),AT4G02520(GSTF2)
GO:0000293	ferric-chelate reductase activity	2 of 1057 in the list	8 of 17324 in the genome	1	AT1G01580(FRO2),AT5G23990(FRO5)
GO:0003885	D-arabinono-1,4-lactone oxidase activity	2 of 1057 in the list	8 of 17324 in the genome	1	AT5G11540(GulLO3),AT2G46750(GulLO2)
GO:0004366	glycerol-3-phosphate O-acyltransferase activity	2 of 1057 in the list	8 of 17324 in the genome	1	AT5G06090(GPAT7),AT3G11430(GPAT5)
GO:0016421	CoA carboxylase activity	2 of 1057 in the list	8 of 17324 in the genome	1	AT1G03090(MCCA),ATCG00500(ACCD)
GO:0016723	oxidoreductase activity, oxidizing metal ions, NAD or NADP as acceptor	2 of 1057 in the list	8 of 17324 in the genome	1	AT1G01580(FRO2),AT5G23990(FRO5)
GO:0016885	ligase activity, forming carbon-carbon bonds	2 of 1057 in the list	8 of 17324 in the genome	1	AT1G03090(MCCA),ATCG00500(ACCD)
GO:0102420	sn-1-glycerol-3-phosphate C16:0-DCA-CoA acyl transferase activity	2 of 1057 in the list	8 of 17324 in the genome	1	AT3G11430(GPAT5),AT5G06090(GPAT7)
GO:0015399	primary active transmembrane transporter activity	17 of 1057 in the list	195 of 17324 in the genome	1	AT5G19410(ABCG23),AT5G13580(ABCG6),ATCG00120(ATPA),AT4G15230(ABCG30),ATCG00140(ATPH),AT1G16820(AT1G16820),AT3G28345(ABCB15),AT1G53270(ABCG10),ATCG00130(ATPF),AT1G76430(PHT1%3B9),AT3G55130(ABCG19),AT3G55090(ABCG16),AT4G30120(HMA3),AT3G62150(ABCB21),AT2G39350(ABCG1),AT4G18050(ABCB9),AT3G63380(AT3G63380)
GO:0015405	P-P-bond-hydrolysis-driven transmembrane transporter activity	17 of 1057 in the list	195 of 17324 in the genome	1	ATCG00130(ATPF),AT1G76430(PHT1%3B9),AT4G15230(ABCG30),ATCG00140(ATPH),AT5G19410(ABCG23),AT5G13580(ABCG6),ATCG00120(ATPA),AT1G53270(ABCG10),AT1G16820(AT1G16820),AT3G28345(ABCB15),AT4G30120(HMA3),AT4G18050(ABCB9),AT3G63380(AT3G63380),AT2G39350(ABCG1),AT3G62150(ABCB21),AT3G55090(ABCG16),AT3G55130(ABCG19)
GO:0015291	secondary active transmembrane transporter activity	23 of 1057 in the list	281 of 17324 in the genome	1	AT1G32450(NRT1.5),AT1G76430(PHT1%3B9),AT1G34580(AT1G34580),AT2G04050(AT2G04050),AT2G47160(BOR1),AT4G21903(AT4G21903),AT2G04040(DTX1),AT3G21670(AT3G21670),AT2G18480(AT2G18480),AT1G69870(NRT1.7),AT1G71140(AT1G71140),AT2G04100(AT2G04100),AT1G66570(SUC7),AT1G78000(SULTR1%3B2),AT4G25640(DTX35),AT1G77990(AST56),AT3G05155(AT3G05155),AT5G52050(AT5G52050),AT4G21680(NRT1.8),AT3G62270(AT3G62270),AT4G13420(H…
GO:0016667	oxidoreductase activity, acting on a sulfur group of donors	13 of 1057 in the list	142 of 17324 in the genome	1	AT2G28270(AT2G28270),AT3G21460(AT3G21460),AT2G42060(AT2G42060),AT4G04830(MSRB5),AT1G69880(TH8),AT1G20990(AT1G20990),AT1G06830(AT1G06830),AT3G62950(AT3G62950),AT1G03020(AT1G03020),AT5G43520(AT5G43520),AT4G21840(MSRB8),AT5G38900(AT5G38900),AT5G07460(PMSR2)
GO:0000981	RNA polymerase II transcription factor activity, sequence-specific DNA binding	24 of 1057 in the list	297 of 17324 in the genome	1	AT3G02940(MYB107),AT2G42280(FBH4),AT5G52260(MYB19),AT1G17950(MYB52),AT2G45050(GATA2),AT3G24310(MYB305),AT4G33450(MYB69),AT1G79180(MYB63),AT1G68320(MYB62),AT1G73410(MYB54),AT1G35515(HOS10),AT1G48000(MYB112),AT3G19500(AT3G19500),AT1G34670(MYB93),AT5G16600(MYB43),AT5G16770(MYB9),AT4G28110(MYB41),AT2G47190(MYB2),AT4G17785(MYB39),AT3G12720(MYB67),AT4G38620(MYB4),AT3G30210(MYB121),AT3G46130(MYB48),AT1G…
GO:0003950	NAD+ ADP-ribosyltransferase activity	2 of 1057 in the list	9 of 17324 in the genome	1	AT1G70440(SRO3),AT1G23550(SRO2)
GO:0033743	peptide-methionine (R)-S-oxide reductase activity	2 of 1057 in the list	9 of 17324 in the genome	1	AT4G21840(MSRB8),AT4G04830(MSRB5)
GO:0080030	methyl indole-3-acetate esterase activity	2 of 1057 in the list	9 of 17324 in the genome	1	AT2G23590(MES8),AT2G23620(MES1)
GO:0000988	transcription factor activity, protein binding	25 of 1057 in the list	313 of 17324 in the genome	1	AT4G17785(MYB39),AT1G78600(LZF1),AT3G12720(MYB67),AT3G30210(MYB121),AT3G46130(MYB48),AT4G38620(MYB4),AT4G01335(AT4G01335),AT1G22640(MYB3),AT5G16770(MYB9),AT5G16600(MYB43),AT4G28110(MYB41),AT2G47190(MYB2),AT3G24310(MYB305),AT3G24650(ABI3),AT1G79180(MYB63),AT4G33450(MYB69),AT1G68320(MYB62),AT1G35515(HOS10),AT1G48000(MYB112),AT1G73410(MYB54),AT1G34670(MYB93),AT3G02940(MYB107),AT5G52260(MYB19),AT1G70…
GO:0009975	cyclase activity	3 of 1057 in the list	19 of 17324 in the genome	1	AT4G13280(TPS12),AT3G25770(AOC2),AT4G13300(TPS13)
GO:0016829	lyase activity	32 of 1057 in the list	417 of 17324 in the genome	1	ATCG00490(RBCL),AT3G32030(AT3G32030),AT5G22300(NIT4),AT1G74010(AT1G74010),AT3G15620(UVR3),AT1G08250(ADT6),AT2G28210(ACA2),AT4G13280(TPS12),AT2G23590(MES8),AT1G74000(SS3),AT1G34060(AT1G34060),AT3G44720(ADT4),AT2G27820(PD1),AT1G34040(AT1G34040),AT3G58990(IPMI1),AT1G15380(GLYI4),AT3G44300(NIT2),AT1G08630(THA1),AT2G37040(PAL1),AT4G26200(ACS7),AT3G26830(PAD3),AT2G36460(FBA6),AT4G15340(PEN1),AT1G05650(…
GO:0005102	receptor binding	11 of 1057 in the list	119 of 17324 in the genome	1	AT5G64770(RGF9),AT2G22860(PSK2),AT2G33130(RALFL18),AT1G63245(CLE14),AT5G66815(AT5G66815),AT4G16515(RGF6),AT3G02242(AT3G02242),AT1G05065(CLE20),AT3G49780(PSK4),AT3G50610(AT3G50610),AT5G66816(AT5G66816)
GO:0016645	oxidoreductase activity, acting on the CH-NH group of donors	4 of 1057 in the list	31 of 17324 in the genome	1	AT5G21482(CKX7),AT3G30775(ERD5),AT4G29740(CKX4),AT5G56970(CKX3)
GO:0016706	oxidoreductase activity, acting on paired donors, with incorporation or reduction of molecular oxygen, 2-oxoglutarate as one donor, and incorporation of one atom each of oxygen into both donors	5 of 1057 in the list	43 of 17324 in the genome	1	AT5G24530(DMR6),AT5G63600(FLS5),AT1G80340(GA3OX2),AT5G07200(GA20OX3),AT1G15550(GA3OX1)
GO:0004806	triglyceride lipase activity	2 of 1057 in the list	10 of 17324 in the genome	1	AT1G51440(AT1G51440),AT5G14180(MPL1)
GO:0003824	catalytic activity	647 of 1057 in the list	10304 of 17324 in the genome	1	AT4G37340(CYP81D3),AT4G28780(AT4G28780),AT5G57550(XTH25),AT1G01580(FRO2),AT3G30775(ERD5),AT3G22740(HMT3),AT1G53100(AT1G53100),AT5G39000(AT5G39000),AT1G23985(AT1G23985),AT5G13580(ABCG6),AT3G10340(PAL4),AT4G16563(AT4G16563),AT4G27560(AT4G27560),AT1G30260(AT1G30260),AT1G07550(AT1G07550),ATCG01090(NDHI),AT5G14180(MPL1),AT2G40890(CYP98A3),AT3G48310(CYP71A22),AT5G47950(AT5G47950),AT2G36690(AT2G36690),A…
GO:0015036	disulfide oxidoreductase activity	10 of 1057 in the list	109 of 17324 in the genome	1	AT5G38900(AT5G38900),AT5G43520(AT5G43520),AT1G06830(AT1G06830),AT3G62950(AT3G62950),AT1G03020(AT1G03020),AT1G20990(AT1G20990),AT1G69880(TH8),AT3G21460(AT3G21460),AT2G42060(AT2G42060),AT2G28270(AT2G28270)
GO:0005261	cation channel activity	7 of 1057 in the list	70 of 17324 in the genome	1	AT5G48400(ATGLR1.2),AT5G11210(GLR2.5),AT3G02850(SKOR),AT4G31710(GLR2.4),AT5G14870(CNGC18),AT2G24710(GLR2.3),AT2G29110(GLR2.8)
GO:0043565	sequence-specific DNA binding	62 of 1057 in the list	882 of 17324 in the genome	1	AT3G12720(MYB67),AT3G46130(MYB48),AT5G01900(WRKY62),AT4G01335(AT4G01335),AT5G45830(DOG1),AT3G56970(bHLH38),AT1G22640(MYB3),AT5G16600(MYB43),AT4G37650(SHR),AT4G25470(CBF2),AT5G62020(HSFB2A),AT2G47190(MYB2),AT3G56980(bHLH39),AT2G40740(WRKY55),AT1G79180(MYB63),AT1G68320(MYB62),AT5G22570(WRKY38),AT1G18860(WRKY61),AT1G35515(HOS10),AT1G48000(MYB112),AT1G73410(MYB54),AT1G64000(WRKY56),AT3G19500(AT3G1950…
GO:0004629	phospholipase C activity	2 of 1057 in the list	11 of 17324 in the genome	1	AT3G03530(NPC4),AT3G47220(PLC9)
GO:0004709	MAP kinase kinase kinase activity	2 of 1057 in the list	11 of 17324 in the genome	1	AT2G32510(MAPKKK17),AT1G05100(MAPKKK18)
GO:0047893	flavonol 3-O-glucosyltransferase activity	2 of 1057 in the list	11 of 17324 in the genome	1	AT2G29750(UGT71C1),AT4G34135(UGT73B2)
GO:0103075	indole-3-pyruvate monooxygenase activity	2 of 1057 in the list	11 of 17324 in the genome	1	AT5G43890(YUC5),AT1G04180(YUC9)
GO:1901618	organic hydroxy compound transmembrane transporter activity	2 of 1057 in the list	11 of 17324 in the genome	1	AT5G52050(AT5G52050),AT2G34390(NIP2%3B1)
GO:0001047	core promoter binding	5 of 1057 in the list	46 of 17324 in the genome	1	AT4G01335(AT4G01335),AT2G42280(FBH4),AT2G47190(MYB2),AT5G04340(ZAT6),AT3G19500(AT3G19500)
GO:0016846	carbon-sulfur lyase activity	3 of 1057 in the list	22 of 17324 in the genome	1	AT4G26200(ACS7),AT1G34060(AT1G34060),AT1G34040(AT1G34040)
GO:0010333	terpene synthase activity	4 of 1057 in the list	34 of 17324 in the genome	1	AT3G32030(AT3G32030),AT4G13280(TPS12),AT4G13300(TPS13),AT1G66020(AT1G66020)
GO:0051213	dioxygenase activity	10 of 1057 in the list	113 of 17324 in the genome	1	AT2G44990(CCD7),AT5G07200(GA20OX3),AT5G63600(FLS5),AT5G05600(AT5G05600),AT3G49630(AT3G49630),AT3G22400(LOX5),AT5G24530(DMR6),AT1G15550(GA3OX1),AT4G19170(NCED4),AT1G80340(GA3OX2)
GO:0001067	regulatory region nucleic acid binding	37 of 1057 in the list	509 of 17324 in the genome	1	AT1G22640(MYB3),AT3G56970(bHLH38),AT4G01335(AT4G01335),AT3G46130(MYB48),AT3G12720(MYB67),AT2G47190(MYB2),AT3G56980(bHLH39),AT5G16600(MYB43),AT3G19500(AT3G19500),AT1G73410(MYB54),AT5G25160(ZFP3),AT1G35515(HOS10),AT1G48000(MYB112),AT1G79180(MYB63),AT1G68320(MYB62),AT1G17950(MYB52),AT3G01970(WRKY45),AT5G52260(MYB19),AT5G52020(AT5G52020),AT4G38620(MYB4),AT3G30210(MYB121),AT4G17785(MYB39),AT3G45610(DO…
GO:0044212	transcription regulatory region DNA binding	37 of 1057 in the list	509 of 17324 in the genome	1	AT1G22640(MYB3),AT4G01335(AT4G01335),AT3G56970(bHLH38),AT3G46130(MYB48),AT3G12720(MYB67),AT2G47190(MYB2),AT3G56980(bHLH39),AT5G16600(MYB43),AT3G19500(AT3G19500),AT1G35515(HOS10),AT1G48000(MYB112),AT5G25160(ZFP3),AT1G73410(MYB54),AT1G79180(MYB63),AT1G68320(MYB62),AT1G17950(MYB52),AT5G52260(MYB19),AT3G01970(WRKY45),AT3G30210(MYB121),AT5G52020(AT5G52020),AT4G38620(MYB4),AT3G45610(DOF6),AT4G17785(MYB…
GO:0052689	carboxylic ester hydrolase activity	18 of 1057 in the list	227 of 17324 in the genome	1	AT2G45220(AT2G45220),AT5G49040(AT5G49040),AT3G03310(LCAT3),AT2G26560(PLA2A),AT2G23620(MES1),AT1G68620(AT1G68620),AT5G24410(PGL4),AT5G24420(PGL5),AT2G21610(PE11),AT1G47480(AT1G47480),AT4G37060(PLP5),AT2G23590(MES8),AT1G52760(LysoPL2),AT5G20860(AT5G20860),AT2G45610(AT2G45610),AT1G51440(AT1G51440),AT5G14180(MPL1),AT5G55590(QRT1)
GO:0016866	intramolecular transferase activity	6 of 1057 in the list	60 of 17324 in the genome	1	AT5G48010(THAS1),AT1G78970(LUP1),AT5G36150(PEN3),AT1G74710(EDS16),AT1G66960(LUP5),AT4G15340(PEN1)
GO:0043167	ion binding	404 of 1057 in the list	6364 of 17324 in the genome	1	AT4G27300(AT4G27300),AT1G26410(AT1G26410),AT5G39130(AT5G39130),AT5G23190(CYP86B1),AT5G45440(AT5G45440),AT1G05100(MAPKKK18),AT4G16860(RPP4),AT1G66950(ABCG39),ATCG00570(PSBF),AT2G15310(ARFB1A),AT2G29940(ABCG31),AT1G26420(AT1G26420),AT3G45390(AT3G45390),AT5G61290(AT5G61290),AT3G09290(TAC1),AT5G13190(GILP),AT3G30180(BR6OX2),ATCG00580(PSBE),AT2G34490(CYP710A2),AT3G28345(ABCB15),AT5G59680(AT5G59680),AT…
GO:0004161	dimethylallyltranstransferase activity	2 of 1057 in the list	12 of 17324 in the genome	1	AT3G32040(AT3G32040),AT3G29430(AT3G29430)
GO:0015108	chloride transmembrane transporter activity	2 of 1057 in the list	12 of 17324 in the genome	1	AT3G45700(AT3G45700),AT3G45710(AT3G45710)
GO:0016151	nickel cation binding	2 of 1057 in the list	12 of 17324 in the genome	1	AT1G20440(COR47),AT1G76560(CP12-3)
GO:0016229	steroid dehydrogenase activity	2 of 1057 in the list	12 of 17324 in the genome	1	AT5G50600(HSD1),AT2G37770(ChlAKR)
GO:0016844	strictosidine synthase activity	2 of 1057 in the list	12 of 17324 in the genome	1	AT1G74000(SS3),AT1G74010(AT1G74010)
GO:0016872	intramolecular lyase activity	2 of 1057 in the list	12 of 17324 in the genome	1	AT5G05270(CHIL),AT3G55120(TT5)
GO:0097599	xylanase activity	2 of 1057 in the list	12 of 17324 in the genome	1	AT4G00890(AT4G00890),AT5G47000(AT5G47000)
GO:0004791	thioredoxin-disulfide reductase activity	5 of 1057 in the list	48 of 17324 in the genome	1	AT1G69880(TH8),AT1G20990(AT1G20990),AT5G43520(AT5G43520),AT2G28270(AT2G28270),AT2G42060(AT2G42060)
GO:0140110	transcription regulator activity	118 of 1057 in the list	1786 of 17324 in the genome	1	AT5G52260(MYB19),AT3G01970(WRKY45),AT2G34440(AGL29),AT1G17950(MYB52),AT5G59570(BOA),AT4G00870(AT4G00870),AT1G64000(WRKY56),AT2G18490(AT2G18490),AT1G79180(MYB63),AT5G22570(WRKY38),AT1G68320(MYB62),AT4G37650(SHR),AT4G28800(AT4G28800),AT2G47190(MYB2),AT5G60470(AT5G60470),AT5G62020(HSFB2A),AT3G56980(bHLH39),AT3G09290(TAC1),AT2G01200(IAA32),AT1G04370(ERF14),AT4G01335(AT4G01335),AT3G10113(AT3G10113),AT…
GO:0004012	phospholipid-translocating ATPase activity	2 of 1057 in the list	13 of 17324 in the genome	1	AT5G04930(ALA1),AT3G25610(AT3G25610)
GO:0004337	geranyltranstransferase activity	2 of 1057 in the list	13 of 17324 in the genome	1	AT3G29430(AT3G29430),AT3G32040(AT3G32040)
GO:0004427	inorganic diphosphatase activity	2 of 1057 in the list	13 of 17324 in the genome	1	AT2G46860(PPa3),AT1G73010(PS2)
GO:0008242	omega peptidase activity	2 of 1057 in the list	13 of 17324 in the genome	1	AT3G16150(ASPGB1),AT1G78660(GGH1)
GO:0030170	pyridoxal phosphate binding	8 of 1057 in the list	91 of 17324 in the genome	1	AT4G28420(AT4G28420),AT3G08860(PYD4),AT2G38400(AGT3),AT4G28410(AT4G28410),AT2G24850(TAT3),AT1G33320(AT1G33320),AT4G26200(ACS7),AT4G13890(EDA36)
GO:0070279	vitamin B6 binding	8 of 1057 in the list	91 of 17324 in the genome	1	AT2G38400(AGT3),AT3G08860(PYD4),AT4G28420(AT4G28420),AT4G26200(ACS7),AT1G33320(AT1G33320),AT4G13890(EDA36),AT4G28410(AT4G28410),AT2G24850(TAT3)
GO:0016411	acylglycerol O-acyltransferase activity	3 of 1057 in the list	25 of 17324 in the genome	1	AT1G52760(LysoPL2),AT5G37300(WSD1),AT5G12420(AT5G12420)
GO:0016836	hydro-lyase activity	7 of 1057 in the list	78 of 17324 in the genome	1	AT2G27820(PD1),AT3G44300(NIT2),AT1G08250(ADT6),AT2G28210(ACA2),AT3G44720(ADT4),AT5G22300(NIT4),AT3G58990(IPMI1)
GO:0016655	oxidoreductase activity, acting on NAD(P)H, quinone or similar compound as acceptor	5 of 1057 in the list	51 of 17324 in the genome	1	ATCG01100(NDHA),ATCG01090(NDHI),ATCG01110(NDHH),AT3G09940(MDHAR),ATMG00990(NAD3)
GO:0016701	oxidoreductase activity, acting on single donors with incorporation of molecular oxygen	4 of 1057 in the list	38 of 17324 in the genome	1	AT2G44990(CCD7),AT3G22400(LOX5),AT2G19800(MIOX2),AT4G19170(NCED4)
GO:0008324	cation transmembrane transporter activity	29 of 1057 in the list	403 of 17324 in the genome	1	AT1G16820(AT1G16820),AT2G29110(GLR2.8),AT1G64780(AMT1%3B2),AT1G21140(AT1G21140),ATCG00140(ATPH),ATCG00120(ATPA),AT3G25190(AT3G25190),AT1G34580(AT1G34580),ATCG00130(ATPF),AT5G59520(ZIP2),AT3G02850(SKOR),AT4G13420(HAK5),AT5G14870(CNGC18),AT5G47450(TIP2%3B3),AT3G46900(COPT2),AT4G19690(IRT1),AT4G31710(GLR2.4),AT3G24300(AMT1%3B3),AT2G39510(UMAMIT14),AT5G03570(IREG2),AT3G63380(AT3G63380),AT3G05155(AT3G…
GO:0015925	galactosidase activity	3 of 1057 in the list	26 of 17324 in the genome	1	AT4G26145(AT4G26145),AT3G57520(SIP2),AT2G28470(BGAL8)
GO:0016838	carbon-oxygen lyase activity, acting on phosphates	4 of 1057 in the list	39 of 17324 in the genome	1	AT4G13280(TPS12),AT3G32030(AT3G32030),AT4G13300(TPS13),AT1G66020(AT1G66020)
GO:0046873	metal ion transmembrane transporter activity	15 of 1057 in the list	196 of 17324 in the genome	1	AT2G29110(GLR2.8),AT4G13420(HAK5),AT4G31710(GLR2.4),AT4G19690(IRT1),AT1G21140(AT1G21140),AT5G14870(CNGC18),AT3G46900(COPT2),AT5G03570(IREG2),AT3G63380(AT3G63380),AT3G25190(AT3G25190),AT3G02850(SKOR),AT5G48400(ATGLR1.2),AT5G11210(GLR2.5),AT5G59520(ZIP2),AT2G24710(GLR2.3)
GO:0051536	iron-sulfur cluster binding	13 of 1057 in the list	167 of 17324 in the genome	1	AT1G03020(AT1G03020),AT1G06830(AT1G06830),AT1G03700(AT1G03700),AT4G03540(AT4G03540),AT3G06390(AT3G06390),AT4G14890(FdC1),AT3G21460(AT3G21460),AT5G54980(AT5G54980),ATCG01090(NDHI),AT1G14160(AT1G14160),AT3G14380(AT3G14380),AT4G20390(AT4G20390),AT5G44550(AT5G44550)
GO:0051540	metal cluster binding	13 of 1057 in the list	167 of 17324 in the genome	1	ATCG01090(NDHI),AT4G14890(FdC1),AT3G21460(AT3G21460),AT5G54980(AT5G54980),AT5G44550(AT5G44550),AT1G14160(AT1G14160),AT4G20390(AT4G20390),AT3G14380(AT3G14380),AT1G03700(AT1G03700),AT1G06830(AT1G06830),AT1G03020(AT1G03020),AT3G06390(AT3G06390),AT4G03540(AT4G03540)
GO:0005342	organic acid transmembrane transporter activity	10 of 1057 in the list	124 of 17324 in the genome	1	AT4G00910(AT4G00910),AT2G34390(NIP2%3B1),AT4G25010(SWEET14),AT2G33205(AT2G33205),AT3G10600(CAT7),AT5G50800(SWEET13),AT5G46610(AT5G46610),AT1G21890(UMAMIT19),AT5G52050(AT5G52050),AT2G39510(UMAMIT14)
GO:0046943	carboxylic acid transmembrane transporter activity	10 of 1057 in the list	124 of 17324 in the genome	1	AT2G33205(AT2G33205),AT4G00910(AT4G00910),AT2G34390(NIP2%3B1),AT4G25010(SWEET14),AT5G46610(AT5G46610),AT5G50800(SWEET13),AT1G21890(UMAMIT19),AT5G52050(AT5G52050),AT2G39510(UMAMIT14),AT3G10600(CAT7)
GO:0008061	chitin binding	3 of 1057 in the list	27 of 17324 in the genome	1	AT2G43620(AT2G43620),AT2G43590(AT2G43590),AT2G43570(CHI)
GO:0046933	proton-transporting ATP synthase activity, rotational mechanism	3 of 1057 in the list	27 of 17324 in the genome	1	ATCG00140(ATPH),ATCG00120(ATPA),ATCG00130(ATPF)
GO:0005548	phospholipid transporter activity	2 of 1057 in the list	15 of 17324 in the genome	1	AT3G25610(AT3G25610),AT5G04930(ALA1)
GO:0008970	phosphatidylcholine 1-acylhydrolase activity	2 of 1057 in the list	15 of 17324 in the genome	1	AT1G51440(AT1G51440),AT3G03310(LCAT3)
GO:0016702	oxidoreductase activity, acting on single donors with incorporation of molecular oxygen, incorporation of two atoms of oxygen	3 of 1057 in the list	28 of 17324 in the genome	1	AT2G44990(CCD7),AT3G22400(LOX5),AT4G19170(NCED4)
GO:0016668	oxidoreductase activity, acting on a sulfur group of donors, NAD(P) as acceptor	5 of 1057 in the list	55 of 17324 in the genome	1	AT2G42060(AT2G42060),AT2G28270(AT2G28270),AT1G69880(TH8),AT1G20990(AT1G20990),AT5G43520(AT5G43520)
GO:0005384	manganese ion transmembrane transporter activity	2 of 1057 in the list	16 of 17324 in the genome	1	AT1G21140(AT1G21140),AT3G25190(AT3G25190)
GO:0016843	amine-lyase activity	2 of 1057 in the list	16 of 17324 in the genome	1	AT1G74000(SS3),AT1G74010(AT1G74010)
GO:0019901	protein kinase binding	5 of 1057 in the list	56 of 17324 in the genome	1	AT3G60550(CYCP3%3B2),AT4G27150(SESA2),AT3G21870(CYCP2%3B1),AT3G25250(AGC2-1),AT4G27160(SESA3)
GO:1901682	sulfur compound transmembrane transporter activity	3 of 1057 in the list	29 of 17324 in the genome	1	AT1G78000(SULTR1%3B2),AT1G77990(AST56),AT3G15990(SULTR3%3B4)
GO:0015238	drug transmembrane transporter activity	9 of 1057 in the list	114 of 17324 in the genome	1	AT1G71140(AT1G71140),AT2G04100(AT2G04100),AT4G25640(DTX35),AT2G04050(AT2G04050),AT4G21903(AT4G21903),AT5G52050(AT5G52050),AT2G39510(UMAMIT14),AT2G04040(DTX1),AT2G34360(AT2G34360)
GO:0016835	carbon-oxygen lyase activity	12 of 1057 in the list	159 of 17324 in the genome	1	AT3G58990(IPMI1),AT1G66020(AT1G66020),AT3G32030(AT3G32030),AT2G28210(ACA2),AT1G08250(ADT6),AT3G44300(NIT2),AT4G13280(TPS12),AT5G22300(NIT4),AT3G44720(ADT4),AT3G24230(AT3G24230),AT4G13300(TPS13),AT2G27820(PD1)
GO:0001046	core promoter sequence-specific DNA binding	4 of 1057 in the list	43 of 17324 in the genome	1	AT3G19500(AT3G19500),AT2G47190(MYB2),AT2G42280(FBH4),AT4G01335(AT4G01335)
GO:0016903	oxidoreductase activity, acting on the aldehyde or oxo group of donors	5 of 1057 in the list	57 of 17324 in the genome	1	AT1G80820(CCR2),AT3G44550(FAR5),AT1G23800(ALDH2B7),AT4G33790(CER4),AT3G44540(FAR4)
GO:0046915	transition metal ion transmembrane transporter activity	5 of 1057 in the list	57 of 17324 in the genome	1	AT5G03570(IREG2),AT3G25190(AT3G25190),AT1G21140(AT1G21140),AT3G46900(COPT2),AT4G19690(IRT1)
GO:0016410	N-acyltransferase activity	6 of 1057 in the list	72 of 17324 in the genome	1	AT5G07080(AT5G07080),AT1G28680(AT1G28680),AT1G26200(AT1G26200),AT1G03650(AT1G03650),AT5G15770(GNA1),AT5G67430(AT5G67430)
GO:0016757	transferase activity, transferring glycosyl groups	43 of 1057 in the list	640 of 17324 in the genome	1	AT3G48580(XTH11),AT3G57520(SIP2),AT5G38010(AT5G38010),AT5G01100(FRB1),AT1G30260(AT1G30260),AT4G27560(AT4G27560),AT4G15270(AT4G15270),AT2G29750(UGT71C1),AT1G65310(XTH17),AT4G15490(UGT84A3),AT2G16890(AT2G16890),AT5G57550(XTH25),AT4G01970(STS),AT1G53100(AT1G53100),AT3G27440(UKL5),AT2G43840(UGT74F1),AT5G16170(AT5G16170),AT2G36800(DOGT1),AT3G53160(UGT73C7),AT1G06000(AT1G06000),AT4G34135(UGT73B2),AT1G2…
GO:0004311	farnesyltranstransferase activity	2 of 1057 in the list	17 of 17324 in the genome	1	AT3G29430(AT3G29430),AT3G32040(AT3G32040)
GO:0015175	neutral amino acid transmembrane transporter activity	2 of 1057 in the list	17 of 17324 in the genome	1	AT2G33205(AT2G33205),AT2G39510(UMAMIT14)
GO:0044769	ATPase activity, coupled to transmembrane movement of ions, rotational mechanism	4 of 1057 in the list	45 of 17324 in the genome	1	ATCG00120(ATPA),ATCG00140(ATPH),AT1G16820(AT1G16820),ATCG00130(ATPF)
GO:0004888	transmembrane signaling receptor activity	16 of 1057 in the list	225 of 17324 in the genome	1	AT1G74490(AT1G74490),AT4G21380(RK3),AT5G20480(EFR),AT2G29110(GLR2.8),AT5G57670(AT5G57670),AT1G72540(AT1G72540),AT2G24720(GLR2.2),AT5G46080(AT5G46080),AT2G05940(RIPK),AT5G11210(GLR2.5),AT5G48400(ATGLR1.2),AT2G16750(AT2G16750),AT2G24710(GLR2.3),AT5G35580(AT5G35580),AT4G31710(GLR2.4),AT1G52290(PERK15)
GO:0099600	transmembrane receptor activity	16 of 1057 in the list	225 of 17324 in the genome	1	AT2G24710(GLR2.3),AT2G16750(AT2G16750),AT5G48400(ATGLR1.2),AT5G11210(GLR2.5),AT2G05940(RIPK),AT5G46080(AT5G46080),AT1G52290(PERK15),AT4G31710(GLR2.4),AT5G35580(AT5G35580),AT5G20480(EFR),AT4G21380(RK3),AT1G74490(AT1G74490),AT2G24720(GLR2.2),AT1G72540(AT1G72540),AT5G57670(AT5G57670),AT2G29110(GLR2.8)
GO:0004551	nucleotide diphosphatase activity	2 of 1057 in the list	18 of 17324 in the genome	1	AT4G29700(AT4G29700),AT1G18300(NUDT4)
GO:0015179	L-amino acid transmembrane transporter activity	2 of 1057 in the list	18 of 17324 in the genome	1	AT2G39510(UMAMIT14),AT2G33205(AT2G33205)
GO:0015301	anion:anion antiporter activity	2 of 1057 in the list	18 of 17324 in the genome	1	AT2G47160(BOR1),AT3G62270(AT3G62270)
GO:0001871	pattern binding	9 of 1057 in the list	119 of 17324 in the genome	1	AT1G79480(AT1G79480),AT3G46550(SOS5),AT1G21240(WAK3),AT1G21250(WAK1),AT5G42100(BG_PPAP),AT5G02070(AT5G02070),AT5G35740(AT5G35740),AT1G66930(AT1G66930),AT3G57240(BG3)
GO:0030247	polysaccharide binding	9 of 1057 in the list	119 of 17324 in the genome	1	AT1G79480(AT1G79480),AT1G21240(WAK3),AT3G46550(SOS5),AT1G21250(WAK1),AT5G42100(BG_PPAP),AT5G02070(AT5G02070),AT5G35740(AT5G35740),AT3G57240(BG3),AT1G66930(AT1G66930)
GO:0008514	organic anion transmembrane transporter activity	12 of 1057 in the list	166 of 17324 in the genome	1	AT4G25010(SWEET14),AT2G34390(NIP2%3B1),AT4G00910(AT4G00910),AT2G33205(AT2G33205),AT1G79360(OCT2),AT1G16370(OCT6),AT3G10600(CAT7),AT2G39510(UMAMIT14),AT5G52050(AT5G52050),AT5G46610(AT5G46610),AT5G50800(SWEET13),AT1G21890(UMAMIT19)
GO:0043531	ADP binding	13 of 1057 in the list	182 of 17324 in the genome	1	AT5G45440(AT5G45440),AT5G46500(AT5G46500),AT3G46710(AT3G46710),AT4G16860(RPP4),AT1G72900(AT1G72900),AT1G66090(AT1G66090),AT3G04210(AT3G04210),AT2G17050(AT2G17050),AT1G62630(AT1G62630),AT4G19050(AT4G19050),AT5G41750(AT5G41750),AT5G47250(AT5G47250),AT4G11170(AT4G11170)
GO:0016899	oxidoreductase activity, acting on the CH-OH group of donors, oxygen as acceptor	2 of 1057 in the list	19 of 17324 in the genome	1	AT2G46750(GulLO2),AT5G11540(GulLO3)
GO:0047372	acylglycerol lipase activity	2 of 1057 in the list	19 of 17324 in the genome	1	AT4G37060(PLP5),AT2G26560(PLA2A)
GO:0098599	palmitoyl hydrolase activity	2 of 1057 in the list	19 of 17324 in the genome	1	AT4G17480(AT4G17480),AT5G47330(AT5G47330)
GO:0019829	cation-transporting ATPase activity	6 of 1057 in the list	78 of 17324 in the genome	1	ATCG00130(ATPF),AT1G16820(AT1G16820),AT3G63380(AT3G63380),ATCG00120(ATPA),AT4G30120(HMA3),ATCG00140(ATPH)
GO:0042625	ATPase coupled ion transmembrane transporter activity	6 of 1057 in the list	78 of 17324 in the genome	1	ATCG00130(ATPF),AT1G16820(AT1G16820),AT3G63380(AT3G63380),ATCG00120(ATPA),AT4G30120(HMA3),ATCG00140(ATPH)
GO:0005355	glucose transmembrane transporter activity	3 of 1057 in the list	34 of 17324 in the genome	1	AT2G18480(AT2G18480),AT1G34580(AT1G34580),AT3G05155(AT3G05155)
GO:0008289	lipid binding	19 of 1057 in the list	280 of 17324 in the genome	1	AT2G44300(AT2G44300),AT5G13900(AT5G13900),AT1G79840(GL2),AT5G59320(LTP3),AT2G32370(HDG3),AT1G08860(BON3),AT1G70800(EHB1),AT2G42540(COR15A),AT1G05020(AT1G05020),AT5G01870(AT5G01870),AT5G59920(ULI3),AT2G18370(AT2G18370),AT4G25860(ORP4A),ATCG00140(ATPH),AT2G44993(AT2G44993),AT2G48130(AT2G48130),AT5G59310(LTP4),AT2G37870(AT2G37870),AT4G25850(ORP4B)
GO:0015149	hexose transmembrane transporter activity	3 of 1057 in the list	35 of 17324 in the genome	1	AT1G34580(AT1G34580),AT3G05155(AT3G05155),AT2G18480(AT2G18480)
GO:0004144	diacylglycerol O-acyltransferase activity	2 of 1057 in the list	21 of 17324 in the genome	1	AT5G12420(AT5G12420),AT5G37300(WSD1)
GO:0004565	beta-galactosidase activity	2 of 1057 in the list	21 of 17324 in the genome	1	AT4G26145(AT4G26145),AT2G28470(BGAL8)
GO:0008028	monocarboxylic acid transmembrane transporter activity	2 of 1057 in the list	21 of 17324 in the genome	1	AT2G34390(NIP2%3B1),AT5G52050(AT5G52050)
GO:0008308	voltage-gated anion channel activity	2 of 1057 in the list	21 of 17324 in the genome	1	AT5G24030(SLAH3),AT1G62280(SLAH1)
GO:0015140	malate transmembrane transporter activity	2 of 1057 in the list	21 of 17324 in the genome	1	AT4G00910(AT4G00910),AT5G46610(AT5G46610)
GO:0042973	glucan endo-1,3-beta-D-glucosidase activity	2 of 1057 in the list	21 of 17324 in the genome	1	AT3G57240(BG3),AT5G42100(BG_PPAP)
GO:0022853	active ion transmembrane transporter activity	6 of 1057 in the list	81 of 17324 in the genome	1	ATCG00120(ATPA),ATCG00140(ATPH),AT4G30120(HMA3),AT1G16820(AT1G16820),ATCG00130(ATPF),AT3G63380(AT3G63380)
GO:0008236	serine-type peptidase activity	13 of 1057 in the list	190 of 17324 in the genome	1	AT3G17180(scpl33),AT1G11080(scpl31),AT4G10510(AT4G10510),AT4G10530(AT4G10530),AT2G22980(SCPL13),AT1G32960(SBT3.3),AT4G10520(AT4G10520),AT1G73280(scpl3),AT5G22860(AT5G22860),AT1G73290(scpl5),AT1G73270(scpl6),AT2G35770(scpl28),AT5G67090(AT5G67090)
GO:0017171	serine hydrolase activity	13 of 1057 in the list	190 of 17324 in the genome	1	AT4G10510(AT4G10510),AT4G10530(AT4G10530),AT3G17180(scpl33),AT1G11080(scpl31),AT5G67090(AT5G67090),AT1G73290(scpl5),AT2G35770(scpl28),AT1G73270(scpl6),AT1G32960(SBT3.3),AT4G10520(AT4G10520),AT1G73280(scpl3),AT5G22860(AT5G22860),AT2G22980(SCPL13)
GO:0005179	hormone activity	4 of 1057 in the list	51 of 17324 in the genome	1	AT5G66816(AT5G66816),AT5G66815(AT5G66815),AT3G50610(AT3G50610),AT2G33130(RALFL18)
GO:0042277	peptide binding	4 of 1057 in the list	51 of 17324 in the genome	1	AT1G02930(GSTF6),AT2G29450(GSTU5),AT1G02920(GSTF7),AT4G02520(GSTF2)
GO:0000287	magnesium ion binding	9 of 1057 in the list	128 of 17324 in the genome	1	ATCG00490(RBCL),AT1G66020(AT1G66020),AT3G32030(AT3G32030),AT4G13280(TPS12),AT3G25610(AT3G25610),AT5G04930(ALA1),AT2G36580(AT2G36580),AT4G13300(TPS13),AT2G46860(PPa3)
GO:0022890	inorganic cation transmembrane transporter activity	23 of 1057 in the list	349 of 17324 in the genome	1	AT2G07687(AT2G07687),AT3G05155(AT3G05155),AT3G63380(AT3G63380),AT5G03570(IREG2),AT2G18480(AT2G18480),AT5G11210(GLR2.5),AT5G48400(ATGLR1.2),AT2G24710(GLR2.3),AT4G13420(HAK5),AT4G19690(IRT1),AT4G31710(GLR2.4),AT5G14870(CNGC18),AT3G46900(COPT2),ATCG00130(ATPF),AT1G34580(AT1G34580),AT3G25190(AT3G25190),AT3G02850(SKOR),AT5G59520(ZIP2),AT2G29110(GLR2.8),AT1G16820(AT1G16820),ATCG00120(ATPA),ATCG00140(AT…
GO:0047196	long-chain-alcohol O-fatty-acyltransferase activity	2 of 1057 in the list	22 of 17324 in the genome	1	AT5G37300(WSD1),AT5G12420(AT5G12420)
GO:0016616	oxidoreductase activity, acting on the CH-OH group of donors, NAD or NADP as acceptor	9 of 1057 in the list	131 of 17324 in the genome	1	AT5G50600(HSD1),AT5G24760(AT5G24760),AT4G22110(AT4G22110),AT1G54870(AT1G54870),AT2G37770(ChlAKR),AT2G29350(SAG13),AT1G66800(AT1G66800),AT1G30760(AT1G30760),AT3G04000(AT3G04000)
GO:0005516	calmodulin binding	12 of 1057 in the list	179 of 17324 in the genome	1	AT1G26700(MLO14),AT2G47190(MYB2),AT3G63380(AT3G63380),AT4G27300(AT4G27300),AT1G08650(PPCK1),AT5G14870(CNGC18),AT5G04020(AT5G04020),AT4G04710(CPK22),AT1G61380(SD1-29),AT1G11300(AT1G11300),AT1G61390(AT1G61390),AT2G44110(MLO15)
GO:0015145	monosaccharide transmembrane transporter activity	3 of 1057 in the list	38 of 17324 in the genome	1	AT2G18480(AT2G18480),AT3G05155(AT3G05155),AT1G34580(AT1G34580)
GO:0016168	chlorophyll binding	3 of 1057 in the list	38 of 17324 in the genome	1	ATCG00020(PSBA),AT2G34430(LHB1B1),ATCG00680(PSBB)
GO:0005253	anion channel activity	2 of 1057 in the list	23 of 17324 in the genome	1	AT5G24030(SLAH3),AT1G62280(SLAH1)
GO:0016832	aldehyde-lyase activity	2 of 1057 in the list	23 of 17324 in the genome	1	AT2G36460(FBA6),AT1G08630(THA1)
GO:0015035	protein disulfide oxidoreductase activity	6 of 1057 in the list	85 of 17324 in the genome	1	AT5G38900(AT5G38900),AT1G69880(TH8),AT3G62950(AT3G62950),AT1G06830(AT1G06830),AT1G03020(AT1G03020),AT3G21460(AT3G21460)
GO:0019900	kinase binding	5 of 1057 in the list	70 of 17324 in the genome	1	AT3G60550(CYCP3%3B2),AT4G27150(SESA2),AT3G21870(CYCP2%3B1),AT3G25250(AGC2-1),AT4G27160(SESA3)
GO:0005509	calcium ion binding	17 of 1057 in the list	262 of 17324 in the genome	1	AT1G21250(WAK1),AT1G21240(WAK3),AT5G51060(RHD2),AT5G39670(AT5G39670),AT1G76650(CML38),AT2G34940(VSR5),AT1G29025(AT1G29025),AT4G25090(AT4G25090),AT3G47480(AT3G47480),AT1G21550(AT1G21550),AT4G04710(CPK22),AT1G19230(AT1G19230),AT3G50820(PSBO2),AT4G25000(AMY1),AT1G09090(RBOHB),AT4G26560(CBL7),AT2G15680(CML30)
GO:0005244	voltage-gated ion channel activity	4 of 1057 in the list	55 of 17324 in the genome	1	AT5G14870(CNGC18),AT3G02850(SKOR),AT1G62280(SLAH1),AT5G24030(SLAH3)
GO:0016671	oxidoreductase activity, acting on a sulfur group of donors, disulfide as acceptor	4 of 1057 in the list	55 of 17324 in the genome	1	AT4G21840(MSRB8),AT5G07460(PMSR2),AT1G69880(TH8),AT4G04830(MSRB5)
GO:0022832	voltage-gated channel activity	4 of 1057 in the list	55 of 17324 in the genome	1	AT5G14870(CNGC18),AT3G02850(SKOR),AT1G62280(SLAH1),AT5G24030(SLAH3)
GO:0005345	purine nucleobase transmembrane transporter activity	2 of 1057 in the list	24 of 17324 in the genome	1	AT1G30840(PUP4),AT1G57943(PUP17)
GO:0009931	calcium-dependent protein serine/threonine kinase activity	2 of 1057 in the list	24 of 17324 in the genome	1	AT1G08650(PPCK1),AT4G04710(CPK22)
GO:0010857	calcium-dependent protein kinase activity	2 of 1057 in the list	24 of 17324 in the genome	1	AT4G04710(CPK22),AT1G08650(PPCK1)
GO:0015556	C4-dicarboxylate transmembrane transporter activity	2 of 1057 in the list	24 of 17324 in the genome	1	AT4G00910(AT4G00910),AT5G46610(AT5G46610)
GO:0004650	polygalacturonase activity	5 of 1057 in the list	71 of 17324 in the genome	1	AT2G41850(PGAZAT),AT2G43890(AT2G43890),AT3G07970(QRT2),AT3G26610(AT3G26610),AT1G05650(AT1G05650)
GO:0004866	endopeptidase inhibitor activity	3 of 1057 in the list	40 of 17324 in the genome	1	AT1G73330(DR4),AT2G31980(CYS2),AT2G43520(TI2)
GO:0048029	monosaccharide binding	3 of 1057 in the list	40 of 17324 in the genome	1	AT1G12010(AT1G12010),AT3G42850(AT3G42850),AT2G42540(COR15A)
GO:0004674	protein serine/threonine kinase activity	56 of 1057 in the list	898 of 17324 in the genome	1	AT1G52290(PERK15),AT1G33770(AT1G33770),AT5G35580(AT5G35580),AT2G05940(RIPK),AT4G04490(CRK36),AT4G27300(AT4G27300),AT5G25930(AT5G25930),AT1G05100(MAPKKK18),AT2G16750(AT2G16750),AT1G72540(AT1G72540),AT4G23290(CRK21),AT5G59260(AT5G59260),AT5G61560(AT5G61560),AT4G11890(ARCK1),AT2G25090(CIPK16),AT1G07560(AT1G07560),AT1G61380(SD1-29),AT3G45920(AT3G45920),AT3G14370(WAG2),AT2G01200(IAA32),AT1G74490(AT1G7…
GO:0005351	sugar:proton symporter activity	3 of 1057 in the list	41 of 17324 in the genome	1	AT1G34580(AT1G34580),AT3G05155(AT3G05155),AT2G18480(AT2G18480)
GO:0005402	cation:sugar symporter activity	3 of 1057 in the list	41 of 17324 in the genome	1	AT2G18480(AT2G18480),AT1G34580(AT1G34580),AT3G05155(AT3G05155)
GO:0030414	peptidase inhibitor activity	3 of 1057 in the list	41 of 17324 in the genome	1	AT1G73330(DR4),AT2G31980(CYS2),AT2G43520(TI2)
GO:0061135	endopeptidase regulator activity	3 of 1057 in the list	41 of 17324 in the genome	1	AT2G31980(CYS2),AT1G73330(DR4),AT2G43520(TI2)
GO:0004175	endopeptidase activity	21 of 1057 in the list	332 of 17324 in the genome	1	AT1G24140(AT1G24140),AT5G67090(AT5G67090),AT5G19110(AT5G19110),AT1G09750(AT1G09750),AT4G22050(AT4G22050),AT4G10530(AT4G10530),AT5G10770(AT5G10770),AT4G10510(AT4G10510),AT1G70175(AT1G70175),AT2G03200(AT2G03200),AT1G44130(AT1G44130),AT1G70170(MMP),AT5G19100(AT5G19100),AT3G20015(AT3G20015),AT4G16563(AT4G16563),AT4G11320(AT4G11320),AT3G20210(DELTA-VPE),AT4G10520(AT4G10520),AT1G32960(SBT3.3),AT5G33340…
GO:0004683	calmodulin-dependent protein kinase activity	2 of 1057 in the list	26 of 17324 in the genome	1	AT1G08650(PPCK1),AT4G04710(CPK22)
GO:0005310	dicarboxylic acid transmembrane transporter activity	2 of 1057 in the list	26 of 17324 in the genome	1	AT4G00910(AT4G00910),AT5G46610(AT5G46610)
GO:0043424	protein histidine kinase binding	2 of 1057 in the list	26 of 17324 in the genome	1	AT4G27150(SESA2),AT4G27160(SESA3)
GO:0038023	signaling receptor activity	16 of 1057 in the list	254 of 17324 in the genome	1	AT2G24720(GLR2.2),AT5G57670(AT5G57670),AT2G29110(GLR2.8),AT1G72540(AT1G72540),AT4G21380(RK3),AT5G20480(EFR),AT1G74490(AT1G74490),AT5G35580(AT5G35580),AT1G52290(PERK15),AT4G31710(GLR2.4),AT5G48400(ATGLR1.2),AT2G16750(AT2G16750),AT5G11210(GLR2.5),AT2G24710(GLR2.3),AT5G46080(AT5G46080),AT2G05940(RIPK)
GO:0019842	vitamin binding	9 of 1057 in the list	140 of 17324 in the genome	1	AT2G38400(AGT3),AT4G28420(AT4G28420),AT3G08860(PYD4),AT4G13890(EDA36),AT1G33320(AT1G33320),AT4G26200(ACS7),AT2G24850(TAT3),AT4G28410(AT4G28410),AT1G12010(AT1G12010)
GO:0050897	cobalt ion binding	3 of 1057 in the list	43 of 17324 in the genome	1	AT1G03090(MCCA),AT1G02920(GSTF7),AT1G02930(GSTF6)
GO:0061134	peptidase regulator activity	3 of 1057 in the list	43 of 17324 in the genome	1	AT2G43520(TI2),AT2G31980(CYS2),AT1G73330(DR4)
GO:0015205	nucleobase transmembrane transporter activity	2 of 1057 in the list	27 of 17324 in the genome	1	AT1G57943(PUP17),AT1G30840(PUP4)
GO:0015295	solute:proton symporter activity	3 of 1057 in the list	44 of 17324 in the genome	1	AT1G34580(AT1G34580),AT3G05155(AT3G05155),AT2G18480(AT2G18480)
GO:0005249	voltage-gated potassium channel activity	2 of 1057 in the list	28 of 17324 in the genome	1	AT5G14870(CNGC18),AT3G02850(SKOR)
GO:0098782	mechanosensitived potassium channel activity	2 of 1057 in the list	28 of 17324 in the genome	1	AT3G02850(SKOR),AT5G14870(CNGC18)
GO:0033218	amide binding	4 of 1057 in the list	62 of 17324 in the genome	1	AT1G02920(GSTF7),AT2G29450(GSTU5),AT1G02930(GSTF6),AT4G02520(GSTF2)
GO:0015297	antiporter activity	10 of 1057 in the list	162 of 17324 in the genome	1	AT2G04050(AT2G04050),AT4G25640(DTX35),AT2G04100(AT2G04100),AT1G71140(AT1G71140),AT2G34360(AT2G34360),AT3G62270(AT3G62270),AT2G04040(DTX1),AT4G21903(AT4G21903),AT2G47160(BOR1),AT5G52050(AT5G52050)
GO:0008233	peptidase activity	39 of 1057 in the list	642 of 17324 in the genome	1	AT1G70175(AT1G70175),AT5G10770(AT5G10770),AT1G73330(DR4),AT1G78660(GGH1),AT1G70170(MMP),AT1G44130(AT1G44130),AT1G24140(AT1G24140),AT1G73270(scpl6),AT2G35770(scpl28),AT1G09750(AT1G09750),AT1G05450(AT1G05450),AT1G18280(AT1G18280),AT3G20015(AT3G20015),AT5G54740(SESA5),AT4G11320(AT4G11320),AT4G10520(AT4G10520),AT1G32960(SBT3.3),AT3G58550(AT3G58550),AT1G73300(scpl2),AT4G10510(AT4G10510),AT4G10530(AT4G…
GO:0019210	kinase inhibitor activity	2 of 1057 in the list	30 of 17324 in the genome	1	AT5G26230(MAKR1),AT1G07500(AT1G07500)
GO:0008081	phosphoric diester hydrolase activity	3 of 1057 in the list	48 of 17324 in the genome	1	AT5G41080(GDPD2),AT3G03530(NPC4),AT3G47220(PLC9)
GO:0004672	protein kinase activity	67 of 1057 in the list	1114 of 17324 in the genome	1	AT4G04710(CPK22),AT1G71530(AT1G71530),AT5G46080(AT5G46080),AT2G14510(AT2G14510),AT1G66930(AT1G66930),AT4G11530(CRK34),AT5G37450(AT5G37450),AT5G57670(AT5G57670),AT5G40380(CRK42),AT1G11300(AT1G11300),AT5G01895(AT5G01895),AT4G23150(CRK7),AT1G21250(WAK1),AT2G32510(MAPKKK17),AT1G08650(PPCK1),AT1G11440(AT1G11440),AT4G27300(AT4G27300),AT4G14780(AT4G14780),AT1G05100(MAPKKK18),AT5G59680(AT5G59680),AT3G459…
GO:0051537	2 iron, 2 sulfur cluster binding	4 of 1057 in the list	66 of 17324 in the genome	1	AT3G21460(AT3G21460),AT4G14890(FdC1),AT1G06830(AT1G06830),AT1G03020(AT1G03020)
GO:0004197	cysteine-type endopeptidase activity	3 of 1057 in the list	49 of 17324 in the genome	1	AT3G48350(CEP3),AT3G20210(DELTA-VPE),AT4G11320(AT4G11320)
GO:0015294	solute:cation symporter activity	3 of 1057 in the list	49 of 17324 in the genome	1	AT1G34580(AT1G34580),AT3G05155(AT3G05155),AT2G18480(AT2G18480)
GO:0022843	voltage-gated cation channel activity	2 of 1057 in the list	32 of 17324 in the genome	1	AT3G02850(SKOR),AT5G14870(CNGC18)
GO:0008375	acetylglucosaminyltransferase activity	3 of 1057 in the list	50 of 17324 in the genome	1	AT1G68390(AT1G68390),AT5G16170(AT5G16170),AT1G53100(AT1G53100)
GO:0045330	aspartyl esterase activity	4 of 1057 in the list	68 of 17324 in the genome	1	AT5G20860(AT5G20860),AT2G21610(PE11),AT2G45220(AT2G45220),AT5G55590(QRT1)
GO:0070011	peptidase activity, acting on L-amino acid peptides	32 of 1057 in the list	542 of 17324 in the genome	1	AT5G67090(AT5G67090),AT5G19110(AT5G19110),AT4G22050(AT4G22050),AT2G22980(SCPL13),AT4G10510(AT4G10510),AT4G10530(AT4G10530),AT2G03200(AT2G03200),AT5G19100(AT5G19100),AT3G20210(DELTA-VPE),AT1G73290(scpl5),AT4G16563(AT4G16563),AT5G22860(AT5G22860),AT1G73280(scpl3),AT3G48350(CEP3),AT5G33340(CDR1),AT3G17180(scpl33),AT1G11080(scpl31),AT3G16150(ASPGB1),AT1G24140(AT1G24140),AT2G35770(scpl28),AT1G73270(sc…
GO:0004693	cyclin-dependent protein serine/threonine kinase activity	2 of 1057 in the list	33 of 17324 in the genome	1	AT1G71530(AT1G71530),AT1G33770(AT1G33770)
GO:0097472	cyclin-dependent protein kinase activity	2 of 1057 in the list	33 of 17324 in the genome	1	AT1G71530(AT1G71530),AT1G33770(AT1G33770)
GO:0140135	mechanosensitive cation channel activity	2 of 1057 in the list	33 of 17324 in the genome	1	AT5G14870(CNGC18),AT3G02850(SKOR)
GO:0003993	acid phosphatase activity	3 of 1057 in the list	51 of 17324 in the genome	1	AT5G24770(VSP2),AT4G24890(PAP24),AT3G03530(NPC4)
GO:0004222	metalloendopeptidase activity	3 of 1057 in the list	53 of 17324 in the genome	1	AT1G24140(AT1G24140),AT1G70175(AT1G70175),AT1G70170(MMP)
GO:0004702	signal transducer, downstream of receptor, with serine/threonine kinase activity	2 of 1057 in the list	35 of 17324 in the genome	1	AT2G32510(MAPKKK17),AT1G05100(MAPKKK18)
GO:0005057	signal transducer activity, downstream of receptor	2 of 1057 in the list	35 of 17324 in the genome	1	AT2G32510(MAPKKK17),AT1G05100(MAPKKK18)
GO:0008137	NADH dehydrogenase (ubiquinone) activity	2 of 1057 in the list	35 of 17324 in the genome	1	ATMG00990(NAD3),ATCG01090(NDHI)
GO:0050136	NADH dehydrogenase (quinone) activity	2 of 1057 in the list	35 of 17324 in the genome	1	ATCG01090(NDHI),ATMG00990(NAD3)
GO:0015171	amino acid transmembrane transporter activity	4 of 1057 in the list	72 of 17324 in the genome	1	AT2G39510(UMAMIT14),AT1G21890(UMAMIT19),AT2G33205(AT2G33205),AT3G10600(CAT7)
GO:0060089	molecular transducer activity	18 of 1057 in the list	315 of 17324 in the genome	1	AT2G24720(GLR2.2),AT1G72540(AT1G72540),AT2G29110(GLR2.8),AT5G57670(AT5G57670),AT5G20480(EFR),AT4G21380(RK3),AT1G74490(AT1G74490),AT1G71530(AT1G71530),AT4G31710(GLR2.4),AT1G52290(PERK15),AT5G35580(AT5G35580),AT1G33770(AT1G33770),AT2G24710(GLR2.3),AT5G48400(ATGLR1.2),AT2G16750(AT2G16750),AT5G11210(GLR2.5),AT2G05940(RIPK),AT5G46080(AT5G46080)
GO:0016763	transferase activity, transferring pentosyl groups	3 of 1057 in the list	54 of 17324 in the genome	1	AT1G70440(SRO3),AT1G23550(SRO2),AT3G27440(UKL5)
GO:0004872	receptor activity	16 of 1057 in the list	282 of 17324 in the genome	1	AT1G74490(AT1G74490),AT5G20480(EFR),AT4G21380(RK3),AT1G72540(AT1G72540),AT2G29110(GLR2.8),AT5G57670(AT5G57670),AT2G24720(GLR2.2),AT2G05940(RIPK),AT5G46080(AT5G46080),AT2G24710(GLR2.3),AT5G48400(ATGLR1.2),AT5G11210(GLR2.5),AT2G16750(AT2G16750),AT1G52290(PERK15),AT4G31710(GLR2.4),AT5G35580(AT5G35580)
GO:0016830	carbon-carbon lyase activity	6 of 1057 in the list	109 of 17324 in the genome	1	AT5G65690(PCK2),AT1G08630(THA1),AT2G36460(FBA6),AT3G26830(PAD3),ATCG00490(RBCL),AT3G15620(UVR3)
GO:0005267	potassium channel activity	2 of 1057 in the list	37 of 17324 in the genome	1	AT3G02850(SKOR),AT5G14870(CNGC18)
GO:0099516	ion antiporter activity	2 of 1057 in the list	38 of 17324 in the genome	1	AT3G62270(AT3G62270),AT2G47160(BOR1)
GO:0008080	N-acetyltransferase activity	3 of 1057 in the list	57 of 17324 in the genome	1	AT1G03650(AT1G03650),AT5G15770(GNA1),AT5G67430(AT5G67430)
GO:0004871	signal transducer activity	26 of 1057 in the list	461 of 17324 in the genome	1	AT1G74490(AT1G74490),AT5G06330(AT5G06330),AT5G20480(EFR),AT4G21380(RK3),AT1G72540(AT1G72540),AT5G57670(AT5G57670),AT2G29110(GLR2.8),AT2G32510(MAPKKK17),AT3G47220(PLC9),AT2G24720(GLR2.2),AT2G05940(RIPK),AT5G46080(AT5G46080),AT2G24710(GLR2.3),AT1G74890(ARR15),AT5G48400(ATGLR1.2),AT5G11210(GLR2.5),AT2G16750(AT2G16750),AT1G05100(MAPKKK18),AT4G14780(AT4G14780),AT4G05220(AT4G05220),AT2G35980(YLS9),AT1G…
GO:0016879	ligase activity, forming carbon-nitrogen bonds	3 of 1057 in the list	58 of 17324 in the genome	1	AT1G03090(MCCA),AT1G66200(GSR2),AT3G47340(ASN1)
GO:0004659	prenyltransferase activity	2 of 1057 in the list	40 of 17324 in the genome	1	AT3G29430(AT3G29430),AT3G32040(AT3G32040)
GO:0003779	actin binding	6 of 1057 in the list	115 of 17324 in the genome	1	AT4G29340(PRF4),AT5G20470(HDK),AT5G59895(AT5G59895),AT1G70140(FH8),AT5G41790(CIP1),AT1G64330(AT1G64330)
GO:0016874	ligase activity	16 of 1057 in the list	295 of 17324 in the genome	1	ATCG00500(ACCD),AT1G51680(4CL1),AT1G65890(AAE12),AT1G62940(ACOS5),AT3G47340(ASN1),AT1G03090(MCCA),AT3G21230(4CL5),AT5G12950(AT5G12950),AT5G03210(DIP2),AT1G66200(GSR2),AT1G74770(AT1G74770),AT5G10695(AT5G10695),AT3G21240(4CL2),AT5G49040(AT5G49040),AT1G65880(BZO1),AT1G70420(AT1G70420)
GO:0016811	hydrolase activity, acting on carbon-nitrogen (but not peptide) bonds, in linear amides	3 of 1057 in the list	61 of 17324 in the genome	1	AT1G44180(AT1G44180),AT4G37560(AT4G37560),AT3G16150(ASPGB1)
GO:0003954	NADH dehydrogenase activity	2 of 1057 in the list	42 of 17324 in the genome	1	ATCG01090(NDHI),ATMG00990(NAD3)
GO:0008378	galactosyltransferase activity	2 of 1057 in the list	42 of 17324 in the genome	1	AT5G62220(GT18),AT4G01970(STS)
GO:0033612	receptor serine/threonine kinase binding	2 of 1057 in the list	42 of 17324 in the genome	1	AT1G63245(CLE14),AT1G05065(CLE20)
GO:0031625	ubiquitin protein ligase binding	5 of 1057 in the list	100 of 17324 in the genome	1	AT1G61380(SD1-29),AT3G27150(AT3G27150),AT4G21380(RK3),AT3G53420(PIP2A),AT4G27300(AT4G27300)
GO:0044389	ubiquitin-like protein ligase binding	5 of 1057 in the list	100 of 17324 in the genome	1	AT4G27300(AT4G27300),AT3G53420(PIP2A),AT1G61380(SD1-29),AT4G21380(RK3),AT3G27150(AT3G27150)
GO:0015079	potassium ion transmembrane transporter activity	3 of 1057 in the list	62 of 17324 in the genome	1	AT5G14870(CNGC18),AT3G02850(SKOR),AT4G13420(HAK5)
GO:0019199	transmembrane receptor protein kinase activity	10 of 1057 in the list	195 of 17324 in the genome	1	AT5G20480(EFR),AT4G21380(RK3),AT2G16750(AT2G16750),AT1G74490(AT1G74490),AT2G05940(RIPK),AT5G46080(AT5G46080),AT1G52290(PERK15),AT5G35580(AT5G35580),AT1G72540(AT1G72540),AT5G57670(AT5G57670)
GO:0019904	protein domain specific binding	4 of 1057 in the list	85 of 17324 in the genome	1	AT4G16860(RPP4),AT1G51402(AT1G51402),AT2G34430(LHB1B1),AT4G02520(GSTF2)
GO:0016831	carboxy-lyase activity	3 of 1057 in the list	66 of 17324 in the genome	1	ATCG00490(RBCL),AT3G26830(PAD3),AT5G65690(PCK2)
GO:0004675	transmembrane receptor protein serine/threonine kinase activity	9 of 1057 in the list	180 of 17324 in the genome	1	AT5G35580(AT5G35580),AT1G52290(PERK15),AT5G57670(AT5G57670),AT1G72540(AT1G72540),AT4G21380(RK3),AT2G16750(AT2G16750),AT5G46080(AT5G46080),AT1G74490(AT1G74490),AT2G05940(RIPK)
GO:0034062	5'-3' RNA polymerase activity	4 of 1057 in the list	87 of 17324 in the genome	1	ATCG00170(RPOC2),AT4G14520(AT4G14520),AT1G53690(AT1G53690),AT2G05370(AT2G05370)
GO:0097747	RNA polymerase activity	4 of 1057 in the list	87 of 17324 in the genome	1	ATCG00170(RPOC2),AT2G05370(AT2G05370),AT4G14520(AT4G14520),AT1G53690(AT1G53690)
GO:0016790	thiolester hydrolase activity	2 of 1057 in the list	47 of 17324 in the genome	1	AT5G47330(AT5G47330),AT4G17480(AT4G17480)
GO:0008168	methyltransferase activity	19 of 1057 in the list	370 of 17324 in the genome	1	AT3G03780(MS2),AT1G66700(PXMT1),AT4G33120(AT4G33120),AT4G13890(EDA36),AT1G21110(IGMT3),AT5G38100(AT5G38100),AT1G21120(IGMT2),AT5G38020(AT5G38020),AT1G33030(AT1G33030),AT3G22740(HMT3),AT2G43920(HOL2),AT3G54150(AT3G54150),AT4G20910(HEN1),AT1G15125(AT1G15125),AT4G26460(AT4G26460),AT4G34050(CCoAOMT1),AT5G56300(GAMT2),AT5G18150(AT5G18150),AT5G04370(NAMT1)
GO:0030599	pectinesterase activity	4 of 1057 in the list	91 of 17324 in the genome	1	AT5G55590(QRT1),AT2G45220(AT2G45220),AT5G20860(AT5G20860),AT2G21610(PE11)
GO:0015078	hydrogen ion transmembrane transporter activity	8 of 1057 in the list	169 of 17324 in the genome	1	ATCG00120(ATPA),ATCG00140(ATPH),AT1G16820(AT1G16820),AT2G18480(AT2G18480),AT2G07687(AT2G07687),AT3G05155(AT3G05155),ATCG00130(ATPF),AT1G34580(AT1G34580)
GO:0015077	monovalent inorganic cation transmembrane transporter activity	11 of 1057 in the list	226 of 17324 in the genome	1	AT1G16820(AT1G16820),AT4G13420(HAK5),ATCG00120(ATPA),AT5G14870(CNGC18),ATCG00140(ATPH),AT3G05155(AT3G05155),ATCG00130(ATPF),AT2G07687(AT2G07687),AT1G34580(AT1G34580),AT3G02850(SKOR),AT2G18480(AT2G18480)
GO:0016773	phosphotransferase activity, alcohol group as acceptor	70 of 1057 in the list	1265 of 17324 in the genome	1	AT2G25090(CIPK16),AT1G07560(AT1G07560),AT3G45920(AT3G45920),AT5G61560(AT5G61560),AT5G59680(AT5G59680),AT4G21380(RK3),AT4G40010(SNRK2.7),AT3G45390(AT3G45390),AT1G51820(AT1G51820),AT2G01200(IAA32),AT4G14780(AT4G14780),AT1G05100(MAPKKK18),AT2G36580(AT2G36580),AT4G27300(AT4G27300),AT5G01895(AT5G01895),AT2G32510(MAPKKK17),AT1G21250(WAK1),AT4G23150(CRK7),AT5G40380(CRK42),AT5G57670(AT5G57670),AT1G11300(…
GO:0016413	O-acetyltransferase activity	2 of 1057 in the list	51 of 17324 in the genome	1	AT5G49340(TBL4),AT3G12060(TBL1)
GO:0001228	transcriptional activator activity, RNA polymerase II transcription regulatory region sequence-specific DNA binding	3 of 1057 in the list	73 of 17324 in the genome	1	AT2G45050(GATA2),AT3G19500(AT3G19500),AT2G42280(FBH4)
GO:0004252	serine-type endopeptidase activity	5 of 1057 in the list	114 of 17324 in the genome	1	AT4G10520(AT4G10520),AT1G32960(SBT3.3),AT4G10510(AT4G10510),AT5G67090(AT5G67090),AT4G10530(AT4G10530)
GO:0016407	acetyltransferase activity	5 of 1057 in the list	116 of 17324 in the genome	1	AT5G49340(TBL4),AT1G03650(AT1G03650),AT3G12060(TBL1),AT5G15770(GNA1),AT5G67430(AT5G67430)
GO:0016810	hydrolase activity, acting on carbon-nitrogen (but not peptide) bonds	5 of 1057 in the list	116 of 17324 in the genome	1	AT4G37560(AT4G37560),AT3G16150(ASPGB1),AT3G44300(NIT2),AT5G22300(NIT4),AT1G44180(AT1G44180)
GO:0016741	transferase activity, transferring one-carbon groups	19 of 1057 in the list	383 of 17324 in the genome	1	AT1G66700(PXMT1),AT3G03780(MS2),AT5G38100(AT5G38100),AT1G21110(IGMT3),AT4G13890(EDA36),AT4G33120(AT4G33120),AT1G33030(AT1G33030),AT5G38020(AT5G38020),AT1G21120(IGMT2),AT5G04370(NAMT1),AT5G18150(AT5G18150),AT4G34050(CCoAOMT1),AT5G56300(GAMT2),AT1G15125(AT1G15125),AT4G26460(AT4G26460),AT4G20910(HEN1),AT3G54150(AT3G54150),AT2G43920(HOL2),AT3G22740(HMT3)
GO:0042623	ATPase activity, coupled	19 of 1057 in the list	383 of 17324 in the genome	1	AT1G76430(PHT1%3B9),ATCG00130(ATPF),ATCG00140(ATPH),AT4G15230(ABCG30),ATCG00120(ATPA),AT5G13580(ABCG6),AT5G19410(ABCG23),AT1G53270(ABCG10),AT3G28345(ABCB15),AT1G16820(AT1G16820),AT4G30120(HMA3),AT5G04930(ALA1),AT3G63380(AT3G63380),AT4G18050(ABCB9),AT2G39350(ABCG1),AT3G62150(ABCB21),AT3G55130(ABCG19),AT3G25610(AT3G25610),AT3G55090(ABCG16)
GO:0003899	DNA-directed 5'-3' RNA polymerase activity	3 of 1057 in the list	78 of 17324 in the genome	1	ATCG00170(RPOC2),AT4G14520(AT4G14520),AT1G53690(AT1G53690)
GO:0004712	protein serine/threonine/tyrosine kinase activity	2 of 1057 in the list	56 of 17324 in the genome	1	AT4G14780(AT4G14780),AT3G63255(AT3G63255)
GO:0019207	kinase regulator activity	2 of 1057 in the list	58 of 17324 in the genome	1	AT5G26230(MAKR1),AT1G07500(AT1G07500)
GO:0000977	RNA polymerase II regulatory region sequence-specific DNA binding	4 of 1057 in the list	107 of 17324 in the genome	1	AT3G56970(bHLH38),AT2G45050(GATA2),AT3G56980(bHLH39),AT5G04150(BHLH101)
GO:0001012	RNA polymerase II regulatory region DNA binding	4 of 1057 in the list	107 of 17324 in the genome	1	AT5G04150(BHLH101),AT2G45050(GATA2),AT3G56980(bHLH39),AT3G56970(bHLH38)
GO:0016887	ATPase activity	25 of 1057 in the list	513 of 17324 in the genome	1	ATCG00140(ATPH),AT4G15230(ABCG30),ATCG00120(ATPA),AT5G19410(ABCG23),AT5G13580(ABCG6),AT3G28510(AT3G28510),AT1G53270(ABCG10),AT3G28345(ABCB15),AT1G16820(AT1G16820),AT1G15520(ABCG40),AT2G29940(ABCG31),AT1G76430(PHT1%3B9),ATCG00130(ATPF),AT1G66950(ABCG39),AT3G55130(ABCG19),AT3G25610(AT3G25610),AT3G55090(ABCG16),AT3G28580(AT3G28580),AT4G30120(HMA3),AT1G43910(AT1G43910),AT5G04930(ALA1),AT3G63380(AT3G6…
GO:0008237	metallopeptidase activity	3 of 1057 in the list	87 of 17324 in the genome	1	AT1G70170(MMP),AT1G24140(AT1G24140),AT1G70175(AT1G70175)
GO:0008134	transcription factor binding	3 of 1057 in the list	88 of 17324 in the genome	1	AT3G12145(FLR1),AT2G45050(GATA2),AT3G01970(WRKY45)
GO:0004857	enzyme inhibitor activity	10 of 1057 in the list	238 of 17324 in the genome	1	AT3G17130(AT3G17130),AT3G12880(AT3G12880),AT2G45220(AT2G45220),AT2G31980(CYS2),AT5G26230(MAKR1),AT1G73330(DR4),AT1G07500(AT1G07500),AT2G43520(TI2),AT5G20860(AT5G20860),AT1G70720(AT1G70720)
GO:0005543	phospholipid binding	4 of 1057 in the list	116 of 17324 in the genome	1	AT2G44993(AT2G44993),AT1G70800(EHB1),AT1G08860(BON3),AT1G05020(AT1G05020)
GO:0046910	pectinesterase inhibitor activity	3 of 1057 in the list	94 of 17324 in the genome	1	AT3G12880(AT3G12880),AT5G20860(AT5G20860),AT2G45220(AT2G45220)
GO:0061630	ubiquitin protein ligase activity	15 of 1057 in the list	344 of 17324 in the genome	1	AT2G20030(AT2G20030),AT1G63840(AT1G63840),AT1G23985(AT1G23985),AT3G11110(AT3G11110),AT3G60966(AT3G60966),AT1G67856(AT1G67856),AT5G27420(CNI1),AT1G35330(AT1G35330),AT2G37580(AT2G37580),AT1G72200(AT1G72200),AT2G38920(AT2G38920),AT4G28890(AT4G28890),AT1G22500(ATL15),AT2G25410(AT2G25410),AT5G07040(AT5G07040)
GO:0061659	ubiquitin-like protein ligase activity	15 of 1057 in the list	344 of 17324 in the genome	1	AT1G35330(AT1G35330),AT2G37580(AT2G37580),AT2G38920(AT2G38920),AT1G72200(AT1G72200),AT4G28890(AT4G28890),AT1G22500(ATL15),AT2G25410(AT2G25410),AT5G07040(AT5G07040),AT1G63840(AT1G63840),AT2G20030(AT2G20030),AT3G11110(AT3G11110),AT1G23985(AT1G23985),AT3G60966(AT3G60966),AT1G67856(AT1G67856),AT5G27420(CNI1)
GO:0019843	rRNA binding	6 of 1057 in the list	164 of 17324 in the genome	1	ATCG00800(RPS3),ATCG00810(RPL22),ATCG00770(RPS8),AT2G28815(AT2G28815),ATCG00750(RPS11),ATCG00660(RPL20)
GO:0004812	aminoacyl-tRNA ligase activity	2 of 1057 in the list	74 of 17324 in the genome	1	AT5G49040(AT5G49040),AT5G10695(AT5G10695)
GO:0016875	ligase activity, forming carbon-oxygen bonds	2 of 1057 in the list	74 of 17324 in the genome	1	AT5G49040(AT5G49040),AT5G10695(AT5G10695)
GO:0043621	protein self-association	2 of 1057 in the list	74 of 17324 in the genome	1	AT1G07400(AT1G07400),AT1G59860(AT1G59860)
GO:0051287	NAD binding	2 of 1057 in the list	74 of 17324 in the genome	1	ATCG01110(NDHH),AT3G23810(SAHH2)
GO:0016853	isomerase activity	13 of 1057 in the list	316 of 17324 in the genome	1	AT5G49040(AT5G49040),AT1G78970(LUP1),AT2G21100(AT2G21100),AT5G05270(CHIL),AT1G66960(LUP5),AT1G74710(EDS16),AT3G55120(TT5),AT3G25770(AOC2),AT1G64160(DIR5),AT5G48010(THAS1),AT5G36150(PEN3),AT4G15340(PEN1),AT3G01260(AT3G01260)
GO:0016301	kinase activity	77 of 1057 in the list	1493 of 17324 in the genome	1	AT1G63570(AT1G63570),AT4G04710(CPK22),AT3G42850(AT3G42850),AT5G43780(APS4),AT1G71530(AT1G71530),AT5G46080(AT5G46080),AT2G14510(AT2G14510),AT4G11530(CRK34),AT1G66930(AT1G66930),AT5G37450(AT5G37450),AT5G57670(AT5G57670),AT5G40380(CRK42),AT1G11300(AT1G11300),AT5G65690(PCK2),AT5G01895(AT5G01895),AT1G21250(WAK1),AT4G23150(CRK7),AT2G32510(MAPKKK17),AT1G08650(PPCK1),AT1G11440(AT1G11440),AT4G27300(AT4G27…
GO:0005198	structural molecule activity	25 of 1057 in the list	549 of 17324 in the genome	1	AT2G44993(AT2G44993),ATCG00660(RPL20),ATCG00800(RPS3),AT1G75785(AT1G75785),AT2G07675(AT2G07675),AT1G66580(SAG24),AT3G28550(AT3G28550),AT2G28815(AT2G28815),AT4G13340(LRX3),AT4G13390(EXT12),AT2G43150(AT2G43150),AT1G21313(AT1G21313),ATCG00760(RPL36),ATMG00090(RPS3),ATCG00770(RPS8),AT1G26255(AT1G26255),ATCG00750(RPS11),AT1G49490(AT1G49490),AT1G21310(EXT3),AT4G18670(AT4G18670),AT1G26250(AT1G26250),AT1…
GO:0004722	protein serine/threonine phosphatase activity	3 of 1057 in the list	108 of 17324 in the genome	1	AT3G05640(AT3G05640),AT2G29380(HAI3),AT1G07160(AT1G07160)
GO:0003727	single-stranded RNA binding	2 of 1057 in the list	88 of 17324 in the genome	1	AT3G50820(PSBO2),AT4G14520(AT4G14520)
GO:0016740	transferase activity	235 of 1057 in the list	4276 of 17324 in the genome	1	AT3G45920(AT3G45920),AT5G44990(AT5G44990),AT1G07560(AT1G07560),AT2G25090(CIPK16),AT5G07040(AT5G07040),AT5G61560(AT5G61560),AT5G37950(AT5G37950),AT4G34250(KCS16),AT4G13840(AT4G13840),AT3G03780(MS2),AT3G29635(AT3G29635),AT4G40010(SNRK2.7),AT2G01200(IAA32),AT4G15390(AT4G15390),AT1G28680(AT1G28680),AT1G74710(EDS16),AT1G19300(PARVUS),AT2G36580(AT2G36580),AT1G02920(GSTF7),AT5G27420(CNI1),AT2G36970(AT2G…
GO:0000976	transcription regulatory region sequence-specific DNA binding	8 of 1057 in the list	237 of 17324 in the genome	1	AT5G04150(BHLH101),AT4G01335(AT4G01335),AT3G56970(bHLH38),AT3G19500(AT3G19500),AT2G42280(FBH4),AT2G47190(MYB2),AT3G56980(bHLH39),AT2G45050(GATA2)
GO:0008757	S-adenosylmethionine-dependent methyltransferase activity	7 of 1057 in the list	215 of 17324 in the genome	1	AT1G21120(IGMT2),AT1G21110(IGMT3),AT3G54150(AT3G54150),AT1G33030(AT1G33030),AT2G43920(HOL2),AT5G56300(GAMT2),AT4G34050(CCoAOMT1)
GO:1990837	sequence-specific double-stranded DNA binding	9 of 1057 in the list	267 of 17324 in the genome	1	AT2G42280(FBH4),AT2G45050(GATA2),AT3G56980(bHLH39),AT2G47190(MYB2),AT5G04150(BHLH101),AT3G56970(bHLH38),AT4G01335(AT4G01335),AT3G19500(AT3G19500),AT1G29860(WRKY71)
GO:0016791	phosphatase activity	12 of 1057 in the list	334 of 17324 in the genome	1	AT2G01900(AT2G01900),AT3G05640(AT3G05640),AT3G11430(GPAT5),AT2G38110(GPAT6),AT1G07160(AT1G07160),AT5G04120(AT5G04120),AT4G24890(PAP24),AT5G06090(GPAT7),AT1G73010(PS2),AT2G29380(HAI3),AT3G03530(NPC4),AT5G24770(VSP2)
GO:0098772	molecular function regulator	22 of 1057 in the list	541 of 17324 in the genome	1	AT3G50610(AT3G50610),AT3G49780(PSK4),AT1G70800(EHB1),AT1G67810(SUFE2),AT2G31980(CYS2),AT1G73330(DR4),AT5G66815(AT5G66815),AT3G12880(AT3G12880),AT2G33130(RALFL18),AT2G45220(AT2G45220),AT3G17130(AT3G17130),AT2G43520(TI2),AT1G64160(DIR5),AT5G20860(AT5G20860),AT1G07500(AT1G07500),AT1G70720(AT1G70720),AT5G26230(MAKR1),AT5G66816(AT5G66816),AT4G16515(RGF6),AT2G22860(PSK2),AT5G64770(RGF9),AT3G02242(AT3G0…
GO:0008144	drug binding	130 of 1057 in the list	2523 of 17324 in the genome	1	AT5G45440(AT5G45440),AT4G14780(AT4G14780),AT1G05100(MAPKKK18),AT4G16860(RPP4),AT4G27300(AT4G27300),AT4G18050(ABCB9),AT2G39350(ABCG1),AT1G66950(ABCG39),AT3G55130(ABCG19),AT2G43590(AT2G43590),AT1G51680(4CL1),AT4G21380(RK3),AT3G45390(AT3G45390),AT2G43570(CHI),AT1G51820(AT1G51820),AT2G29940(ABCG31),AT4G19050(AT4G19050),AT5G59680(AT5G59680),AT3G28345(ABCB15),AT1G03090(MCCA),AT1G79360(OCT2),AT1G43910(A…
GO:0008234	cysteine-type peptidase activity	3 of 1057 in the list	132 of 17324 in the genome	1	AT3G20210(DELTA-VPE),AT4G11320(AT4G11320),AT3G48350(CEP3)
GO:0043168	anion binding	170 of 1057 in the list	3243 of 17324 in the genome	1	AT5G56630(PFK7),AT3G46710(AT3G46710),ATCG00500(ACCD),AT3G12110(ACT11),AT3G25250(AGC2-1),AT1G53270(ABCG10),AT1G65860(AT1G65860),AT1G21240(WAK3),AT2G37710(RLK),AT4G23200(CRK12),AT5G19410(ABCG23),AT3G57700(AT3G57700),AT4G18250(AT4G18250),AT4G11470(CRK31),AT1G70800(EHB1),AT1G08860(BON3),AT1G12200(FMO),AT5G49780(AT5G49780),AT3G28580(AT3G28580),AT1G61390(AT1G61390),AT5G21482(CKX7),AT5G02070(AT5G02070),…
GO:0042578	phosphoric ester hydrolase activity	14 of 1057 in the list	390 of 17324 in the genome	1	AT2G29380(HAI3),AT3G03530(NPC4),AT3G47220(PLC9),AT5G24770(VSP2),AT3G11430(GPAT5),AT3G05640(AT3G05640),AT2G01900(AT2G01900),AT5G41080(GDPD2),AT2G38110(GPAT6),AT5G04120(AT5G04120),AT1G07160(AT1G07160),AT4G24890(PAP24),AT5G06090(GPAT7),AT1G73010(PS2)
GO:0140101	catalytic activity, acting on a tRNA	3 of 1057 in the list	136 of 17324 in the genome	1	AT5G10695(AT5G10695),AT5G49040(AT5G49040),AT5G19040(IPT5)
GO:0003743	translation initiation factor activity	2 of 1057 in the list	112 of 17324 in the genome	1	AT1G69410(ELF5A-3),AT1G53875(AT1G53875)
GO:0008047	enzyme activator activity	2 of 1057 in the list	112 of 17324 in the genome	1	AT1G67810(SUFE2),AT1G70800(EHB1)
GO:0016772	transferase activity, transferring phosphorus-containing groups	84 of 1057 in the list	1756 of 17324 in the genome	1	AT5G59680(AT5G59680),AT1G07560(AT1G07560),AT2G25090(CIPK16),AT3G45920(AT3G45920),AT5G61560(AT5G61560),AT4G40010(SNRK2.7),AT1G51820(AT1G51820),AT3G45390(AT3G45390),AT2G01200(IAA32),AT4G22340(CDS2),AT4G21380(RK3),AT4G27300(AT4G27300),AT2G36580(AT2G36580),AT1G05100(MAPKKK18),AT4G14780(AT4G14780),AT5G40380(CRK42),AT5G57670(AT5G57670),AT1G11300(AT1G11300),AT5G65690(PCK2),AT5G01895(AT5G01895),AT2G32510…
GO:0046983	protein dimerization activity	25 of 1057 in the list	639 of 17324 in the genome	1	AT2G22750(AT2G22750),AT4G36930(SPT),AT5G56960(AT5G56960),AT2G47810(NF-YB5),AT3G47340(ASN1),AT4G28790(AT4G28790),AT3G56970(bHLH38),AT1G18835(MIF3),AT3G56980(bHLH39),AT1G21110(IGMT3),AT4G29930(AT4G29930),AT4G28800(AT4G28800),AT5G04150(BHLH101),AT5G39860(PRE1),AT3G19500(AT3G19500),AT1G74500(BS1),AT1G33030(AT1G33030),AT4G00870(AT4G00870),AT1G21120(IGMT2),AT2G28160(FRU),AT4G37850(AT4G37850),AT2G34440(…
GO:0016779	nucleotidyltransferase activity	7 of 1057 in the list	253 of 17324 in the genome	1	ATCG00170(RPOC2),AT2G34320(AT2G34320),AT4G14520(AT4G14520),AT2G05370(AT2G05370),AT1G53690(AT1G53690),AT4G22340(CDS2),AT5G43780(APS4)
GO:0000166	nucleotide binding	158 of 1057 in the list	3091 of 17324 in the genome	1	AT3G55090(ABCG16),AT5G14870(CNGC18),AT1G01200(RABA3),AT4G04710(CPK22),AT2G14510(AT2G14510),AT4G20835(AT4G20835),AT5G37450(AT5G37450),AT1G66930(AT1G66930),AT5G65690(PCK2),AT1G11300(AT1G11300),AT5G40380(CRK42),AT2G32510(MAPKKK17),AT3G47340(ASN1),AT1G08650(PPCK1),AT5G19040(IPT5),AT4G20860(AT4G20860),AT3G46520(ACT12),AT2G37770(ChlAKR),AT3G04210(AT3G04210),AT1G26380(AT1G26380),AT5G49040(AT5G49040),AT1…
GO:1901265	nucleoside phosphate binding	158 of 1057 in the list	3091 of 17324 in the genome	1	AT4G19050(AT4G19050),AT5G41750(AT5G41750),AT5G59680(AT5G59680),AT3G28345(ABCB15),AT4G29740(CKX4),AT1G03090(MCCA),AT1G51680(4CL1),AT4G21380(RK3),AT3G45390(AT3G45390),AT2G29940(ABCG31),AT1G26420(AT1G26420),AT1G51820(AT1G51820),AT5G61290(AT5G61290),AT2G15310(ARFB1A),AT3G55130(ABCG19),AT1G66950(ABCG39),AT5G45440(AT5G45440),AT4G16860(RPP4),AT1G05100(MAPKKK18),AT4G14780(AT4G14780),AT4G27300(AT4G27300),…
GO:0036094	small molecule binding	168 of 1057 in the list	3271 of 17324 in the genome	1	AT2G16750(AT2G16750),AT5G56970(CKX3),AT4G04490(CRK36),AT2G24850(TAT3),AT1G52290(PERK15),AT3G21240(4CL2),AT2G38400(AGT3),AT1G66830(AT1G66830),AT3G23810(SAHH2),AT4G13890(EDA36),AT1G72900(AT1G72900),AT2G28990(AT2G28990),AT1G62570(AT1G62570),AT4G11890(ARCK1),AT3G15620(UVR3),AT2G17050(AT2G17050),AT1G61380(SD1-29),ATCG00120(ATPA),AT5G26150(AT5G26150),AT4G23290(CRK21),AT3G08860(PYD4),AT4G11470(CRK31),AT…
GO:0032559	adenyl ribonucleotide binding	123 of 1057 in the list	2499 of 17324 in the genome	1	AT5G43780(APS4),AT1G62630(AT1G62630),AT4G04710(CPK22),AT3G42850(AT3G42850),AT5G14870(CNGC18),AT1G71530(AT1G71530),AT3G55090(ABCG16),AT3G25610(AT3G25610),AT4G11530(CRK34),AT1G66930(AT1G66930),AT5G37450(AT5G37450),AT5G04930(ALA1),AT1G43910(AT1G43910),AT1G79360(OCT2),AT5G46080(AT5G46080),AT2G14510(AT2G14510),AT5G47250(AT5G47250),AT3G47340(ASN1),AT5G01895(AT5G01895),AT2G32510(MAPKKK17),AT1G62940(ACOS…
GO:0030554	adenyl nucleotide binding	123 of 1057 in the list	2501 of 17324 in the genome	1	AT5G41750(AT5G41750),AT1G07560(AT1G07560),AT2G25090(CIPK16),AT4G19050(AT4G19050),AT3G45920(AT3G45920),AT4G15230(ABCG30),AT5G61560(AT5G61560),AT1G03090(MCCA),AT3G28345(ABCB15),AT5G59680(AT5G59680),AT4G21380(RK3),AT1G51680(4CL1),AT4G40010(SNRK2.7),AT2G29940(ABCG31),AT1G51820(AT1G51820),AT3G45390(AT3G45390),AT1G15520(ABCG40),AT2G03600(UPS3),AT2G01200(IAA32),AT5G49040(AT5G49040),AT3G04210(AT3G04210),…
GO:0003682	chromatin binding	3 of 1057 in the list	161 of 17324 in the genome	1	AT2G16900(AT2G16900),AT2G45050(GATA2),AT5G11140(AT5G11140)
GO:0008092	cytoskeletal protein binding	7 of 1057 in the list	274 of 17324 in the genome	1	AT4G29340(PRF4),AT5G20470(HDK),AT1G64330(AT1G64330),AT5G41790(CIP1),AT4G17220(MAP70-5),AT5G59895(AT5G59895),AT1G70140(FH8)
GO:0042803	protein homodimerization activity	3 of 1057 in the list	167 of 17324 in the genome	1	AT1G18835(MIF3),AT1G68880(bZIP),AT3G47340(ASN1)
GO:0005524	ATP binding	115 of 1057 in the list	2380 of 17324 in the genome	1	AT2G32510(MAPKKK17),AT1G62940(ACOS5),AT4G23150(CRK7),AT1G21250(WAK1),AT5G01895(AT5G01895),AT5G47250(AT5G47250),AT3G47340(ASN1),AT1G11300(AT1G11300),AT3G28510(AT3G28510),AT5G65690(PCK2),AT3G21230(4CL5),AT5G40380(CRK42),AT5G57670(AT5G57670),AT5G19040(IPT5),AT3G46520(ACT12),AT1G08650(PPCK1),AT1G71530(AT1G71530),AT5G43780(APS4),AT1G62630(AT1G62630),AT4G04710(CPK22),AT3G42850(AT3G42850),AT3G25610(AT3G…
GO:0030234	enzyme regulator activity	13 of 1057 in the list	419 of 17324 in the genome	1	AT1G73330(DR4),AT5G26230(MAKR1),AT2G31980(CYS2),AT1G67810(SUFE2),AT1G70720(AT1G70720),AT1G70800(EHB1),AT2G43520(TI2),AT1G64160(DIR5),AT1G07500(AT1G07500),AT5G20860(AT5G20860),AT3G17130(AT3G17130),AT2G45220(AT2G45220),AT3G12880(AT3G12880)
GO:0016787	hydrolase activity	201 of 1057 in the list	3914 of 17324 in the genome	1	AT2G02990(RNS1),AT1G73280(scpl3),AT4G26145(AT4G26145),AT3G28510(AT3G28510),AT2G29380(HAI3),AT2G37870(AT2G37870),AT1G15040(GAT1_2.1),AT2G45220(AT2G45220),AT5G47330(AT5G47330),AT2G32990(GH9B8),AT2G44460(BGLU28),AT3G25610(AT3G25610),AT5G40990(GLIP1),AT5G47740(AT5G47740),AT1G24320(AT1G24320),AT5G04930(ALA1),AT1G43910(AT1G43910),AT2G43890(AT2G43890),AT2G03200(AT2G03200),AT5G04120(AT5G04120),AT4G02290(…
GO:0019899	enzyme binding	12 of 1057 in the list	403 of 17324 in the genome	1	AT3G21870(CYCP2%3B1),AT4G27300(AT4G27300),AT3G60550(CYCP3%3B2),AT1G52030(MBP2),AT2G31980(CYS2),AT4G21380(RK3),AT3G25250(AGC2-1),AT3G27150(AT3G27150),AT4G27150(SESA2),AT1G61380(SD1-29),AT4G27160(SESA3),AT3G53420(PIP2A)
GO:0044877	macromolecular complex binding	2 of 1057 in the list	144 of 17324 in the genome	1	AT1G69410(ELF5A-3),AT1G70140(FH8)
GO:0003677	DNA binding	117 of 1057 in the list	2444 of 17324 in the genome	1	AT5G16770(MYB9),AT5G06800(AT5G06800),AT4G28530(NAC074),AT3G49950(AT3G49950),AT4G29930(AT4G29930),AT3G11260(WOX5),AT5G15830(bZIP3),AT3G30210(MYB121),AT5G52020(AT5G52020),AT5G54070(HSFA9),AT4G38620(MYB4),AT5G58360(OFP3),AT4G25490(CBF1),AT1G27730(STZ),AT2G20880(ERF53),AT5G56960(AT5G56960),AT4G14520(AT4G14520),AT2G46130(WRKY43),AT5G15130(WRKY72),AT5G04340(ZAT6),AT3G24650(ABI3),AT2G47520(ERF71),AT3G24…
GO:0016818	hydrolase activity, acting on acid anhydrides, in phosphorus-containing anhydrides	34 of 1057 in the list	878 of 17324 in the genome	1	AT1G43910(AT1G43910),AT5G04930(ALA1),AT1G73010(PS2),AT2G46860(PPa3),AT1G01200(RABA3),AT3G25610(AT3G25610),AT3G55090(ABCG16),AT3G28580(AT3G28580),AT1G18300(NUDT4),AT2G01670(NUDT17),ATCG00130(ATPF),AT5G19410(ABCG23),AT5G13580(ABCG6),AT3G28510(AT3G28510),AT1G53270(ABCG10),AT1G75785(AT1G75785),AT4G30120(HMA3),AT3G63380(AT3G63380),AT4G18050(ABCB9),AT2G39350(ABCG1),AT3G62150(ABCB21),AT1G24575(AT1G24575…
GO:0016462	pyrophosphatase activity	33 of 1057 in the list	864 of 17324 in the genome	1	AT4G30120(HMA3),AT3G63380(AT3G63380),AT4G18050(ABCB9),AT2G39350(ABCG1),AT3G62150(ABCB21),AT1G24575(AT1G24575),AT1G66950(ABCG39),AT3G55130(ABCG19),AT4G29700(AT4G29700),AT1G15520(ABCG40),AT1G76430(PHT1%3B9),AT2G29940(ABCG31),ATCG00140(ATPH),AT4G15230(ABCG30),ATCG00120(ATPA),AT5G20470(HDK),AT3G28345(ABCB15),AT1G16820(AT1G16820),AT5G04930(ALA1),AT1G43910(AT1G43910),AT1G73010(PS2),AT2G46860(PPa3),AT1G…
GO:0016817	hydrolase activity, acting on acid anhydrides	34 of 1057 in the list	886 of 17324 in the genome	1	AT1G43910(AT1G43910),AT5G04930(ALA1),AT1G73010(PS2),AT2G46860(PPa3),AT1G01200(RABA3),AT3G28580(AT3G28580),AT3G25610(AT3G25610),AT3G55090(ABCG16),AT2G01670(NUDT17),AT1G18300(NUDT4),ATCG00130(ATPF),AT5G13580(ABCG6),AT5G19410(ABCG23),AT1G53270(ABCG10),AT3G28510(AT3G28510),AT1G75785(AT1G75785),AT4G30120(HMA3),AT4G18050(ABCB9),AT3G63380(AT3G63380),AT2G39350(ABCG1),AT3G62150(ABCB21),AT1G24575(AT1G24575…
GO:0004721	phosphoprotein phosphatase activity	3 of 1057 in the list	182 of 17324 in the genome	1	AT1G07160(AT1G07160),AT2G29380(HAI3),AT3G05640(AT3G05640)
GO:0042802	identical protein binding	6 of 1057 in the list	269 of 17324 in the genome	1	AT3G47340(ASN1),AT2G38400(AGT3),AT4G26200(ACS7),AT1G68880(bZIP),AT1G18835(MIF3),AT3G08860(PYD4)
GO:0017111	nucleoside-triphosphatase activity	29 of 1057 in the list	815 of 17324 in the genome	1	AT1G15520(ABCG40),ATCG00130(ATPF),AT1G76430(PHT1%3B9),AT2G29940(ABCG31),AT1G53270(ABCG10),AT3G28510(AT3G28510),AT1G16820(AT1G16820),AT1G75785(AT1G75785),AT3G28345(ABCB15),AT4G15230(ABCG30),ATCG00140(ATPH),AT5G13580(ABCG6),AT5G19410(ABCG23),AT5G20470(HDK),ATCG00120(ATPA),AT4G18050(ABCB9),AT3G63380(AT3G63380),AT3G62150(ABCB21),AT2G39350(ABCG1),AT5G04930(ALA1),AT1G43910(AT1G43910),AT4G30120(HMA3),AT…
GO:0003735	structural constituent of ribosome	11 of 1057 in the list	418 of 17324 in the genome	1	AT2G28815(AT2G28815),ATMG00980(RPSL2),ATCG00810(RPL22),ATMG00090(RPS3),ATCG00760(RPL36),ATCG00770(RPS8),ATCG00750(RPS11),ATCG00660(RPL20),ATCG00800(RPS3),AT2G07675(AT2G07675),AT1G66580(SAG24)
GO:0019001	guanyl nucleotide binding	6 of 1057 in the list	297 of 17324 in the genome	1	AT1G02620(AT1G02620),AT1G75785(AT1G75785),AT3G27440(UKL5),AT5G14870(CNGC18),AT1G01200(RABA3),AT2G15310(ARFB1A)
GO:0032561	guanyl ribonucleotide binding	6 of 1057 in the list	297 of 17324 in the genome	1	AT1G75785(AT1G75785),AT1G02620(AT1G02620),AT5G14870(CNGC18),AT3G27440(UKL5),AT2G15310(ARFB1A),AT1G01200(RABA3)
GO:0097367	carbohydrate derivative binding	133 of 1057 in the list	2834 of 17324 in the genome	1	AT5G59260(AT5G59260),AT3G14370(WAG2),AT5G20470(HDK),AT1G72540(AT1G72540),AT4G02520(GSTF2),AT3G46400(AT3G46400),AT1G16820(AT1G16820),AT5G20480(EFR),AT5G59270(AT5G59270),AT1G74490(AT1G74490),AT5G35580(AT5G35580),AT1G33770(AT1G33770),AT3G63255(AT3G63255),AT5G01890(AT5G01890),AT3G63380(AT3G63380),AT2G05940(RIPK),AT1G66090(AT1G66090),AT3G62150(ABCB21),AT5G25930(AT5G25930),AT1G66920(AT1G66920),AT5G1358…
GO:0003690	double-stranded DNA binding	9 of 1057 in the list	382 of 17324 in the genome	1	AT2G42280(FBH4),AT2G45050(GATA2),AT3G56980(bHLH39),AT2G47190(MYB2),AT3G56970(bHLH38),AT4G01335(AT4G01335),AT3G19500(AT3G19500),AT1G29860(WRKY71),AT5G04150(BHLH101)
GO:0001883	purine nucleoside binding	5 of 1057 in the list	279 of 17324 in the genome	1	AT2G15310(ARFB1A),AT1G01200(RABA3),AT3G27440(UKL5),AT1G02620(AT1G02620),AT1G75785(AT1G75785)
GO:0005525	GTP binding	5 of 1057 in the list	279 of 17324 in the genome	1	AT3G27440(UKL5),AT1G01200(RABA3),AT2G15310(ARFB1A),AT1G75785(AT1G75785),AT1G02620(AT1G02620)
GO:0032550	purine ribonucleoside binding	5 of 1057 in the list	279 of 17324 in the genome	1	AT3G27440(UKL5),AT2G15310(ARFB1A),AT1G01200(RABA3),AT1G75785(AT1G75785),AT1G02620(AT1G02620)
GO:0008135	translation factor activity, RNA binding	2 of 1057 in the list	185 of 17324 in the genome	1	AT1G69410(ELF5A-3),AT1G53875(AT1G53875)
GO:0032549	ribonucleoside binding	5 of 1057 in the list	285 of 17324 in the genome	1	AT1G02620(AT1G02620),AT1G75785(AT1G75785),AT2G15310(ARFB1A),AT1G01200(RABA3),AT3G27440(UKL5)
GO:0001882	nucleoside binding	5 of 1057 in the list	286 of 17324 in the genome	1	AT2G15310(ARFB1A),AT1G01200(RABA3),AT3G27440(UKL5),AT1G02620(AT1G02620),AT1G75785(AT1G75785)
GO:0003924	GTPase activity	2 of 1057 in the list	190 of 17324 in the genome	1	AT1G75785(AT1G75785),AT1G01200(RABA3)
GO:0032555	purine ribonucleotide binding	127 of 1057 in the list	2765 of 17324 in the genome	1	AT2G16750(AT2G16750),AT5G25930(AT5G25930),AT3G62150(ABCB21),AT1G66090(AT1G66090),AT4G04490(CRK36),AT2G05940(RIPK),AT3G63380(AT3G63380),AT3G63255(AT3G63255),AT5G35580(AT5G35580),AT1G33770(AT1G33770),AT1G52290(PERK15),AT3G21240(4CL2),AT5G01890(AT5G01890),AT1G66830(AT1G66830),AT5G20480(EFR),AT5G59270(AT5G59270),AT2G28990(AT2G28990),AT1G72900(AT1G72900),AT1G74490(AT1G74490),AT5G20470(HDK),AT4G11890(A…
GO:0017076	purine nucleotide binding	127 of 1057 in the list	2767 of 17324 in the genome	1	AT1G61550(AT1G61550),AT5G02070(AT5G02070),AT3G28580(AT3G28580),AT1G61390(AT1G61390),AT5G49780(AT5G49780),AT1G16370(OCT6),AT4G11170(AT4G11170),AT4G11470(CRK31),AT3G27440(UKL5),AT5G65500(AT5G65500),AT5G39000(AT5G39000),AT4G18250(AT4G18250),AT3G57700(AT3G57700),AT5G19410(ABCG23),AT5G58150(AT5G58150),AT5G13580(ABCG6),AT1G66920(AT1G66920),AT4G23200(CRK12),AT1G21240(WAK3),AT1G75785(AT1G75785),AT2G37710…
GO:0005488	binding	637 of 1057 in the list	11373 of 17324 in the genome	1	AT4G20235(CYP71A28),AT4G21840(MSRB8),AT4G08570(AT4G08570),AT1G15520(ABCG40),AT2G03600(UPS3),AT2G01200(IAA32),AT4G40010(SNRK2.7),AT5G07040(AT5G07040),AT1G14550(AT1G14550),AT5G39180(AT5G39180),AT4G14890(FdC1),AT5G21150(AGO9),AT4G13770(CYP83A1),AT2G36580(AT2G36580),AT5G24760(AT5G24760),AT1G10155(PP2-A10),AT5G19040(IPT5),AT3G46520(ACT12),AT3G24230(AT3G24230),AT2G01670(NUDT17),AT2G28850(CYP710A3),AT4G…
GO:0008270	zinc ion binding	19 of 1057 in the list	645 of 17324 in the genome	1	AT1G74770(AT1G74770),AT1G70170(MMP),AT5G24760(AT5G24760),AT5G22920(AT5G22920),AT3G22740(HMT3),AT2G45050(GATA2),AT1G70175(AT1G70175),AT4G15248(BBX30),AT1G24140(AT1G24140),AT4G22110(AT4G22110),ATCG00500(ACCD),AT3G19450(ATCAD4),AT4G25380(SAP10),AT3G03780(MS2),AT1G78600(LZF1),AT2G28210(ACA2),AT1G35330(AT1G35330),AT2G04500(AT2G04500),AT3G02020(AK3)
GO:0032553	ribonucleotide binding	127 of 1057 in the list	2790 of 17324 in the genome	1	AT1G61550(AT1G61550),AT5G02070(AT5G02070),AT1G61390(AT1G61390),AT3G28580(AT3G28580),AT4G11170(AT4G11170),AT1G16370(OCT6),AT5G49780(AT5G49780),AT5G65500(AT5G65500),AT3G27440(UKL5),AT4G11470(CRK31),AT4G18250(AT4G18250),AT5G39000(AT5G39000),AT3G57700(AT3G57700),AT1G66920(AT1G66920),AT5G19410(ABCG23),AT5G13580(ABCG6),AT5G58150(AT5G58150),AT4G23200(CRK12),AT2G37710(RLK),AT1G75785(AT1G75785),AT1G21240(…
GO:0016788	hydrolase activity, acting on ester bonds	59 of 1057 in the list	1497 of 17324 in the genome	1	AT4G16230(AT4G16230),AT1G75380(BBD1),AT2G21610(PE11),AT5G06090(GPAT7),AT4G37060(PLP5),AT1G74460(AT1G74460),AT1G07160(AT1G07160),AT1G47480(AT1G47480),AT2G23540(AT2G23540),AT3G50400(AT3G50400),AT5G24770(VSP2),AT5G49040(AT5G49040),AT2G42990(AT2G42990),AT2G23620(MES1),AT5G24410(PGL4),AT1G71250(AT1G71250),AT1G75900(AT1G75900),AT5G24420(PGL5),AT3G03310(LCAT3),AT1G54020(AT1G54020),AT2G26560(PLA2A),AT2G1…
GO:0035639	purine ribonucleoside triphosphate binding	119 of 1057 in the list	2647 of 17324 in the genome	1	AT1G61550(AT1G61550),AT5G02070(AT5G02070),AT5G49780(AT5G49780),AT1G16370(OCT6),AT3G28580(AT3G28580),AT1G61390(AT1G61390),AT4G11470(CRK31),AT3G27440(UKL5),AT5G65500(AT5G65500),AT3G57700(AT3G57700),AT5G39000(AT5G39000),AT4G18250(AT4G18250),AT4G23200(CRK12),AT5G13580(ABCG6),AT5G19410(ABCG23),AT5G58150(AT5G58150),AT1G66920(AT1G66920),AT1G53270(ABCG10),AT1G07550(AT1G07550),AT1G21240(WAK3),AT1G75785(AT…
GO:0004842	ubiquitin-protein transferase activity	18 of 1057 in the list	648 of 17324 in the genome	1	AT1G67856(AT1G67856),AT1G63840(AT1G63840),AT3G60966(AT3G60966),AT1G22500(ATL15),AT5G61560(AT5G61560),AT5G07040(AT5G07040),AT2G37580(AT2G37580),AT1G35330(AT1G35330),AT2G38920(AT2G38920),AT5G65500(AT5G65500),AT5G27420(CNI1),AT2G20030(AT2G20030),AT3G11110(AT3G11110),AT1G23985(AT1G23985),AT3G16210(AT3G16210),AT2G25410(AT2G25410),AT4G28890(AT4G28890),AT1G72200(AT1G72200)
GO:0140098	catalytic activity, acting on RNA	9 of 1057 in the list	429 of 17324 in the genome	1	ATCG00170(RPOC2),AT5G49040(AT5G49040),AT4G14520(AT4G14520),AT2G02990(RNS1),AT2G05370(AT2G05370),AT5G10695(AT5G10695),AT4G20910(HEN1),AT1G53690(AT1G53690),AT5G19040(IPT5)
GO:0019787	ubiquitin-like protein transferase activity	18 of 1057 in the list	656 of 17324 in the genome	1	AT5G27420(CNI1),AT5G65500(AT5G65500),AT3G11110(AT3G11110),AT1G23985(AT1G23985),AT2G20030(AT2G20030),AT2G25410(AT2G25410),AT3G16210(AT3G16210),AT4G28890(AT4G28890),AT1G72200(AT1G72200),AT1G67856(AT1G67856),AT3G60966(AT3G60966),AT1G63840(AT1G63840),AT5G07040(AT5G07040),AT5G61560(AT5G61560),AT1G22500(ATL15),AT2G38920(AT2G38920),AT2G37580(AT2G37580),AT1G35330(AT1G35330)
GO:0140096	catalytic activity, acting on a protein	126 of 1057 in the list	2865 of 17324 in the genome	1	AT3G60966(AT3G60966),AT3G16150(ASPGB1),AT3G17180(scpl33),AT5G33340(CDR1),AT3G48350(CEP3),AT3G25250(AGC2-1),AT1G07550(AT1G07550),AT2G37710(RLK),AT1G21240(WAK3),AT1G73290(scpl5),AT3G20210(DELTA-VPE),AT4G23200(CRK12),AT4G16563(AT4G16563),AT1G66920(AT1G66920),AT5G19100(AT5G19100),AT5G58150(AT5G58150),AT1G23985(AT1G23985),AT3G57700(AT3G57700),AT4G18250(AT4G18250),AT5G39000(AT5G39000),AT5G65500(AT5G655…
GO:0140097	catalytic activity, acting on DNA	2 of 1057 in the list	242 of 17324 in the genome	1	AT3G15620(UVR3),AT2G34320(AT2G34320)
GO:1901363	heterocyclic compound binding	401 of 1057 in the list	7722 of 17324 in the genome	1	AT1G43910(AT1G43910),AT5G04930(ALA1),AT1G79360(OCT2),AT4G11530(CRK34),AT2G46130(WRKY43),AT3G09940(MDHAR),AT1G71530(AT1G71530),AT2G37180(RD28),AT1G01010,AT3G01190(AT3G01190),AT2G24800(AT2G24800),AT1G29860(WRKY71),AT1G69490(NAP),AT3G24310(MYB305),AT1G22810(AT1G22810),AT5G52320(CYP96A4),AT1G67110(CYP735A2),AT1G21250(WAK1),AT1G62940(ACOS5),AT2G34430(LHB1B1),AT5G40153(AT5G40153),AT5G47250(AT5G47250),A…
GO:0097159	organic cyclic compound binding	401 of 1057 in the list	7729 of 17324 in the genome	1	AT3G46710(AT3G46710),AT3G12110(ACT11),AT3G25250(AGC2-1),AT3G24520(HSFC1),AT3G27970(AT3G27970),AT4G28110(MYB41),AT5G59820(RHL41),AT2G40750(WRKY54),AT5G06730(AT5G06730),AT5G59920(ULI3),AT1G53270(ABCG10),AT3G45610(DOF6),AT1G21240(WAK3),AT1G02230(NAC004),AT4G11470(CRK31),AT4G08770(Prx37),AT5G08250(AT5G08250),AT4G31940(CYP82C4),AT3G02940(MYB107),AT1G58300(HO4),AT4G18250(AT4G18250),AT1G16410(CYP79F1),A…
GO:0003729	mRNA binding	5 of 1057 in the list	373 of 17324 in the genome	1	AT2G37170(PIP2B),AT2G37180(RD28),ATCG00750(RPS11),AT5G40420(OLEO2),AT3G53420(PIP2A)
GO:0005515	protein binding	81 of 1057 in the list	2191 of 17324 in the genome	1	AT2G22860(PSK2),AT4G27160(SESA3),AT5G56960(AT5G56960),AT3G47340(ASN1),AT1G18835(MIF3),AT2G34430(LHB1B1),AT4G27150(SESA2),AT1G11300(AT1G11300),AT4G29930(AT4G29930),AT1G08650(PPCK1),AT5G66816(AT5G66816),AT1G64330(AT1G64330),AT4G04710(CPK22),AT3G53420(PIP2A),AT5G39860(PRE1),AT5G14870(CNGC18),AT3G12145(FLR1),AT3G27150(AT3G27150),AT1G05065(CLE20),AT3G45280(SYP72),AT4G26200(ACS7),AT4G17220(MAP70-5),AT1…
GO:0003676	nucleic acid binding	154 of 1057 in the list	4454 of 17324 in the genome	1	AT5G15130(WRKY72),AT1G53875(AT1G53875),AT5G24110(WRKY30),AT1G10480(ZFP5),AT5G41570(WRKY24),AT3G24650(ABI3),AT5G15830(bZIP3),AT3G11260(WOX5),AT3G49950(AT3G49950),AT5G06800(AT5G06800),AT5G16770(MYB9),AT4G14520(AT4G14520),ATCG00660(RPL20),AT5G43540(AT5G43540),AT2G20880(ERF53),AT1G27730(STZ),AT5G40900(AT5G40900),AT1G17950(MYB52),AT5G59570(BOA),AT5G49040(AT5G49040),AT5G22570(WRKY38),AT1G68320(MYB62),A…
GO:0003723	RNA binding	26 of 1057 in the list	1831 of 17324 in the genome	1	AT2G28815(AT2G28815),AT1G22240(PUM8),AT1G69410(ELF5A-3),ATMG00090(RPS3),ATCG00040(MATK),AT3G02020(AK3),AT4G14520(AT4G14520),AT2G02990(RNS1),ATCG00660(RPL20),AT5G40420(OLEO2),ATCG00800(RPS3),AT5G21150(AGO9),AT5G40900(AT5G40900),AT1G66580(SAG24),AT1G22330(AT1G22330),AT1G53875(AT1G53875),ATCG00810(RPL22),AT2G37170(PIP2B),AT4G20910(HEN1),AT3G53420(PIP2A),ATCG00770(RPS8),AT5G49040(AT5G49040),AT2G37180…
GO:0004518	nuclease activity	5 of 1057 in the list	714 of 17324 in the genome	1	AT1G75380(BBD1),AT2G02990(RNS1),AT3G02020(AK3),AT5G40900(AT5G40900),AT3G27970(AT3G27970)
GO:0004519	endonuclease activity	3 of 1057 in the list	596 of 17324 in the genome	1	AT2G02990(RNS1),AT3G02020(AK3),AT5G40900(AT5G40900)
GO:1901698	response to nitrogen compound	35 of 1012 in the list	318 of 16226 in the genome	1	AT3G16530(AT3G16530),AT3G46070(AT3G46070),AT4G31710(GLR2.4),AT1G10370(ERD9),AT5G04340(ZAT6),AT2G24710(GLR2.3),AT3G50610(AT3G50610),AT5G56960(AT5G56960),AT5G59820(RHL41),AT5G51060(RHD2),AT2G29110(GLR2.8),AT1G27730(STZ),AT1G08650(PPCK1),AT4G28110(MYB41),AT2G14610(PR1),AT5G56080(NAS2),AT2G31230(ERF15),AT4G21680(NRT1.8),AT5G66815(AT5G66815),AT4G19690(IRT1),AT3G46080(AT3G46080),AT5G60780(NRT2.3),AT5G1…
GO:0055065	metal ion homeostasis	23 of 1012 in the list	180 of 16226 in the genome	1	AT3G05920(AT3G05920),AT1G21140(AT1G21140),AT5G52720(AT5G52720),AT3G56970(bHLH38),AT3G47220(PLC9),AT3G25190(AT3G25190),AT4G08570(AT4G08570),AT4G37650(SHR),AT5G52750(AT5G52750),AT3G56980(bHLH39),AT1G32450(NRT1.5),AT5G66110(HIPP27),AT1G01580(FRO2),AT5G48290(AT5G48290),AT5G04150(BHLH101),AT5G24580(AT5G24580),AT5G14870(CNGC18),AT5G52670(AT5G52670),AT4G19690(IRT1),AT5G03570(IREG2),AT3G09390(MT2A),AT1G5…
GO:0010106	cellular response to iron ion starvation	4 of 1012 in the list	8 of 16226 in the genome	1	AT5G03570(IREG2),AT5G04150(BHLH101),AT3G56970(bHLH38),AT3G56980(bHLH39)
GO:0031668	cellular response to extracellular stimulus	22 of 1012 in the list	170 of 16226 in the genome	1	AT1G73010(PS2),AT3G28270(AT3G28270),AT3G50610(AT3G50610),AT1G43910(AT1G43910),AT5G27420(CNI1),AT1G78000(SULTR1%3B2),AT5G03570(IREG2),AT1G23010(LPR1),AT5G66815(AT5G66815),AT5G04150(BHLH101),AT4G02380(SAG21),AT1G68320(MYB62),AT1G16370(OCT6),AT1G22810(AT1G22810),AT2G47190(MYB2),AT3G56980(bHLH39),AT5G66816(AT5G66816),AT5G24660(LSU2),AT3G47340(ASN1),AT2G02990(RNS1),AT3G56970(bHLH38),AT3G49630(AT3G4963…
GO:0098771	inorganic ion homeostasis	29 of 1012 in the list	251 of 16226 in the genome	1	AT5G04340(ZAT6),AT4G35060(HIPP25),AT3G09390(MT2A),AT1G51090(AT1G51090),AT5G03570(IREG2),AT4G19690(IRT1),AT5G52670(AT5G52670),AT4G25220(G3Pp2),AT5G14870(CNGC18),AT1G68320(MYB62),AT3G62270(AT3G62270),AT5G24580(AT5G24580),AT5G04150(BHLH101),AT1G01580(FRO2),AT5G48290(AT5G48290),AT5G66110(HIPP27),AT1G32450(NRT1.5),AT3G56980(bHLH39),AT5G52750(AT5G52750),AT4G37650(SHR),AT3G25190(AT3G25190),AT4G08570(AT4…
GO:0002376	immune system process	35 of 1012 in the list	323 of 16226 in the genome	1	AT5G09978(PEP7),AT2G18660(PNP-A),AT2G14610(PR1),AT3G46710(AT3G46710),AT5G38900(AT5G38900),AT5G40990(GLIP1),AT2G35980(YLS9),AT1G19250(FMO1),AT4G12470(AZI1),AT2G22000(PROPEP6),AT5G57220(CYP81F2),AT4G24180(TLP1),AT4G11650(OSM34),AT5G03210(DIP2),AT3G50480(HR4),AT1G06160(ORA59),AT1G75040(PR5),AT1G32960(SBT3.3),AT4G14400(ACD6),AT5G59895(AT5G59895),AT5G21150(AGO9),AT1G61380(SD1-29),AT2G14580(PRB1),AT1G5…
GO:0015706	nitrate transport	7 of 1012 in the list	27 of 16226 in the genome	1	AT5G66816(AT5G66816),AT5G60780(NRT2.3),AT1G32450(NRT1.5),AT1G69870(NRT1.7),AT3G50610(AT3G50610),AT1G08090(NRT2:1),AT5G66815(AT5G66815)
GO:0009620	response to fungus	56 of 1012 in the list	589 of 16226 in the genome	1	AT1G51090(AT1G51090),AT1G75380(BBD1),AT3G11340(UGT76B1),AT3G49120(PRXCB),AT1G02920(GSTF7),AT4G16860(RPP4),AT2G14560(LURP1),AT2G02120(PDF2.1),AT3G59930(AT3G59930),AT3G16525(AT3G16525),AT1G67865(AT1G67865),AT1G74710(EDS16),AT2G23620(MES1),AT1G34047(AT1G34047),AT3G45390(AT3G45390),AT3G24510(AT3G24510),AT1G20440(COR47),AT2G31865(PARG2),AT4G11890(ARCK1),AT5G39580(AT5G39580),AT4G12490(AT4G12490),AT1G13…
GO:0045087	innate immune response	31 of 1012 in the list	278 of 16226 in the genome	1	AT3G46710(AT3G46710),AT5G20480(EFR),AT3G56710(SIB1),AT5G38900(AT5G38900),AT2G14610(PR1),AT1G53940(GLIP2),AT2G43570(CHI),AT2G14580(PRB1),AT1G61380(SD1-29),AT1G06160(ORA59),AT1G75040(PR5),AT3G50480(HR4),AT4G14400(ACD6),AT2G18660(PNP-A),AT5G09978(PEP7),AT1G32960(SBT3.3),AT5G27420(CNI1),AT4G16860(RPP4),AT1G02920(GSTF7),AT4G11650(OSM34),AT4G20910(HEN1),AT4G24180(TLP1),AT5G57220(CYP81F2),AT1G19250(FMO1…
GO:0071496	cellular response to external stimulus	22 of 1012 in the list	174 of 16226 in the genome	1	AT5G03570(IREG2),AT1G43910(AT1G43910),AT3G50610(AT3G50610),AT1G78000(SULTR1%3B2),AT5G27420(CNI1),AT1G73010(PS2),AT3G28270(AT3G28270),AT1G22810(AT1G22810),AT1G16370(OCT6),AT5G04150(BHLH101),AT4G02380(SAG21),AT1G68320(MYB62),AT1G23010(LPR1),AT5G66815(AT5G66815),AT5G24660(LSU2),AT5G66816(AT5G66816),AT3G56980(bHLH39),AT2G47190(MYB2),AT3G49630(AT3G49630),AT2G02990(RNS1),AT3G56970(bHLH38),AT3G47340(ASN…
GO:0009625	response to insect	7 of 1012 in the list	28 of 16226 in the genome	1	AT4G13770(CYP83A1),AT3G26830(PAD3),AT1G16410(CYP79F1),AT3G14210(ESM1),AT5G23010(MAM1),AT5G24770(VSP2),AT4G02380(SAG21)
GO:1901568	fatty acid derivative metabolic process	7 of 1012 in the list	28 of 16226 in the genome	1	AT5G37300(WSD1),AT4G13840(AT4G13840),AT1G02205(CER1),AT4G33790(CER4),AT3G44540(FAR4),AT3G44550(FAR5),AT1G62940(ACOS5)
GO:0009627	systemic acquired resistance	9 of 1012 in the list	44 of 16226 in the genome	1	AT2G43570(CHI),AT2G14610(PR1),AT2G23620(MES1),AT1G09750(AT1G09750),AT2G18660(PNP-A),AT5G40990(GLIP1),AT1G75040(PR5),AT1G74710(EDS16),AT1G19250(FMO1)
GO:0050832	defense response to fungus	49 of 1012 in the list	507 of 16226 in the genome	1	AT5G52020(AT5G52020),AT5G09440(EXL4),AT1G21250(WAK1),AT4G01700(AT4G01700),AT5G46871(AT5G46871),AT3G63360(AT3G63360),AT4G22212(AT4G22212),AT2G43520(TI2),AT5G42223(AT5G42223),AT5G38900(AT5G38900),AT4G22214(AT4G22214),AT5G61890(AT5G61890),AT5G40990(GLIP1),AT1G19250(FMO1),AT4G12470(AZI1),AT3G16530(AT3G16530),AT5G33355(AT5G33355),AT4G12495(AT4G12495),AT2G02930(GSTF3),AT5G57220(CYP81F2),AT4G12500(AT4G1…
GO:0006955	immune response	31 of 1012 in the list	282 of 16226 in the genome	1	AT5G27420(CNI1),AT4G16860(RPP4),AT1G02920(GSTF7),AT4G11650(OSM34),AT4G20910(HEN1),AT5G57220(CYP81F2),AT4G24180(TLP1),AT1G19250(FMO1),AT2G22000(PROPEP6),AT4G12470(AZI1),AT5G40990(GLIP1),AT2G26560(PLA2A),AT1G74710(EDS16),AT1G09750(AT1G09750),AT2G23620(MES1),AT5G20480(EFR),AT3G46710(AT3G46710),AT3G56710(SIB1),AT5G38900(AT5G38900),AT1G53940(GLIP2),AT2G14610(PR1),AT2G43570(CHI),AT2G14580(PRB1),AT1G613…
GO:0009696	salicylic acid metabolic process	5 of 1012 in the list	15 of 16226 in the genome	1	AT2G43840(UGT74F1),AT2G23590(MES8),AT1G74710(EDS16),AT2G23620(MES1),AT5G24530(DMR6)
GO:0018958	phenol-containing compound metabolic process	7 of 1012 in the list	29 of 16226 in the genome	1	AT1G64160(DIR5),AT2G43840(UGT74F1),AT5G63560(FACT),AT2G23590(MES8),AT1G74710(EDS16),AT2G23620(MES1),AT5G24530(DMR6)
GO:0065008	regulation of biological quality	98 of 1012 in the list	1174 of 16226 in the genome	1	AT4G25010(SWEET14),AT1G12740(CYP87A2),AT5G41080(GDPD2),AT5G18010(SAUR19),AT5G19040(IPT5),AT1G62280(SLAH1),AT4G25140(OLEO1),AT1G29430(AT1G29430),AT5G52720(AT5G52720),AT1G67110(CYP735A2),AT2G44990(CCD7),AT1G12010(AT1G12010),AT5G04340(ZAT6),AT2G36800(DOGT1),AT5G07200(GA20OX3),AT2G43840(UGT74F1),AT4G26200(ACS7),AT5G24530(DMR6),AT1G08630(THA1),AT3G21460(AT3G21460),AT5G48290(AT5G48290),AT5G14870(CNGC18…
GO:0051186	cofactor metabolic process	51 of 1012 in the list	536 of 16226 in the genome	1	AT4G33790(CER4),AT1G78660(GGH1),AT3G44540(FAR4),AT2G29460(GSTU4),AT1G67810(SUFE2),AT1G02920(GSTF7),AT3G49120(PRXCB),AT1G02930(GSTF6),AT5G24420(PGL5),AT5G24410(PGL4),AT3G23810(SAHH2),AT1G74710(EDS16),AT5G11540(GulLO3),AT4G36430(AT4G36430),AT4G13890(EDA36),AT1G48320(DHNAT1),AT1G68850(AT1G68850),AT4G02520(GSTF2),AT5G39580(AT5G39580),AT1G69920(GSTU12),AT2G29450(GSTU5),AT1G14550(AT1G14550),AT1G58300(H…
GO:0071229	cellular response to acid chemical	43 of 1012 in the list	434 of 16226 in the genome	1	AT5G41790(CIP1),AT2G41230(ORS1),AT5G11210(GLR2.5),AT5G48400(ATGLR1.2),AT1G05100(MAPKKK18),AT5G60780(NRT2.3),AT5G22570(WRKY38),AT1G68320(MYB62),AT1G15550(GA3OX1),AT5G25160(ZFP3),AT1G80340(GA3OX2),AT1G65690(AT1G65690),AT2G14900(AT2G14900),AT4G14400(ACD6),AT5G01900(WRKY62),AT5G14920(AT5G14920),AT5G45830(DOG1),AT1G03880(CRU2),AT1G12010(AT1G12010),AT1G66600(ABO3),AT2G24710(GLR2.3),AT1G70800(EHB1),AT5G…
GO:0048443	stamen development	13 of 1012 in the list	83 of 16226 in the genome	1	AT2G41850(PGAZAT),AT5G50570(SPL13A),AT5G50800(SWEET13),AT1G29430(AT1G29430),AT3G13730(CYP90D1),AT3G07970(QRT2),AT1G68480(JAG),AT2G02850(ARPN),AT4G24972(TPD1),AT3G15540(IAA19),AT1G29440(SAUR63),AT4G25640(DTX35),AT4G25010(SWEET14)
GO:0048466	androecium development	13 of 1012 in the list	83 of 16226 in the genome	1	AT4G24972(TPD1),AT3G15540(IAA19),AT1G29440(SAUR63),AT4G25640(DTX35),AT4G25010(SWEET14),AT5G50570(SPL13A),AT5G50800(SWEET13),AT2G41850(PGAZAT),AT1G29430(AT1G29430),AT3G13730(CYP90D1),AT3G07970(QRT2),AT1G68480(JAG),AT2G02850(ARPN)
GO:0006749	glutathione metabolic process	11 of 1012 in the list	64 of 16226 in the genome	1	AT2G29470(GSTU3),AT2G29450(GSTU5),AT1G69920(GSTU12),AT4G02520(GSTF2),AT1G10370(ERD9),AT1G02920(GSTF7),AT1G49860(GSTF14),AT3G03190(GSTF11),AT1G02930(GSTF6),AT2G29460(GSTU4),AT2G02930(GSTF3)
GO:0017144	drug metabolic process	57 of 1012 in the list	618 of 16226 in the genome	1	AT1G16820(AT1G16820),AT1G08250(ADT6),AT1G68850(AT1G68850),AT5G39580(AT5G39580),AT2G23590(MES8),ATCG00120(ATPA),ATCG00140(ATPH),AT1G14550(AT1G14550),AT2G43570(CHI),AT4G36430(AT4G36430),AT2G27820(PD1),AT4G13890(EDA36),AT3G44720(ADT4),AT2G23620(MES1),AT2G43590(AT2G43590),AT3G07970(QRT2),AT4G33010(GLDP1),AT3G23810(SAHH2),AT1G19300(PARVUS),AT1G74710(EDS16),AT2G43620(AT2G43620),AT3G49120(PRXCB),AT2G216…
GO:0009267	cellular response to starvation	17 of 1012 in the list	125 of 16226 in the genome	1	AT5G03570(IREG2),AT3G50610(AT3G50610),AT1G43910(AT1G43910),AT1G78000(SULTR1%3B2),AT1G73010(PS2),AT5G04150(BHLH101),AT1G68320(MYB62),AT1G23010(LPR1),AT5G66815(AT5G66815),AT5G66816(AT5G66816),AT5G24660(LSU2),AT3G56980(bHLH39),AT2G47190(MYB2),AT3G49630(AT3G49630),AT2G02990(RNS1),AT3G56970(bHLH38),AT3G47340(ASN1)
GO:0009733	response to auxin	39 of 1012 in the list	386 of 16226 in the genome	1	AT2G28085(AT2G28085),AT5G18010(SAUR19),AT1G15050(IAA34),AT1G29440(SAUR63),AT5G65980(AT5G65980),AT3G11260(WOX5),AT5G18080(SAUR24),AT1G29430(AT1G29430),AT1G79130(AT1G79130),AT4G36110(SAUR9),AT3G55120(TT5),AT4G12550(AIR1),AT3G15540(IAA19),AT5G18030(AT5G18030),AT3G50610(AT3G50610),AT3G12830(AT3G12830),AT2G21200(AT2G21200),AT2G44990(CCD7),AT1G34670(MYB93),AT5G18050(SAUR22),AT3G03820(SAUR29),AT3G24650(…
GO:0042343	indole glucosinolate metabolic process	7 of 1012 in the list	30 of 16226 in the genome	1	AT1G21110(IGMT3),AT4G37340(CYP81D3),AT1G21120(IGMT2),AT4G37370(CYP81D8),AT5G57220(CYP81F2),AT1G66540(AT1G66540),AT5G67310(CYP81G1)
GO:0009814	defense response, incompatible interaction	19 of 1012 in the list	148 of 16226 in the genome	1	AT1G75040(PR5),AT1G06160(ORA59),AT4G14400(ACD6),AT2G18660(PNP-A),AT2G14580(PRB1),AT2G14610(PR1),AT1G53940(GLIP2),AT2G43570(CHI),AT3G56710(SIB1),AT5G38900(AT5G38900),AT5G40990(GLIP1),AT1G74710(EDS16),AT1G09750(AT1G09750),AT2G23620(MES1),AT1G19250(FMO1),AT5G27420(CNI1),AT1G02920(GSTF7),AT4G16860(RPP4),AT4G11650(OSM34)
GO:0009800	cinnamic acid biosynthetic process	3 of 1012 in the list	5 of 16226 in the genome	1	AT2G37040(PAL1),AT1G22640(MYB3),AT3G10340(PAL4)
GO:0046864	isoprenoid transport	3 of 1012 in the list	5 of 16226 in the genome	1	AT5G50800(SWEET13),AT5G52050(AT5G52050),AT4G25010(SWEET14)
GO:0046865	terpenoid transport	3 of 1012 in the list	5 of 16226 in the genome	1	AT4G25010(SWEET14),AT5G52050(AT5G52050),AT5G50800(SWEET13)
GO:0035337	fatty-acyl-CoA metabolic process	4 of 1012 in the list	10 of 16226 in the genome	1	AT4G33790(CER4),AT3G44540(FAR4),AT3G44550(FAR5),AT1G62940(ACOS5)
GO:0080186	developmental vegetative growth	4 of 1012 in the list	10 of 16226 in the genome	1	AT1G70170(MMP),AT1G70175(AT1G70175),AT4G22340(CDS2),AT1G67360(AT1G67360)
GO:0071554	cell wall organization or biogenesis	64 of 1012 in the list	720 of 16226 in the genome	1	AT1G24070(CSLA10),AT3G12060(TBL1),AT5G39580(AT5G39580),AT4G39000(GH9B17),AT4G25810(XTR6),AT2G28110(FRA8),AT2G21610(PE11),AT4G24000(CSLG2),AT2G43620(AT2G43620),AT1G21310(EXT3),AT5G62220(GT18),AT4G28850(XTH26),AT1G26255(AT1G26255),AT1G14160(AT1G14160),AT5G50800(SWEET13),AT5G63560(FACT),AT5G55590(QRT1),AT5G20860(AT5G20860),AT4G13340(LRX3),AT1G65310(XTH17),AT5G48930(HCT),AT2G41850(PGAZAT),AT3G17070(A…
GO:1902170	cellular response to reactive nitrogen species	6 of 1012 in the list	24 of 16226 in the genome	1	AT2G28160(FRU),AT3G25190(AT3G25190),AT5G56080(NAS2),AT5G60780(NRT2.3),AT4G19690(IRT1),AT1G21140(AT1G21140)
GO:0031669	cellular response to nutrient levels	18 of 1012 in the list	141 of 16226 in the genome	1	AT3G49630(AT3G49630),AT3G56970(bHLH38),AT2G02990(RNS1),AT3G47340(ASN1),AT5G24660(LSU2),AT5G66816(AT5G66816),AT2G47190(MYB2),AT3G56980(bHLH39),AT1G68320(MYB62),AT5G04150(BHLH101),AT1G23010(LPR1),AT5G66815(AT5G66815),AT5G03570(IREG2),AT1G78000(SULTR1%3B2),AT5G27420(CNI1),AT1G43910(AT1G43910),AT3G50610(AT3G50610),AT1G73010(PS2)
GO:0006970	response to osmotic stress	53 of 1012 in the list	577 of 16226 in the genome	1	AT5G15960(KIN1),AT2G37770(ChlAKR),AT1G48000(MYB112),AT1G59860(AT1G59860),AT5G66815(AT5G66815),AT5G38930(AT5G38930),AT3G44540(FAR4),AT5G41790(CIP1),AT1G70170(MMP),AT1G07400(AT1G07400),AT5G24030(SLAH3),AT1G02930(GSTF6),AT2G43000(NAC042),AT1G66200(GSR2),AT1G02920(GSTF7),AT1G05100(MAPKKK18),AT1G70175(AT1G70175),AT4G14630(GLP9),AT1G65690(AT1G65690),AT4G02520(GSTF2),AT1G20440(COR47),AT5G14920(AT5G14920…
GO:0042742	defense response to bacterium	34 of 1012 in the list	332 of 16226 in the genome	1	AT5G24530(DMR6),AT5G40990(GLIP1),AT2G45220(AT2G45220),AT4G12470(AZI1),AT1G19250(FMO1),AT5G57220(CYP81F2),AT4G24180(TLP1),AT3G30775(ERD5),AT4G11530(CRK34),AT4G11650(OSM34),AT3G49110(PRXCA),AT4G11470(CRK31),AT1G66700(PXMT1),AT4G23200(CRK12),AT4G23150(CRK7),AT1G02450(NIMIN1),AT5G33340(CDR1),AT5G22570(WRKY38),AT1G74710(EDS16),AT2G05940(RIPK),AT1G02920(GSTF7),AT1G02930(GSTF6),AT5G27420(CNI1),AT3G49120…
GO:0009901	anther dehiscence	5 of 1012 in the list	17 of 16226 in the genome	1	AT5G50800(SWEET13),AT2G41850(PGAZAT),AT4G25640(DTX35),AT3G07970(QRT2),AT4G25010(SWEET14)
GO:0046271	phenylpropanoid catabolic process	5 of 1012 in the list	17 of 16226 in the genome	1	AT5G05390(LAC12),AT5G58910(LAC16),AT2G40370(LAC5),AT5G07130(LAC13),AT2G29130(LAC2)
GO:0046274	lignin catabolic process	5 of 1012 in the list	17 of 16226 in the genome	1	AT5G05390(LAC12),AT5G58910(LAC16),AT2G40370(LAC5),AT5G07130(LAC13),AT2G29130(LAC2)
GO:0010876	lipid localization	18 of 1012 in the list	142 of 16226 in the genome	1	AT1G05510(AT1G05510),AT4G25140(OLEO1),AT1G45015(AT1G45015),AT5G40420(OLEO2),AT2G18370(AT2G18370),AT4G25860(ORP4A),AT5G59310(LTP4),AT2G37870(AT2G37870),AT4G25850(ORP4B),AT2G48130(AT2G48130),AT2G26370(AT2G26370),AT5G61610(AT5G61610),AT4G25010(SWEET14),AT5G50800(SWEET13),AT5G52050(AT5G52050),AT2G44300(AT2G44300),AT5G01870(AT5G01870),AT5G59320(LTP3)
GO:0006855	drug transmembrane transport	8 of 1012 in the list	41 of 16226 in the genome	1	AT3G53420(PIP2A),AT4G21903(AT4G21903),AT2G39510(UMAMIT14),AT5G52050(AT5G52050),AT1G66950(ABCG39),AT2G34360(AT2G34360),AT2G04100(AT2G04100),AT4G25640(DTX35)
GO:0042594	response to starvation	17 of 1012 in the list	132 of 16226 in the genome	1	AT2G47190(MYB2),AT3G56980(bHLH39),AT5G66816(AT5G66816),AT5G24660(LSU2),AT3G47340(ASN1),AT2G02990(RNS1),AT3G56970(bHLH38),AT3G49630(AT3G49630),AT1G73010(PS2),AT3G50610(AT3G50610),AT1G43910(AT1G43910),AT1G78000(SULTR1%3B2),AT5G03570(IREG2),AT1G23010(LPR1),AT5G66815(AT5G66815),AT5G04150(BHLH101),AT1G68320(MYB62)
GO:1900056	negative regulation of leaf senescence	4 of 1012 in the list	11 of 16226 in the genome	1	AT1G70170(MMP),AT2G43000(NAC042),AT1G70175(AT1G70175),AT2G40750(WRKY54)
GO:0009609	response to symbiotic bacterium	2 of 1012 in the list	2 of 16226 in the genome	1	AT3G50480(HR4),AT5G52310(LTI78)
GO:0009801	cinnamic acid ester metabolic process	2 of 1012 in the list	2 of 16226 in the genome	1	AT3G21560(UGT84A2),AT5G63560(FACT)
GO:0010263	tricyclic triterpenoid biosynthetic process	2 of 1012 in the list	2 of 16226 in the genome	1	AT4G15340(PEN1),AT5G48010(THAS1)
GO:0015675	nickel cation transport	2 of 1012 in the list	2 of 16226 in the genome	1	AT5G03570(IREG2),AT4G19690(IRT1)
GO:0080112	seed growth	2 of 1012 in the list	2 of 16226 in the genome	1	AT5G50800(SWEET13),AT4G25010(SWEET14)
GO:1902075	cellular response to salt	2 of 1012 in the list	2 of 16226 in the genome	1	AT3G45700(AT3G45700),AT3G45710(AT3G45710)
GO:1905200	gibberellic acid transmembrane transport	2 of 1012 in the list	2 of 16226 in the genome	1	AT5G50800(SWEET13),AT4G25010(SWEET14)
GO:0006558	L-phenylalanine metabolic process	5 of 1012 in the list	18 of 16226 in the genome	1	AT1G08250(ADT6),AT2G27820(PD1),AT2G37040(PAL1),AT3G10340(PAL4),AT3G44720(ADT4)
GO:1901570	fatty acid derivative biosynthetic process	5 of 1012 in the list	18 of 16226 in the genome	1	AT4G33790(CER4),AT1G02205(CER1),AT4G13840(AT4G13840),AT5G37300(WSD1),AT1G62940(ACOS5)
GO:1902221	erythrose 4-phosphate/phosphoenolpyruvate family amino acid metabolic process	5 of 1012 in the list	18 of 16226 in the genome	1	AT2G37040(PAL1),AT2G27820(PD1),AT1G08250(ADT6),AT3G44720(ADT4),AT3G10340(PAL4)
GO:0071495	cellular response to endogenous stimulus	74 of 1012 in the list	873 of 16226 in the genome	1	AT5G41790(CIP1),AT5G48400(ATGLR1.2),AT1G05100(MAPKKK18),AT2G41230(ORS1),AT1G68320(MYB62),AT5G22570(WRKY38),AT4G19690(IRT1),AT2G01200(IAA32),AT2G14900(AT2G14900),AT4G14400(ACD6),AT1G65690(AT1G65690),AT5G45830(DOG1),AT1G04370(ERF14),AT3G12830(AT3G12830),AT5G18030(AT5G18030),AT1G74890(ARR15),AT5G07200(GA20OX3),AT2G47520(ERF71),AT3G24650(ABI3),AT1G22810(AT1G22810),AT1G52830(IAA6),AT1G10480(ZFP5),AT5G…
GO:0042126	nitrate metabolic process	7 of 1012 in the list	34 of 16226 in the genome	1	AT5G60780(NRT2.3),AT3G45710(AT3G45710),AT3G21670(AT3G21670),AT3G45700(AT3G45700),AT4G21680(NRT1.8),AT1G69870(NRT1.7),AT1G66200(GSR2)
GO:0042128	nitrate assimilation	7 of 1012 in the list	34 of 16226 in the genome	1	AT1G69870(NRT1.7),AT1G66200(GSR2),AT3G45700(AT3G45700),AT4G21680(NRT1.8),AT3G45710(AT3G45710),AT3G21670(AT3G21670),AT5G60780(NRT2.3)
GO:1901659	glycosyl compound biosynthetic process	13 of 1012 in the list	92 of 16226 in the genome	1	AT4G12030(BAT5),AT5G57220(CYP81F2),AT1G65890(AAE12),AT3G27440(UKL5),AT4G13770(CYP83A1),AT5G23010(MAM1),AT3G19710(BCAT4),AT1G62540(AT1G62540),AT1G65860(AT1G65860),AT1G65880(BZO1),AT1G62570(AT1G62570),AT1G16410(CYP79F1),AT3G58990(IPMI1)
GO:0009631	cold acclimation	8 of 1012 in the list	43 of 16226 in the genome	1	AT5G15970(KIN2),AT4G25470(CBF2),AT2G42540(COR15A),AT5G15960(KIN1),AT4G25490(CBF1),AT5G59820(RHL41),AT1G20440(COR47),AT3G50980(XERO1)
GO:0009740	gibberellic acid mediated signaling pathway	11 of 1012 in the list	72 of 16226 in the genome	1	AT1G68320(MYB62),AT2G14900(AT2G14900),AT1G10480(ZFP5),AT1G74500(BS1),AT5G39860(PRE1),AT1G80340(GA3OX2),AT1G15550(GA3OX1),AT5G14920(AT5G14920),AT5G07200(GA20OX3),AT1G22690(AT1G22690),AT1G75750(GASA1)
GO:0006820	anion transport	25 of 1012 in the list	230 of 16226 in the genome	1	AT5G66815(AT5G66815),AT5G57685(GDU3),AT5G52050(AT5G52050),AT2G39510(UMAMIT14),AT1G21890(UMAMIT19),AT5G50800(SWEET13),AT5G60780(NRT2.3),AT3G45710(AT3G45710),AT3G45700(AT3G45700),AT3G01970(WRKY45),AT3G50610(AT3G50610),AT1G69870(NRT1.7),AT2G34390(NIP2%3B1),AT3G14810(MSL5),AT5G24030(SLAH3),AT2G47160(BOR1),AT5G46610(AT5G46610),AT1G62280(SLAH1),AT2G24762(GDU4),AT1G08090(NRT2:1),AT1G32450(NRT1.5),AT4G25…
GO:0006575	cellular modified amino acid metabolic process	15 of 1012 in the list	115 of 16226 in the genome	1	AT4G02520(GSTF2),AT1G74710(EDS16),AT1G10370(ERD9),AT3G23810(SAHH2),AT1G69920(GSTU12),AT2G29450(GSTU5),AT2G29470(GSTU3),AT1G78660(GGH1),AT2G02930(GSTF3),AT2G29460(GSTU4),AT4G13890(EDA36),AT3G03190(GSTF11),AT1G02920(GSTF7),AT1G49860(GSTF14),AT1G02930(GSTF6)
GO:0006833	water transport	5 of 1012 in the list	19 of 16226 in the genome	1	AT2G37180(RD28),AT3G53420(PIP2A),AT2G37170(PIP2B),AT3G54820(PIP2%3B5),AT3G61430(PIP1A)
GO:0042044	fluid transport	5 of 1012 in the list	19 of 16226 in the genome	1	AT2G37180(RD28),AT3G53420(PIP2A),AT2G37170(PIP2B),AT3G54820(PIP2%3B5),AT3G61430(PIP1A)
GO:0071732	cellular response to nitric oxide	5 of 1012 in the list	19 of 16226 in the genome	1	AT5G56080(NAS2),AT3G25190(AT3G25190),AT2G28160(FRU),AT1G21140(AT1G21140),AT4G19690(IRT1)
GO:0008610	lipid biosynthetic process	46 of 1012 in the list	500 of 16226 in the genome	1	AT4G22755(AT4G22755),AT1G68320(MYB62),AT3G32030(AT3G32030),AT2G26560(PLA2A),AT1G80340(GA3OX2),AT4G15393(CYP702A5),AT5G38020(AT5G38020),AT1G15550(GA3OX1),AT1G73340(AT1G73340),AT5G37300(WSD1),AT5G23190(CYP86B1),AT3G32040(AT3G32040),AT5G06090(GPAT7),AT4G13280(TPS12),AT4G13840(AT4G13840),AT4G34250(KCS16),AT1G02205(CER1),AT2G34490(CYP710A2),AT1G55940(CYP708A1),AT3G13730(CYP90D1),AT3G02620(AT3G02620),A…
GO:0015893	drug transport	10 of 1012 in the list	63 of 16226 in the genome	1	AT1G66950(ABCG39),AT3G55130(ABCG19),AT2G34360(AT2G34360),AT4G21903(AT4G21903),AT2G47160(BOR1),AT3G53420(PIP2A),AT5G52050(AT5G52050),AT2G39510(UMAMIT14),AT2G04100(AT2G04100),AT4G25640(DTX35)
GO:0009664	plant-type cell wall organization	18 of 1012 in the list	149 of 16226 in the genome	1	AT3G01190(AT3G01190),AT2G24800(AT2G24800),AT1G26255(AT1G26255),AT3G07970(QRT2),AT1G05260(RCI3),AT1G21310(EXT3),AT1G26250(AT1G26250),AT1G26240(AT1G26240),AT3G17070(AT3G17070),AT2G41850(PGAZAT),AT2G21140(PRP2),AT3G26610(AT3G26610),AT5G39580(AT5G39580),AT3G28550(AT3G28550),AT3G29810(COBL2),AT4G13390(EXT12),AT2G43150(AT2G43150),AT1G21313(AT1G21313)
GO:1900055	regulation of leaf senescence	6 of 1012 in the list	27 of 16226 in the genome	1	AT4G02380(SAG21),AT1G70170(MMP),AT1G70175(AT1G70175),AT2G40750(WRKY54),AT1G05100(MAPKKK18),AT2G43000(NAC042)
GO:0007568	aging	13 of 1012 in the list	96 of 16226 in the genome	1	AT2G29350(SAG13),AT4G02380(SAG21),AT2G35980(YLS9),AT1G69490(NAP),AT5G52310(LTI78),AT2G43570(CHI),AT1G64360(AT1G64360),AT1G32450(NRT1.5),AT3G21520(DMP1),AT4G26200(ACS7),AT2G43000(NAC042),AT2G42540(COR15A),AT3G11340(UGT76B1)
GO:0071230	cellular response to amino acid stimulus	5 of 1012 in the list	20 of 16226 in the genome	1	AT2G24710(GLR2.3),AT4G31710(GLR2.4),AT5G11210(GLR2.5),AT5G48400(ATGLR1.2),AT2G29110(GLR2.8)
GO:0071731	response to nitric oxide	5 of 1012 in the list	20 of 16226 in the genome	1	AT3G25190(AT3G25190),AT5G56080(NAS2),AT2G28160(FRU),AT1G21140(AT1G21140),AT4G19690(IRT1)
GO:0097366	response to bronchodilator	5 of 1012 in the list	20 of 16226 in the genome	1	AT3G25190(AT3G25190),AT5G56080(NAS2),AT2G28160(FRU),AT4G19690(IRT1),AT1G21140(AT1G21140)
GO:0048527	lateral root development	14 of 1012 in the list	107 of 16226 in the genome	1	AT4G37060(PLP5),AT4G12550(AIR1),AT3G18485(ILR2),AT2G18480(AT2G18480),AT1G08090(NRT2:1),AT4G12545(AT4G12545),AT1G10370(ERD9),AT3G58190(LBD29),AT3G24300(AMT1%3B3),AT5G64770(RGF9),AT4G12555(AT4G12555),AT4G16515(RGF6),AT5G66815(AT5G66815),AT3G15170(CUC1)
GO:2000070	regulation of response to water deprivation	6 of 1012 in the list	28 of 16226 in the genome	1	AT1G10370(ERD9),AT2G20880(ERF53),AT2G41231(AT2G41231),AT5G52050(AT5G52050),AT1G67360(AT1G67360),AT2G41230(ORS1)
GO:0015979	photosynthesis	25 of 1012 in the list	236 of 16226 in the genome	1	ATCG00690(PSBT),AT1G58300(HO4),ATCG00730(PETD),ATCG00220(PSBM),AT2G45290(AT2G45290),ATCG01110(NDHH),AT3G50820(PSBO2),ATCG00700(PSBN),ATCG00570(PSBF),ATCG00490(RBCL),ATCG00520(YCF4),AT1G76560(CP12-3),ATCG01090(NDHI),ATCG00550(PSBJ),AT1G27730(STZ),ATCG00580(PSBE),ATCG00680(PSBB),AT3G22840(ELIP1),ATCG00630(PSAJ),ATCG00720(PETB),AT2G34430(LHB1B1),ATCG00210(YCF6),ATCG01100(NDHA),ATCG00020(PSBA),ATCG00…
GO:0055080	cation homeostasis	25 of 1012 in the list	236 of 16226 in the genome	1	AT3G05920(AT3G05920),AT2G47160(BOR1),AT3G47220(PLC9),AT1G21140(AT1G21140),AT3G56970(bHLH38),AT5G52720(AT5G52720),AT3G25190(AT3G25190),AT4G08570(AT4G08570),AT3G56980(bHLH39),AT1G32450(NRT1.5),AT4G37650(SHR),AT5G52750(AT5G52750),AT5G04150(BHLH101),AT5G24580(AT5G24580),AT3G62270(AT3G62270),AT5G66110(HIPP27),AT1G01580(FRO2),AT5G48290(AT5G48290),AT5G14870(CNGC18),AT5G52670(AT5G52670),AT4G19690(IRT1),A…
GO:1905622	negative regulation of leaf development	4 of 1012 in the list	13 of 16226 in the genome	1	AT1G70170(MMP),AT1G70175(AT1G70175),AT2G40750(WRKY54),AT2G43000(NAC042)
GO:0009823	cytokinin catabolic process	3 of 1012 in the list	7 of 16226 in the genome	1	AT5G21482(CKX7),AT5G56970(CKX3),AT4G29740(CKX4)
GO:0052033	pathogen-associated molecular pattern dependent induction by symbiont of host innate immune response	3 of 1012 in the list	7 of 16226 in the genome	1	AT3G49110(PRXCA),AT1G61380(SD1-29),AT3G49120(PRXCB)
GO:0052166	positive regulation by symbiont of host innate immune response	3 of 1012 in the list	7 of 16226 in the genome	1	AT3G49110(PRXCA),AT1G61380(SD1-29),AT3G49120(PRXCB)
GO:0052167	modulation by symbiont of host innate immune response	3 of 1012 in the list	7 of 16226 in the genome	1	AT3G49110(PRXCA),AT1G61380(SD1-29),AT3G49120(PRXCB)
GO:0052169	pathogen-associated molecular pattern dependent modulation by symbiont of host innate immune response	3 of 1012 in the list	7 of 16226 in the genome	1	AT3G49120(PRXCB),AT3G49110(PRXCA),AT1G61380(SD1-29)
GO:0052257	pathogen-associated molecular pattern dependent induction by organism of innate immune response of other organism involved in symbiotic interaction	3 of 1012 in the list	7 of 16226 in the genome	1	AT3G49120(PRXCB),AT1G61380(SD1-29),AT3G49110(PRXCA)
GO:0052305	positive regulation by organism of innate immune response in other organism involved in symbiotic interaction	3 of 1012 in the list	7 of 16226 in the genome	1	AT1G61380(SD1-29),AT3G49110(PRXCA),AT3G49120(PRXCB)
GO:0052306	modulation by organism of innate immune response in other organism involved in symbiotic interaction	3 of 1012 in the list	7 of 16226 in the genome	1	AT3G49110(PRXCA),AT1G61380(SD1-29),AT3G49120(PRXCB)
GO:0052308	pathogen-associated molecular pattern dependent modulation by organism of innate immune response in other organism involved in symbiotic interaction	3 of 1012 in the list	7 of 16226 in the genome	1	AT1G61380(SD1-29),AT3G49110(PRXCA),AT3G49120(PRXCB)
GO:0052509	positive regulation by symbiont of host defense response	3 of 1012 in the list	7 of 16226 in the genome	1	AT3G49110(PRXCA),AT1G61380(SD1-29),AT3G49120(PRXCB)
GO:0052510	positive regulation by organism of defense response of other organism involved in symbiotic interaction	3 of 1012 in the list	7 of 16226 in the genome	1	AT3G49120(PRXCB),AT3G49110(PRXCA),AT1G61380(SD1-29)
GO:2001057	reactive nitrogen species metabolic process	7 of 1012 in the list	37 of 16226 in the genome	1	AT4G21680(NRT1.8),AT3G45700(AT3G45700),AT1G66200(GSR2),AT1G69870(NRT1.7),AT5G60780(NRT2.3),AT3G45710(AT3G45710),AT3G21670(AT3G21670)
GO:0010476	gibberellin mediated signaling pathway	11 of 1012 in the list	76 of 16226 in the genome	1	AT1G75750(GASA1),AT1G22690(AT1G22690),AT5G07200(GA20OX3),AT2G14900(AT2G14900),AT1G68320(MYB62),AT1G10480(ZFP5),AT5G39860(PRE1),AT1G80340(GA3OX2),AT1G74500(BS1),AT5G14920(AT5G14920),AT1G15550(GA3OX1)
GO:0042592	homeostatic process	52 of 1012 in the list	591 of 16226 in the genome	1	AT1G01580(FRO2),AT5G48290(AT5G48290),AT5G66110(HIPP27),AT5G36110(CYP716A1),AT3G21460(AT3G21460),AT5G04150(BHLH101),AT5G52670(AT5G52670),AT4G25220(G3Pp2),AT5G14870(CNGC18),AT2G39510(UMAMIT14),AT4G35060(HIPP25),AT3G09390(MT2A),AT5G04340(ZAT6),AT1G62280(SLAH1),AT5G52720(AT5G52720),AT1G12740(CYP87A2),AT3G22231(PCC1),AT5G41080(GDPD2),AT5G48930(HCT),AT3G62270(AT3G62270),AT1G68320(MYB62),AT5G24580(AT5G2…
GO:0048653	anther development	9 of 1012 in the list	57 of 16226 in the genome	1	AT4G24972(TPD1),AT4G25640(DTX35),AT4G25010(SWEET14),AT5G50800(SWEET13),AT5G50570(SPL13A),AT2G41850(PGAZAT),AT3G07970(QRT2),AT1G68480(JAG),AT2G02850(ARPN)
GO:0071370	cellular response to gibberellin stimulus	11 of 1012 in the list	78 of 16226 in the genome	1	AT1G22690(AT1G22690),AT1G75750(GASA1),AT5G07200(GA20OX3),AT1G10480(ZFP5),AT2G14900(AT2G14900),AT1G68320(MYB62),AT1G15550(GA3OX1),AT5G14920(AT5G14920),AT1G80340(GA3OX2),AT5G39860(PRE1),AT1G74500(BS1)
GO:0055072	iron ion homeostasis	8 of 1012 in the list	48 of 16226 in the genome	1	AT5G04150(BHLH101),AT1G01580(FRO2),AT1G21140(AT1G21140),AT4G19690(IRT1),AT3G56970(bHLH38),AT3G25190(AT3G25190),AT3G56980(bHLH39),AT4G37650(SHR)
GO:0002213	defense response to insect	4 of 1012 in the list	14 of 16226 in the genome	1	AT2G29350(SAG13),AT5G57220(CYP81F2),AT5G14180(MPL1),AT5G24770(VSP2)
GO:0042447	hormone catabolic process	4 of 1012 in the list	14 of 16226 in the genome	1	AT5G56970(CKX3),AT4G29740(CKX4),AT5G24530(DMR6),AT5G21482(CKX7)
GO:1901701	cellular response to oxygen-containing compound	50 of 1012 in the list	570 of 16226 in the genome	1	AT2G29110(GLR2.8),AT2G32510(MAPKKK17),AT1G18100(E12A11),AT2G41231(AT2G41231),AT5G56080(NAS2),AT3G22231(PCC1),AT5G26230(MAKR1),AT1G75750(GASA1),AT1G22690(AT1G22690),AT4G14390(AT4G14390),AT1G16370(OCT6),AT1G10480(ZFP5),AT1G22810(AT1G22810),AT4G02380(SAG21),AT3G24650(ABI3),AT4G28520(CRU3),AT5G44120(CRA1),AT4G31710(GLR2.4),AT5G39860(PRE1),AT4G04710(CPK22),AT1G74500(BS1),AT1G12010(AT1G12010),AT1G66600…
GO:0009809	lignin biosynthetic process	6 of 1012 in the list	30 of 16226 in the genome	1	AT1G61820(BGLU46),AT1G52760(LysoPL2),AT1G79180(MYB63),AT4G34050(CCoAOMT1),AT1G61810(BGLU45),AT5G48930(HCT)
GO:1901617	organic hydroxy compound biosynthetic process	18 of 1012 in the list	158 of 16226 in the genome	1	AT4G34135(UGT73B2),AT1G06000(AT1G06000),AT2G28860(CYP710A4),AT1G73340(AT1G73340),AT4G15393(CYP702A5),AT5G36110(CYP716A1),AT4G22755(AT4G22755),AT1G74710(EDS16),AT5G36140(CYP716A2),AT3G30180(BR6OX2),AT1G64160(DIR5),AT1G12740(CYP87A2),AT5G36130(AT5G36130),AT2G28850(CYP710A3),AT5G63560(FACT),AT1G55940(CYP708A1),AT3G13730(CYP90D1),AT2G34490(CYP710A2)
GO:0016114	terpenoid biosynthetic process	14 of 1012 in the list	112 of 16226 in the genome	1	AT2G44990(CCD7),AT3G32040(AT3G32040),AT4G15340(PEN1),AT5G07200(GA20OX3),AT5G48010(THAS1),AT3G29430(AT3G29430),AT4G13300(TPS13),AT3G32030(AT3G32030),AT1G68320(MYB62),AT4G13280(TPS12),AT1G15550(GA3OX1),AT1G66020(AT1G66020),AT1G28100(AT1G28100),AT1G80340(GA3OX2)
GO:0034220	ion transmembrane transport	24 of 1012 in the list	232 of 16226 in the genome	1	AT4G13420(HAK5),AT3G54820(PIP2%3B5),AT3G61430(PIP1A),AT1G73190(TIP3%3B1),AT5G50800(SWEET13),AT3G53420(PIP2A),AT2G39510(UMAMIT14),AT5G37820(NIP4%3B2),AT2G37180(RD28),AT1G31885(NIP3%3B1),AT5G03570(IREG2),AT2G37170(PIP2B),AT3G45700(AT3G45700),AT1G16820(AT1G16820),ATCG00120(ATPA),AT1G21140(AT1G21140),AT1G64780(AMT1%3B2),ATCG00140(ATPH),ATCG00130(ATPF),AT1G76430(PHT1%3B9),AT4G17340(TIP2%3B2),AT3G25190…
GO:0006873	cellular ion homeostasis	19 of 1012 in the list	171 of 16226 in the genome	1	AT5G14870(CNGC18),AT5G52670(AT5G52670),AT5G66110(HIPP27),AT5G48290(AT5G48290),AT5G24580(AT5G24580),AT3G62270(AT3G62270),AT3G09390(MT2A),AT1G51090(AT1G51090),AT4G35060(HIPP25),AT5G24030(SLAH3),AT1G21140(AT1G21140),AT5G52720(AT5G52720),AT2G47160(BOR1),AT1G62280(SLAH1),AT3G05920(AT3G05920),AT5G52750(AT5G52750),AT5G41080(GDPD2),AT4G08570(AT4G08570),AT3G25190(AT3G25190)
GO:0010344	seed oilbody biogenesis	3 of 1012 in the list	8 of 16226 in the genome	1	AT5G40420(OLEO2),AT1G05510(AT1G05510),AT4G25140(OLEO1)
GO:0009830	cell wall modification involved in abscission	2 of 1012 in the list	3 of 16226 in the genome	1	AT3G07970(QRT2),AT2G41850(PGAZAT)
GO:0033321	homomethionine metabolic process	2 of 1012 in the list	3 of 16226 in the genome	1	AT4G12030(BAT5),AT1G65860(AT1G65860)
GO:0033506	glucosinolate biosynthetic process from homomethionine	2 of 1012 in the list	3 of 16226 in the genome	1	AT4G12030(BAT5),AT1G65860(AT1G65860)
GO:0043446	cellular alkane metabolic process	2 of 1012 in the list	3 of 16226 in the genome	1	AT1G02205(CER1),AT2G32720(CB5-B)
GO:0043447	alkane biosynthetic process	2 of 1012 in the list	3 of 16226 in the genome	1	AT1G02205(CER1),AT2G32720(CB5-B)
GO:0044277	cell wall disassembly	2 of 1012 in the list	3 of 16226 in the genome	1	AT2G41850(PGAZAT),AT3G07970(QRT2)
GO:0009608	response to symbiont	4 of 1012 in the list	15 of 16226 in the genome	1	AT5G52310(LTI78),AT3G09940(MDHAR),AT3G50480(HR4),AT1G13230(AT1G13230)
GO:0010025	wax biosynthetic process	4 of 1012 in the list	15 of 16226 in the genome	1	AT4G33790(CER4),AT1G02205(CER1),AT5G37300(WSD1),AT4G13840(AT4G13840)
GO:0006869	lipid transport	14 of 1012 in the list	115 of 16226 in the genome	1	AT5G50800(SWEET13),AT5G52050(AT5G52050),AT1G45015(AT1G45015),AT2G44300(AT2G44300),AT4G25860(ORP4A),AT2G18370(AT2G18370),AT5G59310(LTP4),AT4G25850(ORP4B),AT5G01870(AT5G01870),AT2G37870(AT2G37870),AT2G48130(AT2G48130),AT2G26370(AT2G26370),AT5G59320(LTP3),AT4G25010(SWEET14)
GO:2000652	regulation of secondary cell wall biogenesis	5 of 1012 in the list	23 of 16226 in the genome	1	AT5G16600(MYB43),AT1G79180(MYB63),AT4G33450(MYB69),AT1G73410(MYB54),AT1G17950(MYB52)
GO:0071941	nitrogen cycle metabolic process	7 of 1012 in the list	41 of 16226 in the genome	1	AT3G45700(AT3G45700),AT4G21680(NRT1.8),AT1G69870(NRT1.7),AT1G66200(GSR2),AT5G60780(NRT2.3),AT3G45710(AT3G45710),AT3G21670(AT3G21670)
GO:0055085	transmembrane transport	46 of 1012 in the list	526 of 16226 in the genome	1	AT2G16970(MEE15),AT5G65980(AT5G65980),AT4G23400(PIP1%3B5),AT4G25010(SWEET14),ATCG00130(ATPF),AT1G49960(AT1G49960),AT2G34350(AT2G34350),AT2G18480(AT2G18480),AT3G14810(MSL5),AT3G05155(AT3G05155),AT2G37180(RD28),AT4G25220(G3Pp2),AT3G53420(PIP2A),AT2G39510(UMAMIT14),AT2G34360(AT2G34360),AT3G61430(PIP1A),AT1G10540(NAT8),AT1G08090(NRT2:1),AT4G17340(TIP2%3B2),AT1G34580(AT1G34580),AT3G25190(AT3G25190),AT…
GO:0090696	post-embryonic plant organ development	18 of 1012 in the list	163 of 16226 in the genome	1	AT4G12545(AT4G12545),AT1G10370(ERD9),AT3G24300(AMT1%3B3),AT5G66815(AT5G66815),AT4G37060(PLP5),AT4G20910(HEN1),AT4G12550(AIR1),AT2G18480(AT2G18480),AT2G41230(ORS1),AT1G68480(JAG),AT3G58190(LBD29),AT2G41231(AT2G41231),AT5G64770(RGF9),AT4G16515(RGF6),AT4G12555(AT4G12555),AT3G15170(CUC1),AT3G18485(ILR2),AT1G08090(NRT2:1)
GO:1901615	organic hydroxy compound metabolic process	25 of 1012 in the list	250 of 16226 in the genome	1	AT3G13730(CYP90D1),AT1G55940(CYP708A1),AT2G23590(MES8),AT2G34490(CYP710A2),AT1G64160(DIR5),AT5G36140(CYP716A2),AT3G30180(BR6OX2),AT5G36130(AT5G36130),AT1G12740(CYP87A2),AT2G28850(CYP710A3),AT5G63560(FACT),AT5G41080(GDPD2),AT1G73340(AT1G73340),AT2G19800(MIOX2),AT4G15393(CYP702A5),AT1G74710(EDS16),AT5G36110(CYP716A1),AT5G24530(DMR6),AT4G22755(AT4G22755),AT2G23620(MES1),AT2G43840(UGT74F1),AT2G36800(…
GO:0010243	response to organonitrogen compound	23 of 1012 in the list	225 of 16226 in the genome	1	AT5G51060(RHD2),AT2G29110(GLR2.8),AT1G27730(STZ),AT5G56960(AT5G56960),AT5G59820(RHL41),AT1G08650(PPCK1),AT2G43570(CHI),AT4G28110(MYB41),AT2G14610(PR1),AT5G62020(HSFB2A),AT3G46080(AT3G46080),AT1G10370(ERD9),AT3G16530(AT3G16530),AT2G31230(ERF15),AT3G46070(AT3G46070),AT4G31710(GLR2.4),AT3G46090(ZAT7),AT3G16525(AT3G16525),AT5G48400(ATGLR1.2),AT5G11210(GLR2.5),AT5G04340(ZAT6),AT2G24710(GLR2.3),AT5G274…
GO:0032870	cellular response to hormone stimulus	69 of 1012 in the list	849 of 16226 in the genome	1	AT5G56080(NAS2),AT1G75750(GASA1),AT5G18010(SAUR19),AT5G65980(AT5G65980),AT2G20880(ERF53),AT5G52020(AT5G52020),AT2G32510(MAPKKK17),AT1G18100(E12A11),AT1G29430(AT1G29430),AT3G12830(AT3G12830),AT5G07200(GA20OX3),AT5G18030(AT5G18030),AT1G74890(ARR15),AT5G40990(GLIP1),AT5G18060(SAUR23),AT1G22810(AT1G22810),AT1G52830(IAA6),AT1G10480(ZFP5),AT3G24650(ABI3),AT2G47520(ERF71),AT5G18050(SAUR22),AT5G39860(PRE…
GO:0007584	response to nutrient	5 of 1012 in the list	24 of 16226 in the genome	1	AT4G21840(MSRB8),AT1G22500(ATL15),AT2G14610(PR1),AT3G28580(AT3G28580),AT5G51060(RHD2)
GO:0009900	dehiscence	5 of 1012 in the list	24 of 16226 in the genome	1	AT3G07970(QRT2),AT4G25010(SWEET14),AT5G50800(SWEET13),AT2G41850(PGAZAT),AT4G25640(DTX35)
GO:0009615	response to virus	10 of 1012 in the list	73 of 16226 in the genome	1	AT5G57685(GDU3),AT1G21250(WAK1),AT2G35980(YLS9),AT4G14400(ACD6),AT5G21150(AGO9),AT2G26560(PLA2A),AT1G75040(PR5),AT5G03210(DIP2),AT2G43570(CHI),AT4G20910(HEN1)
GO:0010166	wax metabolic process	4 of 1012 in the list	16 of 16226 in the genome	1	AT4G13840(AT4G13840),AT5G37300(WSD1),AT4G33790(CER4),AT1G02205(CER1)
GO:0048528	post-embryonic root development	14 of 1012 in the list	118 of 16226 in the genome	1	AT2G18480(AT2G18480),AT3G18485(ILR2),AT4G12550(AIR1),AT1G08090(NRT2:1),AT4G37060(PLP5),AT3G24300(AMT1%3B3),AT5G64770(RGF9),AT5G66815(AT5G66815),AT3G15170(CUC1),AT4G12555(AT4G12555),AT4G16515(RGF6),AT1G10370(ERD9),AT3G58190(LBD29),AT4G12545(AT4G12545)
GO:0009094	L-phenylalanine biosynthetic process	3 of 1012 in the list	9 of 16226 in the genome	1	AT3G44720(ADT4),AT2G27820(PD1),AT1G08250(ADT6)
GO:0015770	sucrose transport	3 of 1012 in the list	9 of 16226 in the genome	1	AT4G25010(SWEET14),AT5G50800(SWEET13),AT5G50790(SWEET10)
GO:0035336	long-chain fatty-acyl-CoA metabolic process	3 of 1012 in the list	9 of 16226 in the genome	1	AT3G44550(FAR5),AT3G44540(FAR4),AT4G33790(CER4)
GO:1902223	erythrose 4-phosphate/phosphoenolpyruvate family amino acid biosynthetic process	3 of 1012 in the list	9 of 16226 in the genome	1	AT3G44720(ADT4),AT2G27820(PD1),AT1G08250(ADT6)
GO:1902290	positive regulation of defense response to oomycetes	3 of 1012 in the list	9 of 16226 in the genome	1	AT4G14400(ACD6),AT4G18760(RLP51),AT3G22231(PCC1)
GO:0071310	cellular response to organic substance	77 of 1012 in the list	968 of 16226 in the genome	1	AT1G34670(MYB93),AT1G74500(BS1),AT4G31710(GLR2.4),AT5G44120(CRA1),AT4G28520(CRU3),AT5G61890(AT5G61890),AT3G15540(IAA19),AT2G24710(GLR2.3),AT1G43160(RAP2.6),AT1G70800(EHB1),AT1G66600(ABO3),AT2G41231(AT2G41231),AT1G79130(AT1G79130),AT2G29110(GLR2.8),AT1G15050(IAA34),AT4G14390(AT4G14390),AT1G29440(SAUR63),AT1G22690(AT1G22690),AT5G18080(SAUR24),AT3G22231(PCC1),AT5G26230(MAKR1),AT1G80340(GA3OX2),AT3G4…
GO:0009651	response to salt stress	44 of 1012 in the list	506 of 16226 in the genome	1	AT3G44550(FAR5),AT4G12470(AZI1),AT1G05260(RCI3),AT1G16370(OCT6),AT1G10370(ERD9),AT3G46550(SOS5),AT2G45290(AT2G45290),AT1G43160(RAP2.6),AT2G42540(COR15A),AT4G11650(OSM34),AT2G36460(FBA6),AT3G09940(MDHAR),AT5G59820(RHL41),AT1G62280(SLAH1),AT1G27730(STZ),AT2G20880(ERF53),AT5G59310(LTP4),AT1G02820(LEA3),AT2G37770(ChlAKR),AT1G48000(MYB112),AT1G59860(AT1G59860),AT1G02930(GSTF6),AT2G43000(NAC042),AT1G02…
GO:0090693	plant organ senescence	11 of 1012 in the list	85 of 16226 in the genome	1	AT1G69490(NAP),AT4G02380(SAG21),AT2G35980(YLS9),AT1G32450(NRT1.5),AT2G43000(NAC042),AT3G21520(DMP1),AT2G42540(COR15A),AT3G11340(UGT76B1),AT2G43570(CHI),AT5G52310(LTI78),AT1G64360(AT1G64360)
GO:0071669	plant-type cell wall organization or biogenesis	24 of 1012 in the list	242 of 16226 in the genome	1	AT2G41850(PGAZAT),AT5G39580(AT5G39580),AT3G26610(AT3G26610),AT2G21140(PRP2),AT3G29810(COBL2),AT5G60490(FLA12),AT3G28550(AT3G28550),AT1G21313(AT1G21313),AT4G13390(EXT12),AT2G43150(AT2G43150),AT5G57550(XTH25),AT1G26255(AT1G26255),AT2G24800(AT2G24800),AT3G01190(AT3G01190),AT1G05260(RCI3),AT1G21310(EXT3),AT3G07970(QRT2),AT1G26240(AT1G26240),AT4G24000(CSLG2),AT1G26250(AT1G26250),AT1G17950(MYB52),AT3G1…
GO:0010102	lateral root morphogenesis	9 of 1012 in the list	64 of 16226 in the genome	1	AT3G24300(AMT1%3B3),AT5G66815(AT5G66815),AT4G12555(AT4G12555),AT3G58190(LBD29),AT4G12545(AT4G12545),AT2G18480(AT2G18480),AT4G12550(AIR1),AT3G18485(ILR2),AT4G37060(PLP5)
GO:1903338	regulation of cell wall organization or biogenesis	6 of 1012 in the list	34 of 16226 in the genome	1	AT1G73410(MYB54),AT1G17950(MYB52),AT5G01100(FRB1),AT5G16600(MYB43),AT1G79180(MYB63),AT4G33450(MYB69)
GO:0043200	response to amino acid	5 of 1012 in the list	25 of 16226 in the genome	1	AT5G11210(GLR2.5),AT5G48400(ATGLR1.2),AT4G31710(GLR2.4),AT2G24710(GLR2.3),AT2G29110(GLR2.8)
GO:0015850	organic hydroxy compound transport	4 of 1012 in the list	17 of 16226 in the genome	1	AT2G34390(NIP2%3B1),AT5G52050(AT5G52050),AT2G26370(AT2G26370),AT1G45015(AT1G45015)
GO:0045338	farnesyl diphosphate metabolic process	4 of 1012 in the list	17 of 16226 in the genome	1	AT3G29430(AT3G29430),AT4G13300(TPS13),AT3G32040(AT3G32040),AT4G13280(TPS12)
GO:1901699	cellular response to nitrogen compound	12 of 1012 in the list	98 of 16226 in the genome	1	AT3G25190(AT3G25190),AT5G56080(NAS2),AT4G20910(HEN1),AT2G28160(FRU),AT2G24710(GLR2.3),AT5G48400(ATGLR1.2),AT5G11210(GLR2.5),AT5G60780(NRT2.3),AT2G29110(GLR2.8),AT1G21140(AT1G21140),AT4G31710(GLR2.4),AT4G19690(IRT1)
GO:0010101	post-embryonic root morphogenesis	9 of 1012 in the list	65 of 16226 in the genome	1	AT3G18485(ILR2),AT4G12550(AIR1),AT2G18480(AT2G18480),AT4G37060(PLP5),AT3G24300(AMT1%3B3),AT4G12555(AT4G12555),AT5G66815(AT5G66815),AT4G12545(AT4G12545),AT3G58190(LBD29)
GO:0030001	metal ion transport	23 of 1012 in the list	233 of 16226 in the genome	1	AT5G48400(ATGLR1.2),AT5G11210(GLR2.5),AT4G30120(HMA3),AT4G35060(HIPP25),AT2G24710(GLR2.3),AT1G51090(AT1G51090),AT5G03570(IREG2),AT4G31710(GLR2.4),AT4G19690(IRT1),AT5G52670(AT5G52670),AT5G24580(AT5G24580),AT4G13420(HAK5),AT5G48290(AT5G48290),AT5G66110(HIPP27),AT5G52750(AT5G52750),AT5G59520(ZIP2),AT4G08570(AT4G08570),AT3G25190(AT3G25190),AT2G25090(CIPK16),AT5G52720(AT5G52720),AT1G21140(AT1G21140),A…
GO:0045926	negative regulation of growth	6 of 1012 in the list	35 of 16226 in the genome	1	AT3G46090(ZAT7),AT3G46080(AT3G46080),AT4G08780(AT4G08780),AT3G05640(AT3G05640),AT4G08770(Prx37),AT5G66815(AT5G66815)
GO:0055082	cellular chemical homeostasis	20 of 1012 in the list	196 of 16226 in the genome	1	AT2G47160(BOR1),AT5G52720(AT5G52720),AT1G21140(AT1G21140),AT1G62280(SLAH1),AT3G05920(AT3G05920),AT5G52750(AT5G52750),AT4G08570(AT4G08570),AT3G25190(AT3G25190),AT5G41080(GDPD2),AT3G44290(NAC060),AT5G52670(AT5G52670),AT5G14870(CNGC18),AT3G62270(AT3G62270),AT5G24580(AT5G24580),AT5G48290(AT5G48290),AT5G66110(HIPP27),AT4G35060(HIPP25),AT1G51090(AT1G51090),AT3G09390(MT2A),AT5G24030(SLAH3)
GO:0046916	cellular transition metal ion homeostasis	13 of 1012 in the list	111 of 16226 in the genome	1	AT5G24580(AT5G24580),AT5G48290(AT5G48290),AT3G05920(AT3G05920),AT5G66110(HIPP27),AT5G52670(AT5G52670),AT5G52720(AT5G52720),AT1G21140(AT1G21140),AT3G25190(AT3G25190),AT4G08570(AT4G08570),AT4G35060(HIPP25),AT5G52750(AT5G52750),AT1G51090(AT1G51090),AT3G09390(MT2A)
GO:0015766	disaccharide transport	3 of 1012 in the list	10 of 16226 in the genome	1	AT5G50800(SWEET13),AT5G50790(SWEET10),AT4G25010(SWEET14)
GO:0015772	oligosaccharide transport	3 of 1012 in the list	10 of 16226 in the genome	1	AT5G50800(SWEET13),AT5G50790(SWEET10),AT4G25010(SWEET14)
GO:0031930	mitochondria-nucleus signaling pathway	3 of 1012 in the list	10 of 16226 in the genome	1	AT3G24650(ABI3),AT2G36460(FBA6),AT5G44570(AT5G44570)
GO:0052552	modulation by organism of immune response of other organism involved in symbiotic interaction	3 of 1012 in the list	10 of 16226 in the genome	1	AT3G49110(PRXCA),AT1G61380(SD1-29),AT3G49120(PRXCB)
GO:0052553	modulation by symbiont of host immune response	3 of 1012 in the list	10 of 16226 in the genome	1	AT1G61380(SD1-29),AT3G49110(PRXCA),AT3G49120(PRXCB)
GO:0052555	positive regulation by organism of immune response of other organism involved in symbiotic interaction	3 of 1012 in the list	10 of 16226 in the genome	1	AT3G49120(PRXCB),AT3G49110(PRXCA),AT1G61380(SD1-29)
GO:0052556	positive regulation by symbiont of host immune response	3 of 1012 in the list	10 of 16226 in the genome	1	AT3G49120(PRXCB),AT3G49110(PRXCA),AT1G61380(SD1-29)
GO:0052564	response to immune response of other organism involved in symbiotic interaction	3 of 1012 in the list	10 of 16226 in the genome	1	AT3G49120(PRXCB),AT3G49110(PRXCA),AT1G61380(SD1-29)
GO:0052572	response to host immune response	3 of 1012 in the list	10 of 16226 in the genome	1	AT3G49120(PRXCB),AT1G61380(SD1-29),AT3G49110(PRXCA)
GO:0010683	tricyclic triterpenoid metabolic process	2 of 1012 in the list	4 of 16226 in the genome	1	AT5G48010(THAS1),AT4G15340(PEN1)
GO:0016104	triterpenoid biosynthetic process	2 of 1012 in the list	4 of 16226 in the genome	1	AT4G15340(PEN1),AT5G48010(THAS1)
GO:0031349	positive regulation of defense response	11 of 1012 in the list	89 of 16226 in the genome	1	AT5G40990(GLIP1),AT4G18760(RLP51),AT4G14400(ACD6),AT5G59895(AT5G59895),AT1G19250(FMO1),AT1G61380(SD1-29),AT4G11890(ARCK1),AT3G22231(PCC1),AT3G49120(PRXCB),AT5G20480(EFR),AT3G49110(PRXCA)
GO:0043436	oxoacid metabolic process	80 of 1012 in the list	1028 of 16226 in the genome	1	AT5G67310(CYP81G1),AT3G19710(BCAT4),AT5G58860(CYP86A1),AT1G22640(MYB3),AT1G62570(AT1G62570),AT4G28410(AT4G28410),AT5G11540(GulLO3),AT3G02620(AT3G02620),AT1G21110(IGMT3),AT4G13890(EDA36),AT4G37370(CYP81D8),AT1G65880(BZO1),AT3G45710(AT3G45710),AT5G60780(NRT2.3),AT2G26560(PLA2A),AT4G33010(GLDP1),AT3G23810(SAHH2),AT1G80340(GA3OX2),AT5G38020(AT5G38020),AT4G21680(NRT1.8),AT1G15550(GA3OX1),AT2G24850(TAT…
GO:0009718	anthocyanin-containing compound biosynthetic process	4 of 1012 in the list	18 of 16226 in the genome	1	AT3G21560(UGT84A2),AT1G78600(LZF1),AT2G43000(NAC042),AT2G02990(RNS1)
GO:0010143	cutin biosynthetic process	4 of 1012 in the list	18 of 16226 in the genome	1	AT5G06090(GPAT7),AT5G04660(CYP77A4),AT3G11430(GPAT5),AT2G38110(GPAT6)
GO:0009682	induced systemic resistance	5 of 1012 in the list	27 of 16226 in the genome	1	AT4G12470(AZI1),AT5G40990(GLIP1),AT5G57220(CYP81F2),AT4G24180(TLP1),AT1G32960(SBT3.3)
GO:0044003	modification by symbiont of host morphology or physiology	5 of 1012 in the list	27 of 16226 in the genome	1	AT4G20910(HEN1),AT5G57685(GDU3),AT3G49110(PRXCA),AT1G61380(SD1-29),AT3G49120(PRXCB)
GO:1901071	glucosamine-containing compound metabolic process	5 of 1012 in the list	27 of 16226 in the genome	1	AT4G01700(AT4G01700),AT2G43620(AT2G43620),AT5G15770(GNA1),AT2G43570(CHI),AT2G43590(AT2G43590)
GO:0006082	organic acid metabolic process	80 of 1012 in the list	1031 of 16226 in the genome	1	AT1G62570(AT1G62570),AT1G22640(MYB3),AT5G67310(CYP81G1),AT5G58860(CYP86A1),AT3G19710(BCAT4),AT4G37370(CYP81D8),AT1G21110(IGMT3),AT4G13890(EDA36),AT3G02620(AT3G02620),AT4G28410(AT4G28410),AT5G11540(GulLO3),AT4G21680(NRT1.8),AT5G38020(AT5G38020),AT1G15550(GA3OX1),AT1G80340(GA3OX2),AT5G60780(NRT2.3),AT2G26560(PLA2A),AT4G33010(GLDP1),AT3G23810(SAHH2),AT1G65880(BZO1),AT3G45710(AT3G45710),AT2G43000(NAC…
GO:0055081	anion homeostasis	7 of 1012 in the list	47 of 16226 in the genome	1	AT5G41080(GDPD2),AT3G02620(AT3G02620),AT1G68320(MYB62),AT4G25220(G3Pp2),AT1G21890(UMAMIT19),AT5G04340(ZAT6),AT2G39510(UMAMIT14)
GO:0009734	auxin-activated signaling pathway	19 of 1012 in the list	188 of 16226 in the genome	1	AT4G02520(GSTF2),AT3G14370(WAG2),AT1G79130(AT1G79130),AT1G29430(AT1G29430),AT1G53940(GLIP2),AT2G01200(IAA32),AT5G18080(SAUR24),AT1G29440(SAUR63),AT5G65980(AT5G65980),AT5G18010(SAUR19),AT1G15050(IAA34),AT1G52830(IAA6),AT5G18060(SAUR23),AT5G18050(SAUR22),AT3G12830(AT3G12830),AT1G29460(AT1G29460),AT5G18030(AT5G18030),AT5G18020(SAUR20),AT3G15540(IAA19)
GO:0000302	response to reactive oxygen species	16 of 1012 in the list	151 of 16226 in the genome	1	AT2G28160(FRU),AT5G24110(WRKY30),AT4G19690(IRT1),AT1G66950(ABCG39),AT4G02380(SAG21),AT3G28580(AT3G28580),AT4G11170(AT4G11170),AT4G21840(MSRB8),AT5G52310(LTI78),AT5G56080(NAS2),AT3G25190(AT3G25190),AT1G51402(AT1G51402),AT4G23150(CRK7),AT1G21140(AT1G21140),AT2G19310(AT2G19310),AT1G52760(LysoPL2)
GO:0009095	aromatic amino acid family biosynthetic process, prephenate pathway	3 of 1012 in the list	11 of 16226 in the genome	1	AT3G44720(ADT4),AT1G08250(ADT6),AT2G27820(PD1)
GO:0052031	modulation by symbiont of host defense response	3 of 1012 in the list	11 of 16226 in the genome	1	AT3G49120(PRXCB),AT1G61380(SD1-29),AT3G49110(PRXCA)
GO:0052173	response to defenses of other organism involved in symbiotic interaction	3 of 1012 in the list	11 of 16226 in the genome	1	AT1G61380(SD1-29),AT3G49110(PRXCA),AT3G49120(PRXCB)
GO:0052200	response to host defenses	3 of 1012 in the list	11 of 16226 in the genome	1	AT3G49120(PRXCB),AT3G49110(PRXCA),AT1G61380(SD1-29)
GO:0052255	modulation by organism of defense response of other organism involved in symbiotic interaction	3 of 1012 in the list	11 of 16226 in the genome	1	AT3G49110(PRXCA),AT1G61380(SD1-29),AT3G49120(PRXCB)
GO:0075136	response to host	3 of 1012 in the list	11 of 16226 in the genome	1	AT3G49120(PRXCB),AT1G61380(SD1-29),AT3G49110(PRXCA)
GO:0006816	calcium ion transport	5 of 1012 in the list	28 of 16226 in the genome	1	AT2G29110(GLR2.8),AT5G11210(GLR2.5),AT5G48400(ATGLR1.2),AT4G31710(GLR2.4),AT2G24710(GLR2.3)
GO:0051817	modification of morphology or physiology of other organism involved in symbiotic interaction	5 of 1012 in the list	28 of 16226 in the genome	1	AT4G20910(HEN1),AT5G57685(GDU3),AT1G61380(SD1-29),AT3G49110(PRXCA),AT3G49120(PRXCB)
GO:2000280	regulation of root development	9 of 1012 in the list	70 of 16226 in the genome	1	AT5G66815(AT5G66815),AT1G79840(GL2),AT1G34670(MYB93),AT1G66700(PXMT1),AT3G50610(AT3G50610),AT1G09560(GLP5),AT5G04340(ZAT6),AT5G52310(LTI78),AT5G66816(AT5G66816)
GO:0071365	cellular response to auxin stimulus	20 of 1012 in the list	204 of 16226 in the genome	1	AT5G65980(AT5G65980),AT1G29440(SAUR63),AT1G15050(IAA34),AT5G18010(SAUR19),AT5G18080(SAUR24),AT1G53940(GLIP2),AT2G01200(IAA32),AT3G14370(WAG2),AT1G29430(AT1G29430),AT1G79130(AT1G79130),AT4G02520(GSTF2),AT5G18030(AT5G18030),AT5G18020(SAUR20),AT3G15540(IAA19),AT1G29460(AT1G29460),AT3G12830(AT3G12830),AT5G18050(SAUR22),AT1G34670(MYB93),AT1G52830(IAA6),AT5G18060(SAUR23)
GO:0010150	leaf senescence	10 of 1012 in the list	82 of 16226 in the genome	1	AT1G64360(AT1G64360),AT5G52310(LTI78),AT2G43570(CHI),AT2G43000(NAC042),AT2G42540(COR15A),AT3G11340(UGT76B1),AT1G32450(NRT1.5),AT2G35980(YLS9),AT4G02380(SAG21),AT1G69490(NAP)
GO:0071417	cellular response to organonitrogen compound	5 of 1012 in the list	29 of 16226 in the genome	1	AT2G29110(GLR2.8),AT4G31710(GLR2.4),AT2G24710(GLR2.3),AT5G11210(GLR2.5),AT5G48400(ATGLR1.2)
GO:0042430	indole-containing compound metabolic process	11 of 1012 in the list	94 of 16226 in the genome	1	AT1G66540(AT1G66540),AT5G67310(CYP81G1),AT3G44300(NIT2),AT1G21120(IGMT2),AT1G16410(CYP79F1),AT4G37340(CYP81D3),AT5G57220(CYP81F2),AT3G26830(PAD3),AT4G37370(CYP81D8),AT2G43000(NAC042),AT1G21110(IGMT3)
GO:2000024	regulation of leaf development	8 of 1012 in the list	60 of 16226 in the genome	1	AT4G02380(SAG21),AT2G40750(WRKY54),AT5G66816(AT5G66816),AT1G70170(MMP),AT1G70175(AT1G70175),AT1G05100(MAPKKK18),AT2G43000(NAC042),AT3G50610(AT3G50610)
GO:0044070	regulation of anion transport	4 of 1012 in the list	20 of 16226 in the genome	1	AT1G62280(SLAH1),AT5G20480(EFR),AT2G24762(GDU4),AT5G57685(GDU3)
GO:0055062	phosphate ion homeostasis	4 of 1012 in the list	20 of 16226 in the genome	1	AT1G68320(MYB62),AT5G41080(GDPD2),AT5G04340(ZAT6),AT4G25220(G3Pp2)
GO:0072506	trivalent inorganic anion homeostasis	4 of 1012 in the list	20 of 16226 in the genome	1	AT4G25220(G3Pp2),AT5G04340(ZAT6),AT5G41080(GDPD2),AT1G68320(MYB62)
GO:0009835	fruit ripening	2 of 1012 in the list	5 of 16226 in the genome	1	AT4G26200(ACS7),AT1G69490(NAP)
GO:0010117	photoprotection	2 of 1012 in the list	5 of 16226 in the genome	1	AT3G22840(ELIP1),AT1G27730(STZ)
GO:0010930	negative regulation of auxin mediated signaling pathway	2 of 1012 in the list	5 of 16226 in the genome	1	AT1G53940(GLIP2),AT2G44993(AT2G44993)
GO:0080086	stamen filament development	3 of 1012 in the list	12 of 16226 in the genome	1	AT1G29440(SAUR63),AT3G15540(IAA19),AT1G29430(AT1G29430)
GO:0006875	cellular metal ion homeostasis	14 of 1012 in the list	132 of 16226 in the genome	1	AT1G21140(AT1G21140),AT5G14870(CNGC18),AT5G52720(AT5G52720),AT5G52670(AT5G52670),AT5G24580(AT5G24580),AT5G66110(HIPP27),AT3G05920(AT3G05920),AT5G48290(AT5G48290),AT1G51090(AT1G51090),AT3G09390(MT2A),AT4G35060(HIPP25),AT5G52750(AT5G52750),AT4G08570(AT4G08570),AT3G25190(AT3G25190)
GO:0071281	cellular response to iron ion	6 of 1012 in the list	40 of 16226 in the genome	1	AT4G31940(CYP82C4),AT3G25190(AT3G25190),AT5G56080(NAS2),AT2G28160(FRU),AT1G21140(AT1G21140),AT4G19690(IRT1)
GO:0030003	cellular cation homeostasis	16 of 1012 in the list	158 of 16226 in the genome	1	AT3G25190(AT3G25190),AT4G08570(AT4G08570),AT5G52750(AT5G52750),AT3G05920(AT3G05920),AT5G52720(AT5G52720),AT1G21140(AT1G21140),AT2G47160(BOR1),AT4G35060(HIPP25),AT3G09390(MT2A),AT1G51090(AT1G51090),AT5G48290(AT5G48290),AT5G66110(HIPP27),AT3G62270(AT3G62270),AT5G24580(AT5G24580),AT5G52670(AT5G52670),AT5G14870(CNGC18)
GO:0055083	monovalent inorganic anion homeostasis	4 of 1012 in the list	21 of 16226 in the genome	1	AT1G68320(MYB62),AT5G41080(GDPD2),AT5G04340(ZAT6),AT4G25220(G3Pp2)
GO:0009056	catabolic process	135 of 1012 in the list	1875 of 16226 in the genome	1	AT3G01190(AT3G01190),AT2G45220(AT2G45220),AT2G24800(AT2G24800),AT2G32990(GH9B8),AT2G29130(LAC2),AT5G24530(DMR6),AT5G40990(GLIP1),AT1G10370(ERD9),AT3G27150(AT3G27150),AT3G49110(PRXCA),AT2G35380(AT2G35380),AT5G07130(LAC13),AT2G03200(AT2G03200),AT4G02290(GH9B13),AT2G44990(CCD7),AT5G40153(AT5G40153),AT5G05390(LAC12),AT3G03190(GSTF11),AT2G18150(AT2G18150),AT3G50400(AT3G50400),AT4G23560(GH9B15),AT2G435…
GO:0009690	cytokinin metabolic process	6 of 1012 in the list	41 of 16226 in the genome	1	AT5G56970(CKX3),AT2G35990(LOG2),AT4G29740(CKX4),AT5G19040(IPT5),AT1G67110(CYP735A2),AT5G21482(CKX7)
GO:0009063	cellular amino acid catabolic process	8 of 1012 in the list	63 of 16226 in the genome	1	AT3G30775(ERD5),AT3G47340(ASN1),AT3G10340(PAL4),AT1G03090(MCCA),AT1G08630(THA1),AT2G37040(PAL1),AT3G23810(SAHH2),AT4G33010(GLDP1)
GO:0034754	cellular hormone metabolic process	8 of 1012 in the list	63 of 16226 in the genome	1	AT2G35990(LOG2),AT5G56970(CKX3),AT5G19040(IPT5),AT4G29740(CKX4),AT3G44300(NIT2),AT5G21482(CKX7),AT1G67110(CYP735A2),AT1G16410(CYP79F1)
GO:0009411	response to UV	11 of 1012 in the list	98 of 16226 in the genome	1	AT4G38620(MYB4),AT1G79180(MYB63),AT3G22840(ELIP1),AT3G55120(TT5),AT1G66580(SAG24),AT5G59920(ULI3),AT1G75040(PR5),AT3G15620(UVR3),AT1G51402(AT1G51402),AT5G59820(RHL41),AT3G22231(PCC1)
GO:0040008	regulation of growth	25 of 1012 in the list	278 of 16226 in the genome	1	AT1G29430(AT1G29430),AT2G41231(AT2G41231),AT1G79130(AT1G79130),AT3G14370(WAG2),AT4G08780(AT4G08780),AT5G18010(SAUR19),AT1G29440(SAUR63),AT3G05640(AT3G05640),AT5G18080(SAUR24),AT5G66815(AT5G66815),AT5G39860(PRE1),AT5G18050(SAUR22),AT1G74500(BS1),AT5G18060(SAUR23),AT1G10370(ERD9),AT2G31081(CLE4),AT3G46080(AT3G46080),AT1G29460(AT1G29460),AT1G67360(AT1G67360),AT2G41230(ORS1),AT5G18020(SAUR20),AT4G087…
GO:0009610	response to symbiotic fungus	3 of 1012 in the list	13 of 16226 in the genome	1	AT1G13230(AT1G13230),AT3G50480(HR4),AT3G09940(MDHAR)
GO:0009686	gibberellin biosynthetic process	4 of 1012 in the list	22 of 16226 in the genome	1	AT1G68320(MYB62),AT1G80340(GA3OX2),AT5G07200(GA20OX3),AT1G15550(GA3OX1)
GO:0072505	divalent inorganic anion homeostasis	4 of 1012 in the list	22 of 16226 in the genome	1	AT5G41080(GDPD2),AT1G68320(MYB62),AT4G25220(G3Pp2),AT5G04340(ZAT6)
GO:0006722	triterpenoid metabolic process	2 of 1012 in the list	6 of 16226 in the genome	1	AT5G48010(THAS1),AT4G15340(PEN1)
GO:0016102	diterpenoid biosynthetic process	4 of 1012 in the list	23 of 16226 in the genome	1	AT1G68320(MYB62),AT5G07200(GA20OX3),AT1G15550(GA3OX1),AT1G80340(GA3OX2)
GO:0006721	terpenoid metabolic process	14 of 1012 in the list	139 of 16226 in the genome	1	AT3G29430(AT3G29430),AT5G48010(THAS1),AT4G13300(TPS13),AT5G07200(GA20OX3),AT4G15340(PEN1),AT2G44990(CCD7),AT3G32040(AT3G32040),AT1G28100(AT1G28100),AT1G66020(AT1G66020),AT1G80340(GA3OX2),AT1G15550(GA3OX1),AT1G68320(MYB62),AT4G13280(TPS12),AT3G32030(AT3G32030)
GO:0007155	cell adhesion	3 of 1012 in the list	14 of 16226 in the genome	1	AT3G46550(SOS5),AT5G01100(FRB1),AT1G52030(MBP2)
GO:0016024	CDP-diacylglycerol biosynthetic process	3 of 1012 in the list	14 of 16226 in the genome	1	AT5G06090(GPAT7),AT4G22340(CDS2),AT3G11430(GPAT5)
GO:0022610	biological adhesion	3 of 1012 in the list	14 of 16226 in the genome	1	AT1G52030(MBP2),AT5G01100(FRB1),AT3G46550(SOS5)
GO:0046341	CDP-diacylglycerol metabolic process	3 of 1012 in the list	14 of 16226 in the genome	1	AT3G11430(GPAT5),AT4G22340(CDS2),AT5G06090(GPAT7)
GO:1902025	nitrate import	3 of 1012 in the list	14 of 16226 in the genome	1	AT5G66816(AT5G66816),AT5G66815(AT5G66815),AT3G50610(AT3G50610)
GO:0031347	regulation of defense response	22 of 1012 in the list	244 of 16226 in the genome	1	AT3G49110(PRXCA),AT1G70700(TIFY7),AT1G51090(AT1G51090),AT3G26830(PAD3),AT3G49120(PRXCB),AT4G02380(SAG21),AT5G40990(GLIP1),AT1G74710(EDS16),AT1G19250(FMO1),AT5G24660(LSU2),AT3G22231(PCC1),AT5G13190(GILP),AT4G14390(AT4G14390),AT5G20480(EFR),AT5G59895(AT5G59895),AT4G14400(ACD6),AT4G18760(RLP51),AT4G11890(ARCK1),AT2G40750(WRKY54),AT1G61380(SD1-29),AT4G17680(AT4G17680),AT1G02450(NIMIN1)
GO:0071369	cellular response to ethylene stimulus	18 of 1012 in the list	191 of 16226 in the genome	1	AT1G04370(ERF14),AT1G21140(AT1G21140),AT2G41231(AT2G41231),AT1G06160(ORA59),AT2G20880(ERF53),AT5G52020(AT5G52020),AT3G25190(AT3G25190),AT5G56080(NAS2),AT2G31230(ERF15),AT4G19690(IRT1),AT5G40990(GLIP1),AT5G61890(AT5G61890),AT1G10480(ZFP5),AT1G22810(AT1G22810),AT2G47520(ERF71),AT2G41230(ORS1),AT1G43160(RAP2.6),AT2G28160(FRU)
GO:0010411	xyloglucan metabolic process	7 of 1012 in the list	55 of 16226 in the genome	1	AT5G57550(XTH25),AT3G48580(XTH11),AT1G65310(XTH17),AT4G25810(XTR6),AT5G62220(GT18),AT3G23730(XTH16),AT4G28850(XTH26)
GO:0009723	response to ethylene	25 of 1012 in the list	286 of 16226 in the genome	1	AT2G20880(ERF53),AT3G50480(HR4),AT1G06160(ORA59),AT5G52020(AT5G52020),AT1G21140(AT1G21140),AT1G04370(ERF14),AT2G41231(AT2G41231),AT3G10113(AT3G10113),AT2G14580(PRB1),AT3G25190(AT3G25190),AT5G56080(NAS2),AT1G53940(GLIP2),AT2G47190(MYB2),AT1G10480(ZFP5),AT1G22810(AT1G22810),AT5G40990(GLIP1),AT5G61890(AT5G61890),AT4G02380(SAG21),AT2G47520(ERF71),AT4G19690(IRT1),AT2G31230(ERF15),AT4G24180(TLP1),AT2G2…
GO:0009685	gibberellin metabolic process	4 of 1012 in the list	24 of 16226 in the genome	1	AT1G15550(GA3OX1),AT5G07200(GA20OX3),AT1G80340(GA3OX2),AT1G68320(MYB62)
GO:0046283	anthocyanin-containing compound metabolic process	4 of 1012 in the list	24 of 16226 in the genome	1	AT2G43000(NAC042),AT2G02990(RNS1),AT1G78600(LZF1),AT3G21560(UGT84A2)
GO:0008299	isoprenoid biosynthetic process	14 of 1012 in the list	142 of 16226 in the genome	1	AT5G07200(GA20OX3),AT4G13300(TPS13),AT5G48010(THAS1),AT3G29430(AT3G29430),AT3G32040(AT3G32040),AT2G44990(CCD7),AT4G15340(PEN1),AT1G15550(GA3OX1),AT1G80340(GA3OX2),AT1G66020(AT1G66020),AT1G28100(AT1G28100),AT3G32030(AT3G32030),AT4G13280(TPS12),AT1G68320(MYB62)
GO:0009739	response to gibberellin	14 of 1012 in the list	142 of 16226 in the genome	1	AT5G07200(GA20OX3),AT1G75750(GASA1),AT1G22690(AT1G22690),AT1G67100(LBD40),AT5G66815(AT5G66815),AT5G14920(AT5G14920),AT1G15550(GA3OX1),AT1G74500(BS1),AT5G39860(PRE1),AT1G80340(GA3OX2),AT1G10480(ZFP5),AT1G68320(MYB62),AT2G14900(AT2G14900),AT4G25000(AMY1)
GO:0019684	photosynthesis, light reaction	12 of 1012 in the list	117 of 16226 in the genome	1	ATCG00520(YCF4),ATCG00730(PETD),ATCG00220(PSBM),ATCG00680(PSBB),ATCG00580(PSBE),ATCG01090(NDHI),AT3G50820(PSBO2),ATCG01110(NDHH),ATCG01100(NDHA),AT2G34430(LHB1B1),ATCG00570(PSBF),ATCG00020(PSBA)
GO:0006812	cation transport	29 of 1012 in the list	345 of 16226 in the genome	1	AT5G59520(ZIP2),AT5G52750(AT5G52750),AT3G25190(AT3G25190),AT4G08570(AT4G08570),ATCG00130(ATPF),ATCG00140(ATPH),AT5G52720(AT5G52720),AT1G64780(AMT1%3B2),AT1G21140(AT1G21140),ATCG00120(ATPA),AT2G25090(CIPK16),AT3G05920(AT3G05920),AT2G29110(GLR2.8),AT1G16820(AT1G16820),AT4G30120(HMA3),AT4G35060(HIPP25),AT1G51090(AT1G51090),AT2G24710(GLR2.3),AT5G11210(GLR2.5),AT5G48400(ATGLR1.2),AT5G03570(IREG2),AT4G…
GO:0006672	ceramide metabolic process	3 of 1012 in the list	15 of 16226 in the genome	1	AT1G26200(AT1G26200),AT1G33700(AT1G33700),AT4G04930(DES-1-LIKE)
GO:0046189	phenol-containing compound biosynthetic process	3 of 1012 in the list	15 of 16226 in the genome	1	AT1G74710(EDS16),AT5G63560(FACT),AT1G64160(DIR5)
GO:0046688	response to copper ion	3 of 1012 in the list	15 of 16226 in the genome	1	AT5G24770(VSP2),AT2G40370(LAC5),AT1G07610(MT1C)
GO:0072511	divalent inorganic cation transport	7 of 1012 in the list	57 of 16226 in the genome	1	AT5G48400(ATGLR1.2),AT5G11210(GLR2.5),AT5G59520(ZIP2),AT4G31710(GLR2.4),AT2G24710(GLR2.3),AT2G29110(GLR2.8),AT5G03570(IREG2)
GO:0007154	cell communication	145 of 1012 in the list	2064 of 16226 in the genome	1	AT5G66816(AT5G66816),AT1G08650(PPCK1),AT5G18010(SAUR19),AT5G65980(AT5G65980),AT3G45840(AT3G45840),AT2G20880(ERF53),AT1G11300(AT1G11300),AT2G32510(MAPKKK17),AT1G29430(AT1G29430),AT3G47340(ASN1),AT5G07200(GA20OX3),AT5G18030(AT5G18030),AT1G73010(PS2),AT1G74890(ARR15),AT1G05065(CLE20),AT5G18060(SAUR23),AT1G52830(IAA6),AT1G10480(ZFP5),AT3G24650(ABI3),AT5G18050(SAUR22),AT5G39860(PRE1),AT4G04710(CPK22),…
GO:0035690	cellular response to drug	10 of 1012 in the list	93 of 16226 in the genome	1	AT2G28160(FRU),AT5G56080(NAS2),AT3G22231(PCC1),AT3G25190(AT3G25190),AT4G14390(AT4G14390),AT4G14400(ACD6),AT5G01900(WRKY62),AT5G22570(WRKY38),AT1G21140(AT1G21140),AT4G19690(IRT1)
GO:0006637	acyl-CoA metabolic process	5 of 1012 in the list	35 of 16226 in the genome	1	ATCG00500(ACCD),AT1G62940(ACOS5),AT3G44550(FAR5),AT3G44540(FAR4),AT4G33790(CER4)
GO:0035383	thioester metabolic process	5 of 1012 in the list	35 of 16226 in the genome	1	AT1G62940(ACOS5),ATCG00500(ACCD),AT3G44550(FAR5),AT3G44540(FAR4),AT4G33790(CER4)
GO:0099402	plant organ development	63 of 1012 in the list	835 of 16226 in the genome	1	AT3G02242(AT3G02242),AT3G58190(LBD29),AT5G21150(AGO9),AT4G36930(SPT),AT3G01730(AT3G01730),AT3G13730(CYP90D1),AT4G12555(AT4G12555),AT4G16515(RGF6),AT3G14370(WAG2),AT1G64360(AT1G64360),AT5G52310(LTI78),AT2G43570(CHI),AT1G08090(NRT2:1),AT3G21520(DMP1),AT4G37650(SHR),AT3G18485(ILR2),AT4G24972(TPD1),AT1G32450(NRT1.5),AT4G12545(AT4G12545),AT2G02850(ARPN),AT1G19300(PARVUS),AT2G18490(AT2G18490),AT3G07970…
GO:0050776	regulation of immune response	11 of 1012 in the list	106 of 16226 in the genome	1	AT5G40990(GLIP1),AT5G59895(AT5G59895),AT1G02450(NIMIN1),AT1G19250(FMO1),AT1G61380(SD1-29),AT5G35580(AT5G35580),AT5G20480(EFR),AT3G26830(PAD3),AT3G49120(PRXCB),AT5G13190(GILP),AT3G49110(PRXCA)
GO:0010231	maintenance of seed dormancy	2 of 1012 in the list	7 of 16226 in the genome	1	AT1G48130(PER1),AT5G13200(AT5G13200)
GO:0032890	regulation of organic acid transport	2 of 1012 in the list	7 of 16226 in the genome	1	AT2G24762(GDU4),AT5G57685(GDU3)
GO:0033273	response to vitamin	2 of 1012 in the list	7 of 16226 in the genome	1	AT2G14610(PR1),AT1G22500(ATL15)
GO:0034059	response to anoxia	2 of 1012 in the list	7 of 16226 in the genome	1	AT2G47520(ERF71),AT1G76560(CP12-3)
GO:0051952	regulation of amine transport	2 of 1012 in the list	7 of 16226 in the genome	1	AT2G24762(GDU4),AT5G57685(GDU3)
GO:0051955	regulation of amino acid transport	2 of 1012 in the list	7 of 16226 in the genome	1	AT2G24762(GDU4),AT5G57685(GDU3)
GO:0080143	regulation of amino acid export	2 of 1012 in the list	7 of 16226 in the genome	1	AT2G24762(GDU4),AT5G57685(GDU3)
GO:0097437	maintenance of dormancy	2 of 1012 in the list	7 of 16226 in the genome	1	AT1G48130(PER1),AT5G13200(AT5G13200)
GO:0016998	cell wall macromolecule catabolic process	4 of 1012 in the list	25 of 16226 in the genome	1	AT2G43570(CHI),AT2G43590(AT2G43590),AT4G01700(AT4G01700),AT2G43620(AT2G43620)
GO:0071241	cellular response to inorganic substance	7 of 1012 in the list	58 of 16226 in the genome	1	AT2G28160(FRU),AT5G60780(NRT2.3),AT4G31940(CYP82C4),AT5G56080(NAS2),AT3G25190(AT3G25190),AT1G21140(AT1G21140),AT4G19690(IRT1)
GO:0044036	cell wall macromolecule metabolic process	14 of 1012 in the list	145 of 16226 in the genome	1	AT1G19300(PARVUS),AT5G62220(GT18),AT2G43590(AT2G43590),AT4G28850(XTH26),AT5G57550(XTH25),AT4G01700(AT4G01700),AT3G48580(XTH11),AT4G25810(XTR6),AT2G28110(FRA8),AT3G23730(XTH16),AT2G43570(CHI),AT2G43620(AT2G43620),AT1G65310(XTH17),AT3G29810(COBL2)
GO:0009817	defense response to fungus, incompatible interaction	6 of 1012 in the list	47 of 16226 in the genome	1	AT1G02920(GSTF7),AT4G16860(RPP4),AT4G11650(OSM34),AT5G38900(AT5G38900),AT5G40990(GLIP1),AT2G23620(MES1)
GO:0045089	positive regulation of innate immune response	7 of 1012 in the list	59 of 16226 in the genome	1	AT5G20480(EFR),AT3G49120(PRXCB),AT1G19250(FMO1),AT1G61380(SD1-29),AT3G49110(PRXCA),AT5G40990(GLIP1),AT5G59895(AT5G59895)
GO:1901606	alpha-amino acid catabolic process	7 of 1012 in the list	59 of 16226 in the genome	1	AT4G33010(GLDP1),AT3G23810(SAHH2),AT2G37040(PAL1),AT1G08630(THA1),AT1G03090(MCCA),AT3G10340(PAL4),AT3G30775(ERD5)
GO:1902288	regulation of defense response to oomycetes	3 of 1012 in the list	16 of 16226 in the genome	1	AT4G18760(RLP51),AT4G14400(ACD6),AT3G22231(PCC1)
GO:2000762	regulation of phenylpropanoid metabolic process	3 of 1012 in the list	16 of 16226 in the genome	1	AT4G38620(MYB4),AT2G44130(AT2G44130),AT3G59940(AT3G59940)
GO:0006026	aminoglycan catabolic process	4 of 1012 in the list	26 of 16226 in the genome	1	AT2G43620(AT2G43620),AT4G01700(AT4G01700),AT2G43590(AT2G43590),AT2G43570(CHI)
GO:0006030	chitin metabolic process	4 of 1012 in the list	26 of 16226 in the genome	1	AT2G43590(AT2G43590),AT2G43570(CHI),AT2G43620(AT2G43620),AT4G01700(AT4G01700)
GO:0006032	chitin catabolic process	4 of 1012 in the list	26 of 16226 in the genome	1	AT4G01700(AT4G01700),AT2G43620(AT2G43620),AT2G43570(CHI),AT2G43590(AT2G43590)
GO:0046348	amino sugar catabolic process	4 of 1012 in the list	26 of 16226 in the genome	1	AT2G43590(AT2G43590),AT2G43570(CHI),AT2G43620(AT2G43620),AT4G01700(AT4G01700)
GO:0050826	response to freezing	4 of 1012 in the list	26 of 16226 in the genome	1	AT4G14400(ACD6),AT4G25140(OLEO1),AT5G40420(OLEO2),AT2G42540(COR15A)
GO:1901072	glucosamine-containing compound catabolic process	4 of 1012 in the list	26 of 16226 in the genome	1	AT2G43570(CHI),AT2G43590(AT2G43590),AT4G01700(AT4G01700),AT2G43620(AT2G43620)
GO:0090697	post-embryonic plant organ morphogenesis	11 of 1012 in the list	109 of 16226 in the genome	1	AT4G12555(AT4G12555),AT5G66815(AT5G66815),AT3G24300(AMT1%3B3),AT4G12545(AT4G12545),AT3G58190(LBD29),AT1G68480(JAG),AT3G18485(ILR2),AT4G12550(AIR1),AT2G18480(AT2G18480),AT4G20910(HEN1),AT4G37060(PLP5)
GO:0007623	circadian rhythm	10 of 1012 in the list	97 of 16226 in the genome	1	AT5G59570(BOA),AT5G52310(LTI78),AT3G22231(PCC1),AT1G80820(CCR2),AT4G13890(EDA36),AT3G14620(CYP72A8),AT2G42540(COR15A),AT4G36930(SPT),AT4G15248(BBX30),AT3G10113(AT3G10113)
GO:0071396	cellular response to lipid	30 of 1012 in the list	368 of 16226 in the genome	1	AT5G26230(MAKR1),AT3G22231(PCC1),AT1G22690(AT1G22690),AT1G75750(GASA1),AT2G14900(AT2G14900),AT1G65690(AT1G65690),AT2G41231(AT2G41231),AT5G45830(DOG1),AT5G14920(AT5G14920),AT2G32510(MAPKKK17),AT1G03880(CRU2),AT1G18100(E12A11),AT1G66600(ABO3),AT5G41790(CIP1),AT1G12010(AT1G12010),AT1G05100(MAPKKK18),AT1G70800(EHB1),AT2G41230(ORS1),AT5G07200(GA20OX3),AT4G28520(CRU3),AT3G24650(ABI3),AT5G44120(CRA1),AT…
GO:0080134	regulation of response to stress	28 of 1012 in the list	340 of 16226 in the genome	1	AT5G20480(EFR),AT4G14390(AT4G14390),AT5G13190(GILP),AT3G22231(PCC1),AT5G24660(LSU2),AT1G02450(NIMIN1),AT4G17680(AT4G17680),AT1G61380(SD1-29),AT2G41231(AT2G41231),AT2G40750(WRKY54),AT4G11890(ARCK1),AT2G20880(ERF53),AT5G59895(AT5G59895),AT4G14400(ACD6),AT4G18760(RLP51),AT3G26830(PAD3),AT3G49120(PRXCB),AT2G41230(ORS1),AT1G70700(TIFY7),AT1G67360(AT1G67360),AT1G51090(AT1G51090),AT3G49110(PRXCA),AT1G19…
GO:0048511	rhythmic process	12 of 1012 in the list	123 of 16226 in the genome	1	AT3G10113(AT3G10113),AT4G36930(SPT),AT1G68850(AT1G68850),AT4G15248(BBX30),AT1G80820(CCR2),AT3G14620(CYP72A8),AT4G13890(EDA36),AT2G42540(COR15A),AT4G37520(AT4G37520),AT5G59570(BOA),AT5G52310(LTI78),AT3G22231(PCC1)
GO:0010200	response to chitin	13 of 1012 in the list	136 of 16226 in the genome	1	AT3G46070(AT3G46070),AT2G31230(ERF15),AT5G59820(RHL41),AT5G56960(AT5G56960),AT3G16530(AT3G16530),AT1G27730(STZ),AT3G46080(AT3G46080),AT5G27420(CNI1),AT5G62020(HSFB2A),AT5G04340(ZAT6),AT4G28110(MYB41),AT3G46090(ZAT7),AT3G16525(AT3G16525)
GO:0019915	lipid storage	4 of 1012 in the list	27 of 16226 in the genome	1	AT5G61610(AT5G61610),AT5G40420(OLEO2),AT1G05510(AT1G05510),AT4G25140(OLEO1)
GO:0030245	cellulose catabolic process	4 of 1012 in the list	27 of 16226 in the genome	1	AT4G02290(GH9B13),AT2G32990(GH9B8),AT4G23560(GH9B15),AT4G39000(GH9B17)
GO:0051275	beta-glucan catabolic process	4 of 1012 in the list	27 of 16226 in the genome	1	AT4G23560(GH9B15),AT2G32990(GH9B8),AT4G39000(GH9B17),AT4G02290(GH9B13)
GO:0006559	L-phenylalanine catabolic process	2 of 1012 in the list	8 of 16226 in the genome	1	AT3G10340(PAL4),AT2G37040(PAL1)
GO:0009595	detection of biotic stimulus	2 of 1012 in the list	8 of 16226 in the genome	1	AT1G61380(SD1-29),AT5G20480(EFR)
GO:0046513	ceramide biosynthetic process	2 of 1012 in the list	8 of 16226 in the genome	1	AT1G26200(AT1G26200),AT4G04930(DES-1-LIKE)
GO:0098581	detection of external biotic stimulus	2 of 1012 in the list	8 of 16226 in the genome	1	AT5G20480(EFR),AT1G61380(SD1-29)
GO:1901678	iron coordination entity transport	2 of 1012 in the list	8 of 16226 in the genome	1	AT1G01580(FRO2),ATMG00590(ORF313)
GO:1902222	erythrose 4-phosphate/phosphoenolpyruvate family amino acid catabolic process	2 of 1012 in the list	8 of 16226 in the genome	1	AT3G10340(PAL4),AT2G37040(PAL1)
GO:0048589	developmental growth	23 of 1012 in the list	272 of 16226 in the genome	1	AT3G23090(AT3G23090),AT1G27730(STZ),AT1G75785(AT1G75785),AT3G01730(AT3G01730),AT3G26610(AT3G26610),AT1G53690(AT1G53690),AT1G75750(GASA1),AT4G22340(CDS2),AT4G25010(SWEET14),AT5G56080(NAS2),AT1G70140(FH8),AT5G14870(CNGC18),AT1G03010(AT1G03010),AT5G39860(PRE1),AT5G50800(SWEET13),AT1G10480(ZFP5),AT1G67360(AT1G67360),AT5G07200(GA20OX3),AT3G49120(PRXCB),AT3G49110(PRXCA),AT1G70175(AT1G70175),AT2G44080(A…
GO:0045168	cell-cell signaling involved in cell fate commitment	5 of 1012 in the list	38 of 16226 in the genome	1	AT1G63245(CLE14),AT2G31082(CLE7),AT1G05065(CLE20),AT2G31081(CLE4),AT1G26600(CLE9)
GO:0009956	radial pattern formation	3 of 1012 in the list	17 of 16226 in the genome	1	AT4G37650(SHR),AT2G18490(AT2G18490),AT3G26610(AT3G26610)
GO:0010167	response to nitrate	3 of 1012 in the list	17 of 16226 in the genome	1	AT1G32450(NRT1.5),AT4G21680(NRT1.8),AT5G60780(NRT2.3)
GO:0042761	very long-chain fatty acid biosynthetic process	3 of 1012 in the list	17 of 16226 in the genome	1	AT1G75000(AT1G75000),AT4G13840(AT4G13840),AT5G23190(CYP86B1)
GO:0009416	response to light stimulus	47 of 1012 in the list	615 of 16226 in the genome	1	AT5G59820(RHL41),AT2G19310(AT2G19310),AT2G34430(LHB1B1),AT3G47340(ASN1),AT5G59920(ULI3),AT1G27730(STZ),AT3G55120(TT5),AT1G78600(LZF1),AT1G75785(AT1G75785),AT1G66700(PXMT1),AT4G38620(MYB4),AT5G63600(FLS5),AT3G22231(PCC1),AT5G15970(KIN2),AT1G08650(PPCK1),AT5G39860(PRE1),AT1G52830(IAA6),AT1G10370(ERD9),AT3G50820(PSBO2),AT4G02380(SAG21),AT1G70800(EHB1),AT2G42540(COR15A),AT5G07200(GA20OX3),AT2G42280(F…
GO:0048438	floral whorl development	15 of 1012 in the list	164 of 16226 in the genome	1	AT3G13730(CYP90D1),AT5G50800(SWEET13),AT5G50570(SPL13A),AT2G41850(PGAZAT),AT1G29430(AT1G29430),AT2G02850(ARPN),AT4G36930(SPT),AT1G68480(JAG),AT3G07970(QRT2),AT5G21150(AGO9),AT4G25640(DTX35),AT3G15540(IAA19),AT1G29440(SAUR63),AT4G24972(TPD1),AT4G25010(SWEET14)
GO:0045088	regulation of innate immune response	10 of 1012 in the list	99 of 16226 in the genome	1	AT5G59895(AT5G59895),AT5G40990(GLIP1),AT1G61380(SD1-29),AT1G19250(FMO1),AT1G02450(NIMIN1),AT5G13190(GILP),AT3G49110(PRXCA),AT5G20480(EFR),AT3G26830(PAD3),AT3G49120(PRXCB)
GO:0045165	cell fate commitment	8 of 1012 in the list	74 of 16226 in the genome	1	AT1G05065(CLE20),AT2G31082(CLE7),AT4G24972(TPD1),AT1G63245(CLE14),AT1G79840(GL2),AT1G26600(CLE9),AT1G68480(JAG),AT2G31081(CLE4)
GO:0071248	cellular response to metal ion	6 of 1012 in the list	50 of 16226 in the genome	1	AT2G28160(FRU),AT4G31940(CYP82C4),AT5G56080(NAS2),AT3G25190(AT3G25190),AT1G21140(AT1G21140),AT4G19690(IRT1)
GO:0002684	positive regulation of immune system process	7 of 1012 in the list	62 of 16226 in the genome	1	AT1G19250(FMO1),AT3G49120(PRXCB),AT5G20480(EFR),AT1G61380(SD1-29),AT3G49110(PRXCA),AT5G40990(GLIP1),AT5G59895(AT5G59895)
GO:0050778	positive regulation of immune response	7 of 1012 in the list	62 of 16226 in the genome	1	AT1G19250(FMO1),AT3G49120(PRXCB),AT5G20480(EFR),AT3G49110(PRXCA),AT1G61380(SD1-29),AT5G40990(GLIP1),AT5G59895(AT5G59895)
GO:0010038	response to metal ion	35 of 1012 in the list	445 of 16226 in the genome	1	AT3G07720(AT3G07720),AT3G44300(NIT2),AT2G45290(AT2G45290),AT3G50610(AT3G50610),AT4G31940(CYP82C4),AT2G36460(FBA6),AT4G34050(CCoAOMT1),AT1G52760(LysoPL2),AT2G40370(LAC5),AT5G56080(NAS2),AT4G21680(NRT1.8),AT1G48000(MYB112),AT4G19690(IRT1),AT5G24770(VSP2),AT2G26560(PLA2A),AT5G16970(AER),AT1G02930(GSTF6),AT4G30120(HMA3),AT1G02920(GSTF7),AT2G36580(AT2G36580),AT1G70175(AT1G70175),AT4G26560(CBL7),AT1G70…
GO:0043269	regulation of ion transport	5 of 1012 in the list	39 of 16226 in the genome	1	AT1G62280(SLAH1),AT2G28160(FRU),AT2G24762(GDU4),AT5G20480(EFR),AT5G57685(GDU3)
GO:0051701	interaction with host	5 of 1012 in the list	39 of 16226 in the genome	1	AT3G49120(PRXCB),AT1G61380(SD1-29),AT5G57685(GDU3),AT3G49110(PRXCA),AT4G20910(HEN1)
GO:0042631	cellular response to water deprivation	4 of 1012 in the list	28 of 16226 in the genome	1	AT4G02380(SAG21),AT1G22810(AT1G22810),AT1G16370(OCT6),AT3G28270(AT3G28270)
GO:0010039	response to iron ion	6 of 1012 in the list	51 of 16226 in the genome	1	AT1G21140(AT1G21140),AT4G19690(IRT1),AT4G31940(CYP82C4),AT5G56080(NAS2),AT3G25190(AT3G25190),AT2G28160(FRU)
GO:0010431	seed maturation	6 of 1012 in the list	51 of 16226 in the genome	1	AT5G13200(AT5G13200),AT1G03880(CRU2),AT1G48130(PER1),AT5G45830(DOG1),AT5G44120(CRA1),AT4G28520(CRU3)
GO:0051259	protein oligomerization	6 of 1012 in the list	51 of 16226 in the genome	1	AT1G07400(AT1G07400),AT2G42540(COR15A),AT1G59860(AT1G59860),AT3G28007(SWEET4),AT1G73010(PS2),AT1G48320(DHNAT1)
GO:0051235	maintenance of location	7 of 1012 in the list	63 of 16226 in the genome	1	AT5G61610(AT5G61610),AT3G25190(AT3G25190),AT1G05510(AT1G05510),AT4G25140(OLEO1),AT4G29340(PRF4),AT1G21140(AT1G21140),AT5G40420(OLEO2)
GO:0032502	developmental process	186 of 1012 in the list	2733 of 16226 in the genome	1	AT1G73410(MYB54),AT1G35515(HOS10),AT1G48000(MYB112),AT5G52050(AT5G52050),AT5G50800(SWEET13),AT1G13245(RTFL17),AT2G02850(ARPN),AT3G62270(AT3G62270),AT1G29460(AT1G29460),AT2G43000(NAC042),AT2G31082(CLE7),AT3G54150(AT3G54150),AT4G20910(HEN1),AT1G70170(MMP),AT5G40420(OLEO2),AT1G03880(CRU2),AT3G13730(CYP90D1),AT4G16515(RGF6),AT1G05510(AT1G05510),AT1G55940(CYP708A1),AT1G66580(SAG24),AT3G01730(AT3G01730…
GO:0009403	toxin biosynthetic process	3 of 1012 in the list	18 of 16226 in the genome	1	AT2G43000(NAC042),AT3G26830(PAD3),AT5G43780(APS4)
GO:0055114	oxidation-reduction process	29 of 1012 in the list	363 of 16226 in the genome	1	AT1G12200(FMO),ATCG00730(PETD),AT1G58300(HO4),AT2G07687(AT2G07687),ATMG00590(ORF313),ATMG00990(NAD3),AT2G32720(CB5-B),ATCG00570(PSBF),AT1G19250(FMO1),AT2G37770(ChlAKR),AT4G22755(AT4G22755),AT5G04660(CYP77A4),AT2G02850(ARPN),AT5G35735(AT5G35735),AT5G61290(AT5G61290),AT2G36220(AT2G36220),ATCG00020(PSBA),AT1G54870(AT1G54870),ATCG00600(PETG),ATCG01100(NDHA),ATCG00210(YCF6),AT5G51060(RHD2),AT4G14890(F…
GO:0006022	aminoglycan metabolic process	4 of 1012 in the list	29 of 16226 in the genome	1	AT4G01700(AT4G01700),AT2G43620(AT2G43620),AT2G43570(CHI),AT2G43590(AT2G43590)
GO:0071462	cellular response to water stimulus	4 of 1012 in the list	29 of 16226 in the genome	1	AT3G28270(AT3G28270),AT4G02380(SAG21),AT1G22810(AT1G22810),AT1G16370(OCT6)
GO:0000304	response to singlet oxygen	2 of 1012 in the list	9 of 16226 in the genome	1	AT4G21840(MSRB8),AT3G28580(AT3G28580)
GO:0009772	photosynthetic electron transport in photosystem II	2 of 1012 in the list	9 of 16226 in the genome	1	ATCG00680(PSBB),ATCG00020(PSBA)
GO:0010047	fruit dehiscence	2 of 1012 in the list	9 of 16226 in the genome	1	AT2G41850(PGAZAT),AT3G07970(QRT2)
GO:0010120	camalexin biosynthetic process	2 of 1012 in the list	9 of 16226 in the genome	1	AT2G43000(NAC042),AT3G26830(PAD3)
GO:0010359	regulation of anion channel activity	2 of 1012 in the list	9 of 16226 in the genome	1	AT1G62280(SLAH1),AT5G20480(EFR)
GO:0015918	sterol transport	2 of 1012 in the list	9 of 16226 in the genome	1	AT2G26370(AT2G26370),AT1G45015(AT1G45015)
GO:0032366	intracellular sterol transport	2 of 1012 in the list	9 of 16226 in the genome	1	AT2G26370(AT2G26370),AT1G45015(AT1G45015)
GO:0042372	phylloquinone biosynthetic process	2 of 1012 in the list	9 of 16226 in the genome	1	AT1G48320(DHNAT1),AT1G74710(EDS16)
GO:0042374	phylloquinone metabolic process	2 of 1012 in the list	9 of 16226 in the genome	1	AT1G74710(EDS16),AT1G48320(DHNAT1)
GO:0051262	protein tetramerization	2 of 1012 in the list	9 of 16226 in the genome	1	AT1G48320(DHNAT1),AT1G73010(PS2)
GO:0051553	flavone biosynthetic process	2 of 1012 in the list	9 of 16226 in the genome	1	AT1G06000(AT1G06000),AT4G34135(UGT73B2)
GO:0051555	flavonol biosynthetic process	2 of 1012 in the list	9 of 16226 in the genome	1	AT4G34135(UGT73B2),AT1G06000(AT1G06000)
GO:0052317	camalexin metabolic process	2 of 1012 in the list	9 of 16226 in the genome	1	AT2G43000(NAC042),AT3G26830(PAD3)
GO:0002682	regulation of immune system process	11 of 1012 in the list	116 of 16226 in the genome	1	AT3G49110(PRXCA),AT5G13190(GILP),AT3G26830(PAD3),AT3G49120(PRXCB),AT5G20480(EFR),AT1G61380(SD1-29),AT5G35580(AT5G35580),AT1G19250(FMO1),AT1G02450(NIMIN1),AT5G59895(AT5G59895),AT5G40990(GLIP1)
GO:0006040	amino sugar metabolic process	5 of 1012 in the list	41 of 16226 in the genome	1	AT5G15770(GNA1),AT2G43570(CHI),AT2G43590(AT2G43590),AT4G01700(AT4G01700),AT2G43620(AT2G43620)
GO:0009767	photosynthetic electron transport chain	5 of 1012 in the list	41 of 16226 in the genome	1	ATCG00580(PSBE),ATCG00680(PSBB),ATCG00730(PETD),ATCG00570(PSBF),ATCG00020(PSBA)
GO:0034614	cellular response to reactive oxygen species	5 of 1012 in the list	41 of 16226 in the genome	1	AT2G28160(FRU),AT3G25190(AT3G25190),AT5G56080(NAS2),AT4G19690(IRT1),AT1G21140(AT1G21140)
GO:0000038	very long-chain fatty acid metabolic process	3 of 1012 in the list	19 of 16226 in the genome	1	AT5G23190(CYP86B1),AT4G13840(AT4G13840),AT1G75000(AT1G75000)
GO:0010030	positive regulation of seed germination	3 of 1012 in the list	19 of 16226 in the genome	1	AT5G09530(PELPK1),AT1G18100(E12A11),AT3G22840(ELIP1)
GO:0019253	reductive pentose-phosphate cycle	3 of 1012 in the list	19 of 16226 in the genome	1	AT1G76560(CP12-3),ATCG00490(RBCL),AT2G45290(AT2G45290)
GO:0019685	photosynthesis, dark reaction	3 of 1012 in the list	19 of 16226 in the genome	1	AT2G45290(AT2G45290),AT1G76560(CP12-3),ATCG00490(RBCL)
GO:2000012	regulation of auxin polar transport	3 of 1012 in the list	19 of 16226 in the genome	1	AT5G18010(SAUR19),AT5G64770(RGF9),AT4G16515(RGF6)
GO:1901136	carbohydrate derivative catabolic process	8 of 1012 in the list	78 of 16226 in the genome	1	AT2G43590(AT2G43590),AT3G23810(SAHH2),AT4G01700(AT4G01700),AT2G33070(NSP2),AT2G43570(CHI),AT1G33700(AT1G33700),AT3G14210(ESM1),AT2G43620(AT2G43620)
GO:0010410	hemicellulose metabolic process	9 of 1012 in the list	91 of 16226 in the genome	1	AT2G28110(FRA8),AT3G23730(XTH16),AT1G65310(XTH17),AT5G62220(GT18),AT1G19300(PARVUS),AT4G28850(XTH26),AT3G48580(XTH11),AT5G57550(XTH25),AT4G25810(XTR6)
GO:0015718	monocarboxylic acid transport	4 of 1012 in the list	30 of 16226 in the genome	1	AT5G52050(AT5G52050),AT5G50800(SWEET13),AT2G34390(NIP2%3B1),AT4G25010(SWEET14)
GO:0032880	regulation of protein localization	4 of 1012 in the list	30 of 16226 in the genome	1	AT4G16515(RGF6),AT5G64770(RGF9),AT5G41790(CIP1),AT4G39340(EC1.4)
GO:0016053	organic acid biosynthetic process	35 of 1012 in the list	456 of 16226 in the genome	1	AT5G56080(NAS2),ATCG00500(ACCD),AT3G22400(LOX5),AT3G47340(ASN1),AT3G10340(PAL4),AT1G75000(AT1G75000),AT5G04120(AT5G04120),AT5G07200(GA20OX3),AT3G22740(HMT3),AT2G37040(PAL1),AT3G44300(NIT2),AT3G25770(AOC2),AT1G08630(THA1),AT2G19800(MIOX2),AT1G16410(CYP79F1),AT3G58990(IPMI1),AT2G27820(PD1),AT3G02620(AT3G02620),AT5G11540(GulLO3),AT3G44720(ADT4),AT4G13890(EDA36),AT3G03780(MS2),AT4G13840(AT4G13840),AT…
GO:0046394	carboxylic acid biosynthetic process	35 of 1012 in the list	456 of 16226 in the genome	1	AT3G22400(LOX5),AT3G47340(ASN1),AT3G10340(PAL4),AT5G56080(NAS2),ATCG00500(ACCD),AT2G37040(PAL1),AT3G44300(NIT2),AT1G08630(THA1),AT3G25770(AOC2),AT1G16410(CYP79F1),AT2G19800(MIOX2),AT3G58990(IPMI1),AT1G75000(AT1G75000),AT5G04120(AT5G04120),AT5G07200(GA20OX3),AT3G22740(HMT3),AT3G03780(MS2),AT1G08250(ADT6),AT4G13840(AT4G13840),AT4G34250(KCS16),AT1G22640(MYB3),AT2G27820(PD1),AT3G02620(AT3G02620),AT5G…
GO:0016101	diterpenoid metabolic process	4 of 1012 in the list	31 of 16226 in the genome	1	AT1G80340(GA3OX2),AT1G15550(GA3OX1),AT5G07200(GA20OX3),AT1G68320(MYB62)
GO:0046620	regulation of organ growth	3 of 1012 in the list	20 of 16226 in the genome	1	AT1G29430(AT1G29430),AT1G29440(SAUR63),AT1G29460(AT1G29460)
GO:0009700	indole phytoalexin biosynthetic process	2 of 1012 in the list	10 of 16226 in the genome	1	AT2G43000(NAC042),AT3G26830(PAD3)
GO:0009704	de-etiolation	2 of 1012 in the list	10 of 16226 in the genome	1	AT1G10370(ERD9),AT1G52830(IAA6)
GO:0010413	glucuronoxylan metabolic process	2 of 1012 in the list	10 of 16226 in the genome	1	AT2G28110(FRA8),AT1G19300(PARVUS)
GO:0010417	glucuronoxylan biosynthetic process	2 of 1012 in the list	10 of 16226 in the genome	1	AT2G28110(FRA8),AT1G19300(PARVUS)
GO:0046217	indole phytoalexin metabolic process	2 of 1012 in the list	10 of 16226 in the genome	1	AT2G43000(NAC042),AT3G26830(PAD3)
GO:0051554	flavonol metabolic process	2 of 1012 in the list	10 of 16226 in the genome	1	AT1G06000(AT1G06000),AT4G34135(UGT73B2)
GO:0052314	phytoalexin metabolic process	2 of 1012 in the list	10 of 16226 in the genome	1	AT3G26830(PAD3),AT2G43000(NAC042)
GO:0052315	phytoalexin biosynthetic process	2 of 1012 in the list	10 of 16226 in the genome	1	AT3G26830(PAD3),AT2G43000(NAC042)
GO:0060359	response to ammonium ion	2 of 1012 in the list	10 of 16226 in the genome	1	AT3G50610(AT3G50610),AT5G66815(AT5G66815)
GO:0071421	manganese ion transmembrane transport	2 of 1012 in the list	10 of 16226 in the genome	1	AT1G21140(AT1G21140),AT3G25190(AT3G25190)
GO:1903959	regulation of anion transmembrane transport	2 of 1012 in the list	10 of 16226 in the genome	1	AT1G62280(SLAH1),AT5G20480(EFR)
GO:0070838	divalent metal ion transport	6 of 1012 in the list	55 of 16226 in the genome	1	AT2G29110(GLR2.8),AT2G24710(GLR2.3),AT4G31710(GLR2.4),AT5G59520(ZIP2),AT5G48400(ATGLR1.2),AT5G11210(GLR2.5)
GO:0009409	response to cold	28 of 1012 in the list	358 of 16226 in the genome	1	AT4G14400(ACD6),AT4G02520(GSTF2),AT3G22840(ELIP1),AT4G36930(SPT),AT4G25490(CBF1),AT1G27730(STZ),AT3G50980(XERO1),AT4G11890(ARCK1),AT4G25140(OLEO1),AT1G20440(COR47),AT5G59820(RHL41),AT5G40420(OLEO2),AT5G52310(LTI78),AT5G15970(KIN2),AT1G80820(CCR2),AT3G14210(ESM1),AT4G25380(SAP10),AT4G25470(CBF2),AT4G02380(SAG21),AT3G25770(AOC2),AT5G15960(KIN1),AT1G05260(RCI3),AT1G74710(EDS16),AT4G12470(AZI1),AT2G3…
GO:0051607	defense response to virus	5 of 1012 in the list	44 of 16226 in the genome	1	AT2G26560(PLA2A),AT4G20910(HEN1),AT5G21150(AGO9),AT2G35980(YLS9),AT5G03210(DIP2)
GO:0010224	response to UV-B	7 of 1012 in the list	69 of 16226 in the genome	1	AT4G38620(MYB4),AT1G75040(PR5),AT5G59920(ULI3),AT3G55120(TT5),AT1G66580(SAG24),AT1G51402(AT1G51402),AT5G59820(RHL41)
GO:0006544	glycine metabolic process	3 of 1012 in the list	21 of 16226 in the genome	1	AT1G08630(THA1),AT4G33010(GLDP1),AT4G13890(EDA36)
GO:0009691	cytokinin biosynthetic process	3 of 1012 in the list	21 of 16226 in the genome	1	AT2G35990(LOG2),AT1G67110(CYP735A2),AT5G19040(IPT5)
GO:0009314	response to radiation	47 of 1012 in the list	643 of 16226 in the genome	1	AT5G63600(FLS5),AT1G08650(PPCK1),AT3G22231(PCC1),AT5G15970(KIN2),AT3G47340(ASN1),AT5G59820(RHL41),AT2G19310(AT2G19310),AT2G34430(LHB1B1),AT1G75785(AT1G75785),AT4G38620(MYB4),AT1G66700(PXMT1),AT1G27730(STZ),AT5G59920(ULI3),AT3G55120(TT5),AT1G78600(LZF1),AT3G12145(FLR1),AT2G45050(GATA2),AT3G49110(PRXCA),AT5G07200(GA20OX3),AT1G70800(EHB1),AT2G42280(FBH4),AT2G42540(COR15A),AT5G39860(PRE1),AT4G02380(S…
GO:0009755	hormone-mediated signaling pathway	54 of 1012 in the list	748 of 16226 in the genome	1	AT1G06160(ORA59),AT1G65690(AT1G65690),AT2G14900(AT2G14900),AT4G02520(GSTF2),AT5G45830(DOG1),AT5G14920(AT5G14920),AT1G04370(ERF14),AT3G14370(WAG2),AT1G53940(GLIP2),AT2G01200(IAA32),AT1G68320(MYB62),AT1G15550(GA3OX1),AT2G31230(ERF15),AT5G25160(ZFP3),AT1G80340(GA3OX2),AT5G41790(CIP1),AT1G29460(AT1G29460),AT1G05100(MAPKKK18),AT5G18020(SAUR20),AT2G20880(ERF53),AT5G52020(AT5G52020),AT2G32510(MAPKKK17),…
GO:0006560	proline metabolic process	2 of 1012 in the list	11 of 16226 in the genome	1	AT3G30775(ERD5),AT2G43000(NAC042)
GO:0009554	megasporogenesis	2 of 1012 in the list	11 of 16226 in the genome	1	AT4G37450(AGP18),AT5G21150(AGO9)
GO:0015696	ammonium transport	2 of 1012 in the list	11 of 16226 in the genome	1	AT1G64780(AMT1%3B2),AT3G24300(AMT1%3B3)
GO:0022898	regulation of transmembrane transporter activity	2 of 1012 in the list	11 of 16226 in the genome	1	AT1G62280(SLAH1),AT5G20480(EFR)
GO:0032409	regulation of transporter activity	2 of 1012 in the list	11 of 16226 in the genome	1	AT5G20480(EFR),AT1G62280(SLAH1)
GO:0032412	regulation of ion transmembrane transporter activity	2 of 1012 in the list	11 of 16226 in the genome	1	AT1G62280(SLAH1),AT5G20480(EFR)
GO:0033385	geranylgeranyl diphosphate metabolic process	2 of 1012 in the list	11 of 16226 in the genome	1	AT3G32040(AT3G32040),AT3G29430(AT3G29430)
GO:0033386	geranylgeranyl diphosphate biosynthetic process	2 of 1012 in the list	11 of 16226 in the genome	1	AT3G29430(AT3G29430),AT3G32040(AT3G32040)
GO:0051552	flavone metabolic process	2 of 1012 in the list	11 of 16226 in the genome	1	AT1G06000(AT1G06000),AT4G34135(UGT73B2)
GO:1902456	regulation of stomatal opening	2 of 1012 in the list	11 of 16226 in the genome	1	AT1G05100(MAPKKK18),AT5G22920(AT5G22920)
GO:2000023	regulation of lateral root development	2 of 1012 in the list	11 of 16226 in the genome	1	AT3G50610(AT3G50610),AT1G34670(MYB93)
GO:0072330	monocarboxylic acid biosynthetic process	17 of 1012 in the list	207 of 16226 in the genome	1	AT2G37040(PAL1),AT1G74710(EDS16),AT2G26560(PLA2A),AT3G44300(NIT2),AT3G25770(AOC2),AT5G38020(AT5G38020),AT1G16410(CYP79F1),AT1G75000(AT1G75000),AT5G23190(CYP86B1),AT3G22400(LOX5),AT4G13840(AT4G13840),AT4G34250(KCS16),AT3G47340(ASN1),AT1G22640(MYB3),AT3G10340(PAL4),AT3G02620(AT3G02620),ATCG00500(ACCD)
GO:0002252	immune effector process	6 of 1012 in the list	58 of 16226 in the genome	1	AT5G03210(DIP2),AT2G35980(YLS9),AT5G21150(AGO9),AT2G26560(PLA2A),AT4G20910(HEN1),AT5G40990(GLIP1)
GO:0010383	cell wall polysaccharide metabolic process	10 of 1012 in the list	111 of 16226 in the genome	1	AT5G62220(GT18),AT1G19300(PARVUS),AT4G28850(XTH26),AT3G48580(XTH11),AT5G57550(XTH25),AT4G25810(XTR6),AT2G28110(FRA8),AT3G23730(XTH16),AT1G65310(XTH17),AT3G29810(COBL2)
GO:1900618	regulation of shoot system morphogenesis	3 of 1012 in the list	22 of 16226 in the genome	1	AT3G50610(AT3G50610),AT1G15040(GAT1_2.1),AT5G66816(AT5G66816)
GO:0010043	response to zinc ion	5 of 1012 in the list	46 of 16226 in the genome	1	AT4G25380(SAP10),AT3G07720(AT3G07720),AT1G52760(LysoPL2),AT4G02520(GSTF2),AT5G56080(NAS2)
GO:0034605	cellular response to heat	4 of 1012 in the list	34 of 16226 in the genome	1	AT1G43160(RAP2.6),AT1G76560(CP12-3),AT4G25380(SAP10),AT3G22840(ELIP1)
GO:0015849	organic acid transport	10 of 1012 in the list	112 of 16226 in the genome	1	AT2G24762(GDU4),AT4G00910(AT4G00910),AT2G34390(NIP2%3B1),AT4G25010(SWEET14),AT5G46610(AT5G46610),AT1G21890(UMAMIT19),AT5G50800(SWEET13),AT5G57685(GDU3),AT5G52050(AT5G52050),AT2G39510(UMAMIT14)
GO:0046942	carboxylic acid transport	10 of 1012 in the list	112 of 16226 in the genome	1	AT5G46610(AT5G46610),AT1G21890(UMAMIT19),AT5G50800(SWEET13),AT5G57685(GDU3),AT2G39510(UMAMIT14),AT5G52050(AT5G52050),AT4G00910(AT4G00910),AT4G25010(SWEET14),AT2G34390(NIP2%3B1),AT2G24762(GDU4)
GO:0040007	growth	27 of 1012 in the list	354 of 16226 in the genome	1	AT3G46550(SOS5),AT1G10480(ZFP5),AT5G50800(SWEET13),AT5G39860(PRE1),AT1G69490(NAP),AT5G14870(CNGC18),AT1G03010(AT1G03010),AT1G70170(MMP),AT3G49110(PRXCA),AT2G44080(ARL),AT1G70175(AT1G70175),AT1G67360(AT1G67360),AT5G07200(GA20OX3),AT3G49120(PRXCB),AT1G75785(AT1G75785),AT3G26610(AT3G26610),AT3G01730(AT3G01730),AT1G27730(STZ),AT3G23090(AT3G23090),AT1G70140(FH8),AT4G28110(MYB41),AT5G56080(NAS2),AT4G25…
GO:0048437	floral organ development	17 of 1012 in the list	210 of 16226 in the genome	1	AT3G07970(QRT2),AT2G02850(ARPN),AT5G50570(SPL13A),AT5G50800(SWEET13),AT3G14380(AT3G14380),AT4G20910(HEN1),AT3G15540(IAA19),AT4G25640(DTX35),AT4G36930(SPT),AT1G68480(JAG),AT5G21150(AGO9),AT2G41850(PGAZAT),AT1G29430(AT1G29430),AT3G13730(CYP90D1),AT4G25010(SWEET14),AT1G29440(SAUR63),AT4G24972(TPD1)
GO:0048827	phyllome development	31 of 1012 in the list	413 of 16226 in the genome	1	AT4G37650(SHR),AT1G32450(NRT1.5),AT1G29440(SAUR63),AT2G36120(DOT1),AT4G24972(TPD1),AT4G25010(SWEET14),AT1G64360(AT1G64360),AT5G52310(LTI78),AT2G43570(CHI),AT3G13730(CYP90D1),AT3G14370(WAG2),AT1G29430(AT1G29430),AT2G41850(PGAZAT),AT4G36930(SPT),AT1G68480(JAG),AT2G34010(AT2G34010),AT5G21150(AGO9),AT3G11340(UGT76B1),AT4G25640(DTX35),AT2G42540(COR15A),AT2G43000(NAC042),AT3G15540(IAA19),AT2G32370(HDG3…
GO:0010311	lateral root formation	5 of 1012 in the list	47 of 16226 in the genome	1	AT3G58190(LBD29),AT4G37060(PLP5),AT5G66815(AT5G66815),AT2G18480(AT2G18480),AT3G24300(AMT1%3B3)
GO:0043455	regulation of secondary metabolic process	5 of 1012 in the list	47 of 16226 in the genome	1	AT3G59940(AT3G59940),AT2G44130(AT2G44130),AT1G68320(MYB62),AT4G38620(MYB4),AT1G65690(AT1G65690)
GO:0006828	manganese ion transport	2 of 1012 in the list	12 of 16226 in the genome	1	AT1G21140(AT1G21140),AT3G25190(AT3G25190)
GO:0009051	pentose-phosphate shunt, oxidative branch	2 of 1012 in the list	12 of 16226 in the genome	1	AT5G24410(PGL4),AT5G24420(PGL5)
GO:0009395	phospholipid catabolic process	2 of 1012 in the list	12 of 16226 in the genome	1	AT5G41080(GDPD2),AT3G03530(NPC4)
GO:0009861	jasmonic acid and ethylene-dependent systemic resistance	2 of 1012 in the list	12 of 16226 in the genome	1	AT1G06160(ORA59),AT5G40990(GLIP1)
GO:0032365	intracellular lipid transport	2 of 1012 in the list	12 of 16226 in the genome	1	AT2G26370(AT2G26370),AT1G45015(AT1G45015)
GO:0032973	amino acid export	2 of 1012 in the list	12 of 16226 in the genome	1	AT1G21890(UMAMIT19),AT2G39510(UMAMIT14)
GO:0033383	geranyl diphosphate metabolic process	2 of 1012 in the list	12 of 16226 in the genome	1	AT3G32040(AT3G32040),AT3G29430(AT3G29430)
GO:0033384	geranyl diphosphate biosynthetic process	2 of 1012 in the list	12 of 16226 in the genome	1	AT3G29430(AT3G29430),AT3G32040(AT3G32040)
GO:0045337	farnesyl diphosphate biosynthetic process	2 of 1012 in the list	12 of 16226 in the genome	1	AT3G32040(AT3G32040),AT3G29430(AT3G29430)
GO:0055074	calcium ion homeostasis	2 of 1012 in the list	12 of 16226 in the genome	1	AT5G14870(CNGC18),AT3G47220(PLC9)
GO:2000069	regulation of post-embryonic root development	2 of 1012 in the list	12 of 16226 in the genome	1	AT3G50610(AT3G50610),AT1G34670(MYB93)
GO:0015977	carbon fixation	3 of 1012 in the list	23 of 16226 in the genome	1	AT2G45290(AT2G45290),ATCG00490(RBCL),AT1G76560(CP12-3)
GO:0051273	beta-glucan metabolic process	8 of 1012 in the list	87 of 16226 in the genome	1	AT4G02290(GH9B13),AT3G29810(COBL2),AT4G24000(CSLG2),AT3G12060(TBL1),AT5G36870(GSL09),AT4G23560(GH9B15),AT2G32990(GH9B8),AT4G39000(GH9B17)
GO:0006720	isoprenoid metabolic process	14 of 1012 in the list	170 of 16226 in the genome	1	AT4G15340(PEN1),AT2G44990(CCD7),AT3G32040(AT3G32040),AT5G48010(THAS1),AT3G29430(AT3G29430),AT4G13300(TPS13),AT5G07200(GA20OX3),AT1G68320(MYB62),AT4G13280(TPS12),AT3G32030(AT3G32030),AT1G28100(AT1G28100),AT1G66020(AT1G66020),AT1G80340(GA3OX2),AT1G15550(GA3OX1)
GO:0019725	cellular homeostasis	26 of 1012 in the list	345 of 16226 in the genome	1	AT1G62280(SLAH1),AT3G05920(AT3G05920),AT1G21140(AT1G21140),AT5G52720(AT5G52720),AT1G48130(PER1),AT1G69880(TH8),AT2G47160(BOR1),AT5G41080(GDPD2),AT4G08570(AT4G08570),AT3G25190(AT3G25190),AT5G52750(AT5G52750),AT5G66110(HIPP27),AT5G48290(AT5G48290),AT5G24580(AT5G24580),AT3G21460(AT3G21460),AT3G62270(AT3G62270),AT5G14870(CNGC18),AT5G52670(AT5G52670),AT3G44290(NAC060),AT1G06830(AT1G06830),AT1G03020(AT…
GO:0016126	sterol biosynthetic process	4 of 1012 in the list	36 of 16226 in the genome	1	AT2G28860(CYP710A4),AT2G34490(CYP710A2),AT2G28850(CYP710A3),AT4G22755(AT4G22755)
GO:1900424	regulation of defense response to bacterium	4 of 1012 in the list	36 of 16226 in the genome	1	AT1G51090(AT1G51090),AT4G14400(ACD6),AT4G02380(SAG21),AT4G18760(RLP51)
GO:1905393	plant organ formation	9 of 1012 in the list	102 of 16226 in the genome	1	AT2G18480(AT2G18480),AT4G37060(PLP5),AT2G44990(CCD7),AT4G20910(HEN1),AT3G24300(AMT1%3B3),AT5G66815(AT5G66815),AT3G15170(CUC1),AT1G68480(JAG),AT3G58190(LBD29)
GO:0001763	morphogenesis of a branching structure	3 of 1012 in the list	24 of 16226 in the genome	1	AT3G24300(AMT1%3B3),AT3G15170(CUC1),AT2G44990(CCD7)
GO:0016106	sesquiterpenoid biosynthetic process	3 of 1012 in the list	24 of 16226 in the genome	1	AT4G13280(TPS12),AT2G44990(CCD7),AT4G13300(TPS13)
GO:0030243	cellulose metabolic process	7 of 1012 in the list	75 of 16226 in the genome	1	AT3G12060(TBL1),AT4G02290(GH9B13),AT4G23560(GH9B15),AT4G24000(CSLG2),AT2G32990(GH9B8),AT4G39000(GH9B17),AT3G29810(COBL2)
GO:0042538	hyperosmotic salinity response	5 of 1012 in the list	49 of 16226 in the genome	1	AT2G25090(CIPK16),AT5G59820(RHL41),AT2G43000(NAC042),AT5G52310(LTI78),AT1G05260(RCI3)
GO:0009635	response to herbicide	2 of 1012 in the list	13 of 16226 in the genome	1	AT2G43570(CHI),ATCG00020(PSBA)
GO:0010093	specification of floral organ identity	2 of 1012 in the list	13 of 16226 in the genome	1	AT1G68480(JAG),AT4G20910(HEN1)
GO:0048766	root hair initiation	2 of 1012 in the list	13 of 16226 in the genome	1	AT3G02242(AT3G02242),AT1G10480(ZFP5)
GO:1901605	alpha-amino acid metabolic process	21 of 1012 in the list	275 of 16226 in the genome	1	AT2G43000(NAC042),AT3G30775(ERD5),AT1G66200(GSR2),AT3G22740(HMT3),AT4G12030(BAT5),AT5G04120(AT5G04120),AT3G58990(IPMI1),AT2G37040(PAL1),AT3G23810(SAHH2),AT4G33010(GLDP1),AT1G08630(THA1),AT3G44720(ADT4),AT4G13890(EDA36),AT2G27820(PD1),AT1G15040(GAT1_2.1),AT3G47340(ASN1),AT3G10340(PAL4),AT3G03780(MS2),AT1G08250(ADT6),AT1G03090(MCCA),AT1G65860(AT1G65860)
GO:0048584	positive regulation of response to stimulus	17 of 1012 in the list	217 of 16226 in the genome	1	AT2G20880(ERF53),AT4G18760(RLP51),AT5G59895(AT5G59895),AT4G14400(ACD6),AT1G61380(SD1-29),AT4G11890(ARCK1),AT3G22231(PCC1),AT5G46590(NAC096),AT5G20480(EFR),AT5G40990(GLIP1),AT1G19250(FMO1),AT5G41790(CIP1),AT3G49120(PRXCB),AT1G70800(EHB1),AT1G67360(AT1G67360),AT3G49110(PRXCA),AT1G05100(MAPKKK18)
GO:0010208	pollen wall assembly	4 of 1012 in the list	37 of 16226 in the genome	1	AT3G55090(ABCG16),AT2G39350(ABCG1),AT3G54150(AT3G54150),AT1G62940(ACOS5)
GO:0085029	extracellular matrix assembly	4 of 1012 in the list	37 of 16226 in the genome	1	AT1G62940(ACOS5),AT3G54150(AT3G54150),AT2G39350(ABCG1),AT3G55090(ABCG16)
GO:2000028	regulation of photoperiodism, flowering	5 of 1012 in the list	50 of 16226 in the genome	1	AT1G70175(AT1G70175),AT5G09530(PELPK1),AT4G02380(SAG21),AT3G22231(PCC1),AT1G70170(MMP)
GO:0008643	carbohydrate transport	9 of 1012 in the list	105 of 16226 in the genome	1	AT5G53190(SWEET3),AT5G50800(SWEET13),AT5G50790(SWEET10),AT4G25220(G3Pp2),AT3G05155(AT3G05155),AT1G34580(AT1G34580),AT4G25010(SWEET14),AT2G18480(AT2G18480),AT3G28007(SWEET4)
GO:0000272	polysaccharide catabolic process	14 of 1012 in the list	176 of 16226 in the genome	1	AT4G02290(GH9B13),AT5G55590(QRT1),AT2G43570(CHI),AT3G24230(AT3G24230),AT2G21610(PE11),AT2G43620(AT2G43620),AT5G20860(AT5G20860),AT3G26610(AT3G26610),AT3G07970(QRT2),AT2G43590(AT2G43590),AT2G45220(AT2G45220),AT4G39000(GH9B17),AT4G23560(GH9B15),AT2G32990(GH9B8)
GO:0010927	cellular component assembly involved in morphogenesis	4 of 1012 in the list	38 of 16226 in the genome	1	AT1G62940(ACOS5),AT3G54150(AT3G54150),AT2G39350(ABCG1),AT3G55090(ABCG16)
GO:0043562	cellular response to nitrogen levels	4 of 1012 in the list	38 of 16226 in the genome	1	AT3G50610(AT3G50610),AT5G27420(CNI1),AT5G66815(AT5G66815),AT5G66816(AT5G66816)
GO:0016036	cellular response to phosphate starvation	5 of 1012 in the list	51 of 16226 in the genome	1	AT2G47190(MYB2),AT1G73010(PS2),AT2G02990(RNS1),AT1G23010(LPR1),AT1G68320(MYB62)
GO:0032504	multicellular organism reproduction	12 of 1012 in the list	148 of 16226 in the genome	1	AT4G25010(SWEET14),AT4G25640(DTX35),AT1G19300(PARVUS),AT3G07970(QRT2),AT4G28520(CRU3),AT5G44120(CRA1),AT5G45830(DOG1),AT1G03880(CRU2),AT1G48130(PER1),AT5G50800(SWEET13),AT2G41850(PGAZAT),AT5G13200(AT5G13200)
GO:0006545	glycine biosynthetic process	2 of 1012 in the list	14 of 16226 in the genome	1	AT4G13890(EDA36),AT1G08630(THA1)
GO:0009870	defense response signaling pathway, resistance gene-dependent	2 of 1012 in the list	14 of 16226 in the genome	1	AT1G19250(FMO1),AT5G59895(AT5G59895)
GO:0010204	defense response signaling pathway, resistance gene-independent	2 of 1012 in the list	14 of 16226 in the genome	1	AT1G19250(FMO1),AT5G20480(EFR)
GO:0030026	cellular manganese ion homeostasis	2 of 1012 in the list	14 of 16226 in the genome	1	AT3G25190(AT3G25190),AT1G21140(AT1G21140)
GO:0043090	amino acid import	2 of 1012 in the list	14 of 16226 in the genome	1	AT2G39510(UMAMIT14),AT1G21890(UMAMIT19)
GO:0080144	amino acid homeostasis	2 of 1012 in the list	14 of 16226 in the genome	1	AT1G21890(UMAMIT19),AT2G39510(UMAMIT14)
GO:0090701	specification of plant organ identity	2 of 1012 in the list	14 of 16226 in the genome	1	AT1G68480(JAG),AT4G20910(HEN1)
GO:1901371	regulation of leaf morphogenesis	2 of 1012 in the list	14 of 16226 in the genome	1	AT3G50610(AT3G50610),AT5G66816(AT5G66816)
GO:0019722	calcium-mediated signaling	6 of 1012 in the list	65 of 16226 in the genome	1	AT2G29110(GLR2.8),AT4G31710(GLR2.4),AT2G24710(GLR2.3),AT2G33130(RALFL18),AT5G48400(ATGLR1.2),AT5G11210(GLR2.5)
GO:0006857	oligopeptide transport	3 of 1012 in the list	26 of 16226 in the genome	1	AT3G45710(AT3G45710),AT2G37900(AT2G37900),AT3G45700(AT3G45700)
GO:0052386	cell wall thickening	3 of 1012 in the list	26 of 16226 in the genome	1	AT1G19300(PARVUS),AT5G57220(CYP81F2),AT5G50800(SWEET13)
GO:1905421	regulation of plant organ morphogenesis	3 of 1012 in the list	26 of 16226 in the genome	1	AT5G66816(AT5G66816),AT3G50610(AT3G50610),AT1G79840(GL2)
GO:0000041	transition metal ion transport	5 of 1012 in the list	52 of 16226 in the genome	1	AT1G21140(AT1G21140),AT4G19690(IRT1),AT5G59520(ZIP2),AT3G25190(AT3G25190),AT5G03570(IREG2)
GO:0071446	cellular response to salicylic acid stimulus	5 of 1012 in the list	52 of 16226 in the genome	1	AT3G22231(PCC1),AT5G22570(WRKY38),AT4G14400(ACD6),AT5G01900(WRKY62),AT4G14390(AT4G14390)
GO:0010015	root morphogenesis	17 of 1012 in the list	222 of 16226 in the genome	1	AT3G01730(AT3G01730),AT5G51060(RHD2),AT3G02242(AT3G02242),AT3G58190(LBD29),AT4G12555(AT4G12555),AT3G18485(ILR2),AT3G11260(WOX5),AT1G68320(MYB62),AT1G10480(ZFP5),AT4G12545(AT4G12545),AT5G52050(AT5G52050),AT1G74500(BS1),AT3G24300(AMT1%3B3),AT5G66815(AT5G66815),AT4G37060(PLP5),AT2G18480(AT2G18480),AT4G12550(AIR1)
GO:0009816	defense response to bacterium, incompatible interaction	4 of 1012 in the list	39 of 16226 in the genome	1	AT4G14400(ACD6),AT3G56710(SIB1),AT5G27420(CNI1),AT4G11650(OSM34)
GO:0030198	extracellular matrix organization	5 of 1012 in the list	53 of 16226 in the genome	1	AT3G55090(ABCG16),AT2G39350(ABCG1),AT3G29810(COBL2),AT3G54150(AT3G54150),AT1G62940(ACOS5)
GO:0043062	extracellular structure organization	5 of 1012 in the list	53 of 16226 in the genome	1	AT3G55090(ABCG16),AT2G39350(ABCG1),AT1G62940(ACOS5),AT3G29810(COBL2),AT3G54150(AT3G54150)
GO:0006555	methionine metabolic process	3 of 1012 in the list	27 of 16226 in the genome	1	AT3G23810(SAHH2),AT3G03780(MS2),AT3G22740(HMT3)
GO:0006835	dicarboxylic acid transport	3 of 1012 in the list	27 of 16226 in the genome	1	AT4G00910(AT4G00910),AT5G46610(AT5G46610),AT2G39510(UMAMIT14)
GO:0010162	seed dormancy process	3 of 1012 in the list	27 of 16226 in the genome	1	AT1G48130(PER1),AT5G45830(DOG1),AT5G13200(AT5G13200)
GO:0010928	regulation of auxin mediated signaling pathway	3 of 1012 in the list	27 of 16226 in the genome	1	AT2G44993(AT2G44993),AT1G53940(GLIP2),AT3G62150(ABCB21)
GO:0022611	dormancy process	3 of 1012 in the list	27 of 16226 in the genome	1	AT5G13200(AT5G13200),AT5G45830(DOG1),AT1G48130(PER1)
GO:0030148	sphingolipid biosynthetic process	3 of 1012 in the list	27 of 16226 in the genome	1	AT4G04930(DES-1-LIKE),AT1G75000(AT1G75000),AT1G26200(AT1G26200)
GO:0001505	regulation of neurotransmitter levels	4 of 1012 in the list	40 of 16226 in the genome	1	AT4G13890(EDA36),AT2G39510(UMAMIT14),AT1G08630(THA1),AT4G33010(GLDP1)
GO:0002218	activation of innate immune response	4 of 1012 in the list	40 of 16226 in the genome	1	AT1G19250(FMO1),AT5G20480(EFR),AT5G40990(GLIP1),AT5G59895(AT5G59895)
GO:0002253	activation of immune response	4 of 1012 in the list	40 of 16226 in the genome	1	AT5G20480(EFR),AT1G19250(FMO1),AT5G59895(AT5G59895),AT5G40990(GLIP1)
GO:0009789	positive regulation of abscisic acid-activated signaling pathway	4 of 1012 in the list	40 of 16226 in the genome	1	AT1G70800(EHB1),AT1G05100(MAPKKK18),AT5G41790(CIP1),AT5G46590(NAC096)
GO:1901421	positive regulation of response to alcohol	4 of 1012 in the list	40 of 16226 in the genome	1	AT1G05100(MAPKKK18),AT1G70800(EHB1),AT5G46590(NAC096),AT5G41790(CIP1)
GO:1905959	positive regulation of cellular response to alcohol	4 of 1012 in the list	40 of 16226 in the genome	1	AT5G46590(NAC096),AT5G41790(CIP1),AT1G05100(MAPKKK18),AT1G70800(EHB1)
GO:0022900	electron transport chain	9 of 1012 in the list	109 of 16226 in the genome	1	ATCG00020(PSBA),ATCG00570(PSBF),ATCG00720(PETB),AT4G14890(FdC1),ATCG00680(PSBB),ATCG00580(PSBE),ATCG00730(PETD),ATMG00590(ORF313),AT2G07687(AT2G07687)
GO:0046148	pigment biosynthetic process	9 of 1012 in the list	109 of 16226 in the genome	1	AT1G78600(LZF1),AT1G28100(AT1G28100),AT2G02990(RNS1),AT4G34135(UGT73B2),AT1G06000(AT1G06000),AT3G21560(UGT84A2),AT3G32040(AT3G32040),AT3G29430(AT3G29430),AT2G43000(NAC042)
GO:0009269	response to desiccation	2 of 1012 in the list	15 of 16226 in the genome	1	AT1G05260(RCI3),AT1G48130(PER1)
GO:0034765	regulation of ion transmembrane transport	2 of 1012 in the list	15 of 16226 in the genome	1	AT5G20480(EFR),AT1G62280(SLAH1)
GO:0035384	thioester biosynthetic process	2 of 1012 in the list	15 of 16226 in the genome	1	AT1G62940(ACOS5),ATCG00500(ACCD)
GO:0048354	mucilage biosynthetic process involved in seed coat development	2 of 1012 in the list	15 of 16226 in the genome	1	AT3G29810(COBL2),AT3G46550(SOS5)
GO:0055071	manganese ion homeostasis	2 of 1012 in the list	15 of 16226 in the genome	1	AT1G21140(AT1G21140),AT3G25190(AT3G25190)
GO:0071616	acyl-CoA biosynthetic process	2 of 1012 in the list	15 of 16226 in the genome	1	AT1G62940(ACOS5),ATCG00500(ACCD)
GO:0080027	response to herbivore	2 of 1012 in the list	15 of 16226 in the genome	1	AT1G66700(PXMT1),AT2G14580(PRB1)
GO:0006073	cellular glucan metabolic process	15 of 1012 in the list	196 of 16226 in the genome	1	AT3G29810(COBL2),AT1G65310(XTH17),AT4G24000(CSLG2),AT4G02290(GH9B13),AT3G23730(XTH16),AT4G25810(XTR6),AT3G48580(XTH11),AT5G36870(GSL09),AT4G23560(GH9B15),AT5G57550(XTH25),AT2G32990(GH9B8),AT4G39000(GH9B17),AT4G28850(XTH26),AT5G62220(GT18),AT3G12060(TBL1)
GO:0051049	regulation of transport	10 of 1012 in the list	124 of 16226 in the genome	1	AT5G64770(RGF9),AT5G57685(GDU3),AT4G16515(RGF6),AT1G62280(SLAH1),AT5G18010(SAUR19),AT2G24762(GDU4),AT5G20480(EFR),AT2G28160(FRU),AT5G41790(CIP1),AT2G01900(AT2G01900)
GO:0019932	second-messenger-mediated signaling	6 of 1012 in the list	68 of 16226 in the genome	1	AT5G48400(ATGLR1.2),AT2G33130(RALFL18),AT5G11210(GLR2.5),AT4G31710(GLR2.4),AT2G24710(GLR2.3),AT2G29110(GLR2.8)
GO:0071215	cellular response to abscisic acid stimulus	17 of 1012 in the list	227 of 16226 in the genome	1	AT4G04710(CPK22),AT5G25160(ZFP3),AT3G24650(ABI3),AT4G28520(CRU3),AT5G44120(CRA1),AT1G05100(MAPKKK18),AT1G70800(EHB1),AT2G41230(ORS1),AT1G66600(ABO3),AT5G41790(CIP1),AT2G41231(AT2G41231),AT2G32510(MAPKKK17),AT5G45830(DOG1),AT1G18100(E12A11),AT1G03880(CRU2),AT1G65690(AT1G65690),AT3G22231(PCC1)
GO:0097306	cellular response to alcohol	17 of 1012 in the list	227 of 16226 in the genome	1	AT3G22231(PCC1),AT2G32510(MAPKKK17),AT5G45830(DOG1),AT1G18100(E12A11),AT1G03880(CRU2),AT2G41231(AT2G41231),AT1G65690(AT1G65690),AT1G70800(EHB1),AT2G41230(ORS1),AT1G05100(MAPKKK18),AT5G41790(CIP1),AT1G66600(ABO3),AT5G25160(ZFP3),AT4G04710(CPK22),AT3G24650(ABI3),AT4G28520(CRU3),AT5G44120(CRA1)
GO:0002833	positive regulation of response to biotic stimulus	3 of 1012 in the list	28 of 16226 in the genome	1	AT3G22231(PCC1),AT4G18760(RLP51),AT4G14400(ACD6)
GO:1900150	regulation of defense response to fungus	3 of 1012 in the list	28 of 16226 in the genome	1	AT4G02380(SAG21),AT4G14400(ACD6),AT3G22231(PCC1)
GO:0009308	amine metabolic process	9 of 1012 in the list	111 of 16226 in the genome	1	AT2G35990(LOG2),AT5G56080(NAS2),AT5G56970(CKX3),AT5G19040(IPT5),AT4G29740(CKX4),AT1G31710(AT1G31710),AT5G21482(CKX7),AT4G12270(AT4G12270),AT1G67110(CYP735A2)
GO:0048609	multicellular organismal reproductive process	11 of 1012 in the list	140 of 16226 in the genome	1	AT4G25640(DTX35),AT4G25010(SWEET14),AT5G50800(SWEET13),AT2G41850(PGAZAT),AT5G13200(AT5G13200),AT5G45830(DOG1),AT1G03880(CRU2),AT1G48130(PER1),AT5G44120(CRA1),AT4G28520(CRU3),AT3G07970(QRT2)
GO:0000096	sulfur amino acid metabolic process	5 of 1012 in the list	55 of 16226 in the genome	1	AT3G22740(HMT3),AT4G12030(BAT5),AT1G65860(AT1G65860),AT3G03780(MS2),AT3G23810(SAHH2)
GO:0042435	indole-containing compound biosynthetic process	5 of 1012 in the list	55 of 16226 in the genome	1	AT2G43000(NAC042),AT1G16410(CYP79F1),AT3G26830(PAD3),AT3G44300(NIT2),AT5G57220(CYP81F2)
GO:0002831	regulation of response to biotic stimulus	7 of 1012 in the list	83 of 16226 in the genome	1	AT1G51090(AT1G51090),AT1G02450(NIMIN1),AT3G26830(PAD3),AT4G02380(SAG21),AT4G18760(RLP51),AT4G14400(ACD6),AT3G22231(PCC1)
GO:0006880	intracellular sequestering of iron ion	2 of 1012 in the list	16 of 16226 in the genome	1	AT3G25190(AT3G25190),AT1G21140(AT1G21140)
GO:0015695	organic cation transport	2 of 1012 in the list	16 of 16226 in the genome	1	AT1G64780(AMT1%3B2),AT3G24300(AMT1%3B3)
GO:0097577	sequestering of iron ion	2 of 1012 in the list	16 of 16226 in the genome	1	AT3G25190(AT3G25190),AT1G21140(AT1G21140)
GO:1903827	regulation of cellular protein localization	2 of 1012 in the list	16 of 16226 in the genome	1	AT4G39340(EC1.4),AT5G41790(CIP1)
GO:0048583	regulation of response to stimulus	42 of 1012 in the list	608 of 16226 in the genome	1	AT1G19250(FMO1),AT4G02380(SAG21),AT5G40990(GLIP1),AT1G10370(ERD9),AT3G49110(PRXCA),AT5G09530(PELPK1),AT1G70700(TIFY7),AT1G67360(AT1G67360),AT3G26830(PAD3),AT1G70800(EHB1),AT2G41231(AT2G41231),AT2G40750(WRKY54),AT4G17680(AT4G17680),AT1G02450(NIMIN1),AT4G18760(RLP51),AT2G20880(ERF53),AT4G14390(AT4G14390),AT3G22231(PCC1),AT5G35580(AT5G35580),AT5G52050(AT5G52050),AT5G25160(ZFP3),AT1G74710(EDS16),AT1G…
GO:0009753	response to jasmonic acid	15 of 1012 in the list	200 of 16226 in the genome	1	AT1G70170(MMP),AT1G53940(GLIP2),AT3G09940(MDHAR),AT4G12030(BAT5),AT2G24850(TAT3),AT1G43160(RAP2.6),AT1G70700(TIFY7),AT4G20860(AT4G20860),AT1G70175(AT1G70175),AT3G50480(HR4),AT1G06160(ORA59),AT1G79180(MYB63),AT4G38620(MYB4),AT5G24770(VSP2),AT2G14580(PRB1)
GO:0044042	glucan metabolic process	15 of 1012 in the list	200 of 16226 in the genome	1	AT4G25810(XTR6),AT4G23560(GH9B15),AT4G39000(GH9B17),AT2G32990(GH9B8),AT5G57550(XTH25),AT5G36870(GSL09),AT3G48580(XTH11),AT4G28850(XTH26),AT3G12060(TBL1),AT5G62220(GT18),AT1G65310(XTH17),AT3G29810(COBL2),AT4G24000(CSLG2),AT3G23730(XTH16),AT4G02290(GH9B13)
GO:0009914	hormone transport	7 of 1012 in the list	84 of 16226 in the genome	1	AT4G25010(SWEET14),AT3G62150(ABCB21),AT1G29460(AT1G29460),AT3G14370(WAG2),AT1G29440(SAUR63),AT1G29430(AT1G29430),AT5G50800(SWEET13)
GO:0044403	symbiosis, encompassing mutualism through parasitism	7 of 1012 in the list	84 of 16226 in the genome	1	AT4G20910(HEN1),AT1G13230(AT1G13230),AT3G04370(PDLP4),AT5G57685(GDU3),AT3G49110(PRXCA),AT1G61380(SD1-29),AT3G49120(PRXCB)
GO:0016052	carbohydrate catabolic process	19 of 1012 in the list	260 of 16226 in the genome	1	AT2G43590(AT2G43590),AT3G07970(QRT2),AT4G23560(GH9B15),AT2G32990(GH9B8),AT2G19800(MIOX2),AT2G45220(AT2G45220),AT4G02290(GH9B13),AT2G36460(FBA6),AT3G01260(AT3G01260),AT2G21610(PE11),AT2G43620(AT2G43620),AT3G26610(AT3G26610),AT4G39000(GH9B17),AT3G57520(SIP2),AT5G56630(PFK7),AT2G43570(CHI),AT5G55590(QRT1),AT5G20860(AT5G20860),AT3G24230(AT3G24230)
GO:0002239	response to oomycetes	4 of 1012 in the list	43 of 16226 in the genome	1	AT3G16530(AT3G16530),AT5G24660(LSU2),AT3G16525(AT3G16525),AT5G24530(DMR6)
GO:0046364	monosaccharide biosynthetic process	4 of 1012 in the list	43 of 16226 in the genome	1	AT2G19800(MIOX2),AT2G36460(FBA6),AT5G11540(GulLO3),AT5G65690(PCK2)
GO:0016054	organic acid catabolic process	9 of 1012 in the list	114 of 16226 in the genome	1	AT3G47340(ASN1),AT3G10340(PAL4),AT1G03090(MCCA),AT5G24530(DMR6),AT1G08630(THA1),AT2G37040(PAL1),AT4G33010(GLDP1),AT3G23810(SAHH2),AT3G30775(ERD5)
GO:0046395	carboxylic acid catabolic process	9 of 1012 in the list	114 of 16226 in the genome	1	AT3G47340(ASN1),AT3G10340(PAL4),AT1G03090(MCCA),AT5G24530(DMR6),AT1G08630(THA1),AT2G37040(PAL1),AT3G23810(SAHH2),AT4G33010(GLDP1),AT3G30775(ERD5)
GO:0009066	aspartate family amino acid metabolic process	5 of 1012 in the list	57 of 16226 in the genome	1	AT3G47340(ASN1),AT3G22740(HMT3),AT3G23810(SAHH2),AT3G03780(MS2),AT1G08630(THA1)
GO:0009074	aromatic amino acid family catabolic process	2 of 1012 in the list	17 of 16226 in the genome	1	AT3G10340(PAL4),AT2G37040(PAL1)
GO:0009684	indoleacetic acid biosynthetic process	2 of 1012 in the list	17 of 16226 in the genome	1	AT3G44300(NIT2),AT1G16410(CYP79F1)
GO:0009692	ethylene metabolic process	2 of 1012 in the list	17 of 16226 in the genome	1	AT1G12010(AT1G12010),AT4G26200(ACS7)
GO:0009693	ethylene biosynthetic process	2 of 1012 in the list	17 of 16226 in the genome	1	AT1G12010(AT1G12010),AT4G26200(ACS7)
GO:0019852	L-ascorbic acid metabolic process	2 of 1012 in the list	17 of 16226 in the genome	1	AT2G19800(MIOX2),AT5G11540(GulLO3)
GO:0019853	L-ascorbic acid biosynthetic process	2 of 1012 in the list	17 of 16226 in the genome	1	AT5G11540(GulLO3),AT2G19800(MIOX2)
GO:0034762	regulation of transmembrane transport	2 of 1012 in the list	17 of 16226 in the genome	1	AT1G62280(SLAH1),AT5G20480(EFR)
GO:0043449	cellular alkene metabolic process	2 of 1012 in the list	17 of 16226 in the genome	1	AT1G12010(AT1G12010),AT4G26200(ACS7)
GO:0043450	alkene biosynthetic process	2 of 1012 in the list	17 of 16226 in the genome	1	AT4G26200(ACS7),AT1G12010(AT1G12010)
GO:0051238	sequestering of metal ion	2 of 1012 in the list	17 of 16226 in the genome	1	AT3G25190(AT3G25190),AT1G21140(AT1G21140)
GO:1900673	olefin metabolic process	2 of 1012 in the list	17 of 16226 in the genome	1	AT4G26200(ACS7),AT1G12010(AT1G12010)
GO:1900674	olefin biosynthetic process	2 of 1012 in the list	17 of 16226 in the genome	1	AT4G26200(ACS7),AT1G12010(AT1G12010)
GO:0006995	cellular response to nitrogen starvation	3 of 1012 in the list	30 of 16226 in the genome	1	AT5G66816(AT5G66816),AT5G66815(AT5G66815),AT3G50610(AT3G50610)
GO:0009863	salicylic acid mediated signaling pathway	3 of 1012 in the list	30 of 16226 in the genome	1	AT3G22231(PCC1),AT5G22570(WRKY38),AT5G01900(WRKY62)
GO:0006520	cellular amino acid metabolic process	28 of 1012 in the list	400 of 16226 in the genome	1	AT2G24850(TAT3),AT4G12030(BAT5),AT5G04120(AT5G04120),AT2G43000(NAC042),AT2G43840(UGT74F1),AT3G30775(ERD5),AT1G44180(AT1G44180),AT1G66200(GSR2),AT3G22740(HMT3),AT2G37040(PAL1),AT3G23810(SAHH2),AT4G33010(GLDP1),AT1G08630(THA1),AT3G58990(IPMI1),AT5G49040(AT5G49040),AT2G27820(PD1),AT1G15040(GAT1_2.1),AT4G28410(AT4G28410),AT3G44720(ADT4),AT4G13890(EDA36),AT3G19710(BCAT4),AT4G28420(AT4G28420),AT3G03780…
GO:0019752	carboxylic acid metabolic process	61 of 1012 in the list	910 of 16226 in the genome	1	AT3G22740(HMT3),AT3G30775(ERD5),AT2G43840(UGT74F1),AT5G07200(GA20OX3),AT5G04120(AT5G04120),AT1G75000(AT1G75000),AT2G36460(FBA6),AT3G58990(IPMI1),AT1G16410(CYP79F1),AT2G19800(MIOX2),AT1G08630(THA1),AT5G24530(DMR6),AT3G25770(AOC2),AT5G04660(CYP77A4),AT3G44300(NIT2),AT2G37040(PAL1),ATCG00500(ACCD),AT1G65890(AAE12),AT5G56630(PFK7),AT1G15040(GAT1_2.1),AT5G56080(NAS2),AT5G63560(FACT),AT3G10340(PAL4),AT…
GO:0006972	hyperosmotic response	5 of 1012 in the list	58 of 16226 in the genome	1	AT2G43000(NAC042),AT5G59820(RHL41),AT2G25090(CIPK16),AT1G05260(RCI3),AT5G52310(LTI78)
GO:0071695	anatomical structure maturation	11 of 1012 in the list	145 of 16226 in the genome	1	AT1G03880(CRU2),AT1G48130(PER1),AT5G45830(DOG1),AT5G13200(AT5G13200),AT1G69490(NAP),AT3G02242(AT3G02242),AT1G10480(ZFP5),AT3G01730(AT3G01730),AT5G44120(CRA1),AT4G28520(CRU3),AT4G26200(ACS7)
GO:0098655	cation transmembrane transport	9 of 1012 in the list	116 of 16226 in the genome	1	ATCG00130(ATPF),AT3G25190(AT3G25190),AT5G03570(IREG2),AT1G16820(AT1G16820),AT4G13420(HAK5),ATCG00120(ATPA),ATCG00140(ATPH),AT1G21140(AT1G21140),AT1G64780(AMT1%3B2)
GO:0032101	regulation of response to external stimulus	7 of 1012 in the list	87 of 16226 in the genome	1	AT1G51090(AT1G51090),AT1G02450(NIMIN1),AT3G26830(PAD3),AT3G22231(PCC1),AT4G18760(RLP51),AT4G02380(SAG21),AT4G14400(ACD6)
GO:0009072	aromatic amino acid family metabolic process	6 of 1012 in the list	73 of 16226 in the genome	1	AT3G44720(ADT4),AT2G43840(UGT74F1),AT3G10340(PAL4),AT2G37040(PAL1),AT2G27820(PD1),AT1G08250(ADT6)
GO:0090698	post-embryonic plant morphogenesis	13 of 1012 in the list	176 of 16226 in the genome	1	AT3G18485(ILR2),AT2G36120(DOT1),AT4G12550(AIR1),AT2G18480(AT2G18480),AT4G37060(PLP5),AT5G58500(LSH5),AT4G20910(HEN1),AT3G24300(AMT1%3B3),AT4G12555(AT4G12555),AT5G66815(AT5G66815),AT1G68480(JAG),AT4G12545(AT4G12545),AT3G58190(LBD29)
GO:0032103	positive regulation of response to external stimulus	3 of 1012 in the list	31 of 16226 in the genome	1	AT3G22231(PCC1),AT4G14400(ACD6),AT4G18760(RLP51)
GO:0046323	glucose import	3 of 1012 in the list	31 of 16226 in the genome	1	AT2G18480(AT2G18480),AT1G34580(AT1G34580),AT3G05155(AT3G05155)
GO:0007275	multicellular organism development	148 of 1012 in the list	2279 of 16226 in the genome	1	AT1G29860(WRKY71),AT1G69490(NAP),AT1G10370(ERD9),AT2G35980(YLS9),AT3G63088(RTFL14),AT4G26200(ACS7),AT1G52030(MBP2),AT5G09520(PELPK2),AT2G44990(CCD7),AT3G12830(AT3G12830),AT1G18835(MIF3),AT1G62940(ACOS5),AT2G22860(PSK2),AT1G66700(PXMT1),AT1G68480(JAG),AT5G56080(NAS2),AT4G25010(SWEET14),AT3G24300(AMT1%3B3),AT4G25640(DTX35),AT3G49780(PSK4),AT4G37060(PLP5),AT2G39350(ABCG1),AT5G45830(DOG1),AT1G74450(A…
GO:0006665	sphingolipid metabolic process	4 of 1012 in the list	45 of 16226 in the genome	1	AT1G33700(AT1G33700),AT4G04930(DES-1-LIKE),AT1G75000(AT1G75000),AT1G26200(AT1G26200)
GO:0009683	indoleacetic acid metabolic process	2 of 1012 in the list	18 of 16226 in the genome	1	AT3G44300(NIT2),AT1G16410(CYP79F1)
GO:0034644	cellular response to UV	2 of 1012 in the list	18 of 16226 in the genome	1	AT3G22840(ELIP1),AT3G22231(PCC1)
GO:0050777	negative regulation of immune response	2 of 1012 in the list	18 of 16226 in the genome	1	AT5G35580(AT5G35580),AT5G13190(GILP)
GO:1905156	negative regulation of photosynthesis	2 of 1012 in the list	18 of 16226 in the genome	1	AT1G76560(CP12-3),AT3G50820(PSBO2)
GO:0009741	response to brassinosteroid	8 of 1012 in the list	103 of 16226 in the genome	1	AT5G66815(AT5G66815),AT5G39860(PRE1),AT2G41231(AT2G41231),AT1G74500(BS1),AT1G75750(GASA1),AT2G41230(ORS1),AT2G44080(ARL),AT5G26230(MAKR1)
GO:0048544	recognition of pollen	6 of 1012 in the list	74 of 16226 in the genome	1	AT4G21380(RK3),AT1G61380(SD1-29),AT1G61550(AT1G61550),AT4G27300(AT4G27300),AT1G11300(AT1G11300),AT1G61390(AT1G61390)
GO:0042440	pigment metabolic process	10 of 1012 in the list	133 of 16226 in the genome	1	AT1G28100(AT1G28100),AT2G02990(RNS1),AT1G78600(LZF1),AT3G29430(AT3G29430),AT2G43000(NAC042),AT1G06000(AT1G06000),AT3G21560(UGT84A2),AT1G58300(HO4),AT4G34135(UGT73B2),AT3G32040(AT3G32040)
GO:0010193	response to ozone	3 of 1012 in the list	32 of 16226 in the genome	1	AT5G24110(WRKY30),AT1G51402(AT1G51402),AT4G11170(AT4G11170)
GO:0015758	glucose transport	3 of 1012 in the list	32 of 16226 in the genome	1	AT3G05155(AT3G05155),AT1G34580(AT1G34580),AT2G18480(AT2G18480)
GO:0016109	tetraterpenoid biosynthetic process	3 of 1012 in the list	32 of 16226 in the genome	1	AT3G32040(AT3G32040),AT3G29430(AT3G29430),AT1G28100(AT1G28100)
GO:0016117	carotenoid biosynthetic process	3 of 1012 in the list	32 of 16226 in the genome	1	AT1G28100(AT1G28100),AT3G29430(AT3G29430),AT3G32040(AT3G32040)
GO:0043902	positive regulation of multi-organism process	3 of 1012 in the list	32 of 16226 in the genome	1	AT3G22231(PCC1),AT4G18760(RLP51),AT4G14400(ACD6)
GO:0048869	cellular developmental process	58 of 1012 in the list	874 of 16226 in the genome	1	AT1G03010(AT1G03010),AT5G14870(CNGC18),AT1G79840(GL2),AT5G39860(PRE1),AT1G34670(MYB93),AT3G24310(MYB305),AT1G10480(ZFP5),AT2G31081(CLE4),AT4G33450(MYB69),AT1G26600(CLE9),AT3G55090(ABCG16),AT5G07200(GA20OX3),AT3G49110(PRXCA),AT1G05065(CLE20),AT2G45050(GATA2),AT3G02940(MYB107),AT1G62940(ACOS5),AT2G22860(PSK2),AT5G64770(RGF9),AT4G17785(MYB39),AT3G30210(MYB121),AT5G51060(RHD2),AT1G75785(AT1G75785),AT…
GO:0006094	gluconeogenesis	2 of 1012 in the list	19 of 16226 in the genome	1	AT5G65690(PCK2),AT2G36460(FBA6)
GO:0006551	leucine metabolic process	2 of 1012 in the list	19 of 16226 in the genome	1	AT3G58990(IPMI1),AT1G03090(MCCA)
GO:0008356	asymmetric cell division	2 of 1012 in the list	19 of 16226 in the genome	1	AT4G37650(SHR),AT2G01200(IAA32)
GO:0010112	regulation of systemic acquired resistance	2 of 1012 in the list	19 of 16226 in the genome	1	AT1G02450(NIMIN1),AT3G26830(PAD3)
GO:0015743	malate transport	2 of 1012 in the list	19 of 16226 in the genome	1	AT5G46610(AT5G46610),AT4G00910(AT4G00910)
GO:0010286	heat acclimation	4 of 1012 in the list	47 of 16226 in the genome	1	AT2G42540(COR15A),AT1G20440(COR47),AT3G47220(PLC9),AT4G21320(HSA32)
GO:0035428	hexose transmembrane transport	3 of 1012 in the list	33 of 16226 in the genome	1	AT2G18480(AT2G18480),AT1G34580(AT1G34580),AT3G05155(AT3G05155)
GO:0071472	cellular response to salt stress	3 of 1012 in the list	33 of 16226 in the genome	1	AT4G25380(SAP10),AT2G01900(AT2G01900),AT1G16370(OCT6)
GO:1905950	monosaccharide transmembrane transport	3 of 1012 in the list	33 of 16226 in the genome	1	AT2G18480(AT2G18480),AT1G34580(AT1G34580),AT3G05155(AT3G05155)
GO:0098660	inorganic ion transmembrane transport	9 of 1012 in the list	121 of 16226 in the genome	1	ATCG00140(ATPH),AT1G21140(AT1G21140),ATCG00120(ATPA),AT1G16820(AT1G16820),AT4G13420(HAK5),AT3G45700(AT3G45700),AT3G25190(AT3G25190),AT5G03570(IREG2),ATCG00130(ATPF)
GO:0009266	response to temperature stimulus	35 of 1012 in the list	520 of 16226 in the genome	1	AT1G07400(AT1G07400),AT2G37770(ChlAKR),AT1G59860(AT1G59860),AT5G15960(KIN1),AT1G74710(EDS16),AT4G25380(SAP10),AT1G76560(CP12-3),AT3G14210(ESM1),AT4G25470(CBF2),AT5G52310(LTI78),AT4G11890(ARCK1),AT3G47220(PLC9),AT1G20440(COR47),AT5G40420(OLEO2),AT4G02520(GSTF2),AT4G14400(ACD6),AT3G22840(ELIP1),AT4G36930(SPT),AT1G09560(GLP5),AT1G09090(RBOHB),AT2G42540(COR15A),AT1G43160(RAP2.6),AT4G21320(HSA32),AT4G…
GO:0042546	cell wall biogenesis	14 of 1012 in the list	197 of 16226 in the genome	1	AT4G24000(CSLG2),AT5G60490(FLA12),AT1G65310(XTH17),AT1G17950(MYB52),AT3G29810(COBL2),AT4G17220(MAP70-5),AT2G28110(FRA8),AT3G23730(XTH16),AT3G48580(XTH11),AT5G57550(XTH25),AT1G01200(RABA3),AT4G25810(XTR6),AT1G19300(PARVUS),AT4G28850(XTH26)
GO:0048646	anatomical structure formation involved in morphogenesis	13 of 1012 in the list	182 of 16226 in the genome	1	AT2G39350(ABCG1),AT4G37060(PLP5),AT4G20910(HEN1),AT2G44990(CCD7),AT3G54150(AT3G54150),AT2G18480(AT2G18480),AT3G55090(ABCG16),AT1G68480(JAG),AT3G58190(LBD29),AT3G24300(AMT1%3B3),AT5G66815(AT5G66815),AT1G62940(ACOS5),AT3G15170(CUC1)
GO:0008037	cell recognition	6 of 1012 in the list	77 of 16226 in the genome	1	AT4G21380(RK3),AT1G61380(SD1-29),AT1G61550(AT1G61550),AT1G61390(AT1G61390),AT4G27300(AT4G27300),AT1G11300(AT1G11300)
GO:0098662	inorganic cation transmembrane transport	8 of 1012 in the list	107 of 16226 in the genome	1	ATCG00130(ATPF),AT3G25190(AT3G25190),AT5G03570(IREG2),AT1G16820(AT1G16820),AT4G13420(HAK5),ATCG00120(ATPA),ATCG00140(ATPH),AT1G21140(AT1G21140)
GO:0032787	monocarboxylic acid metabolic process	28 of 1012 in the list	414 of 16226 in the genome	1	AT1G65880(BZO1),AT5G04660(CYP77A4),AT2G23620(MES1),AT3G44300(NIT2),AT5G24530(DMR6),AT3G25770(AOC2),AT2G37040(PAL1),AT2G26560(PLA2A),AT1G74710(EDS16),AT1G16410(CYP79F1),AT5G38020(AT5G38020),AT1G75000(AT1G75000),AT2G36460(FBA6),AT5G23190(CYP86B1),AT2G43840(UGT74F1),AT4G13840(AT4G13840),AT4G34250(KCS16),AT3G22400(LOX5),AT2G23590(MES8),AT5G58860(CYP86A1),AT3G47340(ASN1),AT1G22640(MYB3),AT3G10340(PAL4…
GO:0009069	serine family amino acid metabolic process	5 of 1012 in the list	63 of 16226 in the genome	1	AT4G33010(GLDP1),AT3G23810(SAHH2),AT1G08630(THA1),AT5G04120(AT5G04120),AT4G13890(EDA36)
GO:0006541	glutamine metabolic process	3 of 1012 in the list	34 of 16226 in the genome	1	AT1G15040(GAT1_2.1),AT1G66200(GSR2),AT3G47340(ASN1)
GO:0006714	sesquiterpenoid metabolic process	3 of 1012 in the list	34 of 16226 in the genome	1	AT4G13280(TPS12),AT2G44990(CCD7),AT4G13300(TPS13)
GO:0006760	folic acid-containing compound metabolic process	3 of 1012 in the list	34 of 16226 in the genome	1	AT1G78660(GGH1),AT1G74710(EDS16),AT4G13890(EDA36)
GO:0008645	hexose transport	3 of 1012 in the list	34 of 16226 in the genome	1	AT1G34580(AT1G34580),AT3G05155(AT3G05155),AT2G18480(AT2G18480)
GO:0009838	abscission	3 of 1012 in the list	34 of 16226 in the genome	1	AT3G14380(AT3G14380),AT2G41850(PGAZAT),AT3G07970(QRT2)
GO:0034219	carbohydrate transmembrane transport	3 of 1012 in the list	34 of 16226 in the genome	1	AT2G18480(AT2G18480),AT1G34580(AT1G34580),AT3G05155(AT3G05155)
GO:0042133	neurotransmitter metabolic process	3 of 1012 in the list	34 of 16226 in the genome	1	AT4G33010(GLDP1),AT1G08630(THA1),AT4G13890(EDA36)
GO:0002683	negative regulation of immune system process	2 of 1012 in the list	20 of 16226 in the genome	1	AT5G13190(GILP),AT5G35580(AT5G35580)
GO:0016049	cell growth	20 of 1012 in the list	291 of 16226 in the genome	1	AT3G23090(AT3G23090),AT3G01730(AT3G01730),AT3G26610(AT3G26610),AT1G75785(AT1G75785),AT1G75750(GASA1),AT1G53690(AT1G53690),AT3G29810(COBL2),AT5G56080(NAS2),AT4G28110(MYB41),AT1G70140(FH8),AT1G03010(AT1G03010),AT5G14870(CNGC18),AT1G69490(NAP),AT5G39860(PRE1),AT1G10480(ZFP5),AT3G46550(SOS5),AT3G49120(PRXCB),AT5G07200(GA20OX3),AT3G49110(PRXCA),AT2G44080(ARL)
GO:0009875	pollen-pistil interaction	6 of 1012 in the list	78 of 16226 in the genome	1	AT1G61390(AT1G61390),AT1G11300(AT1G11300),AT4G27300(AT4G27300),AT1G61380(SD1-29),AT1G61550(AT1G61550),AT4G21380(RK3)
GO:0010029	regulation of seed germination	6 of 1012 in the list	78 of 16226 in the genome	1	AT4G36930(SPT),AT3G22840(ELIP1),AT1G66700(PXMT1),AT5G09530(PELPK1),AT1G18100(E12A11),AT5G13200(AT5G13200)
GO:0032879	regulation of localization	11 of 1012 in the list	154 of 16226 in the genome	1	AT5G41790(CIP1),AT2G01900(AT2G01900),AT2G28160(FRU),AT5G20480(EFR),AT2G24762(GDU4),AT5G18010(SAUR19),AT1G62280(SLAH1),AT4G39340(EC1.4),AT4G16515(RGF6),AT5G64770(RGF9),AT5G57685(GDU3)
GO:0009926	auxin polar transport	5 of 1012 in the list	64 of 16226 in the genome	1	AT1G29460(AT1G29460),AT3G14370(WAG2),AT1G29440(SAUR63),AT1G29430(AT1G29430),AT3G62150(ABCB21)
GO:0048364	root development	28 of 1012 in the list	417 of 16226 in the genome	1	AT5G48010(THAS1),AT3G18485(ILR2),AT1G08090(NRT2:1),AT3G11260(WOX5),AT5G66816(AT5G66816),AT5G64770(RGF9),AT3G15170(CUC1),AT4G16515(RGF6),AT4G12555(AT4G12555),AT3G01730(AT3G01730),AT5G51060(RHD2),AT3G02242(AT3G02242),AT3G58190(LBD29),AT2G18480(AT2G18480),AT4G12550(AIR1),AT3G50610(AT3G50610),AT4G37060(PLP5),AT1G74500(BS1),AT5G52050(AT5G52050),AT3G24300(AMT1%3B3),AT5G66815(AT5G66815),AT1G68320(MYB62)…
GO:0007267	cell-cell signaling	6 of 1012 in the list	79 of 16226 in the genome	1	AT2G31081(CLE4),AT1G26600(CLE9),AT1G05065(CLE20),AT2G31082(CLE7),AT1G63245(CLE14),AT2G33130(RALFL18)
GO:0009644	response to high light intensity	6 of 1012 in the list	79 of 16226 in the genome	1	AT3G22840(ELIP1),AT1G07610(MT1C),AT3G50820(PSBO2),AT1G27730(STZ),AT2G42540(COR15A),AT2G19310(AT2G19310)
GO:0006730	one-carbon metabolic process	3 of 1012 in the list	35 of 16226 in the genome	1	AT4G13890(EDA36),AT3G23810(SAHH2),AT2G28210(ACA2)
GO:0015749	monosaccharide transport	3 of 1012 in the list	35 of 16226 in the genome	1	AT3G05155(AT3G05155),AT1G34580(AT1G34580),AT2G18480(AT2G18480)
GO:0051260	protein homooligomerization	3 of 1012 in the list	35 of 16226 in the genome	1	AT1G48320(DHNAT1),AT3G28007(SWEET4),AT2G42540(COR15A)
GO:0015711	organic anion transport	10 of 1012 in the list	140 of 16226 in the genome	1	AT2G24762(GDU4),AT4G25010(SWEET14),AT2G34390(NIP2%3B1),AT4G00910(AT4G00910),AT5G57685(GDU3),AT2G39510(UMAMIT14),AT5G52050(AT5G52050),AT5G46610(AT5G46610),AT1G21890(UMAMIT19),AT5G50800(SWEET13)
GO:0022622	root system development	28 of 1012 in the list	419 of 16226 in the genome	1	AT3G18485(ILR2),AT5G48010(THAS1),AT1G08090(NRT2:1),AT3G11260(WOX5),AT5G66816(AT5G66816),AT5G64770(RGF9),AT4G16515(RGF6),AT4G12555(AT4G12555),AT3G15170(CUC1),AT5G51060(RHD2),AT3G01730(AT3G01730),AT3G58190(LBD29),AT3G02242(AT3G02242),AT4G12550(AIR1),AT2G18480(AT2G18480),AT3G50610(AT3G50610),AT4G37060(PLP5),AT3G24300(AMT1%3B3),AT1G74500(BS1),AT5G52050(AT5G52050),AT5G66815(AT5G66815),AT4G02380(SAG21)…
GO:0009593	detection of chemical stimulus	2 of 1012 in the list	21 of 16226 in the genome	1	AT4G26560(CBL7),AT1G61380(SD1-29)
GO:0010223	secondary shoot formation	2 of 1012 in the list	21 of 16226 in the genome	1	AT2G44990(CCD7),AT3G15170(CUC1)
GO:0010346	shoot axis formation	2 of 1012 in the list	21 of 16226 in the genome	1	AT3G15170(CUC1),AT2G44990(CCD7)
GO:0019319	hexose biosynthetic process	2 of 1012 in the list	21 of 16226 in the genome	1	AT5G65690(PCK2),AT2G36460(FBA6)
GO:0048359	mucilage metabolic process involved in seed coat development	2 of 1012 in the list	21 of 16226 in the genome	1	AT3G29810(COBL2),AT3G46550(SOS5)
GO:1900426	positive regulation of defense response to bacterium	2 of 1012 in the list	21 of 16226 in the genome	1	AT4G18760(RLP51),AT4G14400(ACD6)
GO:0009787	regulation of abscisic acid-activated signaling pathway	7 of 1012 in the list	95 of 16226 in the genome	1	AT5G41790(CIP1),AT5G46590(NAC096),AT5G25160(ZFP3),AT1G70800(EHB1),AT4G11890(ARCK1),AT1G01720(ATAF1),AT1G05100(MAPKKK18)
GO:0045490	pectin catabolic process	7 of 1012 in the list	95 of 16226 in the genome	1	AT2G45220(AT2G45220),AT3G24230(AT3G24230),AT5G20860(AT5G20860),AT2G21610(PE11),AT3G07970(QRT2),AT3G26610(AT3G26610),AT5G55590(QRT1)
GO:1901419	regulation of response to alcohol	7 of 1012 in the list	95 of 16226 in the genome	1	AT5G46590(NAC096),AT5G41790(CIP1),AT1G01720(ATAF1),AT1G05100(MAPKKK18),AT4G11890(ARCK1),AT1G70800(EHB1),AT5G25160(ZFP3)
GO:1905957	regulation of cellular response to alcohol	7 of 1012 in the list	95 of 16226 in the genome	1	AT5G46590(NAC096),AT5G41790(CIP1),AT1G05100(MAPKKK18),AT1G01720(ATAF1),AT4G11890(ARCK1),AT1G70800(EHB1),AT5G25160(ZFP3)
GO:0010114	response to red light	5 of 1012 in the list	65 of 16226 in the genome	1	AT1G15550(GA3OX1),AT1G80340(GA3OX2),AT4G36930(SPT),AT3G22840(ELIP1),AT4G13790(AT4G13790)
GO:0023052	signaling	118 of 1012 in the list	1841 of 16226 in the genome	1	AT5G41790(CIP1),AT5G48400(ATGLR1.2),AT4G16860(RPP4),AT4G14780(AT4G14780),AT1G05100(MAPKKK18),AT5G15960(KIN1),AT1G68320(MYB62),AT1G72930(TIR),AT5G22570(WRKY38),AT2G15310(ARFB1A),AT2G33130(RALFL18),AT3G04210(AT3G04210),AT4G40010(SNRK2.7),AT2G01200(IAA32),AT4G19920(AT4G19920),AT2G14900(AT2G14900),AT1G65690(AT1G65690),AT3G47220(PLC9),AT5G41750(AT5G41750),AT2G25090(CIPK16),AT4G19050(AT4G19050),AT1G043…
GO:0044282	small molecule catabolic process	11 of 1012 in the list	157 of 16226 in the genome	1	AT3G30775(ERD5),AT3G01260(AT3G01260),AT2G19800(MIOX2),AT3G47340(ASN1),AT3G10340(PAL4),AT2G37040(PAL1),AT3G23810(SAHH2),AT4G33010(GLDP1),AT1G03090(MCCA),AT1G08630(THA1),AT5G24530(DMR6)
GO:0042558	pteridine-containing compound metabolic process	3 of 1012 in the list	36 of 16226 in the genome	1	AT4G13890(EDA36),AT1G74710(EDS16),AT1G78660(GGH1)
GO:0051651	maintenance of location in cell	3 of 1012 in the list	36 of 16226 in the genome	1	AT3G25190(AT3G25190),AT4G29340(PRF4),AT1G21140(AT1G21140)
GO:0009251	glucan catabolic process	4 of 1012 in the list	51 of 16226 in the genome	1	AT4G02290(GH9B13),AT4G39000(GH9B17),AT4G23560(GH9B15),AT2G32990(GH9B8)
GO:0042545	cell wall modification	9 of 1012 in the list	127 of 16226 in the genome	1	AT5G55590(QRT1),AT5G57220(CYP81F2),AT5G20860(AT5G20860),AT2G21610(PE11),AT3G07970(QRT2),AT1G19300(PARVUS),AT5G50800(SWEET13),AT2G45220(AT2G45220),AT2G41850(PGAZAT)
GO:0043900	regulation of multi-organism process	9 of 1012 in the list	127 of 16226 in the genome	1	AT4G18760(RLP51),AT4G02380(SAG21),AT4G14400(ACD6),AT4G39340(EC1.4),AT1G02450(NIMIN1),AT3G09940(MDHAR),AT3G22231(PCC1),AT3G26830(PAD3),AT1G51090(AT1G51090)
GO:0009408	response to heat	13 of 1012 in the list	189 of 16226 in the genome	1	AT1G59860(AT1G59860),AT5G59820(RHL41),AT2G19310(AT2G19310),AT1G20440(COR47),AT3G47220(PLC9),AT4G21320(HSA32),AT3G22840(ELIP1),AT2G42540(COR15A),AT1G43160(RAP2.6),AT1G09090(RBOHB),AT4G25380(SAP10),AT1G76560(CP12-3),AT1G07400(AT1G07400)
GO:0044283	small molecule biosynthetic process	38 of 1012 in the list	580 of 16226 in the genome	1	AT1G15550(GA3OX1),AT5G38020(AT5G38020),AT1G80340(GA3OX2),AT1G74710(EDS16),AT2G26560(PLA2A),AT1G68320(MYB62),AT2G43000(NAC042),AT1G66200(GSR2),AT5G23190(CYP86B1),AT1G22640(MYB3),AT3G03780(MS2),AT4G34250(KCS16),AT1G08250(ADT6),AT4G13840(AT4G13840),AT3G44720(ADT4),AT1G48320(DHNAT1),AT4G13890(EDA36),AT2G27820(PD1),AT3G02620(AT3G02620),AT5G11540(GulLO3),AT1G16410(CYP79F1),AT2G19800(MIOX2),AT3G58990(IP…
GO:0009086	methionine biosynthetic process	2 of 1012 in the list	22 of 16226 in the genome	1	AT3G22740(HMT3),AT3G03780(MS2)
GO:0015740	C4-dicarboxylate transport	2 of 1012 in the list	22 of 16226 in the genome	1	AT4G00910(AT4G00910),AT5G46610(AT5G46610)
GO:0019432	triglyceride biosynthetic process	2 of 1012 in the list	22 of 16226 in the genome	1	AT5G37300(WSD1),AT5G12420(AT5G12420)
GO:0031408	oxylipin biosynthetic process	2 of 1012 in the list	22 of 16226 in the genome	1	AT3G22400(LOX5),AT2G26560(PLA2A)
GO:1900140	regulation of seedling development	6 of 1012 in the list	82 of 16226 in the genome	1	AT1G18100(E12A11),AT5G09530(PELPK1),AT5G13200(AT5G13200),AT3G22840(ELIP1),AT4G36930(SPT),AT1G66700(PXMT1)
GO:0051716	cellular response to stimulus	172 of 1012 in the list	2708 of 16226 in the genome	1	AT1G79130(AT1G79130),AT5G46500(AT5G46500),AT5G18080(SAUR24),AT5G25250(FLOT1),AT1G74500(BS1),AT1G19250(FMO1),AT4G31710(GLR2.4),AT1G65390(PP2-A5),AT4G02380(SAG21),AT5G04150(BHLH101),AT4G11170(AT4G11170),AT1G16370(OCT6),AT3G50610(AT3G50610),AT1G43160(RAP2.6),AT2G42540(COR15A),AT1G66600(ABO3),AT2G36460(FBA6),AT5G57220(CYP81F2),AT1G34050(AT1G34050),AT2G31865(PARG2),AT3G14370(WAG2),AT5G14920(AT5G14920)…
GO:0009081	branched-chain amino acid metabolic process	3 of 1012 in the list	37 of 16226 in the genome	1	AT3G58990(IPMI1),AT3G19710(BCAT4),AT1G03090(MCCA)
GO:0016108	tetraterpenoid metabolic process	3 of 1012 in the list	37 of 16226 in the genome	1	AT1G28100(AT1G28100),AT3G29430(AT3G29430),AT3G32040(AT3G32040)
GO:0016116	carotenoid metabolic process	3 of 1012 in the list	37 of 16226 in the genome	1	AT3G32040(AT3G32040),AT3G29430(AT3G29430),AT1G28100(AT1G28100)
GO:1901607	alpha-amino acid biosynthetic process	12 of 1012 in the list	175 of 16226 in the genome	1	AT2G43000(NAC042),AT3G44720(ADT4),AT1G66200(GSR2),AT3G22740(HMT3),AT4G13890(EDA36),AT2G27820(PD1),AT5G04120(AT5G04120),AT3G47340(ASN1),AT3G58990(IPMI1),AT3G03780(MS2),AT1G08250(ADT6),AT1G08630(THA1)
GO:0034599	cellular response to oxidative stress	7 of 1012 in the list	98 of 16226 in the genome	1	AT2G28160(FRU),AT3G25190(AT3G25190),AT5G56080(NAS2),AT1G69880(TH8),AT5G07460(PMSR2),AT4G19690(IRT1),AT1G21140(AT1G21140)
GO:0032501	multicellular organismal process	159 of 1012 in the list	2504 of 16226 in the genome	1	AT1G29460(AT1G29460),AT2G43000(NAC042),AT3G54150(AT3G54150),AT2G31082(CLE7),AT1G70170(MMP),AT4G20910(HEN1),AT5G50800(SWEET13),AT5G52050(AT5G52050),AT2G02850(ARPN),AT1G13245(RTFL17),AT3G62270(AT3G62270),AT1G32450(NRT1.5),AT4G16515(RGF6),AT3G13730(CYP90D1),AT1G03880(CRU2),AT5G40420(OLEO2),AT1G55940(CYP708A1),AT1G05510(AT1G05510),AT1G61380(SD1-29),AT3G01730(AT3G01730),AT5G09530(PELPK1),AT1G67360(AT1…
GO:0021700	developmental maturation	11 of 1012 in the list	160 of 16226 in the genome	1	AT4G26200(ACS7),AT3G02242(AT3G02242),AT1G10480(ZFP5),AT4G28520(CRU3),AT5G44120(CRA1),AT3G01730(AT3G01730),AT5G45830(DOG1),AT1G03880(CRU2),AT1G48130(PER1),AT5G13200(AT5G13200),AT1G69490(NAP)
GO:0044264	cellular polysaccharide metabolic process	17 of 1012 in the list	254 of 16226 in the genome	1	AT1G65310(XTH17),AT3G29810(COBL2),AT3G12060(TBL1),AT4G25810(XTR6),AT3G48580(XTH11),AT4G39000(GH9B17),AT4G02290(GH9B13),AT3G23730(XTH16),AT2G28110(FRA8),AT4G24000(CSLG2),AT4G28850(XTH26),AT5G62220(GT18),AT1G19300(PARVUS),AT5G36870(GSL09),AT4G23560(GH9B15),AT2G32990(GH9B8),AT5G57550(XTH25)
GO:0044275	cellular carbohydrate catabolic process	5 of 1012 in the list	68 of 16226 in the genome	1	AT4G23560(GH9B15),AT4G39000(GH9B17),AT2G32990(GH9B8),AT2G19800(MIOX2),AT4G02290(GH9B13)
GO:0009826	unidimensional cell growth	13 of 1012 in the list	192 of 16226 in the genome	1	AT3G49110(PRXCA),AT1G75750(GASA1),AT1G53690(AT1G53690),AT3G49120(PRXCB),AT5G07200(GA20OX3),AT1G70140(FH8),AT5G56080(NAS2),AT5G39860(PRE1),AT3G23090(AT3G23090),AT5G14870(CNGC18),AT1G03010(AT1G03010),AT1G75785(AT1G75785),AT3G26610(AT3G26610)
GO:0005976	polysaccharide metabolic process	27 of 1012 in the list	412 of 16226 in the genome	1	AT5G20860(AT5G20860),AT3G29810(COBL2),AT1G65310(XTH17),AT3G24230(AT3G24230),AT5G55590(QRT1),AT2G43570(CHI),AT4G39000(GH9B17),AT3G48580(XTH11),AT4G25810(XTR6),AT3G12060(TBL1),AT3G26610(AT3G26610),AT2G21610(PE11),AT4G24000(CSLG2),AT2G43620(AT2G43620),AT2G28110(FRA8),AT4G02290(GH9B13),AT3G23730(XTH16),AT4G23560(GH9B15),AT2G32990(GH9B8),AT5G57550(XTH25),AT5G36870(GSL09),AT2G45220(AT2G45220),AT1G19300…
GO:0006863	purine nucleobase transport	2 of 1012 in the list	23 of 16226 in the genome	1	AT1G30840(PUP4),AT1G57943(PUP17)
GO:0009825	multidimensional cell growth	2 of 1012 in the list	23 of 16226 in the genome	1	AT1G69490(NAP),AT3G46550(SOS5)
GO:0009827	plant-type cell wall modification	2 of 1012 in the list	23 of 16226 in the genome	1	AT2G41850(PGAZAT),AT3G07970(QRT2)
GO:0010104	regulation of ethylene-activated signaling pathway	2 of 1012 in the list	23 of 16226 in the genome	1	AT2G41230(ORS1),AT2G41231(AT2G41231)
GO:0016145	S-glycoside catabolic process	2 of 1012 in the list	23 of 16226 in the genome	1	AT3G14210(ESM1),AT2G33070(NSP2)
GO:0019759	glycosinolate catabolic process	2 of 1012 in the list	23 of 16226 in the genome	1	AT3G14210(ESM1),AT2G33070(NSP2)
GO:0019762	glucosinolate catabolic process	2 of 1012 in the list	23 of 16226 in the genome	1	AT3G14210(ESM1),AT2G33070(NSP2)
GO:0031407	oxylipin metabolic process	2 of 1012 in the list	23 of 16226 in the genome	1	AT3G22400(LOX5),AT2G26560(PLA2A)
GO:0060341	regulation of cellular localization	2 of 1012 in the list	23 of 16226 in the genome	1	AT5G41790(CIP1),AT4G39340(EC1.4)
GO:0070297	regulation of phosphorelay signal transduction system	2 of 1012 in the list	23 of 16226 in the genome	1	AT2G41230(ORS1),AT2G41231(AT2G41231)
GO:0044273	sulfur compound catabolic process	3 of 1012 in the list	38 of 16226 in the genome	1	AT3G23810(SAHH2),AT2G33070(NSP2),AT3G14210(ESM1)
GO:0048506	regulation of timing of meristematic phase transition	3 of 1012 in the list	38 of 16226 in the genome	1	AT5G39860(PRE1),AT3G12145(FLR1),AT1G10480(ZFP5)
GO:0048510	regulation of timing of transition from vegetative to reproductive phase	3 of 1012 in the list	38 of 16226 in the genome	1	AT5G39860(PRE1),AT3G12145(FLR1),AT1G10480(ZFP5)
GO:0009642	response to light intensity	10 of 1012 in the list	147 of 16226 in the genome	1	AT2G42540(COR15A),AT2G27820(PD1),AT1G07610(MT1C),AT5G59820(RHL41),AT2G19310(AT2G19310),AT3G47340(ASN1),AT1G27730(STZ),AT3G50820(PSBO2),AT4G02380(SAG21),AT3G22840(ELIP1)
GO:0009639	response to red or far red light	13 of 1012 in the list	194 of 16226 in the genome	1	AT5G15960(KIN1),AT3G22840(ELIP1),AT4G36930(SPT),AT4G13790(AT4G13790),AT1G10370(ERD9),AT1G52830(IAA6),AT1G78600(LZF1),AT1G80340(GA3OX2),AT5G39860(PRE1),AT1G15550(GA3OX1),AT2G37970(SOUL-1),AT5G15970(KIN2),AT2G42540(COR15A)
GO:0009851	auxin biosynthetic process	4 of 1012 in the list	54 of 16226 in the genome	1	AT1G16410(CYP79F1),AT5G43890(YUC5),AT1G04180(YUC9),AT3G44300(NIT2)
GO:0044247	cellular polysaccharide catabolic process	4 of 1012 in the list	54 of 16226 in the genome	1	AT4G23560(GH9B15),AT4G39000(GH9B17),AT2G32990(GH9B8),AT4G02290(GH9B13)
GO:1901658	glycosyl compound catabolic process	3 of 1012 in the list	39 of 16226 in the genome	1	AT2G33070(NSP2),AT3G14210(ESM1),AT3G23810(SAHH2)
GO:0030641	regulation of cellular pH	2 of 1012 in the list	24 of 16226 in the genome	1	AT2G47160(BOR1),AT3G62270(AT3G62270)
GO:0042136	neurotransmitter biosynthetic process	2 of 1012 in the list	24 of 16226 in the genome	1	AT1G08630(THA1),AT4G13890(EDA36)
GO:0046889	positive regulation of lipid biosynthetic process	2 of 1012 in the list	24 of 16226 in the genome	1	AT1G65690(AT1G65690),AT3G22231(PCC1)
GO:0051453	regulation of intracellular pH	2 of 1012 in the list	24 of 16226 in the genome	1	AT2G47160(BOR1),AT3G62270(AT3G62270)
GO:0072507	divalent inorganic cation homeostasis	2 of 1012 in the list	24 of 16226 in the genome	1	AT5G14870(CNGC18),AT3G47220(PLC9)
GO:2000031	regulation of salicylic acid mediated signaling pathway	2 of 1012 in the list	24 of 16226 in the genome	1	AT4G14400(ACD6),AT4G14390(AT4G14390)
GO:0048856	anatomical structure development	159 of 1012 in the list	2519 of 16226 in the genome	1	AT1G09090(RBOHB),AT2G42540(COR15A),AT2G42280(FBH4),AT3G50610(AT3G50610),AT2G44080(ARL),AT1G07485(AT1G07485),AT3G46550(SOS5),AT4G02380(SAG21),AT1G03010(AT1G03010),AT1G74500(BS1),AT5G50570(SPL13A),AT5G18080(SAUR24),AT1G70140(FH8),AT5G48010(THAS1),AT2G36120(DOT1),AT1G75785(AT1G75785),AT5G51060(RHD2),AT3G20210(DELTA-VPE),AT5G64770(RGF9),AT1G79130(AT1G79130),AT5G58500(LSH5),AT3G11340(UGT76B1),AT1G7017…
GO:0060560	developmental growth involved in morphogenesis	15 of 1012 in the list	227 of 16226 in the genome	1	AT1G75750(GASA1),AT1G53690(AT1G53690),AT5G07200(GA20OX3),AT3G49120(PRXCB),AT3G49110(PRXCA),AT5G56080(NAS2),AT1G70140(FH8),AT1G03010(AT1G03010),AT5G14870(CNGC18),AT3G23090(AT3G23090),AT5G39860(PRE1),AT1G10480(ZFP5),AT1G75785(AT1G75785),AT3G01730(AT3G01730),AT3G26610(AT3G26610)
GO:0006865	amino acid transport	4 of 1012 in the list	55 of 16226 in the genome	1	AT2G24762(GDU4),AT1G21890(UMAMIT19),AT5G57685(GDU3),AT2G39510(UMAMIT14)
GO:0009626	plant-type hypersensitive response	5 of 1012 in the list	71 of 16226 in the genome	1	AT1G19250(FMO1),AT3G46710(AT3G46710),AT5G20480(EFR),AT2G26560(PLA2A),AT3G50480(HR4)
GO:0017004	cytochrome complex assembly	3 of 1012 in the list	40 of 16226 in the genome	1	ATCG00210(YCF6),ATCG00600(PETG),ATMG00110(ABCI2)
GO:0046686	response to cadmium ion	20 of 1012 in the list	308 of 16226 in the genome	1	AT4G21680(NRT1.8),AT1G48000(MYB112),AT5G16970(AER),AT2G45290(AT2G45290),AT3G44300(NIT2),AT2G26560(PLA2A),AT1G70175(AT1G70175),AT1G02920(GSTF7),AT2G36580(AT2G36580),AT4G30120(HMA3),AT1G02930(GSTF6),AT4G34050(CCoAOMT1),AT2G36460(FBA6),AT1G70170(MMP),AT3G10113(AT3G10113),AT4G02520(GSTF2),AT1G52760(LysoPL2),AT1G75040(PR5),AT4G13890(EDA36),AT2G47190(MYB2)
GO:0006091	generation of precursor metabolites and energy	21 of 1012 in the list	324 of 16226 in the genome	1	AT5G56630(PFK7),ATCG00520(YCF4),AT4G14890(FdC1),AT5G51060(RHD2),AT2G18660(PNP-A),ATCG00720(PETB),ATCG01090(NDHI),ATCG00680(PSBB),ATCG00580(PSBE),ATCG00020(PSBA),AT2G36220(AT2G36220),AT2G34430(LHB1B1),ATCG01100(NDHA),AT2G07687(AT2G07687),ATMG00590(ORF313),AT2G36460(FBA6),ATCG00220(PSBM),ATCG00730(PETD),ATCG01110(NDHH),AT3G50820(PSBO2),ATCG00570(PSBF)
GO:0048366	leaf development	18 of 1012 in the list	277 of 16226 in the genome	1	AT3G14370(WAG2),AT3G13730(CYP90D1),AT2G34010(AT2G34010),AT1G68480(JAG),AT2G36120(DOT1),AT1G32450(NRT1.5),AT4G37650(SHR),AT2G43570(CHI),AT5G52310(LTI78),AT1G64360(AT1G64360),AT1G69490(NAP),AT2G35980(YLS9),AT4G02380(SAG21),AT1G19300(PARVUS),AT2G43000(NAC042),AT3G11340(UGT76B1),AT2G42540(COR15A),AT2G32370(HDG3)
GO:0006098	pentose-phosphate shunt	2 of 1012 in the list	25 of 16226 in the genome	1	AT5G24410(PGL4),AT5G24420(PGL5)
GO:0006879	cellular iron ion homeostasis	2 of 1012 in the list	25 of 16226 in the genome	1	AT3G25190(AT3G25190),AT1G21140(AT1G21140)
GO:0015851	nucleobase transport	2 of 1012 in the list	25 of 16226 in the genome	1	AT1G57943(PUP17),AT1G30840(PUP4)
GO:0030091	protein repair	2 of 1012 in the list	25 of 16226 in the genome	1	AT4G21840(MSRB8),AT4G04830(MSRB5)
GO:0046460	neutral lipid biosynthetic process	2 of 1012 in the list	25 of 16226 in the genome	1	AT5G37300(WSD1),AT5G12420(AT5G12420)
GO:0046463	acylglycerol biosynthetic process	2 of 1012 in the list	25 of 16226 in the genome	1	AT5G37300(WSD1),AT5G12420(AT5G12420)
GO:0048449	floral organ formation	2 of 1012 in the list	25 of 16226 in the genome	1	AT1G68480(JAG),AT4G20910(HEN1)
[truncated: 602 more rows]
