# Supplementary material for: Hypocotyl Elongation Inhibition of Melatonin Is Involved in Repressing Brassinosteroid Biosynthesis in Arabidopsis
Source: Front Plant Sci. 2019 Sep 26;10:1082. doi: 10.3389/fpls.2019.01082 (PMC6775476; doi:10.3389/fpls.2019.01082)
Supplement: Supplementary Figure S1 — Exogenous melatonin inhibits seedling growth in Arabidopsis. [file DataSheet_1.zip › Supplementary files/Supplementary Table S6 Enrichment of KEGG pathways.xlsx]

## Sheet: Enriched pathways
Enrichment of KEGG pathways.q-Value <0.05.
#Pathway	DEGs (1210)	All-gene (20101)	Pvalue	Qvalue	Pathway ID	Level 1	Level 2	Genes	KOs
Phenylpropanoid biosynthesis	84	424	1.32101e-22	1.63805e-20	ko00940	Metabolism	Biosynthesis of other secondary metabolites	AT5G10430;AT3G49120;AT4G15390;AT5G48930;AT5G65390;AT5G10435;AT4G34050;AT5G09530;AT2G37040;AT2G30490;AT5G66690;AT4G37520;AT4G36430;AT1G02850;AT3G10340;AT1G51680;AT2G18150;AT3G21560;AT2G23540;AT3G25190;AT1G52760;AT3G01190;AT1G75900;AT1G05260;AT2G40890;AT3G19450;AT5G09480;AT4G08770;AT4G18970;AT3G21240;AT1G74460;AT5G06730;AT2G35380;AT3G49110;AT4G13840;AT4G15490;AT3G53100;AT1G68850;AT3G03640;AT3G04290…	K00430+K13065+K00588+K10775+K00487+K12356+K01188+K01904+K13068+K18368+K09754+K00083+K13066+K05350+K09753+K06892+K11188
Biosynthesis of secondary metabolites	229	2078	1.41973e-20	8.80231e-19	ko01110	Metabolism	Global and overview maps	AT2G36580;AT5G10430;AT5G63600;AT3G49120;AT2G36460;AT3G47340;AT4G15390;AT5G48930;AT3G14210;AT5G65390;AT5G10435;AT4G34050;AT5G09530;AT4G38080;AT2G37040;AT2G30490;AT4G37520;AT4G36430;AT1G02850;AT3G30775;AT3G03780;AT3G10340;AT1G51680;AT4G34135;AT2G18150;AT1G60750;AT2G16890;AT5G56630;AT2G38400;AT2G23540;AT3G25190;AT1G52760;AT3G01190;AT3G30180;AT1G75900;AT4G33610;AT1G05260;AT2G40890;AT4G33010;AT3G19450…	K00873+K00430+K05278+K01623+K01953+K13065+K21026+K00588+K01568+K10775+K00487+K01188+K00318+K00549+K01904+K13496+K14595+K17744+K00850+K00827+K18368+K12640+K09754+K00281+K00083+K13493+K15397+K01757+K05933+K12156+K10249+K10246+K00276+K01620+K15823+K15821+K00615+K05359+K00128+K00815+K02552+K09841+K13508+K00106+K01785+K15741+K00475+K15404+K21359+K04121+K09832+K06125+K13066+K13258+K01057+K12154+K00928+…
Metabolic pathways	342	3987	2.20864e-13	9.12904e-12	ko01100	Metabolism	Global and overview maps	AT3G13310;AT1G75750;AT4G12470;AT1G66200;AT2G21140;AT2G36580;AT5G10430;AT5G63600;AT3G49120;AT3G04000;AT2G43590;AT2G36460;AT3G47340;AT4G15390;AT5G48930;AT5G65390;AT5G10435;AT4G20830;AT4G34050;AT5G09530;AT4G38080;AT3G23810;AT5G43780;AT2G37040;AT2G42840;AT2G30490;AT4G12490;AT3G28550;AT4G37520;AT4G36430;AT1G64640;AT2G34430;AT5G14180;AT1G02850;AT4G02290;AT3G55240;AT1G62440;AT3G30775;ATCG00220;AT3G03780…	K01956+K03860+K20547+K01915+K03006+K00873+K00430+K05278+K00059+K01183+K01623+K01953+K13065+K01051+K01187+K21840+K00588+K01568+K01184+K01251+K13811+K10775+K00487+K08912+K14452+K01188+K01179+K01513+K00318+K02714+K00549+K01601+K01904+K14595+K17744+K05275+K02716+K02704+K00850+K01968+K00827+K18368+K12640+K09754+K00281+K00083+K01757+K07408+K05933+K00276+K01620+K00615+K11816+K05359+K07418+K03517+K00128+…
Flavonoid biosynthesis	19	91	1.61267e-06	4.99927e-05	ko00941	Metabolism	Biosynthesis of other secondary metabolites	AT5G63600;AT4G15390;AT5G48930;AT4G34050;AT2G30490;AT2G40890;AT5G05600;AT4G13840;AT5G24530;AT5G47950;AT1G24430;AT3G55120;AT2G19060;AT5G05270;AT5G13930;AT2G34940;AT4G10500;AT1G24420;AT3G49630	K05278+K13065+K00588+K00487+K09754+K00475+K01859+K00660
Indole alkaloid biosynthesis	20	107	5.26636e-06	0.000130606	ko00901	Metabolism	Biosynthesis of other secondary metabolites	AT3G14210;AT2G23540;AT1G75900;AT1G74010;AT1G74460;AT3G53100;AT3G04290;AT3G50400;AT5G37690;AT4G28780;AT1G53940;AT2G23620;AT2G42990;AT1G28610;AT1G74000;AT5G40990;AT1G54020;AT2G23590;AT2G40250;AT1G71250	K21026+K01757+K08233
Stilbenoid, diarylheptanoid and gingerol biosynthesis	10	34	2.08659e-05	0.000395444	ko00945	Metabolism	Biosynthesis of other secondary metabolites	AT4G15390;AT5G48930;AT4G34050;AT2G30490;AT2G40890;AT4G13840;AT5G47950;AT1G24430;AT2G19060;AT1G24420	K13065+K00588+K00487+K09754
Photosynthesis	18	100	2.62212e-05	0.000395444	ko00195	Metabolism	Energy metabolism	ATCG00220;AT3G50820;ATCG00680;ATCG00020;ATCG00120;ATCG00730;AT4G14890;ATCG00630;ATCG00720;ATCG00580;ATCG00130;ATCG00520;ATCG00550;ATCG00140;ATCG00570;ATCG00690;ATCG00600;ATCG00210	K02714+K02716+K02704+K02703+K02111+K02637+K02639+K02697+K02635+K02707+K02109+K02634+K02711+K02110+K02708+K02718+K02640+K03689
Isoflavonoid biosynthesis	10	35	2.76444e-05	0.000395444	ko00943	Metabolism	Biosynthesis of other secondary metabolites	AT5G39050;AT1G47480;AT5G61160;AT4G37370;AT4G37340;AT5G67310;AT3G29635;AT3G29670;AT3G29680;AT1G66540	K13264+K13258+K13260
Phenylalanine metabolism	15	74	2.87015e-05	0.000395444	ko00360	Metabolism	Amino acid metabolism	AT4G34050;AT2G37040;AT2G30490;AT3G10340;AT1G51680;AT3G21240;AT1G31710;AT4G28410;AT3G21230;AT3G51660;AT2G02850;AT4G12270;AT2G24850;AT1G62940;AT4G28420	K00588+K10775+K00487+K01904+K00276+K00815+K07253+K01426
Zeatin biosynthesis	12	53	5.72046e-05	0.000709337	ko00908	Metabolism	Metabolism of terpenoids and polyketides	AT3G11340;AT5G59570;AT1G26380;AT5G19040;AT5G21482;AT1G67110;AT4G29740;AT5G38010;AT5G37950;AT1G26410;AT5G56970;AT3G55700	K13493+K00279+K10760+K10717
Cyanoamino acid metabolism	27	207	0.000126544	0.0014265	ko00460	Metabolism	Metabolism of other amino acids	AT3G44300;AT1G02850;AT2G23540;AT1G75900;AT4G18970;AT1G74460;AT3G53100;AT3G03640;AT3G04290;AT3G50400;AT5G37690;AT4G28780;AT2G44480;AT1G61820;AT4G37560;AT5G22300;AT2G42990;AT1G14185;AT3G60120;AT4G16230;AT4G13890;AT2G44460;AT1G61810;AT3G62740;AT2G34320;AT2G40250;AT1G71250	K01501+K01188+K05350+K01455+K13035+K08248+K00600
MAPK signaling pathway - plant	59	603	0.000162401	0.00152171	ko04016	Environmental Information Processing	Signal transduction	AT4G12470;AT3G23430;AT4G12490;AT4G07820;AT3G24480;AT4G33720;AT1G33600;AT2G28160;AT4G15160;AT3G26210;AT5G01890;AT3G26830;AT1G09090;AT3G26200;AT4G01700;AT1G19230;AT1G06160;AT3G26170;AT4G40010;AT3G12145;AT4G18760;AT5G51060;AT4G25090;AT4G00870;AT5G58500;AT5G49350;AT3G26230;AT5G15130;AT5G47740;AT1G05100;AT2G31230;AT2G29380;AT1G66090;AT3G25250;AT4G12495;AT1G18860;AT1G72930;AT2G32510;AT5G41570;AT4G29930…	K20547+K14514+K13449+K13420+K13422+K20559+K20718+K13447+K14516+K14498+K13413+K13424+K14497+K20716+K02183+K20714+K13414+K13423+K20727+K20599+K13425+K20728
Tryptophan metabolism	22	156	0.000168729	0.00152171	ko00380	Metabolism	Amino acid metabolism	AT3G44300;AT4G15330;AT1G62570;AT1G23800;AT2G30750;AT4G13310;AT2G02850;AT5G42590;AT5G42580;AT1G34040;AT4G37340;AT3G48310;AT1G65860;AT3G20935;AT1G04180;AT3G32047;AT5G43890;AT1G34060;AT5G61290;AT1G62540;AT1G66540;AT2G12190	K01501+K07408+K11816+K00128+K11868+K01426+K16903
Selenocompound metabolism	13	68	0.000180305	0.00152171	ko00450	Metabolism	Metabolism of other amino acids	AT5G43780;AT3G03780;AT5G39120;AT5G39110;AT5G39150;AT4G14630;AT2G26695;AT5G39160;AT5G39130;AT5G39180;AT5G38930;AT1G33320;AT5G39100	K13811+K00549+K00384+K01739
Sesquiterpenoid and triterpenoid biosynthesis	11	51	0.000184078	0.00152171	ko00909	Metabolism	Metabolism of terpenoids and polyketides	AT4G15340;AT5G42600;AT1G78970;AT5G48010;AT5G24160;AT3G32030;AT5G36150;AT1G66960;AT4G13300;AT1G66020;AT4G13280	K15823+K16206+K15821+K16205+K16204+K15815+K00511+K15803+K15799+K16207+K15795
Galactose metabolism	23	199	0.00204717	0.0158656	ko00052	Metabolism	Carbohydrate metabolism	AT4G20830;AT5G56630;AT4G20860;AT3G57520;AT1G30760;AT3G01260;AT2G28470;AT1G30840;AT1G26380;AT4G01970;AT2G37770;AT1G26420;AT3G47200;AT1G26410;AT1G26390;AT1G67150;AT4G20835;AT3G50120;AT4G18220;AT5G22560;AT3G50160;AT5G60470;AT4G26145	K01187+K00850+K06617+K01785+K12309+K06611+K00011+K01193
Nitrogen metabolism	11	68	0.00232523	0.0160182	ko00910	Metabolism	Energy metabolism	AT4G12480;AT4G12470;AT1G66200;AT3G44300;AT2G32720;AT2G28210;AT1G52030;AT4G37560;AT1G08090;AT5G60780;AT1G12940	K01674+K01915+K01501+K10534+K01455+K02575
Ubiquinone and other terpenoid-quinone biosynthesis	11	68	0.00232523	0.0160182	ko00130	Metabolism	Metabolism of cofactors and vitamins	AT2G30490;AT1G51680;AT3G21240;AT4G28410;AT1G74710;AT5G09520;AT2G29750;AT3G21230;AT2G24850;AT1G62940;AT4G28420	K00487+K01904+K00815+K02552+K06125+K03809
Glycerolipid metabolism	23	205	0.00299772	0.0189911	ko00561	Metabolism	Lipid metabolism	AT5G14180;AT2G23540;AT1G75900;AT4G18970;AT1G74460;AT3G53100;AT1G23800;AT3G04290;AT3G11430;AT3G50400;AT5G37690;AT4G28780;AT5G06090;AT2G38110;AT2G42990;AT2G37770;AT5G40990;AT5G45440;AT4G16230;AT5G62420;AT2G40250;AT1G71250;AT4G16233	K14452+K00679+K00128+K13508+K00002+K00011+K00901
Brassinosteroid biosynthesis	4	11	0.00306309	0.0189911	ko00905	Metabolism	Metabolism of terpenoids and polyketides	AT3G30180;AT3G13730;AT1G73340;AT5G14400	K12640+K12638+K09587+K12639
RNA polymerase	20	171	0.00337823	0.0199476	ko03020	Genetic Information Processing	Transcription	AT2G21140;AT5G09530;AT2G42840;AT3G28550;AT1G64640;AT1G62440;AT4G37450;AT1G55990;AT4G13390;AT1G72230;AT5G53870;AT2G23130;AT1G53690;AT5G55680;ATCG00170;AT5G59170;AT3G50610;AT2G47530;AT1G79480;AT4G00890	K03006+K03009+K03046
Linoleic acid metabolism	11	73	0.00410649	0.0231457	ko00591	Metabolism	Lipid metabolism	AT3G26210;AT3G26200;AT3G26170;AT3G22400;AT5G25140;AT3G26230;AT4G37340;AT5G67310;AT3G20935;AT5G25130;AT5G25180	K07418+K15718
Plant hormone signal transduction	59	691	0.00429584	0.0231568	ko04075	Environmental Information Processing	Signal transduction	AT3G23430;AT4G07820;AT1G68620;AT4G33720;AT2G28160;AT4G36930;AT3G12830;AT2G42280;AT5G13370;AT1G06160;AT4G37650;AT3G15540;AT4G40010;AT1G70700;AT5G18050;AT4G00870;AT5G58500;AT5G18010;AT5G47740;AT4G36110;AT2G31230;AT2G29380;AT4G28790;AT5G18080;AT5G58150;AT5G18060;AT4G34790;AT4G29930;AT5G18030;AT1G48690;AT4G28800;AT2G01200;AT5G18020;AT3G49950;AT3G03820;AT5G56960;AT2G14580;AT4G38825;AT1G29440;AT1G29430…	K14514+K13449+K14493+K13422+K12126+K14488+K16189+K14487+K14516+K14494+K14484+K14498+K13464+K13413+K14497+K13415+K14431+K14517+K14492
Flavone and flavonol biosynthesis	5	19	0.00448196	0.0231568	ko00944	Metabolism	Biosynthesis of other secondary metabolites	AT5G39050;AT5G61160;AT3G29635;AT3G29670;AT3G29680	K13264
Plant-pathogen interaction	50	578	0.00638647	0.0316769	ko04626	Organismal Systems	Environmental adaptation	AT3G01970;AT4G07820;AT3G24480;AT4G33720;AT1G33600;AT1G09090;AT1G19230;AT3G12145;AT4G18760;AT5G51060;AT4G25090;AT5G45070;AT5G58500;AT3G48450;AT5G15130;AT5G24110;AT1G66090;AT4G19920;AT3G54150;AT5G20480;AT1G18860;AT1G72930;AT1G21550;AT5G41570;AT5G47250;AT1G64000;AT1G76650;AT1G13230;AT5G39670;AT2G14580;AT5G22570;AT3G47480;AT5G01900;AT1G66600;AT2G14610;AT5G45440;AT2G40750;AT2G46130;AT1G62630;AT5G14870…	K18835+K13449+K13420+K13447+K16226+K13413+K13456+K13424+K13457+K16225+K02183+K13459+K13428+K13414+K13448+K13423+K13460+K18834+K13425+K05391+K13412+K13433+K04079
Cutin, suberine and wax biosynthesis	11	79	0.0075213	0.0358708	ko00073	Metabolism	Lipid metabolism	AT5G58860;AT5G63560;AT5G12420;AT5G23190;AT3G44550;AT1G02205;AT3G44540;AT4G33790;AT5G37300;AT5G08250;AT5G52320	K15401+K15400+K15406+K15402+K13356+K15404+K15405

## Sheet: Total pathways
#Pathway	DEGs (1210)	All-gene (20101)	Pvalue	Qvalue	Pathway ID	Level 1	Level 2	Genes	KOs
Phenylpropanoid biosynthesis	84	424	1.32101e-22	1.63805e-20	ko00940	Metabolism	Biosynthesis of other secondary metabolites	AT5G10430;AT3G49120;AT4G15390;AT5G48930;AT5G65390;AT5G10435;AT4G34050;AT5G09530;AT2G37040;AT2G30490;AT5G66690;AT4G37520;AT4G36430;AT1G02850;AT3G10340;AT1G51680;AT2G18150;AT3G21560;AT2G23540;AT3G25190;AT1G52760;AT3G01190;AT1G75900;AT1G05260;AT2G40890;AT3G19450;AT5G09480;AT4G08770;AT4G18970;AT3G21240;AT1G74460;AT5G06730;AT2G35380;AT3G49110;AT4G13840;AT4G15490;AT3G53100;AT1G68850;AT3G03640;AT3G04290…	K00430+K13065+K00588+K10775+K00487+K12356+K01188+K01904+K13068+K18368+K09754+K00083+K13066+K05350+K09753+K06892+K11188
Biosynthesis of secondary metabolites	229	2078	1.41973e-20	8.80231e-19	ko01110	Metabolism	Global and overview maps	AT2G36580;AT5G10430;AT5G63600;AT3G49120;AT2G36460;AT3G47340;AT4G15390;AT5G48930;AT3G14210;AT5G65390;AT5G10435;AT4G34050;AT5G09530;AT4G38080;AT2G37040;AT2G30490;AT4G37520;AT4G36430;AT1G02850;AT3G30775;AT3G03780;AT3G10340;AT1G51680;AT4G34135;AT2G18150;AT1G60750;AT2G16890;AT5G56630;AT2G38400;AT2G23540;AT3G25190;AT1G52760;AT3G01190;AT3G30180;AT1G75900;AT4G33610;AT1G05260;AT2G40890;AT4G33010;AT3G19450…	K00873+K00430+K05278+K01623+K01953+K13065+K21026+K00588+K01568+K10775+K00487+K01188+K00318+K00549+K01904+K13496+K14595+K17744+K00850+K00827+K18368+K12640+K09754+K00281+K00083+K13493+K15397+K01757+K05933+K12156+K10249+K10246+K00276+K01620+K15823+K15821+K00615+K05359+K00128+K00815+K02552+K09841+K13508+K00106+K01785+K15741+K00475+K15404+K21359+K04121+K09832+K06125+K13066+K13258+K01057+K12154+K00928+…
Metabolic pathways	342	3987	2.20864e-13	9.12904e-12	ko01100	Metabolism	Global and overview maps	AT3G13310;AT1G75750;AT4G12470;AT1G66200;AT2G21140;AT2G36580;AT5G10430;AT5G63600;AT3G49120;AT3G04000;AT2G43590;AT2G36460;AT3G47340;AT4G15390;AT5G48930;AT5G65390;AT5G10435;AT4G20830;AT4G34050;AT5G09530;AT4G38080;AT3G23810;AT5G43780;AT2G37040;AT2G42840;AT2G30490;AT4G12490;AT3G28550;AT4G37520;AT4G36430;AT1G64640;AT2G34430;AT5G14180;AT1G02850;AT4G02290;AT3G55240;AT1G62440;AT3G30775;ATCG00220;AT3G03780…	K01956+K03860+K20547+K01915+K03006+K00873+K00430+K05278+K00059+K01183+K01623+K01953+K13065+K01051+K01187+K21840+K00588+K01568+K01184+K01251+K13811+K10775+K00487+K08912+K14452+K01188+K01179+K01513+K00318+K02714+K00549+K01601+K01904+K14595+K17744+K05275+K02716+K02704+K00850+K01968+K00827+K18368+K12640+K09754+K00281+K00083+K01757+K07408+K05933+K00276+K01620+K00615+K11816+K05359+K07418+K03517+K00128+…
Flavonoid biosynthesis	19	91	1.61267e-06	4.99927e-05	ko00941	Metabolism	Biosynthesis of other secondary metabolites	AT5G63600;AT4G15390;AT5G48930;AT4G34050;AT2G30490;AT2G40890;AT5G05600;AT4G13840;AT5G24530;AT5G47950;AT1G24430;AT3G55120;AT2G19060;AT5G05270;AT5G13930;AT2G34940;AT4G10500;AT1G24420;AT3G49630	K05278+K13065+K00588+K00487+K09754+K00475+K01859+K00660
Indole alkaloid biosynthesis	20	107	5.26636e-06	0.000130606	ko00901	Metabolism	Biosynthesis of other secondary metabolites	AT3G14210;AT2G23540;AT1G75900;AT1G74010;AT1G74460;AT3G53100;AT3G04290;AT3G50400;AT5G37690;AT4G28780;AT1G53940;AT2G23620;AT2G42990;AT1G28610;AT1G74000;AT5G40990;AT1G54020;AT2G23590;AT2G40250;AT1G71250	K21026+K01757+K08233
Stilbenoid, diarylheptanoid and gingerol biosynthesis	10	34	2.08659e-05	0.000395444	ko00945	Metabolism	Biosynthesis of other secondary metabolites	AT4G15390;AT5G48930;AT4G34050;AT2G30490;AT2G40890;AT4G13840;AT5G47950;AT1G24430;AT2G19060;AT1G24420	K13065+K00588+K00487+K09754
Photosynthesis	18	100	2.62212e-05	0.000395444	ko00195	Metabolism	Energy metabolism	ATCG00220;AT3G50820;ATCG00680;ATCG00020;ATCG00120;ATCG00730;AT4G14890;ATCG00630;ATCG00720;ATCG00580;ATCG00130;ATCG00520;ATCG00550;ATCG00140;ATCG00570;ATCG00690;ATCG00600;ATCG00210	K02714+K02716+K02704+K02703+K02111+K02637+K02639+K02697+K02635+K02707+K02109+K02634+K02711+K02110+K02708+K02718+K02640+K03689
Isoflavonoid biosynthesis	10	35	2.76444e-05	0.000395444	ko00943	Metabolism	Biosynthesis of other secondary metabolites	AT5G39050;AT1G47480;AT5G61160;AT4G37370;AT4G37340;AT5G67310;AT3G29635;AT3G29670;AT3G29680;AT1G66540	K13264+K13258+K13260
Phenylalanine metabolism	15	74	2.87015e-05	0.000395444	ko00360	Metabolism	Amino acid metabolism	AT4G34050;AT2G37040;AT2G30490;AT3G10340;AT1G51680;AT3G21240;AT1G31710;AT4G28410;AT3G21230;AT3G51660;AT2G02850;AT4G12270;AT2G24850;AT1G62940;AT4G28420	K00588+K10775+K00487+K01904+K00276+K00815+K07253+K01426
Zeatin biosynthesis	12	53	5.72046e-05	0.000709337	ko00908	Metabolism	Metabolism of terpenoids and polyketides	AT3G11340;AT5G59570;AT1G26380;AT5G19040;AT5G21482;AT1G67110;AT4G29740;AT5G38010;AT5G37950;AT1G26410;AT5G56970;AT3G55700	K13493+K00279+K10760+K10717
Cyanoamino acid metabolism	27	207	0.000126544	0.0014265	ko00460	Metabolism	Metabolism of other amino acids	AT3G44300;AT1G02850;AT2G23540;AT1G75900;AT4G18970;AT1G74460;AT3G53100;AT3G03640;AT3G04290;AT3G50400;AT5G37690;AT4G28780;AT2G44480;AT1G61820;AT4G37560;AT5G22300;AT2G42990;AT1G14185;AT3G60120;AT4G16230;AT4G13890;AT2G44460;AT1G61810;AT3G62740;AT2G34320;AT2G40250;AT1G71250	K01501+K01188+K05350+K01455+K13035+K08248+K00600
MAPK signaling pathway - plant	59	603	0.000162401	0.00152171	ko04016	Environmental Information Processing	Signal transduction	AT4G12470;AT3G23430;AT4G12490;AT4G07820;AT3G24480;AT4G33720;AT1G33600;AT2G28160;AT4G15160;AT3G26210;AT5G01890;AT3G26830;AT1G09090;AT3G26200;AT4G01700;AT1G19230;AT1G06160;AT3G26170;AT4G40010;AT3G12145;AT4G18760;AT5G51060;AT4G25090;AT4G00870;AT5G58500;AT5G49350;AT3G26230;AT5G15130;AT5G47740;AT1G05100;AT2G31230;AT2G29380;AT1G66090;AT3G25250;AT4G12495;AT1G18860;AT1G72930;AT2G32510;AT5G41570;AT4G29930…	K20547+K14514+K13449+K13420+K13422+K20559+K20718+K13447+K14516+K14498+K13413+K13424+K14497+K20716+K02183+K20714+K13414+K13423+K20727+K20599+K13425+K20728
Tryptophan metabolism	22	156	0.000168729	0.00152171	ko00380	Metabolism	Amino acid metabolism	AT3G44300;AT4G15330;AT1G62570;AT1G23800;AT2G30750;AT4G13310;AT2G02850;AT5G42590;AT5G42580;AT1G34040;AT4G37340;AT3G48310;AT1G65860;AT3G20935;AT1G04180;AT3G32047;AT5G43890;AT1G34060;AT5G61290;AT1G62540;AT1G66540;AT2G12190	K01501+K07408+K11816+K00128+K11868+K01426+K16903
Selenocompound metabolism	13	68	0.000180305	0.00152171	ko00450	Metabolism	Metabolism of other amino acids	AT5G43780;AT3G03780;AT5G39120;AT5G39110;AT5G39150;AT4G14630;AT2G26695;AT5G39160;AT5G39130;AT5G39180;AT5G38930;AT1G33320;AT5G39100	K13811+K00549+K00384+K01739
Sesquiterpenoid and triterpenoid biosynthesis	11	51	0.000184078	0.00152171	ko00909	Metabolism	Metabolism of terpenoids and polyketides	AT4G15340;AT5G42600;AT1G78970;AT5G48010;AT5G24160;AT3G32030;AT5G36150;AT1G66960;AT4G13300;AT1G66020;AT4G13280	K15823+K16206+K15821+K16205+K16204+K15815+K00511+K15803+K15799+K16207+K15795
Galactose metabolism	23	199	0.00204717	0.0158656	ko00052	Metabolism	Carbohydrate metabolism	AT4G20830;AT5G56630;AT4G20860;AT3G57520;AT1G30760;AT3G01260;AT2G28470;AT1G30840;AT1G26380;AT4G01970;AT2G37770;AT1G26420;AT3G47200;AT1G26410;AT1G26390;AT1G67150;AT4G20835;AT3G50120;AT4G18220;AT5G22560;AT3G50160;AT5G60470;AT4G26145	K01187+K00850+K06617+K01785+K12309+K06611+K00011+K01193
Nitrogen metabolism	11	68	0.00232523	0.0160182	ko00910	Metabolism	Energy metabolism	AT4G12480;AT4G12470;AT1G66200;AT3G44300;AT2G32720;AT2G28210;AT1G52030;AT4G37560;AT1G08090;AT5G60780;AT1G12940	K01674+K01915+K01501+K10534+K01455+K02575
Ubiquinone and other terpenoid-quinone biosynthesis	11	68	0.00232523	0.0160182	ko00130	Metabolism	Metabolism of cofactors and vitamins	AT2G30490;AT1G51680;AT3G21240;AT4G28410;AT1G74710;AT5G09520;AT2G29750;AT3G21230;AT2G24850;AT1G62940;AT4G28420	K00487+K01904+K00815+K02552+K06125+K03809
Glycerolipid metabolism	23	205	0.00299772	0.0189911	ko00561	Metabolism	Lipid metabolism	AT5G14180;AT2G23540;AT1G75900;AT4G18970;AT1G74460;AT3G53100;AT1G23800;AT3G04290;AT3G11430;AT3G50400;AT5G37690;AT4G28780;AT5G06090;AT2G38110;AT2G42990;AT2G37770;AT5G40990;AT5G45440;AT4G16230;AT5G62420;AT2G40250;AT1G71250;AT4G16233	K14452+K00679+K00128+K13508+K00002+K00011+K00901
Brassinosteroid biosynthesis	4	11	0.00306309	0.0189911	ko00905	Metabolism	Metabolism of terpenoids and polyketides	AT3G30180;AT3G13730;AT1G73340;AT5G14400	K12640+K12638+K09587+K12639
RNA polymerase	20	171	0.00337823	0.0199476	ko03020	Genetic Information Processing	Transcription	AT2G21140;AT5G09530;AT2G42840;AT3G28550;AT1G64640;AT1G62440;AT4G37450;AT1G55990;AT4G13390;AT1G72230;AT5G53870;AT2G23130;AT1G53690;AT5G55680;ATCG00170;AT5G59170;AT3G50610;AT2G47530;AT1G79480;AT4G00890	K03006+K03009+K03046
Linoleic acid metabolism	11	73	0.00410649	0.0231457	ko00591	Metabolism	Lipid metabolism	AT3G26210;AT3G26200;AT3G26170;AT3G22400;AT5G25140;AT3G26230;AT4G37340;AT5G67310;AT3G20935;AT5G25130;AT5G25180	K07418+K15718
Plant hormone signal transduction	59	691	0.00429584	0.0231568	ko04075	Environmental Information Processing	Signal transduction	AT3G23430;AT4G07820;AT1G68620;AT4G33720;AT2G28160;AT4G36930;AT3G12830;AT2G42280;AT5G13370;AT1G06160;AT4G37650;AT3G15540;AT4G40010;AT1G70700;AT5G18050;AT4G00870;AT5G58500;AT5G18010;AT5G47740;AT4G36110;AT2G31230;AT2G29380;AT4G28790;AT5G18080;AT5G58150;AT5G18060;AT4G34790;AT4G29930;AT5G18030;AT1G48690;AT4G28800;AT2G01200;AT5G18020;AT3G49950;AT3G03820;AT5G56960;AT2G14580;AT4G38825;AT1G29440;AT1G29430…	K14514+K13449+K14493+K13422+K12126+K14488+K16189+K14487+K14516+K14494+K14484+K14498+K13464+K13413+K14497+K13415+K14431+K14517+K14492
Flavone and flavonol biosynthesis	5	19	0.00448196	0.0231568	ko00944	Metabolism	Biosynthesis of other secondary metabolites	AT5G39050;AT5G61160;AT3G29635;AT3G29670;AT3G29680	K13264
Plant-pathogen interaction	50	578	0.00638647	0.0316769	ko04626	Organismal Systems	Environmental adaptation	AT3G01970;AT4G07820;AT3G24480;AT4G33720;AT1G33600;AT1G09090;AT1G19230;AT3G12145;AT4G18760;AT5G51060;AT4G25090;AT5G45070;AT5G58500;AT3G48450;AT5G15130;AT5G24110;AT1G66090;AT4G19920;AT3G54150;AT5G20480;AT1G18860;AT1G72930;AT1G21550;AT5G41570;AT5G47250;AT1G64000;AT1G76650;AT1G13230;AT5G39670;AT2G14580;AT5G22570;AT3G47480;AT5G01900;AT1G66600;AT2G14610;AT5G45440;AT2G40750;AT2G46130;AT1G62630;AT5G14870…	K18835+K13449+K13420+K13447+K16226+K13413+K13456+K13424+K13457+K16225+K02183+K13459+K13428+K13414+K13448+K13423+K13460+K18834+K13425+K05391+K13412+K13433+K04079
Cutin, suberine and wax biosynthesis	11	79	0.0075213	0.0358708	ko00073	Metabolism	Lipid metabolism	AT5G58860;AT5G63560;AT5G12420;AT5G23190;AT3G44550;AT1G02205;AT3G44540;AT4G33790;AT5G37300;AT5G08250;AT5G52320	K15401+K15400+K15406+K15402+K13356+K15404+K15405
Tropane, piperidine and pyridine alkaloid biosynthesis	9	64	0.0139982	0.0622437	ko00960	Metabolism	Biosynthesis of other secondary metabolites	AT1G31710;AT4G28410;AT2G29350;AT2G30670;AT4G12270;AT2G24850;AT4G28420;AT2G29150;AT3G09290	K00276+K00815+K08081
Pentose phosphate pathway	14	121	0.014055	0.0622437	ko00030	Metabolism	Carbohydrate metabolism	AT2G36460;AT4G20830;AT5G56630;AT2G45290;AT1G30760;AT1G30840;AT5G24410;AT1G26380;AT1G26420;AT5G24420;AT1G26410;AT1G26390;AT4G20835;AT4G18220	K01623+K21840+K00850+K00615+K01057
ABC transporters	14	122	0.0150271	0.0627517	ko02010	Environmental Information Processing	Membrane transport	AT2G39350;AT5G13580;AT3G28345;AT1G15520;AT4G18050;AT1G15210;AT3G62150;AT2G29940;AT3G55130;AT5G19410;AT3G55090;AT4G15230;AT1G53270;AT1G66950	K05681+K05658
Glucosinolate biosynthesis	5	25	0.0151819	0.0627517	ko00966	Metabolism	Biosynthesis of other secondary metabolites	AT4G13770;AT5G23010;AT3G19710;AT3G58990;AT1G16410	K12156+K15741+K21346+K21359+K12154
Arachidonic acid metabolism	11	92	0.0221403	0.0885614	ko00590	Metabolism	Lipid metabolism	AT3G26210;AT3G26200;AT3G26170;AT5G25140;AT3G26230;AT4G37340;AT5G67310;AT3G20935;AT5G25130;AT2G26750;AT5G25180	K07418+K08726
Starch and sucrose metabolism	46	568	0.025121	0.097344	ko00500	Metabolism	Carbohydrate metabolism	AT4G20830;AT1G02850;AT4G02290;AT3G55240;AT2G23540;AT5G42100;AT1G75900;AT4G20860;AT4G18970;AT1G74460;AT3G53100;AT1G30760;AT3G03640;AT3G04290;AT3G50400;AT5G37690;AT4G28780;AT2G32990;AT4G29700;AT1G26380;AT5G35740;AT2G44480;AT1G61820;AT2G42990;AT1G26420;AT2G43670;AT3G47200;AT1G26410;AT4G25000;AT3G60120;AT1G26390;AT1G67150;AT4G20835;AT4G16230;AT3G50120;AT2G44460;AT1G61810;AT4G39000;AT5G22560;AT3G62740…	K01187+K01188+K01179+K01513+K19891+K19892+K05350+K01193+K01176
Glutathione metabolism	13	127	0.0423898	0.159283	ko00480	Metabolism	Metabolism of other amino acids	AT4G02520;AT1G02930;AT1G02920;AT2G29450;AT2G29470;AT2G29460;AT2G02930;AT1G49860;AT1G69920;AT3G21870;AT1G10370;AT3G60550;AT3G03190	K00799+K01255
Steroid biosynthesis	6	47	0.0614459	0.224097	ko00100	Metabolism	Lipid metabolism	AT5G14180;AT2G28860;AT2G34490;AT5G24160;AT4G22755;AT2G28850	K01052+K09832+K00511+K14423
Glycolysis / Gluconeogenesis	17	189	0.0639149	0.226441	ko00010	Metabolism	Carbohydrate metabolism	AT2G36580;AT2G36460;AT4G38080;AT5G56630;AT4G33610;AT1G23800;AT2G22510;AT3G01260;AT1G55990;AT1G30840;AT5G24760;AT5G65690;AT2G37770;AT5G04120;AT4G22110;AT4G18220;AT5G62420	K00873+K01623+K01568+K00850+K00128+K01785+K00001+K01610+K00002+K15634+K00121
Tyrosine metabolism	8	73	0.0715046	0.246294	ko00350	Metabolism	Amino acid metabolism	AT1G31710;AT4G28410;AT5G24760;AT3G51660;AT4G12270;AT4G22110;AT2G24850;AT4G28420	K00276+K00815+K00001+K07253+K00121
Pyrimidine metabolism	24	298	0.090087	0.301913	ko00240	Metabolism	Nucleotide metabolism	AT3G13310;AT2G21140;AT5G09530;AT2G42840;AT3G28550;AT1G64640;AT3G55240;AT1G62440;AT4G37450;AT1G55990;AT4G29700;AT4G13390;AT1G72230;AT5G53870;AT2G23130;AT1G53690;AT5G55680;ATCG00170;AT5G59170;AT3G50610;AT2G47530;AT1G79480;AT3G27440;AT4G00890	K01956+K03006+K01513+K03009+K03046+K00876
Fatty acid elongation	5	45	0.132072	0.43097	ko00062	Metabolism	Lipid metabolism	AT4G34250;AT1G75000;AT5G47330;AT1G24470;AT4G17480	K15397+K10249+K10246+K01074+K10251
Isoquinoline alkaloid biosynthesis	5	48	0.160582	0.510567	ko00950	Metabolism	Biosynthesis of other secondary metabolites	AT1G31710;AT4G28410;AT4G12270;AT2G24850;AT4G28420	K00276+K00815
Glycine, serine and threonine metabolism	10	117	0.166947	0.517535	ko00260	Metabolism	Amino acid metabolism	AT2G38400;AT4G33010;AT1G31710;AT1G08630;AT3G08860;AT3G02020;AT5G04120;AT1G14185;AT4G12270;AT4G13890	K00827+K00281+K00276+K01620+K00928+K15634+K00108+K00600
Fatty acid metabolism	9	104	0.174115	0.526591	ko01212	Metabolism	Global and overview maps	AT3G04000;AT1G75000;AT3G02620;ATCG00520;ATCG00500;AT1G54870;AT5G47330;AT1G24470;AT4G17480	K00059+K10246+K03921+K01963+K01074+K10251
Purine metabolism	26	356	0.178453	0.526863	ko00230	Metabolism	Nucleotide metabolism	AT2G21140;AT2G36580;AT5G09530;AT5G43780;AT2G42840;AT3G28550;AT1G64640;AT3G55240;AT1G62440;AT4G37450;AT2G48130;AT1G55990;AT4G29700;AT4G13390;AT1G72230;AT5G53870;AT2G26695;AT2G23130;AT1G53690;AT5G55680;ATCG00170;AT5G59170;AT3G50610;AT2G47530;AT1G79480;AT4G00890	K03006+K00873+K13811+K01513+K00106+K03009+K03046
Cysteine and methionine metabolism	15	197	0.2084	0.600967	ko00270	Metabolism	Amino acid metabolism	AT3G23810;AT3G03780;AT2G38400;AT1G12010;AT4G28410;AT3G08860;AT3G02020;AT3G22740;AT4G26200;AT5G13210;AT5G65800;AT2G24850;AT1G33320;AT4G28420;AT3G49630	K01251+K00549+K00827+K05933+K00815+K00928+K00547+K01762+K00640+K01739
Carotenoid biosynthesis	6	68	0.224734	0.63334	ko00906	Metabolism	Metabolism of terpenoids and polyketides	AT4G34135;AT3G29250;AT4G19170;AT2G44990;AT3G51680;AT2G47150	K14595+K09841+K09840+K17912
Arginine and proline metabolism	8	99	0.245542	0.667719	ko00330	Metabolism	Amino acid metabolism	AT3G30775;AT5G39050;AT1G23800;AT5G61160;AT2G02850;AT3G29635;AT3G29670;AT3G29680	K00318+K14329+K00128+K01426
Monobactam biosynthesis	3	29	0.252589	0.667719	ko00261	Metabolism	Biosynthesis of other secondary metabolites	AT5G43780;AT3G02020;AT2G26695	K13811+K00928
Diterpenoid biosynthesis	5	57	0.258037	0.667719	ko00904	Metabolism	Metabolism of terpenoids and polyketides	AT3G06750;AT1G15550;AT5G07200;AT1G80340;AT2G47150	K04121+K04124+K05282+K13070
Nicotinate and nicotinamide metabolism	4	43	0.258472	0.667719	ko00760	Metabolism	Metabolism of cofactors and vitamins	AT3G55240;AT1G67810;AT4G29700;AT3G62040	K01513+K03517+K18551
Biosynthesis of unsaturated fatty acids	5	58	0.269675	0.682443	ko01040	Metabolism	Lipid metabolism	AT3G04000;AT1G75000;AT3G02620;AT1G54870;AT1G24470	K00059+K10246+K03921+K10251
Glycerophospholipid metabolism	13	179	0.282169	0.695714	ko00564	Metabolism	Lipid metabolism	AT5G55480;AT3G11430;AT3G03310;AT5G06090;AT4G22340;AT5G41080;AT5G41900;AT2G38110;AT1G72930;AT3G03530;AT1G13480;AT5G45440;AT1G51440	K01126+K13508+K06129+K00981+K18696+K13535+K01115+K01114+K00993+K00901+K16818
Alanine, aspartate and glutamate metabolism	6	74	0.28614	0.695714	ko00250	Metabolism	Amino acid metabolism	AT3G13310;AT1G66200;AT3G47340;AT2G38400;AT3G08860;AT5G06800	K01956+K01915+K01953+K00827+K01940
Cholesterol metabolism	2	18	0.295796	0.705359	ko04979	Organismal Systems	Digestive system	AT5G14180;AT4G38340	K01052+K12385
Glycosphingolipid biosynthesis - lacto and neolacto series	1	6	0.311026	0.715127	ko00601	Metabolism	Glycan biosynthesis and metabolism	AT1G61050	K01988
Fatty acid biosynthesis	5	62	0.317194	0.715127	ko00061	Metabolism	Lipid metabolism	AT3G04000;AT3G02620;ATCG00520;ATCG00500;AT1G54870	K00059+K03921+K01963
Ether lipid metabolism	5	62	0.317194	0.715127	ko00565	Metabolism	Lipid metabolism	AT4G34380;AT1G72930;AT3G03530;AT1G13480;AT5G50120	K16794+K01115+K01114+K00993
Riboflavin metabolism	3	34	0.336262	0.741865	ko00740	Metabolism	Metabolism of cofactors and vitamins	AT3G55240;AT4G29700;AT4G39970	K01513+K20884
Glycosylphosphatidylinositol (GPI)-anchor biosynthesis	4	49	0.341019	0.741865	ko00563	Metabolism	Glycan biosynthesis and metabolism	AT1G75750;AT2G14900;AT1G22690;AT1G10588	K03860
Sphingolipid metabolism	6	84	0.394201	0.842775	ko00600	Metabolism	Lipid metabolism	AT2G28470;AT1G33700;AT1G26200;AT4G04930;AT5G60470;AT4G26145	K12309+K17108+K04710+K04712
Other glycan degradation	6	85	0.405111	0.847885	ko00511	Metabolism	Glycan biosynthesis and metabolism	AT2G28470;AT1G33700;AT3G62730;AT5G60470;AT4G26145;AT4G16233	K12309+K17108+K01206
Phenylalanine, tyrosine and tryptophan biosynthesis	6	86	0.416006	0.847885	ko00400	Metabolism	Amino acid metabolism	AT3G44720;AT4G28410;AT2G27820;AT1G08250;AT2G24850;AT4G28420	K05359+K00815
2-Oxocarboxylic acid metabolism	8	118	0.417105	0.847885	ko01210	Metabolism	Global and overview maps	AT4G13770;AT5G23010;AT3G19710;AT3G58990;AT1G16410;AT3G02020;AT1G44180;AT3G24650	K12156+K15741+K21346+K21359+K12154+K00928+K14677+K01653
Vitamin B6 metabolism	2	24	0.428265	0.85653	ko00750	Metabolism	Metabolism of cofactors and vitamins	AT1G60750;AT1G73010	K05275+K13248
Lysine biosynthesis	4	57	0.451459	0.883956	ko00300	Metabolism	Amino acid metabolism	AT3G02020;AT2G13810;AT2G14290;AT5G14160	K00928+K10206
Amino sugar and nucleotide sugar metabolism	16	253	0.456235	0.883956	ko00520	Metabolism	Carbohydrate metabolism	AT4G12470;AT2G43590;AT4G12490;AT5G24090;AT4G33610;AT4G15160;AT1G55990;AT4G01700;AT2G43620;AT2G43570;AT2G32720;AT5G67020;AT5G49350;AT4G12495;AT5G15770;AT3G42850	K20547+K01183+K13379+K13648+K00621+K12446
Endocytosis	27	436	0.467971	0.892745	ko04144	Cellular Processes	Transport and catabolism	AT2G43150;AT1G21310;AT3G28550;AT1G21313;AT3G63200;AT1G26250;AT1G23040;AT1G70800;AT1G23760;AT1G27730;AT5G57070;AT5G04340;AT1G26255;AT3G06750;AT4G00910;AT4G12500;AT1G13340;AT5G43520;AT4G19920;AT1G72930;AT3G46070;AT1G01200;AT3G50130;AT2G28270;AT1G53625;AT4G16220;AT4G16233	K05747+K01528+K12486+K12472+K03283+K19476+K04646+K01115+K07904+K12493+K10396
Valine, leucine and isoleucine degradation	6	96	0.52249	0.958026	ko00280	Metabolism	Amino acid metabolism	AT1G03090;AT2G38400;AT1G23800;AT3G08860;AT3G63255;AT4G14780	K01968+K00827+K00128
Glyoxylate and dicarboxylate metabolism	7	113	0.524558	0.958026	ko00630	Metabolism	Carbohydrate metabolism	AT1G66200;ATCG00490;AT4G33010;AT5G44120;AT4G28520;AT4G37560;AT4G13890	K01915+K01601+K00281+K01569+K01455+K00600
Caffeine metabolism	1	12	0.525369	0.958026	ko00232	Metabolism	Biosynthesis of other secondary metabolites	AT2G48130	K00106
Glycosphingolipid biosynthesis - ganglio series	3	48	0.55824	0.998013	ko00604	Metabolism	Glycan biosynthesis and metabolism	AT2G28470;AT5G60470;AT4G26145	K12309
Sulfur metabolism	4	66	0.567485	0.998013	ko00920	Metabolism	Energy metabolism	AT5G43780;AT2G26695;AT5G13210;AT1G33320	K13811+K00640+K01739
Biotin metabolism	2	33	0.598878	0.998013	ko00780	Metabolism	Metabolism of cofactors and vitamins	AT3G04000;AT1G54870	K00059
Biosynthesis of amino acids	26	453	0.628741	0.998013	ko01230	Metabolism	Global and overview maps	AT1G66200;AT2G36580;AT2G36460;AT3G03780;AT5G56630;AT1G08630;AT2G45290;AT3G44720;AT4G28410;AT2G27820;AT1G30840;AT3G02020;AT5G06800;AT1G08250;AT5G13210;AT2G13810;AT5G04120;AT1G44180;AT2G24850;AT1G33320;AT4G13890;AT4G28420;AT4G18220;AT3G24650;AT2G14290;AT5G14160	K01915+K00873+K01623+K00549+K00850+K01620+K00615+K05359+K00815+K00928+K01940+K00640+K10206+K15634+K14677+K01739+K00600+K01653
Glycosaminoglycan degradation	3	55	0.651228	0.998013	ko00531	Metabolism	Glycan biosynthesis and metabolism	AT2G28470;AT5G60470;AT4G26145	K12309
Glycosphingolipid biosynthesis - globo and isoglobo series	1	17	0.652107	0.998013	ko00603	Metabolism	Glycan biosynthesis and metabolism	AT1G61050	K01988
Oxidative phosphorylation	12	217	0.660741	0.998013	ko00190	Metabolism	Energy metabolism	AT1G16820;ATCG00120;ATCG01100;ATMG00990;ATCG01110;ATCG00130;ATCG00140;ATMG00590;AT2G07687;ATCG01090;ATMG01000;AT2G46860	K02145+K02111+K05572+K03880+K05579+K02109+K02110+K00412+K02262+K05580+K02261+K01507
Anthocyanin biosynthesis	1	19	0.692764	0.998013	ko00942	Metabolism	Biosynthesis of other secondary metabolites	AT4G27560	K17193
Ascorbate and aldarate metabolism	7	134	0.703197	0.998013	ko00053	Metabolism	Carbohydrate metabolism	AT1G60750;AT1G23800;AT1G60680;AT3G09940;AT2G19800;AT2G46750;AT5G11540	K17744+K00128+K08232+K00469+K00225+K00103
C5-Branched dibasic acid metabolism	1	20	0.711276	0.998013	ko00660	Metabolism	Carbohydrate metabolism	AT3G24650	K01653
Valine, leucine and isoleucine biosynthesis	2	41	0.71588	0.998013	ko00290	Metabolism	Amino acid metabolism	AT3G58990;AT3G24650	K21359+K01653
Arginine biosynthesis	3	61	0.719097	0.998013	ko00220	Metabolism	Amino acid metabolism	AT1G66200;AT5G06800;AT1G44180	K01915+K01940+K14677
Phosphonate and phosphinate metabolism	1	21	0.728673	0.998013	ko00440	Metabolism	Metabolism of other amino acids	AT1G13480	K00993
Pentose and glucuronate interconversions	15	288	0.754868	0.998013	ko00040	Metabolism	Carbohydrate metabolism	AT5G65390;AT4G38080;AT2G45220;AT2G37770;AT3G26610;AT1G05650;AT5G20860;AT1G70720;AT5G55590;AT3G07970;AT3G24230;AT2G43890;AT5G62420;AT2G41850;AT2G21610	K01051+K01184+K00002+K00011+K01213+K01728
Folate biosynthesis	2	46	0.773404	0.998013	ko00790	Metabolism	Metabolism of cofactors and vitamins	AT1G78660;AT2G37770	K01307+K00011
Circadian rhythm - plant	12	238	0.776191	0.998013	ko04712	Organismal Systems	Environmental adaptation	AT2G36120;AT1G04800;AT4G30460;AT4G36930;AT5G46730;AT2G42280;AT1G78600;AT5G13930;AT2G41810;AT3G10113;AT3G45610;AT4G15248	K12121+K12126+K12135+K00660+K03097+K12133+K16222
RNA degradation	18	352	0.795223	0.998013	ko03018	Genetic Information Processing	Folding, sorting and degradation	AT2G10940;AT1G01720;AT5G56630;AT1G32960;AT1G30840;AT3G18400;AT1G69490;AT2G24430;AT4G10530;AT4G28530;AT4G10510;AT5G67090;AT5G46590;AT3G15170;AT3G12910;AT4G18220;AT3G44290;AT4G10520	K12606+K13126+K00850+K12619
Fructose and mannose metabolism	5	110	0.798995	0.998013	ko00051	Metabolism	Carbohydrate metabolism	AT2G36460;AT5G56630;AT1G30840;AT2G37770;AT4G18220	K01623+K00850+K00011
Photosynthesis - antenna proteins	1	26	0.801153	0.998013	ko00196	Metabolism	Energy metabolism	AT2G34430	K08912
Protein processing in endoplasmic reticulum	24	462	0.801188	0.998013	ko04141	Genetic Information Processing	Folding, sorting and degradation	AT2G45470;AT1G01720;AT2G19310;AT5G13200;AT4G00910;AT1G72900;AT1G07400;AT1G52030;AT1G69490;AT1G24320;AT5G43520;AT1G66090;AT2G24430;AT1G59860;AT5G14360;AT2G43000;AT1G02620;AT3G04210;AT5G46590;AT2G28270;AT3G12910;AT1G54330;AT2G03020;AT3G16210	K11863+K03094+K13993+K03868+K03283+K08852+K10839+K01228+K09555+K07953+K04079
Aminoacyl-tRNA biosynthesis	7	150	0.80534	0.998013	ko00970	Genetic Information Processing	Translation	AT3G06750;AT2G21100;AT5G43540;AT4G14245;AT1G64160;AT5G58360;AT5G49040	K01868+K01870+K01869
Pantothenate and CoA biosynthesis	3	71	0.808757	0.998013	ko00770	Metabolism	Metabolism of cofactors and vitamins	AT3G55240;AT4G29700;AT3G24650	K01513+K01653
Fatty acid degradation	3	71	0.808757	0.998013	ko00071	Metabolism	Lipid metabolism	AT1G23800;AT5G24760;AT4G22110	K00128+K00001+K00121
Phosphatidylinositol signaling system	7	152	0.815967	0.998013	ko04070	Environmental Information Processing	Signal transduction	AT3G05920;AT4G22340;AT1G66090;AT3G47220;AT2G01900;AT5G39670;AT5G45440	K10572+K00981+K02183+K05857+K20279+K01099+K00901
alpha-Linolenic acid metabolism	3	72	0.816236	0.998013	ko00592	Metabolism	Lipid metabolism	AT3G25770;AT1G51440;AT4G15440	K10525+K16818+K10528
beta-Alanine metabolism	3	74	0.830449	0.998013	ko00410	Metabolism	Metabolism of other amino acids	AT1G31710;AT1G23800;AT4G12270	K00276+K00128
Other types of O-glycan biosynthesis	2	54	0.844334	0.998013	ko00514	Metabolism	Glycan biosynthesis and metabolism	AT2G03360;AT5G40900	K18134+K20783
One carbon pool by folate	1	31	0.854282	0.998013	ko00670	Metabolism	Metabolism of cofactors and vitamins	AT4G13890	K00600
Carbon fixation in photosynthetic organisms	4	103	0.874323	0.998013	ko00710	Metabolism	Energy metabolism	AT2G36460;ATCG00490;AT2G45290;AT5G65690	K01623+K01601+K00615+K01610
Propanoate metabolism	2	59	0.877757	0.998013	ko00640	Metabolism	Carbohydrate metabolism	ATCG00520;ATCG00500	K01963
Terpenoid backbone biosynthesis	3	82	0.878216	0.998013	ko00900	Metabolism	Metabolism of terpenoids and polyketides	AT3G32040;AT1G36622;AT3G29430	K13789+K05356
Peroxisome	7	169	0.888912	0.998013	ko04146	Cellular Processes	Transport and catabolism	AT2G48130;AT3G44550;AT1G52870;AT3G44540;AT4G33790;AT5G50600;AT2G26750	K00106+K13356+K13348+K13237+K08726
Carbon metabolism	18	393	0.910831	0.998013	ko01200	Metabolism	Global and overview maps	AT2G36580;AT2G36460;ATCG00490;AT5G56630;AT4G33010;AT2G45290;AT1G30840;AT5G24410;AT4G37560;AT5G13210;ATCG00520;AT5G65690;ATCG00500;AT5G24420;AT5G04120;AT4G22110;AT4G13890;AT4G18220	K00873+K01623+K01601+K00850+K00281+K00615+K01057+K01455+K00640+K01963+K01610+K15634+K00121+K00600
mRNA surveillance pathway	14	316	0.911065	0.998013	ko03015	Genetic Information Processing	Translation	AT1G01720;AT1G67870;AT5G10625;AT4G31380;AT3G18400;AT1G69490;AT5G59920;AT2G24430;AT4G28530;AT5G46590;AT3G15170;AT3G12910;AT3G44290;AT4G24890	K13126+K15542+K14416+K14407
Inositol phosphate metabolism	5	135	0.914839	0.998013	ko00562	Metabolism	Carbohydrate metabolism	AT2G19800;AT3G05920;AT3G47220;AT3G03530;AT2G01900	K00469+K10572+K05857+K01114+K20279+K01099
Histidine metabolism	1	40	0.916745	0.998013	ko00340	Metabolism	Amino acid metabolism	AT1G23800	K00128
Butanoate metabolism	1	40	0.916745	0.998013	ko00650	Metabolism	Carbohydrate metabolism	AT3G24650	K01653
Mismatch repair	3	91	0.917331	0.998013	ko03430	Genetic Information Processing	Replication and repair	AT1G18100;AT5G13210;AT2G28490	K10746+K07456+K10747
Base excision repair	3	91	0.917331	0.998013	ko03410	Genetic Information Processing	Replication and repair	AT5G43540;AT1G10480;AT2G28490	K10773+K10747
Pyruvate metabolism	5	142	0.934324	0.998013	ko00620	Metabolism	Carbohydrate metabolism	AT2G36580;AT1G23800;ATCG00520;AT5G65690;ATCG00500	K00873+K00128+K01963+K01610
N-Glycan biosynthesis	2	79	0.955368	0.998013	ko00510	Metabolism	Glycan biosynthesis and metabolism	AT1G24320;AT5G20820	K01228+K07441
SNARE interactions in vesicular transport	1	54	0.965164	0.998013	ko04130	Genetic Information Processing	Folding, sorting and degradation	AT3G45280	K08506
DNA replication	3	118	0.976012	0.998013	ko03030	Genetic Information Processing	Replication and repair	AT1G70890;AT1G23120;AT2G28490	K10745+K10747
Ubiquitin mediated proteolysis	11	308	0.980485	0.998013	ko04120	Genetic Information Processing	Folding, sorting and degradation	AT1G01720;AT5G22920;AT5G13200;AT1G69490;AT2G24430;AT1G73040;AT2G43000;AT5G46590;AT5G50120;AT3G12910;AT1G54330	K03094+K10144+K03868+K04506+K03362
Spliceosome	22	551	0.986992	0.998013	ko03040	Genetic Information Processing	Transcription	AT2G05380;AT1G66700;AT2G16900;AT4G00910;AT4G13860;AT3G05920;AT1G22330;AT5G38100;AT1G69490;AT5G43520;AT5G06800;AT1G52000;AT5G52750;AT2G24430;AT5G01100;AT5G42930;AT5G46590;AT5G52670;AT5G61890;AT2G28270;AT3G15170;AT5G11140	K12890+K12844+K12868+K03283+K12741+K12823+K12862+K12863+K12900
Porphyrin and chlorophyll metabolism	1	70	0.987139	0.998013	ko00860	Metabolism	Metabolism of cofactors and vitamins	AT1G58300	K21480
Nucleotide excision repair	3	136	0.989976	0.998013	ko03420	Genetic Information Processing	Replication and repair	AT5G13200;AT1G52030;AT2G28490	K03868+K10839+K10747
Lysine degradation	1	74	0.989977	0.998013	ko00310	Metabolism	Amino acid metabolism	AT1G23800	K00128
Ribosome biogenesis in eukaryotes	7	239	0.990794	0.998013	ko03008	Genetic Information Processing	Translation	AT1G32960;AT4G10530;AT2G41810;AT4G10510;AT5G67090;AT1G04500;AT4G10520	K12619+K14568+K03097+K03539
Proteasome	3	141	0.992175	0.998013	ko03050	Genetic Information Processing	Folding, sorting and degradation	AT1G23760;AT4G18596;AT1G03010	K06699+K03036+K03063
Phagosome	3	141	0.992175	0.998013	ko04145	Cellular Processes	Transport and catabolism	AT4G11320;AT1G16820;AT1G75785	K01365+K02145+K07375
Basal transcription factors	1	81	0.993521	0.998013	ko03022	Genetic Information Processing	Transcription	AT1G22600	K03126
Citrate cycle (TCA cycle)	1	81	0.993521	0.998013	ko00020	Metabolism	Carbohydrate metabolism	AT5G65690	K01610
RNA transport	22	583	0.994554	0.998013	ko03013	Genetic Information Processing	Translation	AT1G01720;AT5G09440;AT3G05900;AT3G14260;AT4G27140;AT3G18400;AT1G69490;AT4G27150;AT4G27160;AT3G11260;AT2G24430;AT2G05400;AT1G53870;AT4G28530;AT4G17220;AT5G46590;AT2G44993;AT3G15170;AT3G12910;AT3G44290;AT1G04500;AT1G53875	K13126+K14299+K14306+K03239+K03113+K14292+K03260+K09291+K03539
Ribosome	18	515	0.996677	0.998013	ko03010	Genetic Information Processing	Translation	AT1G66580;AT1G09750;AT5G10770;AT4G16563;AT3G20015;AT2G03200;ATCG00800;ATCG00810;ATCG00750;ATMG00090;ATCG00770;ATMG00980;AT2G07675;ATCG00760;ATCG00660;AT5G33340;AT3G03240;AT2G28815	K02866+K02882+K02982+K02890+K02948+K02994+K02950+K02919+K02887+K02952+K02878
Homologous recombination	3	168	0.998013	0.998013	ko03440	Genetic Information Processing	Replication and repair	AT1G75040;AT1G75030;AT4G24180	K12173
